# Supplementary material for: Oligomerization state of the functional bacterial twin-arginine translocation (Tat) receptor complex
Source: Commun Biol. 2022 Sep 19;5:988. doi: 10.1038/s42003-022-03952-2 (PMC9485244; doi:10.1038/s42003-022-03952-2)
Supplement: Supplementary file 4 — Supplementary Data 1 [file 42003_2022_3952_MOESM4_ESM.xlsx]

## Sheet: Fig. 2
	TatB-mNeon DLS					TatC-mNeon DLS
		Intensity (%)					Intensity (%)
Diameter (nm)	Exp-1	Exp-2	Exp-3		Diameter (nm)	Exp-1	Exp-2	Exp-3
0.4	0	0	0		0.4	0	0	0
0.463	0	0	0		0.463	0	0	0
0.536	0	0	0		0.536	0	0	0
0.621	0	0	0		0.621	0	0	0
0.719	0	0	0		0.719	0	0	0
0.833	0	0	0		0.833	0	0	0
0.965	0	0	0		0.965	0	0	0
1.117	0	0	0		1.117	0	0	0
1.294	0	0	0		1.294	0	0	0
1.499	0	0	0		1.499	0	0	0
1.736	0	0	0		1.736	0	0	0
2.01	0	0	0		2.01	0	0	0
2.328	0	0	0		2.328	0	0	0
2.696	0	0	0		2.696	0	0	0
3.122	0	0	0		3.122	0	0	0
3.615	0	0	0		3.615	0	0	0
4.187	0	0	0		4.187	0	0	0
4.849	0	0	0		4.849	0	0	0
5.615	0	0	0		5.615	0	0	0
6.503	0	0	0		6.503	0	0	0
7.531	0	0	0		7.531	0	0	0
8.721	0	0	0		8.721	0	0	0
10.1	0	0	0		10.1	0	0	0
11.696	0	0	0		11.696	0	0	0
13.545	0	0	0		13.545	0	0	0
15.686	0	0	0		15.686	0	0	0
18.166	0	0	0		18.166	0	0	0
21.037	0	0	0		21.037	0	0	0
24.363	0	0	0		24.363	0	0	0
28.214	0	0	0		28.214	0	0	0
32.674	0	0	0		32.674	0	0.268	0
37.84	0	0	0		37.84	0.23	0.997	0
43.821	1.057	0.285	0		43.821	1.337	2.227	0
50.748	3.622	1.74	0.204		50.748	3.282	3.875	2.093
58.771	7.024	4.112	2.479		58.771	5.722	5.762	6.025
68.061	10.328	6.805	6.443		68.061	8.225	7.654	10.413
78.82	12.765	9.253	10.837		78.82	10.378	9.308	13.898
91.28	13.899	11.057	14.361		91.28	11.856	10.505	15.633
105.709	13.641	12.008	16.118		105.709	12.452	11.086	15.386
122.42	12.182	12.059	15.776		122.42	12.099	10.976	13.432
141.772	9.895	11.29	13.558		141.772	10.872	10.191	10.376
164.183	7.234	9.866	10.107		164.183	8.973	8.836	6.955
190.137	4.646	8.009	6.294		190.137	6.695	7.09	3.857
220.194	2.492	5.965	2.99		220.194	4.385	5.179	1.584
255.002	0.999	3.982	0.833		255.002	2.378	3.347	0.348
295.312	0.216	2.279	0		295.312	0.938	1.812	0
341.995	0	1.017	0		341.995	0.18	0.73	0
396.058	0	0.273	0		396.058	0	0.156	0
458.666	0	0	0		458.666	0	0	0
531.172	0	0	0		531.172	0	0	0
615.139	0	0	0		615.139	0	0	0
712.379	0	0	0		712.379	0	0	0
824.992	0	0	0		824.992	0	0	0
955.406	0	0	0		955.406	0	0	0
1106.43	0	0	0		1106.43	0	0	0
1281.34	0	0	0		1281.34	0	0	0
1483.89	0	0	0		1483.89	0	0	0
1718.47	0	0	0		1718.47	0	0	0
1990.12	0	0	0		1990.12	0	0	0
2304.72	0	0	0		2304.72	0	0	0
2669.04	0	0	0		2669.04	0	0	0
3090.96	0	0	0		3090.96	0	0	0
3579.58	0	0	0		3579.58	0	0	0
4145.44	0	0	0		4145.44	0	0	0
4800.75	0	0	0		4800.75	0	0	0
5559.64	0	0	0		5559.64	0	0	0
6438.51	0	0	0		6438.51	0	0	0
7456.3	0	0	0		7456.3	0	0	0
8634.99	0	0	0		8634.99	0	0	0
10000	0	0	0		10000	0	0	0

## Sheet: Fig.3
	% Colocalized						% Colocalized
	1 h Exp	1 h + 2 h Chase					Other Dye	CellMask
TatB- mNeon with CellMask	28.75	52.5				FluoVolt+ CellMask	58.1	56.3
TatC- mNeon with CellMask	48.4	81.6				BODIPY FL C-16 + CellMask	38.2	46.8
TatB- CellMask with mNeon	40	27.9
TatC- CellMask with mNeon	41.4	18.8

## Sheet: Fig. 4
		Intensity (photons) for mNeon					Intensity (photons) for TatC-mNeon
Time (s)	Monomer	Dimer	Tetramer		Time (s)	4-steps	6-steps	8-steps
0.1	1236.35	2040.04	5059.1		0.1	5709.51	6719.57	9297.53
0.2	800.35	2347.04	4861.1		0.2	5256.51	6417.57	9567.53
0.3	1196.35	2521.04	5090.1		0.3	3708.51	5764.57	10266.5
0.4	1337.35	2381.04	4838.1		0.4	4599.51	6171.57	9327.53
0.5	1174.35	2761.04	4904.1		0.5	2060.51	5879.57	8856.53
0.6	1203.35	2860.04	5400.1		0.6	2137.51	5929.57	8506.53
0.7	1205.35	2464.04	5440.1		0.7	2009.51	6366.57	9635.53
0.8	209.35	2513.04	4687.1		0.8	2334.51	6515.57	9185.53
0.9	-175.65	2591.04	5122.1		0.9	2499.51	6368.57	9312.53
1	-188.65	2341.04	5271.1		1	2525.51	6779.57	9116.53
1.1	-169.65	2441.04	5086.1		1.1	2477.51	6277.57	8394.53
1.2	-84.6498	2360.04	5065.1		1.2	2157.51	7316.57	8829.53
1.3	-121.65	2649.04	4953.1		1.3	2945.51	7485.57	8299.53
1.4	38.3502	2386.04	5652.1		1.4	2638.51	6642.57	7976.53
1.5	43.3502	2331.04	5489.1		1.5	2653.51	6833.57	8686.53
1.6	121.35	2059.04	4641.1		1.6	2432.51	6289.57	8096.53
1.7	167.35	2472.04	4659.1		1.7	3002.51	7711.57	7968.53
1.8	-104.65	2307.04	4843.1		1.8	2432.51	6584.57	6691.53
1.9	0.350211	1952.04	4617.1		1.9	2299.51	7351.57	6678.53
2	89.3502	985.041	5654.1		2	2536.51	6297.57	7000.53
2.1	9.35021	996.041	4792.1		2.1	1395.51	6073.57	7176.53
2.2	309.35	1183.04	4308.1		2.2	1991.51	7660.57	6030.53
2.3	-210.65	1148.04	5432.1		2.3	1620.51	6705.57	6000.53
2.4	132.35	1206.04	4918.1		2.4	2815.51	6603.57	6746.53
2.5	457.35	1064.04	5684.1		2.5	2553.51	6226.57	6802.53
2.6	-54.6498	976.041	5237.1		2.6	2266.51	6335.57	6727.53
2.7	-94.6498	1177.04	4684.1		2.7	1873.51	6206.57	6825.53
2.8	118.35	1260.04	4566.1		2.8	2126.51	5476.57	5744.53
2.9	-49.6498	1258.04	4181.1		2.9	1441.51	5518.57	6238.53
3	-191.65	1149.04	3726.1		3	1066.51	4709.57	6340.53
3.1	29.3502	459.041	3810.1		3.1	1178.51	5191.57	6454.53
3.2	68.3502	25.0415	4095.1		3.2	1354.51	5149.57	7804.53
3.3	182.35	-110.959	3728.1		3.3	959.507	4104.57	6442.53
3.4	-158.65	133.041	3621.1		3.4	767.507	3797.57	5035.53
3.5	164.35	-152.959	3823.1		3.5	1064.51	3934.57	5611.53
3.6	42.3502	-147.959	3650.1		3.6	1326.51	3737.57	4826.53
3.7	-35.6498	-140.959	2728.1		3.7	1099.51	3492.57	5588.53
3.8	61.3502	25.0415	2452.1		3.8	919.507	4044.57	4705.53
3.9	21.3502	-177.959	2466.1		3.9	1253.51	3725.57	4280.53
4	221.35	-229.959	2419.1		4	1380.51	3619.57	4472.53
4.1	-178.65	129.041	2482.1		4.1	1498.51	4418.57	3787.53
4.2	-90.6498	-106.959	2242.1		4.2	1025.51	4016.57	4867.53
4.3	-25.6498	-55.9585	2054.1		4.3	1082.51	4421.57	3584.53
4.4	36.3502	-7.95855	2200.1		4.4	1128.51	3546.57	5515.53
4.5	-56.6498	22.0415	2477.1		4.5	936.507	2903.57	5331.53
4.6	-44.6498	62.0415	2560.1		4.6	774.507	2987.57	4981.53
4.7	19.3502	-54.9585	2424.1		4.7	758.507	2285.57	4100.53
4.8	233.35	136.041	2645.1		4.8	1165.51	2438.57	4292.53
4.9	97.3502	-102.959	2474.1		4.9	1009.51	2774.57	4032.53
5	-65.6498	-59.9585	2123.1		5	787.507	2342.57	3474.53
5.1	20.3502	-32.9585	2212.1		5.1	619.507	2735.57	3224.53
5.2	110.35	-25.9585	2336.1		5.2	785.507	2941.57	3793.53
5.3	219.35	129.041	2329.1		5.3	1263.51	2831.57	3944.53
5.4	-50.6498	-225.959	2367.1		5.4	810.507	1291.57	3799.53
5.5	-58.6498	79.0415	2620.1		5.5	589.507	1435.57	3546.53
5.6	-208.65	-37.9585	2335.1		5.6	97.507	1255.57	3705.53
5.7	65.3502	92.0415	2300.1		5.7	26.507	1330.57	4302.53
5.8	106.35	-84.9585	2247.1		5.8	874.507	1329.57	3510.53
5.9	-131.65	-222.959	2459.1		5.9	783.507	950.571	3742.53
6	-61.6498	-39.9585	2226.1		6	935.507	1762.57	4030.53
6.1	199.35	-138.959	2801.1		6.1	837.507	2173.57	3822.53
6.2	207.35	-115.959	2651.1		6.2	974.507	1600.57	3696.53
6.3	80.3502	23.0415	2140.1		6.3	624.507	2437.57	3468.53
6.4	258.35	-110.959	2330.1		6.4	729.507	1845.57	4463.53
6.5	31.3502	138.041	2417.1		6.5	802.507	1648.57	3519.53
6.6	-68.6498	64.0415	2476.1		6.6	411.507	1735.57	3571.53
6.7	225.35	59.0415	2324.1		6.7	676.507	2109.57	4055.53
6.8	-160.65	131.041	2214.1		6.8	744.507	2247.57	3373.53
6.9	138.35	-54.9585	2365.1		6.9	623.507	2471.57	2808.53
7	39.3502	137.041	2070.1		7	561.507	1684.57	4022.53
7.1	-158.65	114.041	2473.1		7.1	687.507	2387.57	3396.53
7.2	-93.6498	-52.9585	2234.1		7.2	419.507	2481.57	4041.53
7.3	-308.65	103.041	2352.1		7.3	568.507	2163.57	3538.53
7.4	8.35021	-2.95855	2407.1		7.4	597.507	1605.57	4096.53
7.5	170.35	-48.9585	2284.1		7.5	280.507	1276.57	3906.53
7.6	24.3502	25.0415	2409.1		7.6	486.507	1211.57	3107.53
7.7	-182.65	-25.9585	2401.1		7.7	667.507	1131.57	2671.53
7.8	9.35021	-94.9585	2568.1		7.8	394.507	727.571	2837.53
7.9	20.3502	104.041	2695.1		7.9	279.507	1349.57	2842.53
8	67.3502	-41.9585	2607.1		8	164.507	1223.57	2787.53
8.1	-93.6498	11.0415	2348.1		8.1	717.507	1561.57	3065.53
8.2	-91.6498	109.041	2795.1		8.2	485.507	1503.57	2475.53
8.3	194.35	80.0415	2370.1		8.3	368.507	1624.57	2530.53
8.4	54.3502	-65.9585	2769.1		8.4	637.507	1607.57	2589.53
8.5	-283.65	31.0415	2560.1		8.5	982.507	925.571	2323.53
8.6	156.35	-135.959	2134.1		8.6	864.507	894.571	2961.53
8.7	-50.6498	111.041	2427.1		8.7	850.507	1240.57	3309.53
8.8	-63.6498	-77.9585	2598.1		8.8	1097.51	1367.57	2780.53
8.9	-24.6498	62.0415	2593.1		8.9	961.507	1171.57	3022.53
9	-140.65	54.0415	2000.1		9	1038.51	1915.57	2903.53
9.1	128.35	-106.959	1007.1		9.1	802.507	881.571	2887.53
9.2	-207.65	-11.9585	454.099		9.2	905.507	1135.57	2515.53
9.3	-56.6498	39.0415	550.099		9.3	641.507	551.571	2768.53
9.4	-210.65	-132.959	144.099		9.4	384.507	826.571	2741.53
9.5	168.35	217.041	864.099		9.5	551.507	1156.57	2169.53
9.6	-133.65	19.0415	630.099		9.6	702.507	1398.57	2813.53
9.7	239.35	-99.9585	955.099		9.7	1014.51	1440.57	3050.53
9.8	-67.6498	248.041	1227.1		9.8	1084.51	1847.57	2517.53
9.9	-63.6498	348.041	1173.1		9.9	136.507	1420.57	2654.53
10	172.35	-8.95855	771.099		10	-103.493	1455.57	2651.53
10.1	-100.65	139.041	1318.1		10.1	-214.493	1352.57	2730.53
10.2	-62.6498	-177.959	1147.1		10.2	-84.493	1530.57	2817.53
10.3	207.35	66.0415	1426.1		10.3	-195.493	1491.57	2655.53
10.4	190.35	-64.9585	1265.1		10.4	-250.493	1005.57	2536.53
10.5	-32.6498	176.041	695.099		10.5	44.507	979.571	2886.53
10.6	-20.6498	626.041	515.099		10.6	68.507	1187.57	2401.53
10.7	-219.65	903.041	167.099		10.7	-116.493	1488.57	2936.53
10.8	-25.6498	304.041	402.099		10.8	41.507	1156.57	2903.53
10.9	-181.65	127.041	871.099		10.9	-309.493	1617.57	2397.53
11	-6.64979	-214.959	502.099		11	273.507	1750.57	2691.53
11.1	99.3502	-1.95855	591.099		11.1	-136.493	1658.57	2420.53
11.2	-254.65	-71.9585	571.099		11.2	-41.493	1429.57	2840.53
11.3	27.3502	243.041	369.099		11.3	-6.49301	1671.57	2777.53
11.4	113.35	69.0415	621.099		11.4	-74.493	1597.57	2411.53
11.5	-86.6498	9.04145	538.099		11.5	-56.493	1329.57	1813.53
11.6	169.35	106.041	436.099		11.6	-8.49301	1133.57	2445.53
11.7	68.3502	170.041	424.099		11.7	-181.493	1429.57	2150.53
11.8	-26.6498	6.04145	367.099		11.8	96.507	1107.57	2001.53
11.9	-9.64979	110.041	387.099		11.9	113.507	1603.57	1720.53
12	289.35	-41.9585	610.099		12	29.507	1303.57	2190.53
12.1	-34.6498	-19.9585	730.099		12.1	-49.493	1962.57	1959.53
12.2	143.35	-145.959	1145.1		12.2	149.507	1594.57	1864.53
12.3	-43.6498	-169.959	780.099		12.3	-46.493	1665.57	2402.53
12.4	-245.65	-30.9585	699.099		12.4	27.507	1289.57	1900.53
12.5	-76.6498	59.0415	775.099		12.5	-9.49301	1853.57	1989.53
12.6	109.35	369.041	615.099		12.6	23.507	1681.57	1615.53
12.7	264.35	223.041	495.099		12.7	127.507	1234.57	2055.53
12.8	195.35	-59.9585	707.099		12.8	35.507	1597.57	2201.53
12.9	-103.65	133.041	594.099		12.9	314.507	1579.57	2089.53
13	137.35	68.0415	488.099		13	58.507	1431.57	1727.53
13.1	-21.6498	6.04145	332.099		13.1	0.50699	1314.57	1932.53
13.2	19.3502	38.0415	522.099		13.2	-2.49301	1472.57	1744.53
13.3	128.35	22.0415	1295.1		13.3	13.507	1008.57	2098.53
13.4	129.35	-48.9585	1029.1		13.4	24.507	1120.57	2163.53
13.5	60.3502	-32.9585	1038.1		13.5	-2.49301	1592.57	2325.53
13.6	290.35	370.041	1032.1		13.6	-236.493	1057.57	2107.53
13.7	42.3502	264.041	1058.1		13.7	-36.493	1297.57	2257.53
13.8	-32.6498	319.041	1297.1		13.8	126.507	1257.57	2260.53
13.9	-53.6498	92.0415	1362.1		13.9	182.507	1676.57	2000.53
14	90.3502	26.0415	942.099		14	24.507	1363.57	2000.53
14.1	0.350211	77.0415	857.099		14.1	133.507	1227.57	1982.53
14.2	-112.65	141.041	915.099		14.2	229.507	1209.57	1088.53
14.3	-3.64979	-221.959	989.099		14.3	-82.493	1198.57	1090.53
14.4	-100.65	56.0415	1250.1		14.4	-165.493	971.571	857.532
14.5	-12.6498	-43.9585	1002.1		14.5	89.507	1626.57	1217.53
14.6	-46.6498	90.0415	763.099		14.6	-39.493	1621.57	554.532
14.7	127.35	71.0415	1002.1		14.7	163.507	1974.57	716.532
14.8	203.35	49.0415	1179.1		14.8	94.507	1999.57	741.532
14.9	-238.65	27.0415	864.099		14.9	42.507	1694.57	-30.4678
15	25.3502	-294.959	893.099		15	109.507	1386.57	-4.46785
15.1	-52.6498	123.041	1193.1		15.1	135.507	1409.57	221.532
15.2	-174.65	-94.9585	1215.1		15.2	21.507	850.571	33.5322
15.3	0.350211	142.041	1110.1		15.3	-130.493	241.571	63.5322
15.4	-88.6498	80.0415	728.099		15.4	-104.493	309.571	-27.4678
15.5	13.3502	138.041	933.099		15.5	-48.493	430.571	72.5322
15.6	107.35	-57.9585	1024.1		15.6	-268.493	309.571	62.5322
15.7	420.35	-227.959	656.099		15.7	140.507	305.571	-295.468
15.8	-147.65	126.041	500.099		15.8	27.507	240.571	-186.468
15.9	-277.65	208.041	258.099		15.9	98.507	485.571	-127.468
16	20.3502	-108.959	1327.1		16	-65.493	385.571	30.5322
16.1	152.35	-25.9585	562.099		16.1	33.507	759.571	256.532
16.2	293.35	155.041	1061.1		16.2	36.507	981.571	-112.468
16.3	-68.6498	11.0415	1105.1		16.3	-129.493	756.571	-158.468
16.4	93.3502	-78.9585	1081.1		16.4	16.507	133.571	92.5322
16.5	-139.65	118.041	935.099		16.5	22.507	285.571	92.5322
16.6	123.35	77.0415	1031.1		16.6	-9.49301	152.571	56.5322
16.7	63.3502	-127.959	1059.1		16.7	-51.493	68.5714	2.53215
16.8	-226.65	-7.95855	718.099		16.8	-19.493	115.571	-73.4678
16.9	63.3502	-0.958549	888.099		16.9	57.507	-57.4286	211.532
17	56.3502	146.041	989.099		17	142.507	144.571	234.532
17.1	79.3502	-148.959	761.099		17.1	82.507	152.571	-50.4678
17.2	79.3502	-3.95855	1059.1		17.2	-50.493	62.5714	-184.468
17.3	-30.6498	25.0415	769.099		17.3	-113.493	-109.429	8.53215
17.4	-37.6498	87.0415	784.099		17.4	39.507	-15.4286	-69.4678
17.5	-41.6498	62.0415	601.099		17.5	194.507	-7.42857	75.5322
17.6	311.35	-120.959	495.099		17.6	-67.493	-184.429	42.5322
17.7	-89.6498	-168.959	1017.1		17.7	25.507	80.5714	68.5322
17.8	-24.6498	-30.9585	552.099		17.8	102.507	52.5714	115.532
17.9	-47.6498	7.04145	899.099		17.9	176.507	28.5714	212.532
18	-165.65	159.041	793.099		18	-210.493	-143.429	11.5321
18.1	0.350211	-62.9585	615.099		18.1	55.507	-40.4286	62.5322
18.2	-42.6498	59.0415	805.099		18.2	105.507	59.5714	34.5322
18.3	-96.6498	-170.959	756.099		18.3	-25.493	15.5714	78.5322
18.4	26.3502	267.041	697.099		18.4	-102.493	-145.429	126.532
18.5	41.3502	-24.9585	820.099		18.5	58.507	50.5714	148.532
18.6	-52.6498	293.041	720.099		18.6	-18.493	124.571	1.53215
18.7	-38.6498	-95.9585	730.099		18.7	132.507	29.5714	-66.4678
18.8	-114.65	-145.959	821.099		18.8	-144.493	126.571	-92.4678
18.9	-156.65	123.041	657.099		18.9	-77.493	490.571	-139.468
19	-124.65	2.04145	779.099		19	73.507	226.571	184.532
19.1	122.35	-62.9585	420.099		19.1	-127.493	338.571	-118.468
19.2	134.35	-56.9585	782.099		19.2	-171.493	592.571	142.532
19.3	-140.65	120.041	621.099		19.3	-48.493	376.571	217.532
19.4	-25.6498	-18.9585	491.099		19.4	-20.493	678.571	70.5322
19.5	-3.64979	-8.95855	606.099		19.5	77.507	414.571	205.532
19.6	21.3502	118.041	712.099		19.6	-6.49301	648.571	126.532
19.7	44.3502	204.041	853.099		19.7	61.507	814.571	39.5322
19.8	-160.65	42.0415	816.099		19.8	63.507	345.571	54.5322
19.9	-42.6498	-77.9585	765.099		19.9	103.507	570.571	-71.4678
20	-137.65	50.0415	801.099		20	140.507	657.571	-233.468
20.1	199.35	123.041	690.099		20.1	-131.493	559.571	40.5322
20.2	-31.6498	-302.959	555.099		20.2	-56.493	450.571	-86.4678
20.3	175.35	-53.9585	600.099		20.3	-123.493	679.571	79.5322
20.4	109.35	146.041	753.099		20.4	-36.493	382.571	-128.468
20.5	51.3502	29.0415	628.099		20.5	-140.493	177.571	36.5322
20.6	-36.6498	153.041	489.099		20.6	-29.493	20.5714	-200.468
20.7	-24.6498	-10.9585	556.099		20.7	-16.493	328.571	-16.4678
20.8	118.35	-143.959	665.099		20.8	96.507	135.571	-86.4678
20.9	-191.65	-25.9585	814.099		20.9	23.507	358.571	5.53215
21	325.35	-160.959	566.099		21	-187.493	393.571	196.532
21.1	61.3502	201.041	452.099		21.1	111.507	381.571	53.5322
21.2	-141.65	-155.959	1060.1		21.2	-223.493	338.571	-120.468
21.3	-204.65	-400.959	808.099		21.3	-24.493	510.571	142.532
21.4	-157.65	-22.9585	244.099		21.4	30.507	769.571	-35.4678
21.5	145.35	29.0415	415.099		21.5	145.507	352.571	34.5322
21.6	429.35	-41.9585	807.099		21.6	20.507	334.571	-37.4678
21.7	-204.65	-81.9585	800.099		21.7	74.507	372.571	-90.4678
21.8	198.35	139.041	898.099		21.8	256.507	525.571	112.532
21.9	62.3502	-78.9585	154.099		21.9	-85.493	840.571	-15.4679
22	88.3502	16.0415	-5.90123		22	7.50699	298.571	-100.468
22.1	7.35021	-103.959	97.0988		22.1	-63.493	676.571	-27.4678
22.2	-28.6498	-77.9585	103.099		22.2	78.507	583.571	238.532
22.3	70.3502	-97.9585	140.099		22.3	131.507	485.571	161.532
22.4	106.35	178.041	46.0988		22.4	143.507	633.571	-10.4679
22.5	-20.6498	-17.9585	13.0988		22.5	111.507	707.571	182.532
22.6	136.35	120.041	62.0988		22.6	-181.493	686.571	276.532
22.7	11.3502	-55.9585	-151.901		22.7	131.507	502.571	-32.4678
22.8	-31.6498	-12.9585	5.09877		22.8	33.507	549.571	-39.4678
22.9	-228.65	184.041	185.099		22.9	-13.493	276.571	47.5322
23	211.35	-105.959	-26.9012		23	-45.493	876.571	-70.4678
23.1	52.3502	113.041	-99.9012		23.1	44.507	381.571	-86.4678
23.2	-61.6498	-68.9585	79.0988		23.2	102.507	498.571	-14.4679
23.3	-108.65	-122.959	-83.9012		23.3	66.507	438.571	-215.468
23.4	-97.6498	-78.9585	27.0988		23.4	-78.493	407.571	116.532
23.5	26.3502	107.041	140.099		23.5	65.507	634.571	-207.468
23.6	-347.65	22.0415	-63.9012		23.6	-150.493	712.571	95.5322
23.7	3.35021	93.0415	-163.901		23.7	59.507	343.571	62.5322
23.8	-167.65	-57.9585	-5.90123		23.8	43.507	61.5714	91.5322
23.9	121.35	-209.959	66.0988		23.9	-183.493	247.571	345.532
24	-227.65	-40.9585	176.099		24	53.507	249.571	-97.4678
24.1	156.35	-105.959	-200.901		24.1	31.507	57.5714	67.5322
24.2	116.35	-68.9585	199.099		24.2	62.507	-181.429	95.5322
24.3	135.35	73.0415	-46.9012		24.3	151.507	52.5714	180.532
24.4	-3.64979	-70.9585	-237.901		24.4	-31.493	-115.429	-94.4678
24.5	37.3502	153.041	-171.901		24.5	35.507	-47.4286	93.5322
24.6	-109.65	15.0415	197.099		24.6	16.507	-80.4286	-221.468
24.7	-45.6498	-6.95855	-106.901		24.7	151.507	-101.429	93.5322
24.8	99.3502	-108.959	-9.90123		24.8	-51.493	-157.429	12.5321
24.9	-182.65	149.041	163.099		24.9	-54.493	-57.4286	-131.468
25	-249.65	-219.959	-166.901		25	148.507	130.571	35.5322
25.1	84.3502	188.041	-74.9012		25.1	-15.493	-80.4286	-15.4679
25.2	-116.65	233.041	35.0988		25.2	12.507	-192.429	-104.468
25.3	-84.6498	-78.9585	27.0988		25.3	63.507	-124.429	-211.468
25.4	27.3502	21.0415	-81.9012		25.4	-119.493	-51.4286	-49.4678
25.5	108.35	-44.9585	-278.901		25.5	-177.493	-119.429	95.5322
25.6	-128.65	-1.95855	-147.901		25.6	104.507	-100.429	-275.468
25.7	114.35	270.041	155.099		25.7	-91.493	-98.4286	-181.468
25.8	-85.6498	-38.9585	-120.901		25.8	109.507	-287.429	55.5322
25.9	3.35021	-167.959	-215.901		25.9	320.507	17.5714	29.5322
26	176.35	-89.9585	-283.901		26	-122.493	-227.429	54.5322
26.1	-1.64979	-94.9585	235.099		26.1	155.507	54.5714	-201.468
26.2	387.35	-38.9585	101.099		26.2	-165.493	-7.42857	182.532
26.3	-214.65	65.0415	151.099		26.3	-65.493	-132.429	51.5322
26.4	50.3502	100.041	-73.9012		26.4	-84.493	153.571	168.532
26.5	-247.65	193.041	-161.901		26.5	-23.493	10.5714	197.532
26.6	100.35	-91.9585	-1.90123		26.6	-137.493	-130.429	163.532
26.7	30.3502	-42.9585	77.0988		26.7	-84.493	-54.4286	-68.4678
26.8	-44.6498	-132.959	180.099		26.8	-71.493	-119.429	77.5322
26.9	-54.6498	154.041	60.0988		26.9	-239.493	24.5714	2.53215
27	-215.65	214.041	-47.9012		27	-187.493	-54.4286	-81.4678
27.1	-27.6498	139.041	218.099		27.1	-141.493	21.5714	-105.468
27.2	67.3502	-74.9585	111.099		27.2	-30.493	-24.4286	133.532
27.3	83.3502	82.0415	56.0988		27.3	-96.493	-151.429	-142.468
27.4	1.35021	24.0415	86.0988		27.4	-125.493	45.5714	-90.4678
27.5	-12.6498	176.041	-87.9012		27.5	198.507	-379.429	93.5322
27.6	70.3502	104.041	131.099		27.6	-58.493	126.571	105.532
27.7	-113.65	41.0415	42.0988		27.7	-210.493	-157.429	290.532
27.8	-249.65	64.0415	-14.9012		27.8	-80.493	28.5714	245.532
27.9	139.35	104.041	-70.9012		27.9	54.507	60.5714	14.5321
28	48.3502	-63.9585	-108.901		28	-45.493	-137.429	-69.4678
28.1	141.35	61.0415	-97.9012		28.1	-14.493	40.5714	-99.4678
28.2	-62.6498	51.0415	-86.9012		28.2	-54.493	-137.429	-37.4678
28.3	-9.64979	347.041	-150.901		28.3	178.507	-114.429	120.532
28.4	-4.64979	-91.9585	-59.9012		28.4	99.507	35.5714	98.5322
28.5	42.3502	-310.959	-8.90123		28.5	52.507	-72.4286	-129.468
28.6	302.35	-12.9585	302.099		28.6	8.50699	216.571	42.5322
28.7	-104.65	-54.9585	-196.901		28.7	-216.493	-35.4286	-197.468
28.8	3.35021	102.041	252.099		28.8	54.507	-202.429	136.532
28.9	200.35	-120.959	89.0988		28.9	-8.49301	121.571	243.532
29	-71.6498	45.0415	31.0988		29	41.507	-6.42857	393.532
29.1	-36.6498	98.0415	-196.901		29.1	-198.493	-236.429	369.532
29.2	-201.65	-32.9585	-86.9012		29.2	-28.493	-3.42857	161.532
29.3	111.35	-109.959	-65.9012		29.3	172.507	14.5714	105.532
29.4	128.35	138.041	71.0988		29.4	-248.493	9.57143	-7.46785
29.5	-33.6498	-7.95855	130.099		29.5	-195.493	86.5714	-93.4678
29.6	-175.65	11.0415	187.099		29.6	-165.493	-204.429	6.53215
29.7	100.35	146.041	-26.9012		29.7	81.507	15.5714	223.532
29.8	-13.6498	87.0415	-102.901		29.8	-53.493	132.571	-59.4678
29.9	52.3502	-3.95855	162.099		29.9	84.507	-162.429	-215.468
30	-88.6498	-21.9585	-193.901		30	-157.493	-191.429	65.5322
30.1	-220.65	120.041			30.1	-73.493	-142.429	134.532
30.2	11.3502	131.041			30.2	56.507	-175.429	155.532
30.3	183.35	342.041			30.3	49.507	98.5714	173.532
30.4	26.3502	784.041			30.4	-71.493	185.571	70.5322
30.5	73.3502	80.0415			30.5	153.507	-3.42857	-75.4678
30.6	-195.65	531.041			30.6	-54.493	-108.429	5.53215
30.7	-89.6498	15.0415			30.7	-116.493	105.571	-120.468
30.8	63.3502	25.0415			30.8	-106.493	-122.429	6.53215
30.9	27.3502	40.0415			30.9	-0.49301	-55.4286	-12.4679
31	192.35	94.0415			31	27.507	-238.429	66.5322
31.1	-117.65	18.0415			31.1	268.507	-73.4286	51.5322
31.2	-34.6498	33.0415			31.2	211.507	-95.4286	-206.468
31.3	302.35	-37.9585			31.3	-43.493	-112.429	124.532
31.4	-87.6498	-185.959			31.4	-170.493	-202.429	15.5321
31.5	-25.6498	-97.9585			31.5	-62.493	113.571	-102.468
31.6	-87.6498	-60.9585			31.6	25.507	-204.429	-61.4678
31.7	-9.64979	221.041			31.7	-37.493	69.5714	241.532
31.8	-182.65	-42.9585			31.8	108.507	-112.429	183.532
31.9	118.35	9.04145			31.9	27.507	-8.42857	55.5322
32	-72.6498	-184.959			32	-13.493	-57.4286	96.5322
32.1	186.35	-3.95855			32.1	193.507	58.5714	-172.468
32.2	41.3502	-95.9585			32.2	148.507	2.57143	-33.4678
32.3	-111.65	108.041			32.3	-3.49301	-313.429	-26.4678
32.4	159.35	105.041			32.4	-44.493	202.571	69.5322
32.5	-245.65	-167.959			32.5	-122.493	-67.4286	61.5322
32.6	-46.6498	316.041			32.6	-109.493	-104.429	-66.4678
32.7	-3.64979	-73.9585			32.7	-114.493	-115.429	-51.4678
32.8	-58.6498	-53.9585			32.8	1.50699	-193.429	32.5322
32.9	23.3502	-129.959			32.9	-107.493	11.5714	3.53215
33	-171.65	48.0415			33	81.507	-43.4286	69.5322
33.1	49.3502	35.0415			33.1	57.507	59.5714	85.5322
33.2	-130.65	145.041			33.2	55.507	-155.429	90.5322
33.3	-134.65	-105.959			33.3	169.507	-76.4286	-84.4678
33.4	-303.65	7.04145			33.4	-84.493	285.571	-46.4678
33.5	73.3502	79.0415			33.5	-104.493	16.5714	58.5322
33.6	171.35	-125.959			33.6	-66.493	-51.4286	-61.4678
33.7	149.35	-86.9585			33.7	-44.493	101.571	39.5322
33.8	-150.65	57.0415			33.8	-85.493	-18.4286	125.532
33.9	-41.6498	249.041			33.9	171.507	-63.4286	213.532
34	93.3502	-107.959			34	153.507	-143.429	117.532
34.1	56.3502	-33.9585			34.1	-46.493	111.571	116.532
34.2	129.35	268.041			34.2	60.507	-61.4286	-141.468
34.3	74.3502	97.0415			34.3	86.507	48.5714	10.5321
34.4	123.35	-112.959			34.4	304.507	-103.429	-48.4678
34.5	-116.65	-203.959			34.5	316.507	140.571	-38.4678
34.6	-34.6498	201.041			34.6	82.507	-194.429	-7.46785
34.7	-6.64979	-95.9585			34.7	-90.493	-75.4286	97.5322
34.8	-176.65	-160.959			34.8	-165.493	21.5714	-56.4678
34.9	-34.6498	32.0415			34.9	137.507	-9.42857	-36.4678
35	136.35	0.0414508			35	-41.493	-165.429	72.5322
35.1	41.3502	119.041			35.1	45.507	-102.429	3.53215
35.2	107.35	181.041			35.2	25.507	194.571	-174.468
35.3	-196.65	58.0415			35.3	-96.493	39.5714	66.5322
35.4	-155.65	-24.9585			35.4	-93.493	-2.42857	59.5322
35.5	-126.65	-48.9585			35.5	-153.493	78.5714	-9.46785
35.6	248.35	8.04145			35.6	-87.493	45.5714	-160.468
35.7	45.3502	-185.959			35.7	-145.493	-40.4286	-78.4678
35.8	48.3502	-154.959			35.8	163.507	162.571	294.532
35.9	131.35	-96.9585			35.9	39.507	-333.429	-122.468
36	485.35	-6.95855			36	21.507	-84.4286	234.532
36.1	394.35	8.04145			36.1	-135.493	-127.429	158.532
36.2	138.35	47.0415			36.2	247.507	43.5714	21.5322
36.3	-199.65	143.041			36.3	135.507	-104.429	-131.468
36.4	75.3502	-238.959			36.4	17.507	42.5714	249.532
36.5	-38.6498	-47.9585			36.5	41.507	3.57143	152.532
36.6	188.35	-2.95855			36.6	-22.493	-213.429	111.532
36.7	26.3502	202.041			36.7	45.507	-50.4286	32.5322
36.8	-122.65	12.0415			36.8	163.507	-50.4286	-135.468
36.9	-44.6498	143.041			36.9	67.507	49.5714	45.5322
37	-35.6498	50.0415			37	2.50699	142.571	26.5322
37.1	-159.65	-242.959			37.1	-78.493	-369.429	-12.4679
37.2	-29.6498	-180.959			37.2	-159.493	-44.4286	-134.468
37.3	29.3502	125.041			37.3	-13.493	-87.4286	-220.468
37.4	-100.65	177.041			37.4	135.507	180.571	35.5322
37.5	13.3502	-233.959			37.5	-16.493	-22.4286	-16.4678
37.6	43.3502	157.041			37.6	-17.493	-147.429	95.5322
37.7	85.3502	100.041			37.7	-127.493	-159.429	-70.4678
37.8	160.35	-165.959			37.8	-150.493	-124.429	-270.468
37.9	-56.6498	19.0415			37.9	36.507	21.5714	-63.4678
38	-111.65	-30.9585			38	34.507	320.571	-27.4678
38.1	15.3502	81.0415			38.1	68.507	57.5714	196.532
38.2	133.35	22.0415			38.2	165.507	-128.429	-367.468
38.3	-247.65	-100.959			38.3	8.50699	-49.4286	-16.4678
38.4	-1.64979	-29.9585			38.4	-20.493	-171.429	-12.4679
38.5	22.3502	83.0415			38.5	103.507	-12.4286	224.532
38.6	-71.6498	-294.959			38.6	232.507	-480.429	125.532
38.7	159.35	-223.959			38.7	90.507	-0.42857	-215.468
38.8	46.3502	-171.959			38.8	-42.493	41.5714	-151.468
38.9	-38.6498	92.0415			38.9	255.507	-66.4286	29.5322
39	188.35	40.0415			39	-38.493	-70.4286	-66.4678
39.1	43.3502	3.04145			39.1	-4.49301	-16.4286	-65.4678
39.2	-65.6498	-88.9585			39.2	81.507	27.5714	-155.468
39.3	-264.65	41.0415			39.3	109.507	86.5714	81.5322
39.4	260.35	-44.9585			39.4	181.507	-99.4286	-95.4678
39.5	-54.6498	-112.959			39.5	88.507	130.571	171.532
39.6	-168.65	-9.95855			39.6	-21.493	196.571	24.5322
39.7	234.35	-185.959			39.7	-163.493	-142.429	120.532
39.8	-117.65	-107.959			39.8	57.507	11.5714	46.5322
39.9	102.35	164.041			39.9	40.507	72.5714	-194.468
40	245.35	16.0415			40	155.507	-171.429	-60.4678
40.1	-202.65	-34.9585			40.1	175.507		110.532
40.2	-49.6498	71.0415			40.2	64.507		-171.468
40.3	47.3502	80.0415			40.3	-88.493		40.5322
40.4	-9.64979	-13.9585			40.4	6.50699		192.532
40.5	-155.65	-51.9585			40.5	-182.493		116.532
40.6	-96.6498	1.04145			40.6	377.507		133.532
40.7	-198.65	111.041			40.7	-0.49301		-212.468
40.8	-194.65	-34.9585			40.8	165.507		-6.46785
40.9	161.35	-45.9585			40.9	29.507		-54.4678
41	-37.6498	132.041			41	132.507		159.532
41.1	152.35	-24.9585			41.1	-96.493		15.5321
41.2	67.3502	124.041			41.2	-55.493		37.5322
41.3	13.3502	7.04145			41.3	75.507		-33.4678
41.4	225.35	-39.9585			41.4	38.507		-116.468
41.5	-178.65	-43.9585			41.5	86.507		-74.4678
41.6	-98.6498	-173.959			41.6	-13.493		163.532
41.7	-29.6498	55.0415			41.7	-241.493		76.5322
41.8	38.3502	145.041			41.8	-10.493		-63.4678
41.9	-81.6498	-66.9585			41.9	-3.49301		-7.46785
42	-352.65	203.041			42	-150.493		260.532
42.1	-88.6498	-94.9585			42.1	153.507		103.532
42.2	-162.65	43.0415			42.2	-41.493		182.532
42.3	101.35	-86.9585			42.3	208.507		45.5322
42.4	143.35	-52.9585			42.4	-54.493		-23.4678
42.5	9.35021	-113.959			42.5	-6.49301		-109.468
42.6	-122.65	-112.959			42.6	19.507		42.5322
42.7	-126.65	59.0415			42.7	-43.493		-135.468
42.8	-123.65	65.0415			42.8	-68.493		77.5322
42.9	-204.65	117.041			42.9	94.507		8.53215
43	-0.649789	46.0415			43	18.507		-179.468
43.1	106.35	-72.9585			43.1	188.507		45.5322
43.2	81.3502	-13.9585			43.2	-29.493		-50.4678
43.3	-98.6498	-4.95855			43.3	244.507		-85.4678
43.4	4.35021	62.0415			43.4	87.507		-4.46785
43.5	-115.65	-33.9585			43.5	-69.493		20.5322
43.6	17.3502	123.041			43.6	-110.493		73.5322
43.7	51.3502	-35.9585			43.7	26.507		-174.468
43.8	-212.65	27.0415			43.8	303.507		132.532
43.9	144.35	35.0415			43.9	-60.493		45.5322
44	-33.6498	81.0415			44	0.50699		257.532
44.1	-313.65	-110.959			44.1	172.507		-122.468
44.2	124.35	-151.959			44.2	-86.493		-148.468
44.3	-42.6498	116.041			44.3	113.507		57.5322
44.4	249.35	337.041			44.4	-78.493		116.532
44.5	237.35	61.0415			44.5	-88.493		311.532
44.6	113.35	192.041			44.6	-209.493		-77.4678
44.7	-379.65	9.04145			44.7	59.507		-58.4678
44.8	-30.6498	-88.9585			44.8	144.507		225.532
44.9	140.35	12.0415			44.9	-55.493		-160.468
45	135.35	-63.9585			45	72.507		78.5322
45.1	-127.65	154.041			45.1	-51.493		-56.4678
45.2	-12.6498	-55.9585			45.2	-150.493		-206.468
45.3	-146.65	102.041			45.3	-186.493		77.5322
45.4	-241.65	125.041			45.4	29.507		15.5321
45.5	-189.65	171.041			45.5	-75.493		-3.46785
45.6	-88.6498	-69.9585			45.6	69.507		148.532
45.7	97.3502	-226.959			45.7	-53.493		-12.4679
45.8	191.35	-320.959			45.8	-60.493		96.5322
45.9	-108.65	-23.9585			45.9	83.507		260.532
46	-167.65	3.04145			46	186.507		-126.468
46.1	-228.65	183.041			46.1	-127.493		-263.468
46.2	-134.65	57.0415			46.2	187.507		92.5322
46.3	-33.6498	96.0415			46.3	-191.493		-203.468
46.4	73.3502	-132.959			46.4	-71.493		-67.4678
46.5	-60.6498	-24.9585			46.5	-110.493		84.5322
46.6	226.35	-56.9585			46.6	34.507		35.5322
46.7	142.35	-96.9585			46.7	-166.493		-70.4678
46.8	-108.65	-140.959			46.8	-18.493		-87.4678
46.9	3.35021	242.041			46.9	6.50699		154.532
47	65.3502	249.041			47	-48.493		31.5322
47.1	22.3502	-14.9585			47.1	-124.493		19.5322
47.2	44.3502	109.041			47.2	91.507		28.5322
47.3	269.35	-126.959			47.3	-143.493		-65.4678
47.4	-28.6498	109.041			47.4	-83.493		170.532
47.5	-120.65	-33.9585			47.5	-159.493		110.532
47.6	-15.6498	-90.9585			47.6	101.507		-42.4678
47.7	188.35	-52.9585			47.7	172.507		-78.4678
47.8	41.3502	136.041			47.8	6.50699		-31.4678
47.9	27.3502	96.0415			47.9	-98.493		-255.468
48	-42.6498	159.041			48	-356.493		31.5322
48.1	162.35	-153.959			48.1	125.507		-155.468
48.2	177.35	20.0415			48.2	-24.493		124.532
48.3	145.35	244.041			48.3	30.507		-117.468
48.4	-131.65	-218.959			48.4	86.507		-225.468
48.5	29.3502	61.0415			48.5	87.507		-215.468
48.6	38.3502	113.041			48.6	19.507		-60.4678
48.7	130.35	-118.959			48.7	138.507		-60.4678
48.8	387.35	70.0415			48.8	122.507		-24.4678
48.9	37.3502	-15.9585			48.9	-39.493		-183.468
49	144.35	-244.959			49	158.507		-78.4678
49.1	-19.6498	-157.959			49.1	71.507		-37.4678
49.2	150.35	-208.959			49.2	209.507		-309.468
49.3	26.3502	-14.9585			49.3	-230.493		-20.4678
49.4	-103.65	59.0415			49.4	-25.493		11.5321
49.5	54.3502	-6.95855			49.5	-77.493		-132.468
49.6	14.3502	66.0415			49.6	34.507		24.5322
49.7	-20.6498	146.041			49.7	-142.493		-301.468
49.8	-118.65	220.041			49.8	137.507		187.532
49.9	-41.6498	-77.9585			49.9	5.50699		-60.4678
50	1.35021	-117.959			50	-35.493		-139.468
					50.1	-210.493		-11.4679
					50.2	12.507		15.5321
					50.3	64.507		-244.468
					50.4	3.50699		114.532
					50.5	-153.493		-118.468
					50.6	-85.493		-181.468
					50.7	-87.493		-55.4678
					50.8	36.507		46.5322
					50.9	27.507		122.532
					51	119.507		46.5322
					51.1	42.507		-140.468
					51.2	7.50699		-227.468
					51.3	124.507		-185.468
					51.4	177.507		38.5322
					51.5	-324.493		-360.468
					51.6	-71.493		-31.4678
					51.7	77.507		137.532
					51.8	-80.493		-28.4678
					51.9	51.507		-159.468
					52	-51.493		206.532
					52.1	-104.493		-8.46785
					52.2	-51.493		-139.468
					52.3	4.50699		80.5322
					52.4	-38.493		-99.4678
					52.5	-6.49301		-107.468
					52.6	45.507		-72.4678
					52.7	54.507		-41.4678
					52.8	-150.493		-119.468
					52.9	-161.493		21.5322
					53	244.507		134.532
					53.1	-101.493		126.532
					53.2	265.507		66.5322
					53.3	-168.493		20.5322
					53.4	-151.493		30.5322
					53.5	58.507		-281.468
					53.6	47.507		-62.4678
					53.7	85.507		12.5321
					53.8	-10.493		-92.4678
					53.9	-95.493		-34.4678
					54	-37.493		-110.468
					54.1	174.507		-2.46785
					54.2	229.507		59.5322
					54.3	60.507		-216.468
					54.4	31.507		-66.4678
					54.5	51.507		-72.4678
					54.6	-159.493		-93.4678
					54.7	-111.493		-3.46785
					54.8	-187.493		-100.468
					54.9	-127.493		-154.468
					55	90.507		-111.468
					55.1	122.507		-49.4678
					55.2	-73.493		-41.4678
					55.3	-237.493		-64.4678
					55.4	-254.493		-169.468
					55.5	-9.49301		-33.4678
					55.6	21.507		215.532
					55.7	-114.493		-134.468
					55.8	-79.493		-100.468
					55.9	-92.493		19.5322
					56	-35.493		177.532
					56.1	-244.493		-22.4678
					56.2	21.507		-186.468
					56.3	-148.493		-133.468
					56.4	-91.493		9.53215
					56.5	27.507		-11.4679
					56.6	-132.493		-24.4678
					56.7	-85.493		-6.46785
					56.8	25.507		-133.468
					56.9	-87.493		190.532
					57	187.507		102.532
					57.1	225.507		-40.4678
					57.2	-62.493		-256.468
					57.3	-145.493		84.5322
					57.4	108.507		172.532
					57.5	-138.493		-114.468
					57.6	-18.493		-37.4678
					57.7	132.507		142.532
					57.8	97.507		219.532
					57.9	126.507		-0.46785
					58	46.507		124.532
					58.1	-112.493		-333.468
					58.2	-3.49301		-59.4678
					58.3	-6.49301		-13.4679
					58.4	-233.493		69.5322
					58.5	-34.493		-2.46785
					58.6	-78.493		-115.468
					58.7	74.507		32.5322
					58.8	-5.49301		-117.468
					58.9	-15.493		-33.4678
					59	44.507		-192.468
					59.1	133.507		76.5322
					59.2	56.507		103.532
					59.3	-16.493		-85.4678
					59.4	-8.49301		-111.468
					59.5	140.507		-77.4678
					59.6	-130.493		149.532
					59.7	-40.493		-48.4678
					59.8	-13.493		-175.468
					59.9	55.507		65.5322
					60	-153.493		-95.4678

## Sheet: Fig.5
				Frequency
Photons	Monomer	Dimer	Tetramer		4-steps	6-steps	8-steps
50	0.37499	0.36816	0.10261		0.3164	0.11356	0.23422
150	0.29285	0.27153	0.0907		0.23029	0.09253	0.17877
250	0.17638	0.1457	0.07028		0.12185	0.06635	0.10166
350	0.08348	0.05963	0.05441		0.05116	0.05049	0.04436
450	0.03125	0.02121	0.04613		0.0239	0.04193	0.01583
550	0.01015	0.00774	0.04889		0.01953	0.03472	0.00622
650	0.00365	0.00415	0.05705		0.02225	0.03066	0.00437
750	0.00164	0.00373	0.06511		0.02435	0.02786	0.00424
850	0.00137	0.00543	0.06628		0.02361	0.02641	0.00381
950	0.00177	0.007	0.05924		0.02191	0.02449	0.00372
1050	0.00375	0.00984	0.04591		0.01888	0.02475	0.00362
1150	0.00537	0.0099	0.03182		0.01456	0.02746	0.00358
1250	0.00622	0.00814	0.02156		0.01058	0.03087	0.00302
1350	0.00435	0.00428	0.01638		0.00829	0.03113	0.00225
1450	0.00206	0.00145	0.01636		0.00652	0.02958	0.00208
1550	0.000642524	0.00043369	0.01761		0.00446	0.02805	0.00315
1650	7.22839e-05	0.000353377	0.01801		0.00265	0.02511	0.00491
1750	8.03155e-06	0.000666597	0.01663		0.00224	0.02108	0.0068
1850	0	0.00172	0.01339		0.00304	0.01389	0.00893
1950	0	0.00331	0.00963		0.00444	0.01008	0.01144
2050	0	0.00402	0.00768		0.00579	0.00821	0.01261
2150	0	0.00488	0.00657		0.00621	0.00796	0.01232
2250	0	0.00825	0.00672		0.00627	0.00718	0.01181
2350	0	0.01199	0.00695		0.00679	0.00802	0.01191
2450	0	0.01249	0.00782		0.00771	0.00775	0.01226
2550	0	0.00946	0.0077		0.00727	0.00606	0.01275
2650	0	0.00619	0.00741		0.00545	0.0047	0.01397
2750	0	0.00388	0.00691		0.00343	0.00465	0.01585
2850	0	0.0026	0.00584		0.00259	0.00525	0.01553
2950	0	0.00136	0.00542		0.00242	0.00483	0.01235
3050	0	0.000425658	0.00561		0.0017	0.00385	0.0083
3150	0	6.42503e-05	0.00622		0.000785936	0.00273	0.00588
3250	0	8.03129e-06	0.00653		0.000200664	0.00231	0.00512
3350	0	0	0.00653		8.36102e-05	0.00234	0.00612
3450	0	0	0.00605		0.00013935	0.00336	0.00787
3550	0	0	0.00489		0.000479365	0.00407	0.00875
3650	0	0	0.00411		0.000869546	0.00475	0.00858
3750	0	0	0.00286		0.000919712	0.00495	0.00817
3850	0	0	0.00232		0.000551827	0.00479	0.00813
3950	0	0	0.00239		0.000178368	0.00455	0.00813
4050	0	0	0.00241		6.68881e-05	0.00443	0.00778
4150	0	0	0.00246		6.13141e-05	0.00371	0.0063
4250	0	0	0.00239		0.000105906	0.00315	0.00516
4350	0	0	0.00173		0.000150498	0.00305	0.00412
4450	0	0	0.00119		0.000529531	0.00317	0.00333
4550	0	0	0.000753876		0.000897416	0.00344	0.0026
4650	0	0	0.000368918		0.000936434	0.00347	0.00237
4750	0	0	0.000352878		0.000507235	0.00334	0.00273
4850	0	0	0.000777936		0.00016722	0.00331	0.00301
4950	0	0	0.00108		0.00013935	0.0034	0.00305
5050	0	0	0.000938335		0.000256405	0.0038	0.00246
5150	0	0	0.000649616		0.000663307	0.00436	0.0017
5250	0	0	0.000304758		0.000919712	0.00396	0.00158
5350	0	0	7.21796e-05		0.000719048	0.00384	0.00179
5450	0	0	8.01995e-06		0.000395755	0.00384	0.00233
5550	0	0	0		0.000445921	0.00386	0.00301
5650	0	0	0		0.000813806	0.00381	0.00294
5750	0	0	0		0.000869546	0.00392	0.00233
5850	0	0	0		0.000479365	0.00479	0.00202
5950	0	0	0		0.000122628	0.00499	0.00218
6050	0	0	0		1.6722e-05	0.00567	0.00225
6150	0	0	0		0	0.00604	0.0022
6250	0	0	0		0	0.00794	0.00262
6350	0	0	0		0	0.00815	0.00291
6450	0	0	0		0	0.00721	0.00313
6550	0	0	0		0	0.00581	0.00352
6650	0	0	0		0	0.00509	0.00425
6750	0	0	0		0	0.00502	0.00481
6850	0	0	0		0	0.0035	0.00395
6950	0	0	0		0	0.00223	0.00264
7050	0	0	0		0	0.00107	0.00186
7150	0	0	0		0	0.00105	0.00145
7250	0	0	0		0	0.00148	0.00104
7350	0	0	0		0	0.00206	0.000607276
7450	0	0	0		0	0.00233	0.000295281
7550	0	0	0		0	0.00178	0.000350994
7650	0	0	0		0	0.00189	0.000534849
7750	0	0	0		0	0.00142	0.00125
7850	0	0	0		0	0.000990534	0.00192
7950	0	0	0		0	0.000213153	0.0023
8050	0	0	0		0	7.52304e-05	0.00243
8150	0	0	0		0	2.50768e-05	0.00199
8250	0	0	0		0	0	0.00185
8350	0	0	0		0	0	0.00202
8450	0	0	0		0	0	0.00205
8550	0	0	0		0	0	0.00185
8650	0	0	0		0	0	0.00186
8750	0	0	0		0	0	0.00211
8850	0	0	0		0	0	0.00201
8950	0	0	0		0	0	0.00178
9050	0	0	0		0	0	0.00194
9150	0	0	0		0	0	0.00261
9250	0	0	0		0	0	0.00323
9350	0	0	0		0	0	0.00301
9450	0	0	0		0	0	0.00219
9550	0	0	0		0	0	0.00189
9650	0	0	0		0	0	0.00147
9750	0	0	0		0	0	0.000846844
9850	0	0	0		0	0	0.00028971
9950	0	0	0		0	0	8.91415e-05
10050		0	0		0	0	0.000233996
10150		0	0		0	0	0.000512563
10250		0	0		0	0	0.000724274
10350		0	0		0	0	0.000640704
10450		0	0		0	0	0.000300852
10550		0	0		0	0	6.12848e-05
10650		0	0		0	0	1.11427e-05
10750		0	0		0	0	0
10850		0	0		0	0	0
10950		0	0		0	0	0
11050		0	0		0	0	0
11150		0	0		0	0	0
11250		0	0		0	0	0
11350							0
11450							0
11550							0
11650							0
11750							0

## Sheet: Fig.6
	TatB	FDE = 1					TatC	FDE = 1
		PM = 3.2						PM = 2.8
	Relative Frequency						Relative Frequency					Poisson	RMSD
Steps	Exp Data	Monomer Model	SD			Steps	Exp Data	Monomer Model	SD			Mean (PM)	TatB	TatC
0		0.0409965	0.0141963			0		0.0609584	0.0155989			2.3		0.0463123
1	0.165049	0.136797	0.0251898			1	0.17083	0.181763	0.0252045			2.4		0.040194
2	0.234177	0.253561	0.0343761			2	0.29648	0.310997	0.0341494			2.5		0.0349933
3	0.297468	0.270465	0.034782			3	0.30653	0.290263	0.0329291			2.6		0.0310034
4	0.170886	0.216372	0.0327211			4	0.19598	0.203184	0.0297363			2.7	0.0470818	0.0285593
5	0.0949367	0.138478	0.0276183			5	0.05528	0.113783	0.0235294			2.8	0.0423087	0.0278997
6	0.107595	0.0738551	0.0209103			6	0.07538	0.0530989	0.0163957			2.9	0.0383094	0.0289934
7	0.056962	0.0337623	0.014569			7	0.05025	0.0212395	0.0106822			3	0.0352357	0.0315267
8	0.0379747	0.0135049	0.00930338			8	0.0201	0.00743384	0.0062474			3.1	0.0332332	0.0350777
												3.2	0.032393	0.0392777
												3.3	0.0327048	0.0438615
												3.4	0.0340468	0.0486537
												3.5	0.0362259
												3.6	0.0390334
												3.7	0.042285
												3.8	0.0458354

## Sheet: Fig. 7
	Tetramers	FDE = 0.76					Disulfide Dimers	FDE = 0.82					Genetic Dimers	FDE = 0.77					RMSD
																		FDE	Tetramer	Disulfide Dimer	Genetic Dimer
	Relative Frequency						Relative Frequency						Relative Frequency					0.66	0.11019
	Exp Data						Exp Data						Exp Data					0.67	0.10037		0.11601
Steps	corrected	uncorrected	Model	SD		Steps	corrected	uncorrected	Model	SD		Steps	corrected	uncorrected	Model	SD		0.68	0.09035		0.10462
0	0.0815603	0.12766	0.04216	0.01242		0	0.304348	0.333333	0.30508	0.02758		0	0.380228	0.421986	0.37398	0.03028		0.69	0.08015		0.09305
1	0.211382		0.2091	0.02537		1	0.695652		0.69492	0.02758		1	0.619772		0.62602	0.03028		0.7	0.06973		0.08131
2	0.434959		0.44143	0.03117														0.71	0.0591		0.06938
3	0.353659		0.34947	0.02921														0.72	0.04823		0.05727
																		0.73	0.03713	0.11394	0.04497
																		0.74	0.02581	0.10144	0.03247
																		0.75	0.01438	0.08874	0.01977
																		0.76	0.00464	0.07584	0.00687
																		0.77	0.01156	0.06273	0.00624
																		0.78	0.02385	0.0494	0.01957
																		0.79	0.03684	0.03585	0.03312
																		0.8	0.05032	0.02208	0.04689
																		0.81	0.06427	0.00807	0.0609
																		0.82	0.07871	0.00617	0.07514
																		0.83	0.09366	0.02066	0.08963
																		0.84	0.10915	0.0354	0.10437
																		0.85		0.05039
																		0.86		0.06564
																		0.87		0.08117
																		0.89		0.09697
																		0.9		0.11306

## Sheet: Fig.8
	TatB-mNeon	FDE = 0.64					TatC-mNeon	FDE = 0.62					TatB-mNeon Best Fits (RMSDs)					TatC-mNeon Best Fits (RMSDs)					Preparation and Analysis Method
		PM = 0.9						PM = 0.6															TatB1	TatB2	TatC1	TatC2	TatB2 PDD	TatC2 PDD	TatB3	TatC3
	Relative Frequency						Relative Frequency							Poisson Mean					Poisson Mean			Oligomer Size	RMSD
	Exp Data						Exp Data					FDE	0.8	0.9	1		FDE	0.5	0.6	0.7		1	0.035	0.035	0.024	0.033	0.032	0.038	0.032	0.028
Steps	corrected	uncorrected	Model	SD		Steps	corrected	uncorrected	Model	SD		0.54	0.0387112	0.032087	0.0268379		0.51	0.050102	0.0417065	0.034795		2	0.035	0.031	0.027	0.027	0.024	0.027	0.03	0.03
0						0						0.55	0.0356373	0.0291537	0.0241867		0.52	0.0467428	0.0385533	0.0319791		3	0.037	0.031	0.031	0.027	0.023	0.019	0.031	0.031
1	0.091954	0.165049	0.0792279	0.0263554		1	0.056872	0.170833	0.104004	0.0284486		0.56	0.0325727	0.0262196	0.0215574		0.53	0.0434143	0.0354351	0.029229		4	0.01	0.013	0.009	0.014	0.013	0.013	0.008	0.015
2	0.234177		0.234078	0.0424005		2	0.296482		0.288821	0.0442422		0.57	0.0295248	0.0232887	0.0189622		0.54	0.0401262	0.0323623	0.0265632		5	0.013	0.019	0.012	0.016	0.015	0.016	0.017	0.017
3	0.297468		0.296776	0.044802		3	0.306533		0.332326	0.0470385		0.58	0.0265072	0.0203703	0.0164254		0.55	0.0368929	0.0293512	0.0240103		6	0.018	0.021	0.015	0.018	0.016	0.018	0.02	0.019
4	0.170886		0.184314	0.0384423		4	0.19598		0.180603	0.0373706		0.59	0.0235437	0.0174848	0.0139937		0.56	0.0337357	0.0264277	0.021613		7	0.021	0.022	0.017	0.019	0.017	0.018	0.022	0.021
5	0.0949367		0.0961005	0.0297431		5	0.0552764		0.0754112	0.0273373		0.6	0.020675	0.0146736	0.0117573		0.57	0.0306861	0.0236318	0.0194355		8	0.023	0.024	0.018	0.02	0.017	0.019	0.023	0.022
6	0.107595		0.0933094	0.0292967		6	0.0753769		0.0662432	0.0252409		0.61	0.0179714	0.0120228	0.0098881		0.58	0.0277903	0.0210258	0.0175704
7	0.056962		0.0617469	0.0242769		7	0.0502513		0.0387379	0.0198608		0.62	0.0155539	0.00971721	0.00868247		0.59	0.025116	0.0187055	0.0161422			FDE
8	0.0379747		0.0336752	0.0181824		8	0.0201005		0.0178572	0.014111		0.63	0.0136226	0.00813233	0.00849714		0.6	0.0227602	0.0168121	0.0152951		1	0.95	0.86	0.74	0.82	0.95	0.98	0.98	0.82
												0.64	0.0124658	0.00781589	0.00946437		0.61	0.0208554	0.0155315	0.0151536		2	0.47	0.46	0.39	0.5	0.56	0.55	0.41	0.37
												0.65	0.0123728	0.00899564	0.0113617		0.62	0.0195634	0.0150564	0.0157676		3	0.42	0.43	0.35	0.4	0.39	0.68	0.33	0.27
												0.66	0.0134384	0.0112926	0.0138773		0.63	0.0190445	0.015501	0.0170892		4	0.7	0.65	0.61	0.62	0.6	0.58	0.64	0.62
												0.67	0.0154958	0.0142496	0.0167977		0.64	0.0194	0.0168348	0.0190066		5	0.59	0.53	0.49	0.5	0.48	0.45	0.52	0.5
												0.68	0.0182809	0.0176058	0.0200062		0.65	0.0206266	0.0189134	0.0213964		6	0.5	0.43	0.42	0.41	0.41	0.37	0.43	0.41
												0.69	0.0215784	0.0212378	0.023443		0.66	0.0226259	0.0215657	0.0241559		7	0.43	0.38	0.37	0.36	0.35	0.31	0.37	0.35
												0.7	0.0252512	0.0250883	0.0270783		0.67	0.0252587	0.02465	0.0272106		8	0.37	0.33	0.32	0.31	0.3	0.27	0.33	0.3
												0.71	0.029219	0.0291312	0.0308984		0.68	0.028393	0.0280672	0.0305105
												0.72	0.0334365	0.0333557	0.0348986		0.69	0.0319254	0.031753	0.0340233			Zeros (%)
												0.73	0.0378793	0.0377591	0.0390794		0.7	0.0357825	0.0356675	0.0377298		1	2.4	3.5	6.2	4.1	3.6	3.8	3.9	6.2
												0.74	0.0425353	0.0423437	0.0434445		0.71	0.0399148	0.039787	0.0416192		2	6.2	7.9	11.9	9.9	9.8	9.3	8.5	11.5
																						3	10.2	13.4	17.7	14.4	12.8	24.4	7.8	14.3
																						4	35.6	38.8	51.1	38.8	35.5	32.6	42.4	56
																						5	43.2	42.9	57.1	43	36.12	33.2	46.9	61.9
																						6	47.5	43.3	62.2	43.4	39.8	33.8	47.3	62.3
																						7	47.7	43.6	68.4	47.6	40.1	34.2	47.6	62.6
																						8	47.8	47.8	70.5	47.9	40.4	34.5	52.2	62.8

## Sheet: SupFig.5
CellMask	TatB-mNeon		TatC-mNeon
Concentration	% Colocalized	N	% Colocalized	N
0.1x	0.293	480	0.525	370
1x	0.314	475	0.525	130

## Sheet: SupFig.8
Disulfide Dimer				Genetic Dimer				Tetramer
	mAU				mAU				mAU
Column Volume	280 nm	488 nm		Column Volume	280 nm	488 nm		Column Volume	280 nm	488 nm
0	151.144	42.724		-0.04912	-15.115	-8.686		-0.04808	13.73	0.079
0.000691667	178.233	59.245		-0.04902	-15.115	-8.686		-0.048	13.73	0.079
0.00138	178.015	59.852		-0.04891	-15.123	-8.715		-0.0479	13.735	0.113
0.00208	4.066	1.369		-0.04881	-15.169	-8.772		-0.04784	13.735	0.113
0.00277	11.247	10.999		-0.0487	-15.169	-8.772		-0.04782	13.735	0.113
0.00346	55.668	27.661		-0.04859	-15.271	-8.888		-0.04778	13.749	0.137
0.00415	88.327	38.522		-0.04849	-15.439	-9.047		-0.04771	13.749	0.137
0.00484	87.031	37.39		-0.04838	-15.439	-9.047		-0.0476	13.788	0.151
0.00553	76.188	33.363		-0.04828	-15.646	-9.208		-0.0475	13.825	0.156
0.00623	64.49	29.206		-0.04817	-15.836	-9.33		-0.0474	13.776	0.086
0.00692	55.1	25.995		-0.04806	-15.836	-9.33		-0.04729	13.629	-0.012
0.00761	45.956	23.101		-0.04796	-15.865	-9.414		-0.04719	13.629	-0.012
0.0083	37.751	20.667		-0.04785	-15.78	-9.506		-0.04708	13.495	-0.036
0.00899	30.537	18.54		-0.04775	-15.78	-9.506		-0.04698	13.452	0.08
0.00968	24.365	16.585		-0.04764	-15.726	-9.578		-0.04688	13.534	0.302
0.01038	18.749	14.849		-0.04753	-15.726	-9.578		-0.04677	13.664	0.506
0.01107	13.927	13.231		-0.04743	-15.8	-9.642		-0.04667	13.664	0.506
0.01176	9.406	11.883		-0.04732	-16.004	-9.684		-0.04656	13.744	0.681
0.01245	5.414	10.535		-0.04722	-16.004	-9.684		-0.04646	13.72	0.772
0.01314	1.665	9.354		-0.04711	-16.298	-9.738		-0.04635	13.594	0.786
0.01384	-1.746	8.205		-0.047	-16.691	-9.829		-0.04625	13.38	0.727
0.01453	-4.706	7.161		-0.0469	-16.691	-9.829		-0.04614	13.38	0.727
0.01522	-7.705	6.259		-0.04679	-17.182	-10.028		-0.04604	13.091	0.587
0.01591	-10.365	5.483		-0.04669	-17.784	-10.307		-0.04594	12.726	0.377
0.0166	-13.426	4.487		-0.04658	-17.784	-10.307		-0.04583	12.306	0.11
0.0173	-16.136	3.655		-0.04647	-18.479	-10.69		-0.04573	11.83	-0.198
0.01799	-18.675	2.848		-0.04637	-19.237	-11.18		-0.04562	11.304	-0.56
0.01868	-21.294	2.014		-0.04626	-19.237	-11.18		-0.04552	11.304	-0.56
0.01937	-23.802	1.216		-0.04615	-20.042	-11.694		-0.04542	10.748	-0.962
0.02006	-26.078	0.479		-0.04605	-20.042	-11.694		-0.04531	10.156	-1.395
0.02075	-28.748	-0.367		-0.04594	-20.886	-12.257		-0.04521	9.545	-1.861
0.02145	-31.508	-1.216		-0.04583	-21.736	-12.855		-0.0451	9.545	-1.861
0.02214	-34.28	-2.104		-0.04573	-21.736	-12.855		-0.045	8.917	-2.35
0.02283	-37.001	-3.05		-0.04562	-22.596	-13.46		-0.0449	8.275	-2.872
0.02352	-39.117	-3.717		-0.04552	-23.446	-14.087		-0.04479	7.592	-3.481
0.02421	-41.522	-4.374		-0.04541	-23.446	-14.087		-0.04469	6.859	-4.197
0.0249	-43.921	-5.17		-0.04531	-24.283	-14.725		-0.04458	6.051	-5.047
0.0256	-46.226	-5.872		-0.0452	-25.099	-15.367		-0.04448	6.051	-5.047
0.02629	-48.416	-6.668		-0.04509	-25.099	-15.367		-0.04437	5.117	-6.058
0.02698	-50.697	-7.376		-0.04499	-25.892	-15.97		-0.04427	4.049	-7.234
0.02767	-53.135	-8.067		-0.04488	-26.635	-16.564		-0.04417	2.861	-8.54
0.02836	-55.408	-8.803		-0.04477	-26.635	-16.564		-0.04406	1.55	-9.965
0.02906	-57.403	-9.427		-0.04467	-27.326	-17.133		-0.04396	1.55	-9.965
0.02975	-59.388	-10.04		-0.04456	-27.326	-17.133		-0.04385	0.135	-11.478
0.03044	-61.441	-10.678		-0.04446	-27.991	-17.66		-0.04375	-1.203	-12.884
0.03113	-63.239	-11.296		-0.04435	-28.609	-18.173		-0.04365	-2.814	-14.618
0.03182	-65.049	-11.835		-0.04424	-28.609	-18.173		-0.04354	-2.814	-14.618
0.03251	-66.651	-12.308		-0.04414	-29.196	-18.646		-0.04344	-2.814	-14.618
0.03321	-68.359	-12.808		-0.04403	-29.748	-19.09		-0.04333	-3.103	-14.992
0.0339	-69.902	-13.325		-0.04393	-29.748	-19.09		-0.04323	-3.304	-15.257
0.03459	-70.67	-13.724		-0.04382	-30.258	-19.517		-0.04313	-3.552	-15.508
0.03528	-72.129	-14.026		-0.04371	-30.726	-19.874		-0.04302	-3.9	-15.809
0.03597	-73.507	-14.512		-0.04361	-30.726	-19.874		-0.04292	-4.313	-16.141
0.03667	-74.652	-14.911		-0.0435	-31.143	-20.213		-0.04281	-4.313	-16.141
0.03736	-75.736	-15.293		-0.04339	-31.143	-20.213		-0.04271	-4.749	-16.45
0.03805	-77.089	-15.644		-0.04329	-31.536	-20.518		-0.0426	-5.163	-16.745
0.03874	-77.692	-15.93		-0.04318	-31.897	-20.814		-0.0425	-5.524	-16.961
0.03943	-78.557	-16.148		-0.04308	-31.897	-20.814		-0.0424	-5.802	-17.122
0.04012	-79.473	-16.377		-0.04297	-32.23	-21.118		-0.04229	-5.802	-17.122
0.04082	-80.009	-16.586		-0.04286	-32.544	-21.381		-0.04219	-5.98	-17.181
0.04151	-80.582	-16.773		-0.04276	-32.544	-21.381		-0.04208	-6.068	-17.179
0.0422	-80.919	-16.842		-0.04265	-32.847	-21.651		-0.04198	-6.068	-17.116
0.04289	-81.248	-16.969		-0.04255	-33.122	-21.916		-0.04187	-5.983	-16.983
0.04358	-81.713	-17.071		-0.04244	-33.122	-21.916		-0.04177	-5.983	-16.983
0.04427	-82.115	-17.245		-0.04233	-33.38	-22.183		-0.04167	-5.813	-16.792
0.04497	-82.306	-17.272		-0.04223	-33.618	-22.432		-0.04156	-5.564	-16.552
0.04566	-82.634	-17.448		-0.04212	-33.618	-22.432		-0.04146	-5.248	-16.273
0.04635	-83.565	-17.659		-0.04202	-33.839	-22.675		-0.04135	-4.871	-15.951
0.04704	-84.221	-17.923		-0.04191	-33.839	-22.675		-0.04125	-4.439	-15.604
0.04773	-84.947	-18.163		-0.0418	-34.035	-22.893		-0.04115	-4.439	-15.604
0.04843	-85.908	-18.459		-0.0417	-34.2	-23.095		-0.04104	-3.932	-15.196
0.04912	-86.822	-18.801		-0.04159	-34.2	-23.095		-0.04094	-3.348	-14.738
0.04981	-87.934	-19.204		-0.04149	-34.35	-23.253		-0.04083	-2.715	-14.261
0.0505	-88.781	-19.53		-0.04138	-34.471	-23.378		-0.04073	-2.041	-13.76
0.05119	-89.977	-19.869		-0.04127	-34.471	-23.378		-0.04062	-2.041	-13.76
0.05188	-91.164	-20.201		-0.04117	-34.571	-23.493		-0.04052	-1.328	-13.226
0.05258	-92.086	-20.472		-0.04106	-34.656	-23.575		-0.04042	-0.594	-12.678
0.05327	-93.066	-20.844		-0.04096	-34.656	-23.575		-0.04031	0.161	-12.129
0.05396	-94.075	-21.202		-0.04085	-34.724	-23.633		-0.04021	0.885	-11.611
0.05465	-95	-21.533		-0.04074	-34.778	-23.681		-0.0401	0.885	-11.611
0.05534	-95.94	-21.778		-0.04064	-34.778	-23.681		-0.04	2.192	-10.66
0.05604	-96.525	-21.969		-0.04053	-34.822	-23.746		-0.03989	2.192	-10.66
0.05673	-97.362	-22.248		-0.04042	-34.822	-23.746		-0.03979	2.803	-10.237
0.05742	-98.011	-22.459		-0.04032	-34.858	-23.799		-0.03969	3.391	-9.842
0.05811	-98.554	-22.592		-0.04021	-34.889	-23.869		-0.03958	3.971	-9.472
0.0588	-99.184	-22.776		-0.04011	-34.889	-23.869		-0.03948	4.556	-9.111
0.05949	-99.29	-22.825		-0.04	-34.905	-23.935		-0.03937	4.556	-9.111
0.06019	-99.796	-22.992		-0.03989	-34.929	-24.003		-0.03927	5.146	-8.772
0.06088	-100.197	-23.094		-0.03979	-34.929	-24.003		-0.03917	5.76	-8.437
0.06157	-100.248	-22.997		-0.03968	-34.939	-24.043		-0.03906	6.403	-8.123
0.06226	-100.579	-23.014		-0.03958	-34.943	-24.094		-0.03896	7.08	-7.826
0.06295	-100.837	-23.046		-0.03947	-34.943	-24.094		-0.03885	7.08	-7.826
0.06364	-100.903	-23.008		-0.03936	-34.948	-24.155		-0.03875	7.846	-7.513
0.06434	-101.308	-23.055		-0.03926	-34.951	-24.226		-0.03865	9.108	-7.095
0.06503	-101.767	-23.059		-0.03915	-34.951	-24.226		-0.03854	11.459	-6.438
0.06572	-102.011	-23.118		-0.03904	-34.954	-24.294		-0.03844	15.701	-5.282
0.06641	-102.559	-23.203		-0.03894	-34.954	-24.294		-0.03833	21.71	-3.494
0.0671	-103.286	-23.291		-0.03883	-34.952	-24.329		-0.03823	21.71	-3.494
0.0678	-103.968	-23.322		-0.03873	-34.943	-24.369		-0.03812	29.211	-0.911
0.06849	-104.463	-23.386		-0.03862	-34.943	-24.369		-0.03802	38.028	2.531
0.06918	-104.914	-23.42		-0.03851	-34.929	-24.406		-0.03792	48.06	6.743
0.06987	-105.718	-23.495		-0.03841	-34.905	-24.42		-0.03781	48.06	6.743
0.07056	-106.31	-23.521		-0.0383	-34.905	-24.42		-0.03771	59.283	11.615
0.07125	-106.882	-23.562		-0.0382	-34.874	-24.444		-0.0376	71.828	17.064
0.07195	-107.768	-23.701		-0.03809	-34.837	-24.453		-0.0375	85.591	22.866
0.07264	-108.394	-23.735		-0.03798	-34.837	-24.453		-0.0374	100.218	28.635
0.07333	-108.824	-23.689		-0.03788	-34.793	-24.457		-0.03729	115.544	34.161
0.07402	-109.247	-23.591		-0.03777	-34.793	-24.457		-0.03719	115.544	34.161
0.07471	-110.017	-23.522		-0.03767	-34.751	-24.466		-0.03708	131.338	39.275
0.07541	-110.35	-23.409		-0.03756	-34.703	-24.462		-0.03698	147.182	43.838
0.0761	-110.382	-23.219		-0.03745	-34.703	-24.462		-0.03688	162.815	47.794
0.07679	-110.664	-22.944		-0.03735	-34.649	-24.472		-0.03677	178.181	51.168
0.07748	-111.221	-22.719		-0.03724	-34.602	-24.462		-0.03667	178.181	51.168
0.07817	-111.457	-22.315		-0.03714	-34.602	-24.462		-0.03656	193.714	54.092
0.07886	-111.436	-21.936		-0.03703	-34.549	-24.454		-0.03646	209.325	56.573
0.07956	-111.651	-21.503		-0.03692	-34.506	-24.452		-0.03635	224.849	58.629
0.08025	-111.436	-20.95		-0.03682	-34.506	-24.452		-0.03625	239.721	60.268
0.08094	-111.329	-20.313		-0.03671	-34.458	-24.461		-0.03615	239.721	60.268
0.08163	-111.3	-19.641		-0.03661	-34.411	-24.476		-0.03604	253.195	61.462
0.08232	-110.724	-18.819		-0.0365	-34.411	-24.476		-0.03594	264.702	62.119
0.08302	-110.344	-17.924		-0.03639	-34.369	-24.474		-0.03583	273.277	62.211
0.08371	-110.204	-17.019		-0.03628	-34.369	-24.474		-0.03573	279.83	61.938
0.0844	-109.635	-15.938		-0.03618	-34.332	-24.483		-0.03562	279.83	61.938
0.08509	-108.809	-14.742		-0.03608	-34.285	-24.462		-0.03552	285.043	61.36
0.08578	-107.955	-13.387		-0.03597	-34.285	-24.462		-0.03542	289.211	60.653
0.08647	-106.95	-11.93		-0.03586	-34.24	-24.451		-0.03531	292.836	59.981
0.08717	-105.907	-10.335		-0.03576	-34.192	-24.441		-0.03521	295.71	59.288
0.08786	-104.777	-8.586		-0.03565	-34.192	-24.441		-0.0351	297.369	58.532
0.08855	-103.563	-6.596		-0.03554	-34.151	-24.441		-0.035	297.369	58.532
0.08924	-101.635	-4.271		-0.03544	-34.103	-24.431		-0.0349	298.063	57.726
0.08993	-99.487	-1.66		-0.03533	-34.103	-24.431		-0.03479	297.956	56.904
0.09062	-97.415	1.205		-0.03523	-34.057	-24.432		-0.03469	297.098	56.092
0.09132	-95.089	4.422		-0.03512	-34.02	-24.426		-0.03458	295.569	55.311
0.09201	-92.225	8.187		-0.03501	-34.02	-24.426		-0.03448	295.569	55.311
0.0927	-88.602	12.606		-0.03491	-33.975	-24.413		-0.03438	293.495	54.534
0.09339	-84.37	17.49		-0.0348	-33.975	-24.413		-0.03427	290.85	53.716
0.09408	-80.417	22.737		-0.03469	-33.933	-24.398		-0.03417	287.535	52.829
0.09478	-75.07	29.013		-0.03459	-33.893	-24.386		-0.03406	283.536	51.866
0.09547	-69.329	35.974		-0.03448	-33.893	-24.386		-0.03396	283.536	51.866
0.09616	-63.021	43.533		-0.03438	-33.851	-24.345		-0.03385	278.86	50.797
0.09685	-56.424	51.688		-0.03427	-33.815	-24.324		-0.03375	273.746	49.666
0.09754	-48.908	60.752		-0.03416	-33.815	-24.324		-0.03364	268.389	48.51
0.09823	-40.574	70.891		-0.03406	-33.776	-24.309		-0.03354	262.959	47.375
0.09893	-31.233	81.82		-0.03395	-33.738	-24.289		-0.03344	257.607	46.26
0.09962	-21.913	93.52		-0.03385	-33.738	-24.289		-0.03333	257.607	46.26
0.10031	-10.915	106.645		-0.03374	-33.709	-24.281		-0.03323	247.514	44.265
0.101	1.459	121.81		-0.03363	-33.679	-24.264		-0.03312	247.514	44.265
0.10169	15.535	138.795		-0.03353	-33.679	-24.264		-0.03302	242.835	43.297
0.10239	31.305	158.368		-0.03342	-33.651	-24.236		-0.03292	238.084	42.304
0.10308	50.017	181.141		-0.03331	-33.651	-24.236		-0.03281	238.084	42.304
0.10377	72.239	208.776		-0.03321	-33.622	-24.211		-0.03271	233.27	41.269
0.10446	101.415	260.605		-0.0331	-33.588	-24.191		-0.0326	228.499	40.22
0.10515	123.983	288.68		-0.033	-33.588	-24.191		-0.0325	223.828	39.178
0.10584	167.022	339.484		-0.03289	-33.556	-24.163		-0.0324	219.337	38.169
0.10654	231.234	418.912		-0.03278	-33.527	-24.125		-0.03229	214.969	37.171
0.10723	309.139	519.023		-0.03268	-33.527	-24.125		-0.03219	210.675	36.199
0.10792	443.422	656.585		-0.03257	-33.505	-24.101		-0.03208	210.675	36.199
0.10861	681.627	869.104		-0.03247	-33.478	-24.087		-0.03198	206.61	35.261
0.1093	883.585	1061.47		-0.03236	-33.478	-24.087		-0.03187	202.781	34.355
0.11	1021.13	1235.69		-0.03225	-33.448	-24.06		-0.03177	199.153	33.461
0.11069	1153.39	1405.8		-0.03215	-33.448	-24.06		-0.03167	195.715	32.608
0.11138	1284.88	1578.91		-0.03204	-33.421	-24.015		-0.03156	195.715	32.608
0.11207	1420.72	1742.24		-0.03194	-33.392	-23.993		-0.03146	192.385	31.752
0.11276	1540.88	1882.65		-0.03183	-33.392	-23.993		-0.03135	189.039	30.875
0.11345	1647.2	1992.79		-0.03172	-33.373	-23.949		-0.03125	185.623	29.988
0.11415	1734.3	2075.89		-0.03162	-33.341	-23.912		-0.03115	182.222	29.119
0.11484	1803.41	2123.62		-0.03151	-33.341	-23.912		-0.03104	182.222	29.119
0.11553	1852.78	2154.48		-0.03141	-33.318	-23.872		-0.03094	178.807	28.259
0.11622	1885.63	2177.42		-0.0313	-33.3	-23.859		-0.03083	175.434	27.409
0.11691	1905.16	2185.11		-0.03119	-33.3	-23.859		-0.03073	172.255	26.61
0.11761	1916.49	2190.37		-0.03109	-33.279	-23.839		-0.03063	169.226	25.869
0.1183	1924.56	2196.55		-0.03098	-33.258	-23.807		-0.03052	166.277	25.14
0.11899	1931.67	2201.13		-0.03088	-33.258	-23.807		-0.03042	166.277	25.14
0.11968	1936.74	2204.73		-0.03077	-33.241	-23.791		-0.03031	163.327	24.392
0.12037	1937.41	2204.19		-0.03066	-33.241	-23.791		-0.03021	160.394	23.694
0.12106	1936.11	2202.33		-0.03056	-33.223	-23.778		-0.0301	157.559	23.006
0.12176	1937.22	2197.83		-0.03045	-33.21	-23.769		-0.03	157.559	23.006
0.12245	1939.7	2205.39		-0.03035	-33.21	-23.769		-0.0299	154.82	22.356
0.12314	1939.95	2206.99		-0.03024	-33.195	-23.743		-0.02979	152.237	21.736
0.12383	1941.2	2203.59		-0.03013	-33.184	-23.737		-0.02969	149.782	21.129
0.12452	1939.83	2201.41		-0.03003	-33.184	-23.737		-0.02958	147.406	20.583
0.12521	1939.54	2199.29		-0.02992	-33.174	-23.714		-0.02948	145.048	20.038
0.12591	1943.43	2204.75		-0.02981	-33.164	-23.705		-0.02937	145.048	20.038
0.1266	1939.61	2200.19		-0.02971	-33.164	-23.705		-0.02927	142.743	19.531
0.12729	1938.61	2204.12		-0.0296	-33.155	-23.676		-0.02917	140.568	18.995
0.12798	1938.05	2201.86		-0.0295	-33.146	-23.67		-0.02906	138.465	18.517
0.12867	1939.45	2202.48		-0.02939	-33.146	-23.67		-0.02896	136.413	18.023
0.12937	1938.9	2201.55		-0.02928	-33.135	-23.657		-0.02885	136.413	18.023
0.13006	1931.72	2197.17		-0.02918	-33.135	-23.657		-0.02875	134.399	17.536
0.13075	1926.02	2202.47		-0.02907	-33.138	-23.639		-0.02865	132.42	17.06
0.13144	1916.82	2201.73		-0.02896	-33.133	-23.644		-0.02854	130.502	16.673
0.13213	1897.89	2194.83		-0.02886	-33.133	-23.644		-0.02844	128.668	16.285
0.13282	1879.19	2189.23		-0.02875	-33.128	-23.662		-0.02833	128.668	16.285
0.13352	1841.59	2175.45		-0.02865	-33.136	-23.66		-0.02823	126.931	15.846
0.13421	1793.64	2155.51		-0.02854	-33.136	-23.66		-0.02813	125.279	15.476
0.1349	1734.27	2120.68		-0.02843	-33.134	-23.66		-0.02802	122.165	14.781
0.13559	1662.41	2077.93		-0.02833	-33.135	-23.654		-0.02792	122.165	14.781
0.13628	1583.11	2016.32		-0.02822	-33.135	-23.654		-0.02781	122.165	14.781
0.13698	1495.82	1938.12		-0.02812	-33.137	-23.659		-0.02771	120.619	14.431
0.13767	1407.97	1851.2		-0.02801	-33.136	-23.651		-0.0276	119.18	14.109
0.13836	1317.95	1755.99		-0.0279	-33.136	-23.651		-0.0275	117.773	13.799
0.13905	1234.71	1657.57		-0.02779	-33.129	-23.654		-0.02739	116.448	13.477
0.13974	1153.06	1560.12		-0.02769	-33.129	-23.654		-0.02729	115.203	13.185
0.14043	1078.53	1466.13		-0.02759	-33.134	-23.648		-0.02719	115.203	13.185
0.14113	1004.99	1374.97		-0.02748	-33.138	-23.656		-0.02708	113.956	12.883
0.14182	939.806	1289.34		-0.02737	-33.138	-23.656		-0.02698	112.776	12.609
0.14251	879.519	1211.2		-0.02727	-33.146	-23.649		-0.02687	111.659	12.388
0.1432	826.197	1139.5		-0.02716	-33.151	-23.646		-0.02677	110.587	12.135
0.14389	775.301	1072.78		-0.02706	-33.151	-23.646		-0.02667	110.587	12.135
0.14458	730.838	1011.03		-0.02695	-33.151	-23.651		-0.02656	109.528	11.89
0.14528	690.021	956.366		-0.02684	-33.15	-23.641		-0.02646	108.531	11.668
0.14597	654.855	907.289		-0.02674	-33.15	-23.641		-0.02635	107.539	11.452
0.14666	621.645	862.072		-0.02663	-33.154	-23.629		-0.02625	106.533	11.23
0.14735	592.237	819.973		-0.02653	-33.154	-23.629		-0.02615	105.504	11.004
0.14804	565.025	783.247		-0.02642	-33.162	-23.619		-0.02604	105.504	11.004
0.14874	541.452	749.916		-0.02631	-33.176	-23.604		-0.02594	104.484	10.786
0.14943	519.485	720.246		-0.02621	-33.176	-23.604		-0.02583	103.491	10.575
0.15012	499.321	692.771		-0.0261	-33.18	-23.606		-0.02573	102.525	10.4
0.15081	481.808	669.201		-0.026	-33.185	-23.599		-0.02562	101.57	10.185
0.1515	466.253	648.027		-0.02589	-33.185	-23.599		-0.02552	101.57	10.185
0.15219	452.728	630.114		-0.02578	-33.195	-23.606		-0.02542	100.664	9.991
0.15289	440.151	613.483		-0.02567	-33.204	-23.598		-0.02531	99.81	9.807
0.15358	429.179	599.421		-0.02557	-33.204	-23.598		-0.02521	98.976	9.637
0.15427	419.925	586.859		-0.02546	-33.211	-23.602		-0.0251	98.216	9.467
0.15496	412.391	576.828		-0.02536	-33.216	-23.593		-0.025	97.46	9.302
0.15565	406.128	568.264		-0.02525	-33.216	-23.593		-0.0249	97.46	9.302
0.15635	401.319	561.822		-0.02515	-33.227	-23.593		-0.02479	96.668	9.138
0.15704	397.96	556.694		-0.02504	-33.227	-23.593		-0.02469	95.928	8.974
0.15773	395.909	554.025		-0.02493	-33.228	-23.599		-0.02458	95.218	8.816
0.15842	395.824	553.01		-0.02483	-33.235	-23.598		-0.02448	94.534	8.668
0.15911	397.225	553.889		-0.02472	-33.235	-23.598		-0.02438	93.877	8.529
0.1598	400.595	557.139		-0.02461	-33.243	-23.587		-0.02427	93.877	8.529
0.1605	406.01	562.563		-0.02451	-33.25	-23.604		-0.02416	93.256	8.405
0.16119	413.068	570.681		-0.0244	-33.25	-23.604		-0.02406	92.645	8.251
0.16188	422.417	580.828		-0.0243	-33.255	-23.618		-0.02396	92.043	8.12
0.16257	433.226	593.543		-0.02419	-33.263	-23.614		-0.02385	91.449	7.983
0.16326	446.451	608.269		-0.02408	-33.263	-23.614		-0.02375	91.449	7.983
0.16395	462.16	626.115		-0.02398	-33.274	-23.634		-0.02365	90.853	7.851
0.16465	480.548	647.031		-0.02387	-33.279	-23.649		-0.02354	90.248	7.709
0.16534	501.806	671.673		-0.02377	-33.279	-23.649		-0.02344	89.64	7.572
0.16603	527.218	700.21		-0.02366	-33.288	-23.65		-0.02333	89.039	7.439
0.16672	555.565	734.205		-0.02355	-33.288	-23.65		-0.02323	89.039	7.439
0.16741	591.398	774.783		-0.02345	-33.295	-23.633		-0.02312	88.456	7.297
0.16811	631.31	822.168		-0.02334	-33.3	-23.635		-0.02302	87.931	7.166
0.1688	677.384	875.107		-0.02323	-33.3	-23.635		-0.02292	87.43	7.055
0.16949	728.526	935.625		-0.02313	-33.309	-23.629		-0.02281	86.917	6.951
0.17018	786.524	1002.63		-0.02302	-33.316	-23.655		-0.02271	86.42	6.868
0.17087	847.157	1075.75		-0.02292	-33.316	-23.655		-0.0226	86.42	6.868
0.17156	913.25	1151.36		-0.02281	-33.324	-23.645		-0.0225	85.926	6.762
0.17226	979.008	1229.09		-0.0227	-33.333	-23.65		-0.0224	85.471	6.7
0.17295	1049.1	1308.21		-0.0226	-33.333	-23.65		-0.02229	85.009	6.6
0.17364	1116.32	1386.62		-0.02249	-33.333	-23.648		-0.02219	85.009	6.6
0.17433	1183.05	1460.95		-0.02239	-33.346	-23.654		-0.02208	84.533	6.485
0.17502	1244.51	1531.86		-0.02228	-33.346	-23.654		-0.02198	84.083	6.379
0.17572	1305.12	1595.83		-0.02217	-33.355	-23.654		-0.02188	83.639	6.287
0.17641	1360.75	1657.01		-0.02207	-33.355	-23.654		-0.02177	83.223	6.193
0.1771	1411.59	1709.2		-0.02196	-33.357	-23.662		-0.02167	83.223	6.193
0.17779	1453.77	1755.02		-0.02186	-33.364	-23.66		-0.02156	82.859	6.099
0.17848	1492.4	1793.98		-0.02175	-33.364	-23.66		-0.02146	82.485	6.014
0.17917	1527.04	1828.58		-0.02164	-33.372	-23.664		-0.02135	82.114	5.941
0.17987	1558.58	1854.39		-0.02154	-33.38	-23.663		-0.02125	81.74	5.84
0.18056	1580.34	1878.97		-0.02143	-33.38	-23.663		-0.02114	81.343	5.751
0.18125	1597.85	1893.87		-0.02133	-33.394	-23.671		-0.02104	80.931	5.647
0.18194	1614.25	1907.08		-0.02122	-33.395	-23.683		-0.02094	80.931	5.647
0.18263	1624.86	1918.63		-0.02111	-33.395	-23.683		-0.02083	80.538	5.545
0.18332	1632.72	1923.96		-0.02101	-33.403	-23.691		-0.02073	80.125	5.444
0.18402	1636.42	1926.74		-0.0209	-33.403	-23.691		-0.02062	79.739	5.344
0.18471	1637.96	1926.1		-0.0208	-33.413	-23.688		-0.02052	79.739	5.344
0.1854	1634.04	1920.82		-0.02069	-33.418	-23.676		-0.02042	79.361	5.247
0.18609	1624.67	1913.69		-0.02058	-33.418	-23.676		-0.02031	79.012	5.17
0.18678	1614.33	1902.31		-0.02048	-33.431	-23.693		-0.02021	78.661	5.087
0.18748	1602.4	1888.44		-0.02037	-33.436	-23.699		-0.0201	78.308	5.023
0.18817	1584.5	1871.45		-0.02027	-33.436	-23.699		-0.02	77.948	4.939
0.18886	1563.44	1848.21		-0.02016	-33.451	-23.715		-0.0199	77.948	4.939
0.18955	1539.77	1825.05		-0.02005	-33.466	-23.715		-0.01979	77.62	4.864
0.19024	1512.34	1794.95		-0.01995	-33.466	-23.715		-0.01969	77.258	4.764
0.19093	1480.81	1762.2		-0.01984	-33.477	-23.727		-0.01958	76.872	4.661
0.19163	1447.32	1721.8		-0.01973	-33.493	-23.734		-0.01948	76.479	4.559
0.19232	1409.69	1681.94		-0.01963	-33.493	-23.734		-0.01937	76.133	4.461
0.19301	1371.26	1637.24		-0.01952	-33.51	-23.744		-0.01927	76.133	4.461
0.1937	1328.66	1589.67		-0.01942	-33.51	-23.744		-0.01917	75.799	4.355
0.19439	1286.29	1537.98		-0.0193	-33.529	-23.753		-0.01906	75.468	4.262
0.19509	1240.09	1483.86		-0.0192	-33.548	-23.765		-0.01896	75.122	4.153
0.19578	1194.23	1429.57		-0.0191	-33.548	-23.765		-0.01885	75.122	4.153
0.19647	1147.31	1373.49		-0.01899	-33.558	-23.776		-0.01875	74.781	4.063
0.19716	1101.47	1316.92		-0.01889	-33.563	-23.796		-0.01865	74.449	3.958
0.19785	1054.91	1259.94		-0.01878	-33.563	-23.796		-0.01854	74.109	3.862
0.19854	1010.64	1203.92		-0.01867	-33.571	-23.793		-0.01844	73.761	3.777
0.19924	965.62	1148.66		-0.01857	-33.577	-23.784		-0.01833	73.424	3.704
0.19993	923.494	1093.45		-0.01846	-33.577	-23.784		-0.01823	73.424	3.704
0.20062	882.467	1041.08		-0.01835	-33.582	-23.784		-0.01813	73.087	3.585
0.20131	843.849	990.172		-0.01825	-33.6	-23.798		-0.01802	72.774	3.484
0.202	805.686	941.4		-0.01814	-33.6	-23.798		-0.01791	72.485	3.4
0.2027	770.502	894.231		-0.01804	-33.614	-23.803		-0.01781	72.208	3.311
0.20339	736.734	849.755		-0.01793	-33.614	-23.803		-0.01771	72.208	3.311
0.20408	705.249	807.643		-0.01782	-33.62	-23.818		-0.0176	71.684	3.189
0.20477	673.827	767.469		-0.01772	-33.631	-23.821		-0.0175	71.684	3.189
0.20546	642.506	727.502		-0.01761	-33.631	-23.821		-0.0174	71.402	3.166
0.20615	614.861	691.278		-0.01751	-33.64	-23.841		-0.01729	71.133	3.101
0.20685	593.908	658.742		-0.0174	-33.646	-23.846		-0.01719	70.849	3.039
0.20754	577.397	629.969		-0.01729	-33.646	-23.846		-0.01708	70.849	3.039
0.20823	558.811	601.037		-0.01719	-33.655	-23.879		-0.01698	70.578	3
0.20892	531.696	571.129		-0.01708	-33.666	-23.881		-0.01687	70.307	2.919
0.20961	501.386	540.909		-0.01698	-33.666	-23.881		-0.01677	70.027	2.839
0.2103	470.85	512.792		-0.01687	-33.68	-23.882		-0.01667	69.787	2.775
0.211	442.578	485.68		-0.01676	-33.689	-23.887		-0.01656	69.53	2.705
0.21169	415.696	460.527		-0.01666	-33.689	-23.887		-0.01646	69.53	2.705
0.21238	389.385	436.515		-0.01655	-33.696	-23.881		-0.01635	69.278	2.64
0.21307	362.701	413.891		-0.01645	-33.696	-23.881		-0.01625	69.011	2.565
0.21376	335.991	391.679		-0.01634	-33.696	-23.878		-0.01615	68.752	2.495
0.21446	308.961	370.402		-0.01623	-33.695	-23.876		-0.01604	68.508	2.445
0.21515	283.543	350.194		-0.01612	-33.695	-23.876		-0.01594	68.508	2.445
0.21584	259.457	331.575		-0.01602	-33.693	-23.855		-0.01583	68.275	2.392
0.21653	236.991	314.101		-0.01592	-33.697	-23.842		-0.01573	68.044	2.339
0.21722	214.723	297.307		-0.01581	-33.697	-23.842		-0.01563	67.819	2.273
0.21792	194.951	281.816		-0.0157	-33.703	-23.839		-0.01552	67.602	2.225
0.21861	176.489	267.406		-0.0156	-33.71	-23.843		-0.01542	67.602	2.225
0.2193	159.402	254.072		-0.01549	-33.71	-23.843		-0.01531	67.391	2.161
0.21999	143.021	241.29		-0.01539	-33.722	-23.84		-0.01521	67.174	2.114
0.22068	128.352	229.381		-0.01528	-33.728	-23.839		-0.0151	66.949	2.077
0.22137	114.156	218.195		-0.01517	-33.728	-23.839		-0.015	66.739	2.037
0.22207	101.652	208.054		-0.01506	-33.73	-23.84		-0.01489	66.739	2.037
0.22276	89.571	198.213		-0.01496	-33.73	-23.84		-0.01479	66.527	2.01
0.22345	78.362	188.907		-0.01485	-33.744	-23.846		-0.01469	66.318	1.978
0.22414	68.057	180.312		-0.01475	-33.747	-23.852		-0.01458	66.123	1.941
0.22483	58.706	172.279		-0.01464	-33.747	-23.852		-0.01448	65.921	1.904
0.22552	49.467	164.587		-0.01454	-33.76	-23.866		-0.01437	65.72	1.877
0.22622	40.961	157.28		-0.01443	-33.766	-23.875		-0.01427	65.72	1.877
0.22691	33.009	150.423		-0.01432	-33.766	-23.875		-0.01417	65.515	1.837
0.2276	25.697	143.966		-0.01422	-33.778	-23.88		-0.01406	65.317	1.803
0.22829	18.584	137.976		-0.01411	-33.788	-23.887		-0.01396	65.126	1.755
0.22898	11.812	132.067		-0.01395	-33.797	-23.889		-0.01385	65.126	1.755
0.22968	5.783	126.561		-0.0139	-33.797	-23.889		-0.01374	64.718	1.694
0.23037	0.229	121.348		-0.01379	-33.797	-23.889		-0.01365	64.718	1.694
0.23106	-5.317	116.447		-0.01369	-33.803	-23.884		-0.01354	64.52	1.651
0.23175	-10.662	111.548		-0.01358	-33.805	-23.882		-0.01344	64.285	1.597
0.23244	-15.831	107.024		-0.01347	-33.805	-23.882		-0.01333	64.082	1.556
0.23313	-20.571	102.674		-0.01337	-33.804	-23.886		-0.01323	64.082	1.556
0.23383	-25.089	98.654		-0.01326	-33.801	-23.874		-0.01312	63.891	1.502
0.23452	-29.692	94.497		-0.01316	-33.801	-23.874		-0.01302	63.67	1.479
0.23521	-33.925	90.603		-0.01305	-33.805	-23.865		-0.01292	63.434	1.413
0.2359	-37.988	86.809		-0.01294	-33.812	-23.862		-0.01281	63.226	1.355
0.23659	-41.686	83.407		-0.01284	-33.812	-23.862		-0.0127	63.038	1.3
0.23729	-45.366	79.957		-0.01273	-33.809	-23.866		-0.0126	63.038	1.3
0.23798	-48.884	76.579		-0.01262	-33.819	-23.857		-0.0125	62.863	1.264
0.23867	-52.231	73.257		-0.01252	-33.819	-23.857		-0.0124	62.501	1.221
0.23936	-55.644	70.185		-0.01241	-33.823	-23.847		-0.01229	62.501	1.221
0.24005	-58.812	67.189		-0.01231	-33.823	-23.847		-0.01219	62.32	1.191
0.24074	-62.105	64.193		-0.0122	-33.825	-23.857		-0.01208	62.32	1.191
0.24144	-65.147	61.305		-0.01209	-33.825	-23.846		-0.01198	62.151	1.181
0.24213	-67.773	58.559		-0.01199	-33.825	-23.846		-0.01188	61.985	1.143
0.24282	-70.615	55.985		-0.01188	-33.828	-23.854		-0.01177	61.818	1.098
0.24351	-73.313	53.361		-0.01178	-33.837	-23.864		-0.01167	61.637	1.056
0.2442	-75.813	50.822		-0.01167	-33.837	-23.864		-0.01156	61.637	1.056
0.24489	-78.238	48.398		-0.01156	-33.842	-23.865		-0.01146	61.436	1.01
0.24559	-80.525	46.117		-0.01146	-33.852	-23.883		-0.01135	61.253	0.972
0.24628	-82.724	43.817		-0.01135	-33.852	-23.883		-0.01125	61.051	0.932
0.24697	-84.953	41.538		-0.01125	-33.861	-23.883		-0.01115	60.838	0.882
0.24766	-87.028	39.353		-0.01114	-33.864	-23.881		-0.01104	60.627	0.847
0.24835	-89	37.3		-0.01103	-33.864	-23.881		-0.01094	60.627	0.847
0.24905	-90.937	35.277		-0.01093	-33.868	-23.9		-0.01083	60.433	0.805
0.24974	-92.887	33.233		-0.01082	-33.872	-23.899		-0.01073	60.25	0.756
0.25043	-94.7	31.353		-0.01072	-33.872	-23.899		-0.01062	60.076	0.707
0.25112	-96.063	29.63		-0.01061	-33.876	-23.911		-0.01052	59.89	0.663
0.25181	-97.557	27.835		-0.0105	-33.876	-23.911		-0.01042	59.89	0.663
0.2525	-99.251	26.028		-0.0104	-33.876	-23.92		-0.01031	59.705	0.612
0.2532	-100.81	24.416		-0.01029	-33.878	-23.899		-0.01021	59.537	0.56
0.25389	-101.913	22.879		-0.01019	-33.878	-23.899		-0.0101	59.366	0.514
0.25458	-103.153	21.421		-0.01008	-33.878	-23.911		-0.01	59.202	0.472
0.25527	-104.35	19.922		-0.00997	-33.879	-23.912		-0.0099	59.202	0.472
0.25596	-105.249	18.585		-0.00987	-33.879	-23.912		-0.00979	59.028	0.44
0.25666	-106.137	17.287		-0.00976	-33.885	-23.913		-0.00969	58.863	0.414
0.25735	-107.068	16.004		-0.00966	-33.883	-23.913		-0.00958	58.695	0.389
0.25804	-107.989	14.781		-0.00955	-33.883	-23.913		-0.00948	58.534	0.372
0.25873	-108.525	13.67		-0.00944	-33.884	-23.897		-0.00938	58.392	0.35
0.25942	-109.31	12.488		-0.00934	-33.884	-23.897		-0.00927	58.392	0.35
0.26011	-109.62	11.491		-0.00923	-33.882	-23.903		-0.00917	58.23	0.327
0.26081	-110.202	10.511		-0.00912	-33.886	-23.907		-0.00906	58.095	0.309
0.2615	-110.659	9.608		-0.00902	-33.886	-23.907		-0.00896	57.948	0.266
0.26219	-111.28	8.59		-0.00891	-33.887	-23.904		-0.00885	57.774	0.232
0.26288	-111.561	7.785		-0.00881	-33.892	-23.917		-0.00875	57.594	0.184
0.26357	-111.832	6.992		-0.0087	-33.892	-23.917		-0.00864	57.594	0.184
0.26427	-112.106	6.205		-0.00859	-33.9	-23.933		-0.00854	57.414	0.13
0.26496	-112.284	5.484		-0.00849	-33.905	-23.937		-0.00844	57.219	0.092
0.26565	-112.436	4.823		-0.00838	-33.905	-23.937		-0.00833	57.039	0.06
0.26634	-112.25	4.216		-0.00827	-33.907	-23.922		-0.00823	56.866	0.016
0.26703	-112.155	3.585		-0.00817	-33.907	-23.922		-0.00812	56.866	0.016
0.26772	-112.214	2.999		-0.00806	-33.903	-23.93		-0.00802	56.714	-0.027
0.26842	-112.178	2.482		-0.00796	-33.904	-23.926		-0.00792	56.557	-0.07
0.26911	-111.765	2.075		-0.00785	-33.904	-23.926		-0.00781	56.384	-0.121
0.2698	-111.355	1.673		-0.00774	-33.906	-23.912		-0.00771	56.184	-0.17
0.27049	-111	1.316		-0.00764	-33.908	-23.904		-0.0076	56.184	-0.17
0.27118	-110.864	0.88		-0.00753	-33.908	-23.904		-0.0075	56.016	-0.223
0.27187	-110.671	0.57		-0.00743	-33.912	-23.905		-0.0074	55.87	-0.265
0.27257	-110.663	0.159		-0.00732	-33.923	-23.91		-0.00729	55.713	-0.296
0.27326	-110.602	-0.139		-0.00721	-33.923	-23.91		-0.00719	55.564	-0.317
0.27395	-110.771	-0.637		-0.00711	-33.925	-23.92		-0.00708	55.564	-0.317
0.27464	-110.725	-1.011		-0.007	-33.93	-23.936		-0.00698	55.435	-0.348
0.27533	-110.921	-1.441		-0.0069	-33.93	-23.936		-0.00687	55.301	-0.362
0.27603	-111.293	-1.896		-0.00679	-33.937	-23.938		-0.00677	55.158	-0.385
0.27672	-111.579	-2.441		-0.00668	-33.937	-23.938		-0.00667	55.018	-0.407
0.27741	-112.091	-2.854		-0.00658	-33.946	-23.933		-0.00656	55.018	-0.407
0.2781	-112.429	-3.236		-0.00647	-33.946	-23.952		-0.00645	54.86	-0.433
0.27879	-112.853	-3.638		-0.00637	-33.946	-23.952		-0.00635	54.719	-0.46
0.27948	-113.623	-4.223		-0.00626	-33.959	-23.947		-0.00625	54.546	-0.479
0.28018	-114.278	-4.778		-0.00615	-33.971	-23.947		-0.00615	54.372	-0.517
0.28087	-114.936	-5.215		-0.00605	-33.971	-23.947		-0.00604	54.201	-0.555
0.28156	-115.88	-5.763		-0.00594	-33.978	-23.951		-0.00594	54.201	-0.555
0.28225	-116.986	-6.442		-0.00584	-33.987	-23.954		-0.00583	54.034	-0.601
0.28294	-117.935	-7.125		-0.00573	-33.987	-23.954		-0.00573	53.879	-0.648
0.28364	-119.257	-7.695		-0.00562	-33.985	-23.954		-0.00563	53.713	-0.701
0.28433	-120.625	-8.434		-0.00552	-33.984	-23.952		-0.00552	53.545	-0.741
0.28502	-122.262	-9.131		-0.00541	-33.984	-23.952		-0.00542	53.545	-0.741
0.28571	-123.627	-9.838		-0.00531	-33.982	-23.957		-0.00531	53.385	-0.783
0.2864	-125.034	-10.583		-0.0052	-33.985	-23.952		-0.00521	53.239	-0.834
0.28709	-127.044	-11.463		-0.00509	-33.985	-23.952		-0.0051	53.078	-0.871
0.28779	-128.669	-12.223		-0.00499	-33.99	-23.971		-0.005	52.935	-0.92
0.28848	-130.346	-13.037		-0.00488	-33.99	-23.971		-0.0049	52.775	-0.973
0.28917	-132.06	-13.796		-0.00477	-33.99	-23.962		-0.00479	52.775	-0.973
0.28986	-133.556	-14.623		-0.00467	-33.995	-23.983		-0.00469	52.625	-1.022
0.29055	-135.094	-15.377		-0.00456	-33.995	-23.983		-0.00458	52.489	-1.039
0.29124	-136.673	-16.148		-0.00446	-34.014	-23.995		-0.00448	52.365	-1.053
0.29194	-138.026	-16.893		-0.00435	-34.029	-24.011		-0.00437	52.238	-1.072
0.29263	-139.481	-17.608		-0.00424	-34.029	-24.011		-0.00427	52.238	-1.072
0.29332	-140.831	-18.329		-0.00414	-34.042	-24.026		-0.00417	52.11	-1.095
0.29401	-142.207	-19.104		-0.00403	-34.062	-24.036		-0.00406	51.981	-1.114
0.2947	-143.277	-19.712		-0.00393	-34.062	-24.036		-0.00396	51.846	-1.128
0.2954	-144.398	-20.283		-0.00382	-34.077	-24.044		-0.00385	51.697	-1.15
0.29609	-145.749	-21.012		-0.00371	-34.077	-24.044		-0.00375	51.697	-1.15
0.29678	-146.684	-21.585		-0.00361	-34.097	-24.063		-0.00365	51.568	-1.174
0.29747	-147.702	-22.229		-0.0035	-34.121	-24.09		-0.00354	51.431	-1.202
0.29816	-148.359	-22.71		-0.00334	-34.14	-24.095		-0.00344	51.265	-1.25
0.29885	-149.109	-23.251		-0.00329	-34.14	-24.095		-0.00333	51.097	-1.285
0.29955	-149.956	-23.871		-0.00318	-34.153	-24.108		-0.00323	50.934	-1.317
0.30024	-150.87	-24.436		-0.00308	-34.153	-24.108		-0.00313	50.934	-1.317
0.30093	-151.435	-24.904		-0.00297	-34.165	-24.129		-0.00302	50.79	-1.329
0.30162	-152.06	-25.395		-0.00286	-34.182	-24.136		-0.00292	50.659	-1.374
0.30231	-152.684	-25.896		-0.00276	-34.182	-24.136		-0.00281	50.516	-1.42
0.30301	-153.2	-26.379		-0.00265	-34.193	-24.143		-0.00271	50.388	-1.446
0.3037	-153.911	-26.912		-0.00254	-34.193	-24.143		-0.0026	50.388	-1.446
0.30439	-154.351	-27.248		-0.00244	-34.208	-24.171		-0.0025	50.255	-1.481
0.30508	-154.863	-27.736		-0.00233	-34.226	-24.185		-0.00239	50.136	-1.513
0.30577	-155.451	-28.239		-0.00223	-34.226	-24.185		-0.00229	50.033	-1.553
0.30646	-155.808	-28.67		-0.00212	-34.247	-24.195		-0.00219	49.925	-1.57
0.30716	-156.313	-29.105		-0.00201	-34.258	-24.198		-0.00208	49.925	-1.57
0.30785	-156.859	-29.573		-0.00191	-34.258	-24.198		-0.00198	49.726	-1.624
0.30854	-157.105	-29.96		-0.0018	-34.264	-24.211		-0.00187	49.726	-1.624
0.30923	-157.595	-30.373		-0.0017	-34.272	-24.211		-0.00177	49.638	-1.618
0.30992	-157.913	-30.757		-0.00159	-34.272	-24.211		-0.00167	49.542	-1.621
0.31061	-158.201	-31.16		-0.00148	-34.277	-24.211		-0.00156	49.445	-1.654
0.31131	-158.641	-31.562		-0.00138	-34.279	-24.214		-0.00146	49.34	-1.659
0.312	-159.064	-31.949		-0.00127	-34.279	-24.214		-0.00135	49.34	-1.659
0.31269	-165.605	-34.79		-0.00117	-34.277	-24.204		-0.00125	49.223	-1.695
0.31338	-167.745	-35.848		-0.00106	-34.277	-24.204		-0.00115	49.089	-1.701
0.31407	-166.015	-36.181		-0.000953287	-34.284	-24.192		-0.00104	48.957	-1.769
0.31477	-166.949	-36.787		-0.000847596	-34.285	-24.195		-0.000937929	48.802	-1.794
0.31546	-167.907	-37.155		-0.000741905	-34.285	-24.195		-0.000832131	48.802	-1.794
0.31615	-163.074	-35.335		-0.000636214	-34.279	-24.19		-0.000728369	48.644	-1.822
0.31684	-118.112	-18.879		-0.000530524	-34.275	-24.191		-0.000624607	48.493	-1.869
0.31753	-56.801	1.706		-0.000422763	-34.275	-24.191		-0.000520845	48.354	-1.902
0.31822	-57.459	-1.296		-0.000317073	-34.27	-24.183		-0.000417084	48.22	-1.938
0.31892	-58.5	-2.532		-0.000211382	-34.268	-24.186		-0.000311285	48.22	-1.938
0.31961	-60.348	-4.005		-0.000105691	-34.268	-24.186		-0.000207523	48.098	-1.973
0.3203	-62.846	-4.88		0	-34.276	-24.181		-0.000103762	47.983	-1.994
0.32099	-65.528	-5.597		0.00010776	-34.287	-24.167		0	47.858	-2.003
0.32168	-61.71	-3.841		0.000373019	-34.287	-24.167		0.000103762	47.747	-2.004
0.32238	-49.81	0.3		0.000373019	-34.287	-24.167		0.000364184	47.747	-2.004
0.32307	-44.809	1.707		0.000373019	-34.287	-24.167		0.000364184	47.747	-2.004
0.32376	-47.514	0.518		0.000373019	-34.287	-24.167		0.000364184	47.747	-2.004
0.32445	-51.143	-1.018		0.000373019	-34.287	-24.167		0.000364184	47.747	-2.004
0.32514	-54.556	-2.39		0.000373019	-34.287	-24.167		0.000364184	47.747	-2.004
0.32583	-57.692	-3.606		0.000373019	0.686	0.946		0.000364184	47.747	-2.004
0.32653	-60.421	-4.564		0.000507726	1.001	1.251		0.000364184	0.172	0.799
0.32722	-62.799	-5.363		0.000540885	1.001	1.251		0.000492359	0.294	1.089
0.32791	-64.769	-6.133		0.000584406	1.001	1.251		0.000492359	0.427	1.366
0.3286	-66.793	-6.829		0.000663156	1.001	1.251		0.000555431	0.427	1.366
0.32929	-68.225	-7.397		0.000698384	1.292	1.507		0.00063478	0.427	1.366
0.32999	-69.795	-7.978		0.000779203	1.292	1.507		0.000697851	0.569	1.614
0.33068	-71.833	-8.751		0.000831011	1.526	1.706		0.00075075	0.569	1.614
0.33137	-73.73	-9.451		0.000938772	1.526	1.706		0.000832131	0.696	1.848
0.33206	-75.638	-10.103		0.00104	1.712	1.842		0.000935892	0.816	2.048
0.33275	-77.127	-10.74		0.00115	1.712	1.842		0.00104	0.934	2.169
0.33344	-78.742	-11.332		0.00126	1.831	1.953		0.00115	0.934	2.169
0.33414	-80.587	-11.969		0.00136	1.885	2.005		0.00125	1.009	2.239
0.33483	-82.128	-12.487		0.00147	1.885	2.005		0.00135	1.037	2.287
0.33552	-83.748	-13.015		0.00157	1.893	2.014		0.00146	1.017	2.318
0.33621	-84.821	-13.526		0.00168	1.849	1.988		0.00156	0.957	2.336
0.3369	-86.317	-14.108		0.00179	1.849	1.988		0.00167	0.957	2.336
0.33759	-87.946	-14.736		0.00189	1.787	1.972		0.00177	0.876	2.289
0.33829	-89.539	-15.314		0.002	1.708	1.928		0.00187	0.756	2.216
0.33898	-90.947	-15.73		0.00211	1.708	1.928		0.00198	0.599	2.156
0.33967	-92.454	-16.277		0.00221	1.61	1.899		0.00208	0.43	2.056
0.34036	-93.925	-16.828		0.00232	1.61	1.899		0.00224	0.24	1.982
0.34105	-94.995	-17.204		0.00242	1.524	1.854		0.00229	0.24	1.982
0.34175	-95.877	-17.598		0.00253	1.427	1.815		0.00239	0.064	1.88
0.34244	-97.11	-18.107		0.00264	1.427	1.815		0.0025	-0.106	1.778
0.34313	-98.23	-18.539		0.00274	1.332	1.765		0.0026	-0.267	1.723
0.34382	-99.085	-18.851		0.00285	1.239	1.712		0.00271	-0.413	1.652
0.34451	-100.265	-19.268		0.00295	1.239	1.712		0.00281	-0.559	1.542
0.3452	-101.408	-19.748		0.00306	1.159	1.646		0.00292	-0.559	1.542
0.3459	-102.15	-20.069		0.00317	1.067	1.607		0.00302	-0.692	1.463
0.34659	-102.813	-20.363		0.00327	1.067	1.607		0.00313	-0.81	1.432
0.34728	-103.734	-20.706		0.00338	0.989	1.553		0.00323	-0.93	1.375
0.34797	-104.526	-21.074		0.00348	0.905	1.523		0.00333	-0.93	1.375
0.34866	-105.379	-21.471		0.00359	0.905	1.523		0.00344	-1.08	1.271
0.34936	-106.312	-21.771		0.0037	0.823	1.462		0.00354	-1.22	1.226
0.35005	-106.878	-22.076		0.0038	0.823	1.462		0.00365	-1.31	1.193
0.35074	-107.533	-22.367		0.00391	0.754	1.411		0.00375	-1.369	1.124
0.35143	-108.606	-22.736		0.00401	0.684	1.358		0.00385	-1.43	1.086
0.35212	-109.297	-23.134		0.00412	0.684	1.358		0.00396	-1.43	1.086
0.35281	-109.708	-23.311		0.00423	0.622	1.322		0.00406	-1.502	1.055
0.35351	-110.347	-23.58		0.00433	0.558	1.28		0.00417	-1.637	0.95
0.3542	-110.882	-23.838		0.00444	0.558	1.28		0.00427	-1.811	0.881
0.35489	-111.606	-24.152		0.00454	0.506	1.247		0.00437	-1.952	0.777
0.35558	-112.28	-24.45		0.00465	0.462	1.208		0.00448	-1.952	0.777
0.35627	-112.778	-24.729		0.00476	0.462	1.208		0.00458	-2.097	0.718
0.35697	-113.242	-24.947		0.00486	0.414	1.161		0.00469	-2.198	0.645
0.35766	-113.712	-25.208		0.00497	0.371	1.116		0.00479	-2.276	0.627
0.35835	-114.043	-25.397		0.00508	0.371	1.116		0.0049	-2.369	0.547
0.35904	-114.344	-25.545		0.00518	0.34	1.066		0.005	-2.473	0.454
0.35973	-114.92	-25.813		0.00529	0.34	1.066		0.0051	-2.473	0.454
0.36042	-115.422	-26.092		0.0054	0.302	1.004		0.00521	-2.6	0.375
0.36112	-116.035	-26.326		0.0055	0.263	0.959		0.00531	-2.731	0.292
0.36181	-116.404	-26.5		0.00561	0.263	0.959		0.00542	-2.869	0.224
0.3625	-116.595	-26.687		0.00571	0.229	0.901		0.00552	-2.869	0.224
0.36319	-116.74	-26.838		0.00582	0.196	0.839		0.00562	-3.131	0.084
0.36388	-117.175	-27.033		0.00592	0.196	0.839		0.00573	-3.131	0.084
0.36457	-117.446	-27.186		0.00603	0.165	0.772		0.00583	-3.24	0.056
0.36527	-117.609	-27.294		0.00614	0.126	0.724		0.00594	-3.348	0.034
0.36596	-118.014	-27.497		0.00624	0.126	0.724		0.00604	-3.479	-0.034
0.36665	-118.405	-27.637		0.00635	0.088	0.658		0.00614	-3.607	-0.09
0.36734	-118.063	-27.642		0.00646	0.053	0.607		0.00625	-3.607	-0.09
0.36803	-118.287	-27.682		0.00656	0.053	0.607		0.0064	-3.741	-0.156
0.36873	-118.475	-27.773		0.00667	0.015	0.577		0.00646	-3.863	-0.206
0.36942	-118.787	-27.946		0.00677	0.015	0.577		0.00656	-4.007	-0.266
0.37011	-118.867	-27.951		0.00688	-0.014	0.544		0.00667	-4.15	-0.344
0.3708	-118.972	-28.046		0.00699	-0.041	0.498		0.00677	-4.15	-0.344
0.37149	-119.181	-28.145		0.00709	-0.041	0.498		0.00687	-4.28	-0.395
0.37218	-119.29	-28.203		0.0072	-0.065	0.443		0.00698	-4.4	-0.45
0.37288	-119.273	-28.228		0.00731	-0.087	0.4		0.00708	-4.53	-0.497
0.37357	-119.377	-28.251		0.00741	-0.087	0.4		0.00719	-4.66	-0.553
0.37426	-119.382	-28.234		0.00752	-0.11	0.355		0.00729	-4.791	-0.625
0.37495	-119.477	-28.245		0.00762	-0.135	0.323		0.0074	-4.791	-0.625
0.37564	-119.532	-28.236		0.00773	-0.135	0.323		0.0075	-4.925	-0.693
0.37634	-119.465	-28.223		0.00784	-0.167	0.29		0.0076	-5.07	-0.767
0.37703	-119.47	-28.18		0.00794	-0.167	0.29		0.00771	-5.226	-0.839
0.37772	-119.976	-28.302		0.00805	-0.208	0.235		0.00781	-5.364	-0.901
0.37841	-120.149	-28.369		0.00815	-0.245	0.19		0.00792	-5.364	-0.901
0.3791	-120.254	-28.348		0.00826	-0.245	0.19		0.00802	-5.513	-0.921
0.37979	-120.311	-28.406		0.00837	-0.284	0.146		0.00812	-5.666	-0.979
0.38049	-120.615	-28.468		0.00847	-0.321	0.101		0.00823	-5.8	-1.028
0.38118	-120.924	-28.519		0.00858	-0.321	0.101		0.00833	-5.936	-1.066
0.38187	-120.671	-28.46		0.00868	-0.361	0.059		0.00844	-5.936	-1.066
0.38256	-120.984	-28.503		0.00879	-0.395	0.02		0.00854	-6.07	-1.098
0.38325	-121.375	-28.515		0.0089	-0.395	0.02		0.00864	-6.193	-1.072
0.38394	-121.405	-28.556		0.009	-0.431	-0.017		0.00875	-6.321	-1.11
0.38464	-121.616	-28.573		0.00911	-0.462	-0.084		0.00885	-6.432	-1.131
0.38533	-121.93	-28.591		0.00921	-0.462	-0.084		0.00896	-6.432	-1.131
0.38602	-122.236	-28.605		0.00932	-0.497	-0.125		0.00906	-6.554	-1.196
0.38671	-122.648	-28.649		0.00943	-0.497	-0.125		0.00917	-6.668	-1.253
0.3874	-123.189	-28.77		0.00953	-0.536	-0.19		0.00927	-6.766	-1.293
0.3881	-123.568	-28.855		0.00964	-0.569	-0.229		0.00938	-6.844	-1.324
0.38879	-124.354	-29.067		0.00974	-0.569	-0.229		0.00948	-6.844	-1.324
0.38948	-125.167	-29.283		0.00985	-0.605	-0.267		0.00958	-6.868	-1.358
0.39017	-126.134	-29.485		0.00996	-0.643	-0.315		0.00969	-6.826	-1.334
0.39086	-127.168	-29.783		0.01006	-0.643	-0.315		0.00979	-6.697	-1.336
0.39155	-128.477	-30.082		0.01017	-0.674	-0.347		0.0099	-6.476	-1.257
0.39225	-129.51	-30.382		0.01027	-0.699	-0.356		0.01	-6.476	-1.257
0.39294	-130.883	-30.659		0.01038	-0.699	-0.356		0.0101	-6.165	-1.191
0.39363	-132.162	-31.106		0.01049	-0.723	-0.385		0.01021	-5.796	-1.088
0.39432	-133.719	-31.606		0.01059	-0.738	-0.409		0.01031	-5.383	-0.989
0.39501	-135.543	-32.159		0.0107	-0.738	-0.409		0.01042	-4.904	-0.856
0.39571	-136.965	-32.546		0.01081	-0.746	-0.416		0.01052	-4.355	-0.69
0.3964	-138.445	-33.053		0.01091	-0.746	-0.416		0.01062	-4.355	-0.69
0.39709	-139.787	-33.459		0.01102	-0.761	-0.437		0.01073	-3.771	-0.516
0.39778	-141.178	-33.93		0.01112	-0.761	-0.453		0.01083	-3.151	-0.302
0.39847	-142.645	-34.399		0.01123	-0.761	-0.453		0.01094	-2.512	-0.135
0.39916	-143.819	-34.785		0.01134	-0.763	-0.464		0.01104	-1.872	0.057
0.39986	-145.156	-35.275		0.01144	-0.771	-0.467		0.01115	-1.872	0.057
0.40055	-146.219	-35.692		0.01155	-0.771	-0.467		0.01125	-1.232	0.236
0.40124	-147.408	-36.062		0.01165	-0.766	-0.47		0.01135	-0.569	0.442
0.40193	-148.495	-36.36		0.01176	-0.757	-0.473		0.01146	0.15	0.64
0.40262	-149.494	-36.702		0.01187	-0.757	-0.473		0.01156	0.922	0.823
0.40332	-150.321	-37.049		0.01197	-0.76	-0.467		0.01167	0.922	0.823
0.40401	-150.889	-37.24		0.01208	-0.754	-0.47		0.01177	1.701	0.973
0.4047	-151.735	-37.521		0.01219	-0.754	-0.47		0.01187	2.452	1.159
0.40539	-152.501	-37.763		0.01229	-0.755	-0.469		0.01198	3.153	1.27
0.40608	-153.084	-38.062		0.0124	-0.755	-0.469		0.01208	3.783	1.339
0.40677	-153.706	-38.299		0.0125	-0.755	-0.474		0.01219	4.341	1.431
0.40747	-154.266	-38.482		0.01261	-0.755	-0.467		0.01229	4.341	1.431
0.40816	-154.733	-38.661		0.01272	-0.755	-0.467		0.01239	4.877	1.519
0.40885	-155.129	-38.812		0.01282	-0.748	-0.464		0.0125	5.366	1.602
0.40954	-155.468	-38.944		0.01293	-0.739	-0.455		0.01261	5.84	1.666
0.41023	-156.012	-39.086		0.01303	-0.739	-0.455		0.01271	6.293	1.78
0.41092	-156.344	-39.21		0.01314	-0.73	-0.444		0.01281	6.293	1.78
0.41162	-156.543	-39.401		0.01325	-0.722	-0.437		0.01292	6.716	1.836
0.41231	-156.886	-39.515		0.01335	-0.722	-0.437		0.01302	7.082	1.905
0.413	-157.31	-39.634		0.01346	-0.708	-0.425		0.01312	7.424	1.912
0.41369	-157.402	-39.725		0.01356	-0.708	-0.425		0.01323	7.704	1.97
0.41438	-157.702	-39.793		0.01367	-0.698	-0.414		0.01333	7.929	2.041
0.41508	-158.03	-39.909		0.01378	-0.682	-0.396		0.01344	8.107	2.097
0.41577	-158.274	-40.045		0.01388	-0.682	-0.396		0.01354	8.107	2.097
0.41646	-158.486	-40.175		0.01399	-0.669	-0.372		0.01365	8.284	2.168
0.41715	-158.664	-40.201		0.01409	-0.656	-0.359		0.01375	8.43	2.21
0.41784	-158.697	-40.24		0.0142	-0.656	-0.359		0.01385	8.564	2.259
0.41853	-159.043	-40.348		0.01431	-0.643	-0.358		0.01396	8.683	2.278
0.41923	-159.386	-40.457		0.01441	-0.638	-0.353		0.01406	8.683	2.278
0.41992	-159.471	-40.529		0.01452	-0.638	-0.353		0.01417	8.773	2.343
0.42061	-159.664	-40.637		0.01462	-0.614	-0.332		0.01427	8.823	2.351
0.4213	-159.868	-40.671		0.01473	-0.609	-0.323		0.01437	8.863	2.351
0.42199	-160.236	-40.829		0.01484	-0.609	-0.323		0.01448	8.899	2.392
0.42269	-160.356	-40.876		0.01494	-0.606	-0.31		0.01458	8.899	2.392
0.42338	-160.408	-40.929		0.01505	-0.606	-0.31		0.01469	8.923	2.421
0.42407	-160.627	-41.018		0.01516	-0.596	-0.301		0.01479	8.952	2.458
0.42476	-160.928	-41.042		0.01526	-0.579	-0.284		0.01489	9.006	2.479
0.42545	-161.03	-41.161		0.01537	-0.579	-0.284		0.015	9.08	2.463
0.42614	-161.109	-41.186		0.01547	-0.559	-0.249		0.0151	9.08	2.463
0.42684	-161.17	-41.213		0.01558	-0.547	-0.233		0.01521	9.131	2.477
0.42753	-161.521	-41.3		0.01569	-0.547	-0.233		0.01531	9.153	2.502
0.42822	-161.682	-41.396		0.01579	-0.529	-0.213		0.01542	9.201	2.512
0.42891	-161.822	-41.437		0.0159	-0.517	-0.208		0.01552	9.268	2.55
0.4296	-162.045	-41.47		0.01601	-0.517	-0.208		0.01563	9.327	2.552
0.4303	-162.145	-41.533		0.01611	-0.514	-0.203		0.01573	9.327	2.552
0.43099	-162.492	-41.647		0.01622	-0.516	-0.188		0.01583	9.349	2.569
0.43168	-162.895	-41.712		0.01632	-0.516	-0.188		0.01594	9.379	2.546
0.43237	-162.874	-41.751		0.01643	-0.521	-0.185		0.01604	9.366	2.572
0.43306	-163.009	-41.782		0.01654	-0.521	-0.185		0.01615	9.366	2.572
0.43375	-162.989	-41.76		0.01664	-0.523	-0.194		0.01625	9.37	2.605
0.43445	-163.031	-41.794		0.01675	-0.52	-0.193		0.01635	9.367	2.581
0.43514	-163.059	-41.853		0.01685	-0.52	-0.193		0.01646	9.335	2.6
0.43583	-163.308	-41.882		0.01696	-0.526	-0.192		0.01656	9.287	2.607
0.43652	-163.446	-41.941		0.01707	-0.52	-0.177		0.01667	9.243	2.572
0.43721	-163.5	-41.909		0.01717	-0.52	-0.177		0.01677	9.243	2.572
0.4379	-163.691	-41.961		0.01728	-0.52	-0.172		0.01687	9.164	2.561
0.4386	-163.831	-42.013		0.01738	-0.522	-0.172		0.01698	9.057	2.54
0.43929	-163.822	-42.039		0.01749	-0.522	-0.172		0.01708	8.919	2.502
0.43998	-164.078	-42.07		0.0176	-0.525	-0.172		0.01719	8.742	2.459
0.44067	-163.983	-42.061		0.0177	-0.53	-0.165		0.01729	8.742	2.459
0.44136	-164.216	-42.076		0.01781	-0.53	-0.165		0.0174	8.539	2.414
0.44206	-164.079	-42.088		0.01792	-0.536	-0.172		0.0175	8.345	2.371
0.44275	-164.31	-42.083		0.01802	-0.536	-0.172		0.0176	8.138	2.315
0.44344	-164.054	-42.009		0.01813	-0.531	-0.175		0.01771	7.921	2.249
0.44413	-164.164	-41.925		0.01823	-0.545	-0.193		0.01781	7.716	2.209
0.44482	-164.108	-41.869		0.01834	-0.545	-0.193		0.01792	7.716	2.209
0.44551	-163.899	-41.73		0.01845	-0.559	-0.196		0.01802	7.497	2.164
0.44621	-163.997	-41.759		0.01855	-0.574	-0.198		0.01812	7.283	2.114
0.4469	-163.887	-41.561		0.01866	-0.574	-0.198		0.01823	7.086	2.045
0.44759	-163.634	-41.408		0.01876	-0.59	-0.214		0.01833	6.859	1.986
0.44828	-163.337	-41.158		0.01887	-0.61	-0.227		0.01844	6.605	1.903
0.44897	-163.214	-40.981		0.01898	-0.61	-0.227		0.01854	6.605	1.903
0.44967	-163.042	-40.75		0.01908	-0.626	-0.245		0.01864	6.365	1.853
0.45036	-162.557	-40.441		0.01919	-0.626	-0.245		0.01875	6.156	1.802
0.45105	-162.162	-40.055		0.01929	-0.641	-0.246		0.01885	5.949	1.797
0.45174	-161.806	-39.627		0.0194	-0.66	-0.255		0.01896	5.949	1.797
0.45243	-161.222	-39.227		0.01951	-0.66	-0.255		0.01906	5.754	1.784
0.45312	-160.821	-38.697		0.01961	-0.675	-0.258		0.01917	5.558	1.734
0.45382	-160.265	-38.189		0.01972	-0.684	-0.277		0.01927	5.346	1.713
0.45451	-159.543	-37.635		0.01982	-0.684	-0.277		0.01938	5.145	1.695
0.4552	-158.912	-37.076		0.01993	-0.696	-0.277		0.01948	4.936	1.648
0.45589	-158.172	-36.466		0.02004	-0.708	-0.279		0.01958	4.936	1.648
0.45658	-157.445	-35.812		0.02014	-0.708	-0.279		0.01969	4.724	1.611
0.45728	-156.717	-35.166		0.02025	-0.715	-0.299		0.01979	4.528	1.572
0.45797	-156.022	-34.584		0.02035	-0.72	-0.303		0.0199	4.313	1.526
0.45866	-155.459	-34.006		0.02046	-0.72	-0.303		0.02	4.097	1.485
0.45935	-154.938	-33.477		0.02057	-0.725	-0.309		0.0201	4.097	1.485
0.46004	-154.305	-33.019		0.02067	-0.725	-0.309		0.02021	3.882	1.451
0.46073	-153.691	-32.598		0.02078	-0.729	-0.295		0.02031	3.68	1.403
0.46143	-153.201	-32.187		0.02089	-0.732	-0.29		0.02042	3.483	1.374
0.46212	-152.683	-31.877		0.02099	-0.732	-0.29		0.02052	3.288	1.311
0.46281	-152.473	-31.747		0.0211	-0.732	-0.298		0.02062	3.288	1.311
0.4635	-152.228	-31.766		0.0212	-0.733	-0.297		0.02073	3.09	1.263
0.46419	-152.175	-31.785		0.02133	-0.733	-0.297		0.02083	2.898	1.219
0.46488	-152.326	-31.961		0.0215	-0.733	-0.297		0.02096	2.703	1.172
0.46558	-152.371	-32.196		0.0215	-0.733	-0.297		0.02111	2.703	1.172
0.46627	-152.356	-32.499		0.0215	-0.733	-0.297		0.02111	2.703	1.172
0.46696	-152.509	-32.922		0.0215	-0.733	-0.297		0.02111	2.703	1.172
0.46765	-152.766	-33.345		0.0215	-0.635	-0.157		0.02111	2.703	1.172
0.46834	-153.217	-33.802		0.0216	-0.52	-0.027		0.02111	1.798	1.194
0.46904	-153.59	-34.248		0.02164	-0.52	-0.027		0.02122	1.741	1.312
0.46973	-153.536	-34.616		0.02167	-0.52	-0.027		0.02122	1.741	1.312
0.47042	-153.627	-34.931		0.02175	-0.389	0.105		0.02127	1.685	1.425
0.47111	-153.802	-35.186		0.02184	-0.389	0.105		0.02135	1.685	1.425
0.4718	-153.789	-35.446		0.0219	-0.263	0.231		0.02144	1.623	1.511
0.47249	-153.63	-35.539		0.02197	-0.263	0.231		0.02151	1.623	1.511
0.47319	-153.664	-35.617		0.02207	-0.153	0.313		0.02156	1.531	1.578
0.47388	-153.626	-35.632		0.02218	-0.153	0.313		0.02166	1.404	1.616
0.47457	-153.284	-35.601		0.02229	-0.066	0.38		0.02177	1.404	1.616
0.47526	-152.919	-35.517		0.02239	-0.017	0.418		0.02187	1.285	1.639
0.47595	-152.803	-35.416		0.0225	-0.017	0.418		0.02198	1.177	1.658
0.47665	-152.524	-35.225		0.02261	0.003	0.425		0.02208	1.085	1.636
0.47734	-152.333	-35.13		0.02271	0.005	0.424		0.02218	0.96	1.622
0.47803	-152.138	-34.984		0.02282	0.005	0.424		0.02229	0.96	1.622
0.47872	-151.799	-34.785		0.02292	-0.004	0.433		0.02239	0.833	1.592
0.47941	-151.69	-34.67		0.02303	-0.004	0.433		0.0225	0.683	1.558
0.4801	-151.67	-34.549		0.02314	-0.02	0.432		0.0226	0.528	1.508
0.4808	-151.525	-34.395		0.02324	-0.052	0.435		0.0227	0.373	1.444
0.48149	-151.377	-34.233		0.02335	-0.052	0.435		0.02281	0.373	1.444
0.48218	-151.449	-34.159		0.02345	-0.074	0.439		0.02291	0.209	1.383
0.48287	-151.561	-34.092		0.02356	-0.101	0.428		0.02302	-0.14	1.313
0.48356	-151.556	-33.997		0.02367	-0.101	0.428		0.02312	-0.14	1.245
0.48425	-151.435	-33.927		0.02377	-0.13	0.419		0.02322	-0.327	1.175
0.48495	-151.406	-33.81		0.02388	-0.159	0.404		0.02333	-0.507	1.083
0.48564	-151.742	-33.897		0.02398	-0.159	0.404		0.02344	-0.507	1.083
0.48633	-151.849	-33.993		0.02409	-0.194	0.382		0.02354	-0.685	1.017
0.48702	-151.987	-34.019		0.0242	-0.227	0.373		0.02364	-0.851	0.967
0.48771	-151.938	-33.963		0.0243	-0.227	0.373		0.02375	-1.006	0.933
0.48841	-152.051	-34.007		0.02441	-0.251	0.361		0.02385	-1.146	0.886
0.4891	-152.331	-34.079		0.02451	-0.251	0.361		0.02395	-1.146	0.886
0.48979	-152.497	-34.124		0.02462	-0.274	0.356		0.02406	-1.294	0.853
0.49048	-152.473	-34.072		0.02473	-0.295	0.345		0.02416	-1.442	0.789
0.49117	-152.622	-34.048		0.02483	-0.295	0.345		0.02427	-1.564	0.754
0.49187	-152.648	-34.001		0.02494	-0.311	0.324		0.02437	-1.69	0.709
0.49256	-152.622	-33.921		0.02504	-0.331	0.332		0.02448	-1.69	0.709
0.49325	-152.522	-33.657		0.02515	-0.331	0.332		0.02458	-1.838	0.654
0.49394	-152.352	-33.477		0.02526	-0.346	0.312		0.02468	-2.001	0.584
0.49463	-152.051	-33.158		0.02536	-0.349	0.323		0.02479	-2.168	0.491
0.49532	-152.016	-33.024		0.02547	-0.349	0.323		0.02489	-2.335	0.428
0.49602	-151.763	-32.64		0.02557	-0.351	0.304		0.025	-2.335	0.428
0.49671	-151.53	-32.273		0.02568	-0.351	0.304		0.0251	-2.513	0.334
0.4974	-151.147	-31.901		0.02579	-0.354	0.301		0.0252	-2.686	0.269
0.49809	-150.803	-31.606		0.02589	-0.358	0.308		0.02531	-2.866	0.164
0.49878	-150.625	-31.187		0.026	-0.358	0.308		0.02541	-3.005	0.108
0.49947	-150.502	-30.839		0.02611	-0.357	0.303		0.02552	-3.151	0.061
0.50017	-150.265	-30.516		0.02621	-0.358	0.303		0.02562	-3.151	0.061
0.50086	-150.043	-30.305		0.02632	-0.358	0.303		0.02572	-3.303	0.011
0.50155	-149.897	-30.034		0.02642	-0.365	0.305		0.02583	-3.462	-0.045
0.50224	-149.642	-29.834		0.02653	-0.367	0.28		0.02593	-3.628	-0.103
0.50293	-149.517	-29.685		0.02664	-0.367	0.28		0.02604	-3.781	-0.167
0.50363	-149.777	-29.769		0.02674	-0.372	0.274		0.02614	-3.781	-0.167
0.50432	-150.013	-29.97		0.02685	-0.381	0.262		0.02625	-3.946	-0.251
0.50501	-150.1	-30.047		0.02696	-0.381	0.262		0.02635	-4.074	-0.288
0.5057	-150.484	-30.475		0.02706	-0.394	0.265		0.02646	-4.185	-0.314
0.50639	-150.815	-30.872		0.02717	-0.394	0.265		0.02656	-4.294	-0.341
0.50708	-151.259	-31.397		0.02727	-0.393	0.246		0.02666	-4.398	-0.402
0.50778	-151.676	-31.677		0.02738	-0.406	0.228		0.02677	-4.398	-0.402
0.50847	-152.035	-32.001		0.02749	-0.406	0.228		0.02687	-4.512	-0.445
0.50916	-152.439	-32.363		0.02759	-0.407	0.225		0.02698	-4.635	-0.474
0.50985	-152.951	-32.801		0.0277	-0.417	0.207		0.02708	-4.761	-0.531
0.51054	-153.095	-33.052		0.0278	-0.417	0.207		0.02718	-4.905	-0.58
0.51123	-153.547	-33.39		0.02791	-0.432	0.2		0.02729	-4.905	-0.58
0.51193	-154.047	-33.731		0.02802	-0.443	0.188		0.02739	-5.048	-0.688
0.51262	-154.519	-34.089		0.02812	-0.443	0.188		0.0275	-5.191	-0.758
0.51331	-154.482	-34.267		0.02823	-0.459	0.173		0.0276	-5.323	-0.777
0.514	-154.905	-34.566		0.02833	-0.464	0.155		0.0277	-5.461	-0.808
0.51469	-155.146	-34.871		0.02844	-0.464	0.155		0.02781	-5.461	-0.808
0.51539	-155.452	-35.161		0.02855	-0.483	0.135		0.02791	-5.593	-0.84
0.51608	-155.742	-35.352		0.02865	-0.483	0.135		0.02802	-5.71	-0.885
0.51677	-155.642	-35.393		0.02876	-0.498	0.125		0.02812	-5.826	-0.945
0.51746	-155.608	-35.411		0.02886	-0.511	0.106		0.02823	-5.967	-0.985
0.51815	-155.628	-35.514		0.02897	-0.511	0.106		0.02833	-6.112	-1.06
0.51885	-155.851	-35.578		0.02908	-0.525	0.109		0.02843	-6.266	-1.096
0.51954	-155.729	-35.49		0.02918	-0.542	0.083		0.02854	-6.266	-1.096
0.52023	-155.65	-35.486		0.02929	-0.542	0.083		0.02864	-6.406	-1.124
0.52092	-155.726	-35.523		0.02939	-0.556	0.063		0.02875	-6.558	-1.227
0.52161	-155.697	-35.588		0.0295	-0.576	0.051		0.02885	-6.699	-1.243
0.5223	-155.751	-35.596		0.02961	-0.576	0.051		0.02895	-6.836	-1.275
0.523	-155.785	-35.662		0.02971	-0.597	0.035		0.02906	-6.836	-1.275
0.52369	-156.132	-35.808		0.02982	-0.618	0.022		0.02916	-6.955	-1.273
0.52438	-156.455	-36.036		0.02992	-0.618	0.022		0.02927	-7.063	-1.308
0.52507	-156.64	-36.193		0.03003	-0.629	-0.006		0.02937	-7.19	-1.313
0.52576	-156.944	-36.346		0.03014	-0.629	-0.006		0.02947	-7.315	-1.331
0.52645	-157.34	-36.612		0.03024	-0.637	-0.011		0.02958	-7.315	-1.331
0.52715	-157.764	-36.854		0.03035	-0.651	-0.026		0.02968	-7.444	-1.379
0.52784	-157.958	-36.991		0.03046	-0.651	-0.026		0.02979	-7.562	-1.389
0.52853	-158.337	-37.152		0.03056	-0.667	-0.043		0.02989	-7.676	-1.416
0.52922	-158.875	-37.436		0.03067	-0.674	-0.043		0.03	-7.798	-1.465
0.52991	-159.514	-37.711		0.03077	-0.674	-0.043		0.0301	-7.798	-1.465
0.53061	-160.324	-38.051		0.03088	-0.688	-0.056		0.0302	-7.92	-1.492
0.5313	-160.882	-38.304		0.03099	-0.697	-0.067		0.03031	-8.018	-1.512
0.53199	-161.575	-38.701		0.03109	-0.697	-0.067		0.03041	-8.092	-1.557
0.53268	-162.353	-39.133		0.0312	-0.705	-0.07		0.03052	-8.159	-1.606
0.53337	-162.883	-39.544		0.0313	-0.705	-0.07		0.03062	-8.223	-1.599
0.53406	-163.591	-39.963		0.03141	-0.708	-0.086		0.03073	-8.223	-1.599
0.53476	-164.236	-40.31		0.03152	-0.707	-0.082		0.03083	-8.289	-1.613
0.53545	-164.721	-40.617		0.03162	-0.707	-0.082		0.03093	-8.348	-1.694
0.53614	-165.355	-40.928		0.03173	-0.711	-0.082		0.03104	-8.406	-1.685
0.53683	-165.76	-41.095		0.03184	-0.713	-0.092		0.03114	-8.406	-1.685
0.53752	-165.939	-41.144		0.03194	-0.711	-0.092		0.03125	-8.46	-1.75
0.53822	-166.135	-41.249		0.03205	-0.711	-0.113		0.03135	-8.51	-1.745
0.53891	-166.572	-41.363		0.03215	-0.714	-0.125		0.03145	-8.568	-1.765
0.5396	-166.622	-41.298		0.03226	-0.714	-0.125		0.03156	-8.606	-1.767
0.54029	-166.54	-41.165		0.03237	-0.722	-0.121		0.03166	-8.618	-1.754
0.54098	-166.557	-41.052		0.03247	-0.732	-0.138		0.03177	-8.621	-1.755
0.54167	-166.436	-40.902		0.03258	-0.732	-0.138		0.03187	-8.621	-1.755
0.54237	-166.372	-40.702		0.03269	-0.737	-0.15		0.03197	-8.625	-1.749
0.54306	-166.109	-40.393		0.03279	-0.737	-0.15		0.03208	-8.633	-1.705
0.54375	-165.539	-40.062		0.0329	-0.741	-0.154		0.03218	-8.633	-1.709
0.54444	-165.384	-39.808		0.033	-0.744	-0.149		0.03229	-8.633	-1.709
0.54513	-165.064	-39.559		0.03311	-0.744	-0.149		0.03239	-8.641	-1.719
0.54582	-164.747	-39.205		0.03322	-0.749	-0.163		0.0325	-8.67	-1.742
0.54652	-164.644	-38.973		0.03332	-0.756	-0.147		0.0326	-8.717	-1.752
0.54721	-164.304	-38.687		0.03343	-0.756	-0.147		0.03271	-8.75	-1.768
0.5479	-164.309	-38.537		0.03353	-0.763	-0.14		0.03281	-8.787	-1.815
0.54859	-164.139	-38.324		0.03364	-0.767	-0.154		0.03291	-8.787	-1.815
0.54928	-163.778	-38.077		0.03375	-0.767	-0.154		0.03302	-8.842	-1.837
0.54998	-163.511	-37.906		0.03385	-0.765	-0.17		0.03312	-8.906	-1.884
0.55067	-163.534	-37.856		0.03396	-0.756	-0.178		0.03323	-8.956	-1.891
0.55136	-163.495	-37.69		0.03406	-0.756	-0.178		0.03333	-9.008	-1.936
0.55205	-163.369	-37.597		0.03417	-0.753	-0.179		0.03343	-9.085	-1.901
0.55274	-163.002	-37.459		0.03428	-0.753	-0.179		0.03354	-9.085	-1.901
0.55343	-163.02	-37.392		0.03438	-0.753	-0.189		0.03364	-9.17	-1.957
0.55413	-162.989	-37.244		0.03449	-0.742	-0.192		0.03375	-9.259	-2.006
0.55482	-162.927	-37.205		0.03459	-0.742	-0.192		0.03385	-9.357	-2.048
0.55551	-162.9	-37.171		0.0347	-0.745	-0.194		0.03395	-9.357	-2.048
0.5562	-162.803	-37.084		0.03481	-0.744	-0.19		0.03406	-9.444	-2.075
0.55689	-162.623	-37.023		0.03491	-0.744	-0.19		0.03416	-9.514	-2.072
0.55759	-162.466	-36.942		0.03502	-0.744	-0.19		0.03427	-9.576	-2.083
0.55828	-162.42	-36.979		0.03512	-0.746	-0.199		0.03437	-9.626	-2.086
0.55897	-162.659	-37.051		0.03523	-0.746	-0.199		0.03448	-9.699	-2.097
0.55966	-162.692	-37.108		0.03534	-0.745	-0.197		0.03458	-9.699	-2.097
0.56035	-162.469	-37.033		0.03544	-0.75	-0.207		0.03468	-9.788	-2.073
0.56104	-162.349	-37.102		0.03555	-0.75	-0.207		0.03479	-9.867	-2.089
0.56174	-162.42	-37.168		0.03565	-0.752	-0.2		0.03489	-9.939	-2.099
0.56243	-162.49	-37.294		0.03576	-0.752	-0.2		0.035	-10.013	-2.114
0.56312	-162.5	-37.292		0.03587	-0.748	-0.203		0.0351	-10.013	-2.114
0.56381	-162.551	-37.454		0.03597	-0.754	-0.214		0.0352	-10.081	-2.134
0.5645	-162.548	-37.57		0.03608	-0.754	-0.214		0.03531	-10.167	-2.126
0.5652	-162.687	-37.716		0.03619	-0.754	-0.217		0.03541	-10.258	-2.153
0.56589	-162.73	-37.807		0.03629	-0.753	-0.202		0.03552	-10.35	-2.19
0.56658	-162.649	-37.85		0.0364	-0.753	-0.202		0.03562	-10.35	-2.19
0.56727	-162.751	-38.102		0.0365	-0.743	-0.198		0.03572	-10.438	-2.21
0.56796	-162.752	-38.315		0.03661	-0.744	-0.188		0.03583	-10.527	-2.214
0.56865	-162.925	-38.48		0.03672	-0.744	-0.188		0.03593	-10.615	-2.248
0.56935	-162.832	-38.569		0.03682	-0.738	-0.189		0.03604	-10.711	-2.271
0.57004	-162.769	-38.798		0.03693	-0.738	-0.189		0.03614	-10.797	-2.297
0.57073	-162.997	-39.031		0.03704	-0.74	-0.183		0.03625	-10.88	-2.323
0.57142	-163.12	-39.263		0.03714	-0.736	-0.194		0.03635	-10.88	-2.323
0.57211	-163.15	-39.466		0.03725	-0.73	-0.194		0.03646	-10.959	-2.355
0.5728	-162.906	-39.632		0.03735	-0.73	-0.191		0.03656	-11.043	-2.378
0.5735	-163.071	-39.862		0.03746	-0.737	-0.185		0.03666	-11.123	-2.389
0.57419	-163.123	-40.032		0.03757	-0.737	-0.185		0.03677	-11.187	-2.401
0.57488	-162.776	-40.078		0.03767	-0.732	-0.175		0.03687	-11.187	-2.401
0.57557	-162.605	-40.202		0.03778	-0.727	-0.151		0.03698	-11.261	-2.383
0.57626	-162.352	-40.269		0.03788	-0.727	-0.151		0.03708	-11.336	-2.389
0.57696	-162.129	-40.337		0.03799	-0.723	-0.132		0.03718	-11.422	-2.405
0.57765	-161.563	-40.174		0.0381	-0.72	-0.121		0.03729	-11.511	-2.422
0.57834	-160.847	-39.978		0.0382	-0.72	-0.121		0.03739	-11.511	-2.422
0.57903	-160.312	-39.748		0.03831	-0.718	-0.128		0.0375	-11.609	-2.436
0.57972	-159.505	-39.426		0.03841	-0.718	-0.128		0.0376	-11.706	-2.452
0.58041	-158.768	-39.003		0.03852	-0.721	-0.108		0.0377	-11.8	-2.476
0.58111	-157.708	-38.462		0.03863	-0.717	-0.095		0.03781	-11.913	-2.499
0.5818	-157.009	-38.037		0.03873	-0.717	-0.095		0.03791	-11.913	-2.499
0.58249	-156.107	-37.561		0.03884	-0.713	-0.084		0.03802	-12.022	-2.536
0.58318	-155.265	-37.161		0.03894	-0.709	-0.067		0.03812	-12.154	-2.565
0.58387	-154.462	-36.744		0.03905	-0.709	-0.067		0.03823	-12.273	-2.599
0.58457	-153.899	-36.526		0.03916	-0.699	-0.046		0.03833	-12.373	-2.638
0.58526	-153.291	-36.355		0.03926	-0.691	-0.034		0.03843	-12.373	-2.638
0.58595	-153.004	-36.258		0.03937	-0.691	-0.034		0.03854	-12.483	-2.676
0.58664	-152.319	-36.105		0.03947	-0.672	-0.006		0.03864	-12.705	-2.706
0.58733	-151.84	-36.017		0.03958	-0.663	0.006		0.03875	-12.705	-2.74
0.58802	-151.342	-36.047		0.03969	-0.663	0.006		0.03885	-12.824	-2.774
0.58872	-150.748	-36.025		0.03979	-0.658	0.016		0.03896	-12.932	-2.814
0.58941	-150.038	-35.931		0.0399	-0.658	0.016		0.03906	-12.932	-2.814
0.5901	-149.257	-35.844		0.04	-0.65	0.026		0.03916	-13.044	-2.847
0.59079	-148.319	-35.713		0.04011	-0.641	0.026		0.03927	-13.149	-2.86
0.59148	-147.127	-35.583		0.04022	-0.641	0.026		0.03937	-13.236	-2.875
0.59218	-145.915	-35.357		0.04032	-0.629	0.036		0.03948	-13.337	-2.89
0.59287	-144.399	-34.934		0.04043	-0.629	0.035		0.03958	-13.337	-2.89
0.59356	-142.721	-34.615		0.04054	-0.629	0.035		0.03968	-13.437	-2.9
0.59425	-140.808	-34.189		0.04064	-0.626	0.044		0.03979	-13.492	-2.896
0.59494	-139.12	-33.726		0.04075	-0.618	0.04		0.03989	-13.568	-2.909
0.59563	-137.248	-33.177		0.04086	-0.618	0.04		0.04	-13.648	-2.927
0.59633	-135.22	-32.685		0.04096	-0.614	0.063		0.0401	-13.648	-2.927
0.59702	-133.523	-32.146		0.04107	-0.6	0.074		0.0402	-13.752	-2.962
0.59771	-132.184	-31.794		0.04117	-0.6	0.074		0.04031	-13.847	-2.987
0.5984	-130.815	-31.413		0.04128	-0.584	0.093		0.04041	-13.941	-3.026
0.59909	-129.548	-31.11		0.04138	-0.584	0.093		0.04052	-14.043	-3.059
0.59978	-129.167	-30.906		0.04149	-0.58	0.11		0.04062	-14.143	-3.08
0.60048	-129.19	-30.959		0.0416	-0.563	0.125		0.04073	-14.143	-3.08
0.60117	-129.434	-31.024		0.0417	-0.563	0.125		0.04083	-14.24	-3.101
0.60186	-130.397	-31.297		0.04181	-0.541	0.149		0.04093	-14.35	-3.133
0.60255	-131.79	-31.772		0.04192	-0.521	0.154		0.04104	-14.457	-3.154
0.60324	-133.38	-32.338		0.04202	-0.521	0.154		0.04114	-14.556	-3.178
0.60394	-135.277	-32.986		0.04213	-0.5	0.167		0.04125	-14.556	-3.178
0.60463	-137.537	-33.747		0.04223	-0.488	0.215		0.04135	-14.65	-3.207
0.60532	-140.394	-34.675		0.04234	-0.488	0.215		0.04145	-14.744	-3.226
0.60601	-143.446	-35.689		0.04245	-0.471	0.23		0.04156	-14.823	-3.24
0.6067	-146.144	-36.614		0.04255	-0.455	0.23		0.04166	-14.908	-3.267
0.60739	-149.298	-37.682		0.04266	-0.455	0.247		0.04177	-14.908	-3.267
0.60809	-152.472	-38.839		0.04277	-0.444	0.266		0.04187	-14.996	-3.28
0.60878	-155.86	-39.953		0.04287	-0.444	0.266		0.04197	-15.078	-3.282
0.60947	-158.953	-41.033		0.04298	-0.438	0.271		0.04208	-15.144	-3.263
0.61016	-162.028	-42.092		0.04308	-0.431	0.284		0.04219	-15.208	-3.263
0.61085	-165.233	-43.358		0.04319	-0.431	0.284		0.04229	-15.282	-3.264
0.61155	-168.054	-44.399		0.0433	-0.425	0.296		0.04239	-15.282	-3.264
0.61224	-170.666	-45.405		0.0434	-0.42	0.307		0.0425	-15.358	-3.272
0.61293	-173.08	-46.303		0.04351	-0.42	0.307		0.0426	-15.438	-3.278
0.61362	-175.604	-47.283		0.04361	-0.418	0.304		0.04271	-15.529	-3.299
0.61431	-177.969	-48.129		0.04372	-0.422	0.321		0.04281	-15.623	-3.331
0.615	-180.09	-48.852		0.04383	-0.422	0.321		0.04291	-15.623	-3.331
0.6157	-181.9	-49.366		0.04393	-0.425	0.328		0.04302	-15.73	-3.369
0.61639	-183.42	-49.803		0.04404	-0.425	0.328		0.04312	-15.836	-3.401
0.61708	-184.782	-50.147		0.04414	-0.425	0.343		0.04323	-15.938	-3.43
0.61777	-185.851	-50.309		0.04425	-0.419	0.355		0.04333	-16.03	-3.451
0.61846	-186.86	-50.475		0.04436	-0.419	0.355		0.04343	-16.03	-3.451
0.61916	-187.582	-50.54		0.04446	-0.417	0.351		0.04354	-16.124	-3.472
0.61985	-188.523	-50.648		0.04457	-0.419	0.371		0.04364	-16.238	-3.501
0.62054	-189.074	-50.687		0.04467	-0.419	0.371		0.04375	-16.351	-3.529
0.62123	-189.532	-50.621		0.04478	-0.408	0.376		0.04385	-16.47	-3.566
0.62192	-189.943	-50.565		0.04489	-0.406	0.395		0.04395	-16.579	-3.596
0.62261	-190.41	-50.605		0.04499	-0.406	0.395		0.04406	-16.677	-3.634
0.62331	-190.759	-50.631		0.0451	-0.402	0.39		0.04416	-16.677	-3.634
0.624	-191.189	-50.639		0.0452	-0.403	0.383		0.04427	-16.771	-3.673
0.62469	-191.365	-50.629		0.04531	-0.403	0.383		0.04437	-16.855	-3.712
0.62538	-191.705	-50.701		0.04542	-0.401	0.379		0.04448	-16.924	-3.725
0.62607	-192.086	-50.754		0.04552	-0.401	0.379		0.04458	-17.007	-3.732
0.62676	-192.65	-50.882		0.04563	-0.404	0.384		0.04468	-17.007	-3.732
0.62746	-192.906	-50.926		0.04573	-0.404	0.374		0.04479	-17.053	-3.717
0.62815	-193.006	-50.88		0.04584	-0.404	0.374		0.04489	-17.117	-3.717
0.62884	-193.397	-50.966		0.04595	-0.404	0.376		0.045	-17.184	-3.729
0.62953	-193.657	-51.011		0.04605	-0.405	0.372		0.0451	-17.245	-3.743
0.63022	-193.787	-51.001		0.04617	-0.405	0.372		0.04521	-17.245	-3.743
0.63092	-193.921	-51.003		0.04627	-0.408	0.367		0.04531	-17.321	-3.746
0.63161	-194.068	-51.056		0.04637	-0.405	0.353		0.04541	-17.383	-3.758
0.6323	-194.423	-51.118		0.04648	-0.405	0.353		0.04552	-17.436	-3.774
0.63299	-194.522	-51.112		0.04658	-0.41	0.344		0.04562	-17.526	-3.794
0.63368	-194.578	-51.11		0.04669	-0.405	0.359		0.04573	-17.526	-3.794
0.63437	-194.909	-51.13		0.0468	-0.405	0.359		0.04583	-17.618	-3.818
0.63507	-195.046	-51.139		0.0469	-0.395	0.382		0.04593	-17.701	-3.847
0.63576	-195.094	-51.156		0.04701	-0.395	0.382		0.04604	-17.785	-3.876
0.63645	-195.154	-51.185		0.04712	-0.383	0.414		0.04614	-17.854	-3.887
0.63714	-195.535	-51.216		0.04722	-0.375	0.432		0.04625	-17.854	-3.887
0.63783	-195.577	-51.263		0.04733	-0.375	0.432		0.04635	-17.928	-3.898
0.63853	-195.612	-51.195		0.04743	-0.36	0.46		0.04645	-17.995	-3.917
0.63922	-195.789	-51.171		0.04754	-0.348	0.469		0.04656	-18.081	-3.935
0.63991	-195.906	-51.188		0.04765	-0.348	0.469		0.04666	-18.173	-3.953
0.6406	-196.112	-51.23		0.04775	-0.342	0.476		0.04677	-18.257	-3.978
0.64129	-196.404	-51.279		0.04786	-0.345	0.486		0.04687	-18.257	-3.978
0.64198	-196.263	-51.258		0.04796	-0.345	0.486		0.04698	-18.342	-4.007
0.64268	-196.355	-51.279		0.04807	-0.337	0.501		0.04708	-18.403	-4.013
0.64337	-196.474	-51.297		0.04818	-0.337	0.501		0.04718	-18.468	-3.996
0.64406	-196.644	-51.323		0.04828	-0.326	0.51		0.04729	-18.538	-3.993
0.64475	-196.723	-51.302		0.04839	-0.317	0.516		0.04739	-18.538	-3.993
0.64544	-196.655	-51.207		0.04849	-0.317	0.516		0.0475	-18.587	-3.991
0.64613	-196.742	-51.251		0.0486	-0.313	0.525		0.0476	-18.643	-3.979
0.64683	-196.872	-51.298		0.04871	-0.307	0.528		0.0477	-18.7	-3.989
0.64752	-197.139	-51.304		0.04881	-0.307	0.528		0.04781	-18.759	-4
0.64821	-197.073	-51.263		0.04892	-0.304	0.541		0.04791	-18.759	-4
0.6489	-197.195	-51.264		0.04902	-0.307	0.563		0.04802	-18.822	-3.998
0.64959	-197.308	-51.259		0.04913	-0.307	0.563		0.04812	-18.889	-4.013
0.65029	-197.227	-51.247		0.04924	-0.299	0.565		0.04822	-18.957	-4.025
0.65098	-197.211	-51.248		0.04934	-0.294	0.579		0.04833	-19.017	-4.043
0.65167	-197.397	-51.243		0.04945	-0.294	0.579		0.04844	-19.08	-4.065
0.65236	-197.513	-51.256		0.04955	-0.289	0.577		0.04854	-19.08	-4.065
0.65305	-197.561	-51.259		0.04966	-0.289	0.577		0.04864	-19.14	-4.088
0.65374	-197.647	-51.226		0.04977	-0.286	0.578		0.04875	-19.222	-4.102
0.65444	-197.603	-51.261		0.04987	-0.283	0.583		0.04885	-19.3	-4.113
0.65513	-197.558	-51.216		0.04998	-0.283	0.583		0.04896	-19.376	-4.133
0.65582	-197.375	-51.211		0.05008	-0.285	0.573		0.04906	-19.437	-4.147
0.65651	-197.441	-51.233		0.05019	-0.287	0.582		0.04916	-19.437	-4.147
0.6572	-197.646	-51.278		0.0503	-0.287	0.582		0.04927	-19.506	-4.166
0.6579	-197.42	-51.225		0.05041	-0.285	0.568		0.04937	-19.58	-4.182
0.65859	-197.468	-51.23		0.05051	-0.284	0.568		0.04948	-19.651	-4.198
0.65928	-197.54	-51.274		0.05062	-0.284	0.568		0.04958	-19.651	-4.198
0.65997	-197.497	-51.24		0.05072	-0.28	0.57		0.04968	-19.712	-4.209
0.66066	-197.443	-51.25		0.05083	-0.271	0.581		0.04979	-19.78	-4.185
0.66135	-197.512	-51.264		0.05093	-0.271	0.581		0.04989	-19.841	-4.186
0.66205	-197.491	-51.265		0.05104	-0.27	0.599		0.05	-19.898	-4.192
0.66274	-197.226	-51.231		0.05115	-0.27	0.599		0.0501	-19.966	-4.19
0.66343	-197.299	-51.244		0.05125	-0.272	0.587		0.0502	-19.966	-4.19
0.66412	-197.039	-51.185		0.05136	-0.275	0.6		0.05031	-20.023	-4.165
0.66481	-197.084	-51.294		0.05147	-0.275	0.6		0.05041	-20.078	-4.174
0.66551	-196.926	-51.213		0.05157	-0.277	0.618		0.05052	-20.148	-4.162
0.6662	-196.908	-51.244		0.05168	-0.272	0.624		0.05062	-20.236	-4.21
0.66689	-196.893	-51.256		0.05178	-0.272	0.624		0.05073	-20.236	-4.21
0.66758	-196.925	-51.231		0.05189	-0.264	0.626		0.05083	-20.304	-4.245
0.66827	-196.703	-51.189		0.052	-0.262	0.63		0.05093	-20.383	-4.278
0.66896	-196.825	-51.277		0.0521	-0.262	0.63		0.05104	-20.442	-4.311
0.66966	-196.724	-51.234		0.05221	-0.254	0.644		0.05114	-20.509	-4.329
				0.05231	-0.251	0.65		0.05125	-20.509	-4.329
				0.05242	-0.251	0.65		0.05135	-20.588	-4.36
				0.05253	-0.251	0.654		0.05146	-20.66	-4.393
				0.05263	-0.251	0.654		0.05156	-20.74	-4.425
				0.05274	-0.246	0.644		0.05166	-20.831	-4.452
				0.05285	-0.243	0.636		0.05177	-20.918	-4.488
				0.05295	-0.243	0.636		0.05187	-20.999	-4.515
				0.05306	-0.247	0.64		0.05198	-20.999	-4.515
				0.05316	-0.241	0.649		0.05208	-21.083	-4.552
				0.05327	-0.241	0.649		0.05218	-21.158	-4.577
				0.05338	-0.249	0.651		0.05229	-21.216	-4.58
				0.05348	-0.248	0.655		0.05239	-21.268	-4.577
				0.05359	-0.248	0.655		0.0525	-21.268	-4.577
				0.05369	-0.234	0.656		0.05261	-21.323	-4.59
				0.0538	-0.234	0.656		0.0527	-21.372	-4.581
				0.05391	-0.229	0.679		0.05281	-21.417	-4.592
				0.05401	-0.214	0.699		0.05291	-21.468	-4.6
				0.05412	-0.214	0.699		0.05302	-21.468	-4.6
				0.05422	-0.214	0.715		0.05312	-21.519	-4.615
				0.05433	-0.208	0.722		0.05323	-21.578	-4.636
				0.05444	-0.208	0.722		0.05333	-21.644	-4.654
				0.05454	-0.205	0.73		0.05343	-21.712	-4.659
				0.05465	-0.201	0.742		0.05354	-21.712	-4.659
				0.05475	-0.201	0.742		0.05364	-21.78	-4.687
				0.05486	-0.189	0.756		0.05375	-21.848	-4.692
				0.05497	-0.179	0.779		0.05385	-21.916	-4.705
				0.05507	-0.179	0.779		0.05395	-21.995	-4.717
				0.05518	-0.17	0.777		0.05406	-22.079	-4.724
				0.05528	-0.17	0.777		0.05416	-22.079	-4.724
				0.05539	-0.163	0.796		0.05427	-22.231	-4.74
				0.0555	-0.16	0.801		0.05437	-22.231	-4.765
				0.0556	-0.16	0.801		0.05448	-22.313	-4.788
				0.05571	-0.155	0.803		0.05458	-22.394	-4.806
				0.05581	-0.153	0.811		0.05469	-22.471	-4.802
				0.05592	-0.153	0.811		0.05479	-22.471	-4.802
				0.05603	-0.145	0.812		0.05489	-22.543	-4.824
				0.05613	-0.139	0.81		0.055	-22.602	-4.818
				0.05624	-0.139	0.81		0.0551	-22.648	-4.804
				0.05635	-0.137	0.814		0.05521	-22.648	-4.804
				0.05645	-0.133	0.803		0.05531	-22.671	-4.79
				0.05656	-0.133	0.803		0.05541	-22.719	-4.776
				0.05666	-0.125	0.806		0.05552	-22.773	-4.785
				0.05678	-0.125	0.806		0.05562	-22.82	-4.791
				0.05688	-0.123	0.809		0.05573	-22.82	-4.791
				0.05698	-0.124	0.815		0.05583	-22.873	-4.794
				0.05709	-0.124	0.815		0.05593	-22.926	-4.82
				0.0572	-0.122	0.831		0.05604	-22.984	-4.837
				0.0573	-0.117	0.829		0.05614	-23.055	-4.856
				0.05741	-0.117	0.829		0.05625	-23.122	-4.877
				0.05751	-0.112	0.825		0.05635	-23.122	-4.877
				0.05762	-0.107	0.847		0.05645	-23.196	-4.895
				0.05773	-0.107	0.847		0.05656	-23.261	-4.904
				0.05783	-0.106	0.864		0.05666	-23.31	-4.922
				0.05794	-0.102	0.871		0.05677	-23.383	-4.942
				0.05804	-0.102	0.871		0.05687	-23.449	-4.954
				0.05815	-0.102	0.875		0.05698	-23.449	-4.954
				0.05826	-0.102	0.875		0.05708	-23.504	-4.97
				0.05836	-0.108	0.864		0.05719	-23.579	-4.956
				0.05847	-0.111	0.874		0.05729	-23.663	-4.993
				0.05857	-0.111	0.874		0.05739	-23.663	-4.993
				0.05868	-0.11	0.866		0.0575	-23.739	-5.013
				0.05879	-0.104	0.865		0.0576	-23.784	-4.967
				0.0589	-0.104	0.865		0.05771	-23.807	-4.956
				0.059	-0.107	0.867		0.05781	-23.843	-4.948
				0.0591	-0.103	0.868		0.05791	-23.883	-4.949
				0.05921	-0.103	0.868		0.05802	-23.883	-4.949
				0.05932	-0.103	0.868		0.05812	-23.932	-4.926
				0.05942	-0.103	0.868		0.05823	-23.991	-4.951
				0.05953	-0.106	0.87		0.05833	-24.031	-4.938
				0.05963	-0.104	0.873		0.05843	-24.073	-4.954
				0.05974	-0.104	0.873		0.05854	-24.073	-4.954
				0.05985	-0.107	0.879		0.05864	-24.132	-4.971
				0.05996	-0.106	0.87		0.05875	-24.183	-4.993
				0.06006	-0.106	0.87		0.05885	-24.238	-5.014
				0.06017	-0.109	0.871		0.05896	-24.3	-5.043
				0.06027	-0.1	0.886		0.05906	-24.378	-5.037
				0.06038	-0.1	0.886		0.05916	-24.46	-5.071
				0.06048	-0.102	0.904		0.05927	-24.46	-5.071
				0.06059	-0.098	0.905		0.05937	-24.539	-5.072
				0.0607	-0.098	0.905		0.05948	-24.62	-5.103
				0.0608	-0.095	0.917		0.05958	-24.68	-5.135
				0.06091	-0.095	0.917		0.05968	-24.746	-5.171
				0.06102	-0.085	0.914		0.05979	-24.746	-5.171
				0.06112	-0.087	0.907		0.0599	-24.822	-5.168
				0.06123	-0.087	0.907		0.06	-24.879	-5.184
				0.06133	-0.085	0.903		0.0601	-24.938	-5.199
				0.06144	-0.088	0.902		0.0602	-24.974	-5.159
				0.06155	-0.088	0.902		0.06031	-24.974	-5.159
				0.06165	-0.095	0.91		0.06041	-25.01	-5.146
				0.06176	-0.104	0.904		0.06052	-25.036	-5.146
				0.06186	-0.104	0.904		0.06062	-25.062	-5.118
				0.06197	-0.11	0.914		0.06073	-25.096	-5.144
				0.06208	-0.109	0.911		0.06083	-25.096	-5.144
				0.06218	-0.109	0.911		0.06094	-25.15	-5.158
				0.06229	-0.113	0.922		0.06104	-25.209	-5.183
				0.06239	-0.113	0.922		0.06114	-25.268	-5.209
				0.0625	-0.107	0.916		0.06125	-25.327	-5.224
				0.06261	-0.106	0.922		0.06135	-25.327	-5.224
				0.06271	-0.106	0.922		0.06146	-25.381	-5.238
				0.06282	-0.099	0.939		0.06156	-25.435	-5.26
				0.06292	-0.096	0.937		0.06166	-25.478	-5.272
				0.06303	-0.096	0.937		0.06177	-25.536	-5.286
				0.06314	-0.095	0.933		0.06187	-25.536	-5.286
				0.06324	-0.086	0.937		0.06198	-25.594	-5.269
				0.06335	-0.086	0.937		0.06208	-25.662	-5.308
				0.06345	-0.079	0.941		0.06218	-25.729	-5.325
				0.06356	-0.074	0.959		0.06229	-25.798	-5.353
				0.06367	-0.074	0.959		0.06239	-25.848	-5.338
				0.06377	-0.073	0.964		0.0625	-25.848	-5.338
				0.06388	-0.073	0.964		0.0626	-25.915	-5.339
				0.06399	-0.077	0.963		0.0627	-25.975	-5.305
				0.06409	-0.082	0.959		0.06281	-26.02	-5.315
				0.0642	-0.082	0.959		0.06291	-26.052	-5.306
				0.0643	-0.085	0.965		0.06302	-26.08	-5.24
				0.06441	-0.106	0.949		0.06312	-26.08	-5.24
				0.06452	-0.106	0.949		0.06323	-26.106	-5.254
				0.06462	-0.127	0.916		0.06333	-26.149	-5.255
				0.06473	-0.162	0.89		0.06344	-26.196	-5.276
				0.06483	-0.162	0.89		0.06354	-26.196	-5.276
				0.06494	-0.211	0.847		0.06364	-26.25	-5.275
				0.06505	-0.265	0.804		0.06375	-26.302	-5.306
				0.06515	-0.265	0.804		0.06385	-26.36	-5.333
				0.06526	-0.333	0.756		0.06396	-26.409	-5.334
				0.06537	-0.333	0.756		0.06406	-26.472	-5.336
				0.06547	-0.411	0.702		0.06416	-26.472	-5.336
				0.06558	-0.49	0.642		0.06427	-26.53	-5.366
				0.06568	-0.49	0.642		0.06437	-26.599	-5.372
				0.06579	-0.569	0.576		0.06448	-26.668	-5.38
				0.0659	-0.648	0.509		0.06458	-26.728	-5.393
				0.066	-0.648	0.509		0.06468	-26.778	-5.437
				0.06611	-0.724	0.437		0.06479	-26.778	-5.437
				0.06621	-0.798	0.357		0.06489	-26.851	-5.491
				0.06632	-0.798	0.357		0.065	-26.914	-5.502
				0.06643	-0.858	0.295		0.06511	-26.977	-5.538
				0.06653	-0.858	0.295		0.06521	-27.047	-5.553
				0.06664	-0.92	0.228		0.06531	-27.047	-5.553
				0.06674	-0.97	0.179		0.06541	-27.11	-5.575
				0.06685	-0.97	0.179		0.06552	-27.161	-5.561
				0.06696	-1.015	0.122		0.06562	-27.199	-5.587
				0.06706	-1.047	0.09		0.06573	-27.227	-5.548
				0.06717	-1.047	0.09		0.06583	-27.227	-5.548
				0.06727	-1.075	0.055		0.06593	-27.264	-5.542
				0.06738	-1.097	0.02		0.06604	-27.308	-5.51
				0.06749	-1.097	0.02		0.06615	-27.348	-5.557
				0.06759	-1.108	-0.02		0.06625	-27.42	-5.571
				0.0677	-1.115	-0.046		0.06635	-27.42	-5.571
				0.0678	-1.115	-0.046		0.06645	-27.5	-5.607
				0.06791	-1.125	-0.065		0.06656	-27.585	-5.678
				0.06802	-1.125	-0.065		0.06666	-27.685	-5.714
				0.06812	-1.119	-0.076		0.06677	-27.766	-5.762
				0.06823	-1.114	-0.085		0.06687	-27.855	-5.828
				0.06834	-1.114	-0.085		0.06698	-27.941	-5.87
				0.06844	-1.099	-0.103		0.06708	-27.941	-5.87
				0.06855	-1.09	-0.11		0.06719	-28.026	-5.906
				0.06865	-1.09	-0.11		0.06729	-28.105	-5.931
				0.06876	-1.077	-0.125		0.06739	-28.189	-5.939
				0.06887	-1.069	-0.13		0.0675	-28.275	-5.977
				0.06897	-1.069	-0.13		0.0676	-28.275	-5.977
				0.06908	-1.053	-0.141		0.06771	-28.354	-5.991
				0.06918	-1.051	-0.146		0.06781	-28.426	-6.085
				0.06929	-1.051	-0.146		0.06791	-28.511	-6.091
				0.0694	-1.035	-0.15		0.06802	-28.583	-6.125
				0.0695	-1.035	-0.15		0.06812	-28.583	-6.125
				0.06961	-1.026	-0.145		0.06823	-28.641	-6.152
				0.06972	-1.02	-0.144		0.06833	-28.7	-6.135
				0.06982	-1.02	-0.144		0.06843	-28.77	-6.167
				0.06993	-1.011	-0.136		0.06854	-28.835	-6.16
				0.07003	-1.011	-0.145		0.06864	-28.835	-6.16
				0.07014	-1.011	-0.145		0.06875	-28.89	-6.235
				0.07025	-1.003	-0.139		0.06885	-28.936	-6.276
				0.07035	-0.996	-0.135		0.06895	-28.998	-6.278
				0.07046	-0.996	-0.135		0.06906	-29.059	-6.351
				0.07057	-0.985	-0.126		0.06916	-29.059	-6.351
				0.07067	-0.985	-0.126		0.06927	-29.123	-6.353
				0.07078	-0.985	-0.126		0.06937	-29.192	-6.406
				0.07088	-0.983	-0.132		0.06948	-29.261	-6.413
				0.07099	-0.983	-0.132		0.06958	-29.319	-6.462
				0.0711	-0.981	-0.13		0.06969	-29.381	-6.503
				0.0712	-0.988	-0.146		0.06979	-29.381	-6.503
				0.07131	-0.988	-0.146		0.06989	-29.515	-6.534
				0.07141	-0.993	-0.161		0.07	-29.515	-6.535
				0.07152	-1.012	-0.164		0.0701	-29.574	-6.544
				0.07163	-1.012	-0.164		0.07021	-29.64	-6.554
				0.07173	-1.012	-0.161		0.07031	-29.701	-6.575
				0.07184	-1.017	-0.152		0.07041	-29.701	-6.575
				0.07194	-1.017	-0.152		0.07052	-29.74	-6.578
				0.07205	-1.022	-0.15		0.07062	-29.766	-6.592
				0.07216	-1.022	-0.15		0.07073	-29.788	-6.574
				0.07226	-1.018	-0.149		0.07083	-29.788	-6.574
				0.07237	-1.017	-0.152		0.07093	-29.801	-6.595
				0.07247	-1.017	-0.152		0.07104	-29.818	-6.585
				0.07258	-1.015	-0.153		0.07114	-29.837	-6.571
				0.07269	-1.009	-0.15		0.07125	-29.87	-6.572
				0.07279	-1.009	-0.15		0.07135	-29.899	-6.571
				0.0729	-1.005	-0.134		0.07146	-29.899	-6.571
				0.073	-0.998	-0.118		0.07156	-29.933	-6.61
				0.07311	-0.998	-0.118		0.07166	-29.986	-6.606
				0.07322	-0.975	-0.101		0.07177	-30.032	-6.606
				0.07332	-0.952	-0.089		0.07187	-30.053	-6.61
				0.07343	-0.952	-0.089		0.07198	-30.053	-6.61
				0.07353	-0.929	-0.074		0.07208	-30.072	-6.623
				0.07364	-0.929	-0.074		0.07218	-30.1	-6.633
				0.07375	-0.906	-0.053		0.07229	-30.131	-6.627
				0.07385	-0.888	-0.024		0.07239	-30.17	-6.635
				0.07396	-0.888	-0.024		0.0725	-30.17	-6.635
				0.07407	-0.869	-0.019		0.0726	-30.202	-6.638
				0.07417	-0.848	-0.015		0.0727	-30.254	-6.643
				0.07428	-0.848	-0.015		0.07281	-30.309	-6.652
				0.07438	-0.836	0.008		0.07291	-30.351	-6.658
				0.07449	-0.817	0.044		0.07302	-30.382	-6.659
				0.0746	-0.817	0.044		0.07312	-30.382	-6.659
				0.0747	-0.791	0.068		0.07323	-30.389	-6.635
				0.07481	-0.769	0.093		0.07333	-30.387	-6.652
				0.07491	-0.769	0.093		0.07343	-30.398	-6.643
				0.07502	-0.748	0.099		0.07354	-30.407	-6.6
				0.07513	-0.748	0.099		0.07364	-30.407	-6.6
				0.07523	-0.735	0.134		0.07375	-30.421	-6.607
				0.07534	-0.711	0.158		0.07385	-30.441	-6.572
				0.07545	-0.711	0.158		0.07395	-30.452	-6.544
				0.07555	-0.695	0.185		0.07406	-30.458	-6.508
				0.07566	-0.672	0.223		0.07416	-30.458	-6.508
				0.07576	-0.672	0.223		0.07427	-30.482	-6.502
				0.07587	-0.65	0.247		0.07437	-30.503	-6.489
				0.07598	-0.63	0.277		0.07448	-30.535	-6.485
				0.07608	-0.63	0.277		0.07458	-30.568	-6.469
				0.07619	-0.614	0.303		0.07468	-30.611	-6.494
				0.07629	-0.603	0.309		0.07479	-30.666	-6.484
				0.0764	-0.603	0.309		0.07489	-30.666	-6.484
				0.07651	-0.595	0.314		0.075	-30.723	-6.489
				0.07661	-0.595	0.314		0.0751	-30.771	-6.49
				0.07672	-0.584	0.333		0.0752	-30.827	-6.496
				0.07682	-0.576	0.35		0.07531	-30.862	-6.496
				0.07694	-0.576	0.35		0.07541	-30.862	-6.496
				0.07704	-0.572	0.355		0.07552	-30.902	-6.493
				0.07714	-0.573	0.353		0.07562	-30.936	-6.502
				0.07725	-0.573	0.353		0.07573	-30.958	-6.493
				0.07735	-0.581	0.352		0.07583	-30.958	-6.493
				0.07746	-0.586	0.35		0.07594	-30.979	-6.469
				0.07757	-0.586	0.35		0.07604	-30.999	-6.429
				0.07767	-0.594	0.345		0.07614	-31.018	-6.408
				0.07778	-0.594	0.345		0.07625	-31.029	-6.383
				0.07788	-0.609	0.339		0.07635	-31.038	-6.37
				0.07799	-0.623	0.349		0.07646	-31.038	-6.37
				0.0781	-0.623	0.349		0.07656	-31.049	-6.353
				0.0782	-0.637	0.345		0.07666	-31.056	-6.347
				0.07831	-0.655	0.343		0.07677	-31.083	-6.347
				0.07842	-0.655	0.343		0.07687	-31.12	-6.355
				0.07852	-0.675	0.333		0.07698	-31.12	-6.355
				0.07863	-0.691	0.341		0.07708	-31.162	-6.391
				0.07873	-0.691	0.341		0.07718	-31.205	-6.381
				0.07884	-0.702	0.346		0.07729	-31.255	-6.386
				0.07895	-0.712	0.34		0.07739	-31.3	-6.392
				0.07905	-0.712	0.34		0.0775	-31.3	-6.392
				0.07916	-0.722	0.324		0.0776	-31.335	-6.396
				0.07926	-0.722	0.324		0.07771	-31.38	-6.398
				0.07937	-0.727	0.319		0.07781	-31.428	-6.403
				0.07948	-0.737	0.305		0.07791	-31.483	-6.412
				0.07958	-0.737	0.305		0.07802	-31.551	-6.414
				0.07969	-0.734	0.295		0.07812	-31.551	-6.414
				0.0798	-0.735	0.298		0.07823	-31.605	-6.448
				0.0799	-0.735	0.298		0.07833	-31.65	-6.49
				0.08001	-0.726	0.299		0.07843	-31.679	-6.47
				0.08011	-0.72	0.319		0.07854	-31.698	-6.441
				0.08022	-0.72	0.319		0.07864	-31.698	-6.441
				0.08033	-0.71	0.317		0.07875	-31.713	-6.42
				0.08043	-0.709	0.321		0.07885	-31.742	-6.404
				0.08054	-0.709	0.321		0.07895	-31.776	-6.394
				0.08065	-0.7	0.335		0.07906	-31.801	-6.392
				0.08075	-0.7	0.335		0.07916	-31.834	-6.408
				0.08086	-0.696	0.355		0.07927	-31.834	-6.408
				0.08096	-0.693	0.374		0.07937	-31.87	-6.417
				0.08107	-0.693	0.374		0.07948	-31.915	-6.424
				0.08118	-0.691	0.374		0.07958	-31.957	-6.441
				0.08128	-0.676	0.374		0.07969	-32.018	-6.453
				0.08139	-0.676	0.374		0.07979	-32.018	-6.453
				0.08149	-0.665	0.378		0.07989	-32.057	-6.497
				0.0816	-0.652	0.382		0.08	-32.09	-6.508
				0.08171	-0.652	0.382		0.0801	-32.131	-6.513
				0.08181	-0.642	0.396		0.08021	-32.18	-6.534
				0.08192	-0.627	0.388		0.08031	-32.232	-6.541
				0.08202	-0.627	0.388		0.08041	-32.232	-6.541
				0.08213	-0.618	0.396		0.08052	-32.276	-6.558
				0.08224	-0.618	0.396		0.08062	-32.314	-6.566
				0.08234	-0.615	0.406		0.08073	-32.351	-6.58
				0.08245	-0.615	0.421		0.08083	-32.391	-6.577
				0.08255	-0.615	0.421		0.08093	-32.391	-6.577
				0.08266	-0.608	0.434		0.08104	-32.41	-6.563
				0.08277	-0.613	0.434		0.08114	-32.415	-6.531
				0.08287	-0.613	0.434		0.08125	-32.426	-6.505
				0.08298	-0.618	0.439		0.08135	-32.441	-6.482
				0.08308	-0.629	0.429		0.08146	-32.441	-6.482
				0.08319	-0.629	0.429		0.08156	-32.457	-6.463
				0.0833	-0.63	0.422		0.08166	-32.461	-6.458
				0.0834	-0.63	0.422		0.08177	-32.474	-6.471
				0.08351	-0.631	0.416		0.08187	-32.489	-6.457
				0.08361	-0.639	0.425		0.08198	-32.489	-6.457
				0.08372	-0.639	0.425		0.08208	-32.517	-6.443
				0.08383	-0.648	0.442		0.08219	-32.546	-6.46
				0.08393	-0.648	0.461		0.08229	-32.583	-6.471
				0.08404	-0.648	0.461		0.08239	-32.614	-6.497
				0.08415	-0.645	0.461		0.0825	-32.65	-6.51
				0.08425	-0.639	0.45		0.0826	-32.689	-6.502
				0.08436	-0.639	0.45		0.08271	-32.689	-6.502
				0.08446	-0.637	0.44		0.08281	-32.739	-6.505
				0.08457	-0.647	0.458		0.08291	-32.787	-6.516
				0.08468	-0.647	0.458		0.08302	-32.837	-6.515
				0.08478	-0.642	0.453		0.08312	-32.837	-6.515
				0.08489	-0.642	0.453		0.08323	-32.893	-6.541
				0.08499	-0.64	0.452		0.08333	-32.933	-6.543
				0.0851	-0.644	0.44		0.08343	-32.971	-6.53
				0.08521	-0.644	0.44		0.08354	-32.997	-6.522
				0.08531	-0.645	0.448		0.08364	-32.997	-6.522
				0.08542	-0.641	0.444		0.08375	-33.018	-6.504
				0.08553	-0.641	0.444		0.08385	-33.038	-6.486
				0.08563	-0.641	0.454		0.08396	-33.058	-6.457
				0.08574	-0.646	0.437		0.08406	-33.056	-6.495
				0.08584	-0.646	0.437		0.08416	-33.062	-6.469
				0.08595	-0.64	0.442		0.08427	-33.062	-6.469
				0.08606	-0.64	0.465		0.08437	-33.072	-6.484
				0.08616	-0.64	0.465		0.08448	-33.093	-6.48
				0.08627	-0.633	0.474		0.08458	-33.113	-6.503
				0.08637	-0.633	0.474		0.08468	-33.144	-6.528
				0.08648	-0.632	0.477		0.08479	-33.144	-6.528
				0.08659	-0.627	0.475		0.0849	-33.186	-6.517
				0.08669	-0.627	0.475		0.085	-33.234	-6.535
				0.0868	-0.617	0.483		0.0851	-33.286	-6.533
				0.0869	-0.61	0.494		0.0852	-33.324	-6.522
				0.08701	-0.61	0.494		0.08531	-33.324	-6.522
				0.08712	-0.596	0.515		0.08541	-33.367	-6.534
				0.08722	-0.587	0.512		0.08552	-33.439	-6.539
				0.08733	-0.587	0.512		0.08562	-33.439	-6.56
				0.08743	-0.581	0.533		0.08573	-33.487	-6.556
				0.08754	-0.569	0.55		0.08583	-33.545	-6.572
				0.08765	-0.569	0.55		0.08594	-33.545	-6.572
				0.08775	-0.558	0.556		0.08604	-33.585	-6.605
				0.08786	-0.558	0.556		0.08614	-33.619	-6.607
				0.08796	-0.553	0.569		0.08625	-33.64	-6.624
				0.08807	-0.541	0.572		0.08635	-33.663	-6.602
				0.08818	-0.541	0.572		0.08646	-33.663	-6.602
				0.08828	-0.531	0.585		0.08656	-33.678	-6.572
				0.08839	-0.527	0.59		0.08666	-33.687	-6.561
				0.0885	-0.527	0.59		0.08677	-33.699	-6.589
				0.0886	-0.523	0.591		0.08687	-33.716	-6.585
				0.08871	-0.52	0.592		0.08698	-33.74	-6.605
				0.08881	-0.52	0.592		0.08708	-33.74	-6.605
				0.08892	-0.515	0.609		0.08718	-33.765	-6.607
				0.08903	-0.515	0.609		0.08729	-33.803	-6.612
				0.08913	-0.503	0.62		0.08739	-33.84	-6.651
				0.08924	-0.491	0.642		0.0875	-33.875	-6.65
				0.08934	-0.491	0.642		0.0876	-33.875	-6.65
				0.08945	-0.482	0.66		0.08771	-33.915	-6.675
				0.08956	-0.472	0.676		0.08781	-33.959	-6.701
				0.08966	-0.472	0.676		0.08791	-34.002	-6.709
				0.08977	-0.462	0.69		0.08802	-34.047	-6.726
				0.08988	-0.453	0.696		0.08812	-34.047	-6.726
				0.08998	-0.453	0.696		0.08823	-34.1	-6.736
				0.09009	-0.44	0.697		0.08833	-34.146	-6.741
				0.09019	-0.436	0.697		0.08844	-34.197	-6.777
				0.0903	-0.436	0.697		0.08854	-34.254	-6.782
				0.09041	-0.424	0.709		0.08864	-34.304	-6.819
				0.09051	-0.424	0.709		0.08875	-34.304	-6.819
				0.09062	-0.414	0.722		0.08885	-34.334	-6.799
				0.09073	-0.408	0.725		0.08896	-34.352	-6.828
				0.09083	-0.408	0.725		0.08906	-34.369	-6.827
				0.09094	-0.403	0.735		0.08916	-34.382	-6.804
				0.09104	-0.404	0.756		0.08927	-34.382	-6.804
				0.09115	-0.404	0.756		0.08937	-34.405	-6.801
				0.09126	-0.396	0.756		0.08948	-34.43	-6.787
				0.09136	-0.382	0.765		0.08958	-34.44	-6.818
				0.09147	-0.382	0.765		0.08968	-34.458	-6.796
				0.09157	-0.372	0.767		0.08979	-34.458	-6.796
				0.09168	-0.36	0.781		0.08989	-34.479	-6.807
				0.09179	-0.36	0.781		0.09	-34.496	-6.825
				0.09189	-0.346	0.796		0.0901	-34.527	-6.835
				0.092	-0.346	0.796		0.09021	-34.559	-6.824
				0.0921	-0.323	0.824		0.09031	-34.595	-6.847
				0.09221	-0.305	0.843		0.09041	-34.595	-6.847
				0.09232	-0.305	0.843		0.09052	-34.635	-6.868
				0.09242	-0.283	0.847		0.09062	-34.676	-6.861
				0.09253	-0.266	0.867		0.09073	-34.713	-6.885
				0.09263	-0.266	0.867		0.09083	-34.741	-6.931
				0.09274	-0.256	0.89		0.09093	-34.772	-6.941
				0.09285	-0.236	0.914		0.09104	-34.772	-6.941
				0.09295	-0.236	0.914		0.09115	-34.822	-6.957
				0.09306	-0.222	0.92		0.09125	-34.852	-6.967
				0.09316	-0.217	0.946		0.09135	-34.878	-6.979
				0.09327	-0.217	0.946		0.09145	-34.89	-6.965
				0.09338	-0.204	0.964		0.09156	-34.89	-6.965
				0.09348	-0.204	0.964		0.09166	-34.907	-6.952
				0.09359	-0.195	0.973		0.09177	-34.91	-6.951
				0.09369	-0.185	0.996		0.09187	-34.914	-6.918
				0.0938	-0.185	0.996		0.09198	-34.93	-6.943
				0.09391	-0.17	1.004		0.09208	-34.93	-6.943
				0.09401	-0.167	1.013		0.09219	-34.958	-6.966
				0.09412	-0.167	1.013		0.09229	-34.978	-6.971
				0.09423	-0.159	1.03		0.09239	-35.003	-6.996
				0.09433	-0.146	1.063		0.0925	-35.039	-7.023
				0.09444	-0.146	1.063		0.0926	-35.039	-7.023
				0.09454	-0.136	1.082		0.09271	-35.064	-7.048
				0.09465	-0.136	1.082		0.09281	-35.092	-7.046
				0.09476	-0.131	1.094		0.09291	-35.132	-7.053
				0.09486	-0.119	1.097		0.09302	-35.186	-7.055
				0.09497	-0.119	1.097		0.09312	-35.218	-7.088
				0.09508	-0.108	1.125		0.09323	-35.218	-7.088
				0.09518	-0.1	1.133		0.09333	-35.257	-7.122
				0.09529	-0.1	1.133		0.09343	-35.305	-7.125
				0.09539	-0.101	1.161		0.09354	-35.36	-7.143
				0.0955	-0.1	1.167		0.09364	-35.418	-7.193
				0.09561	-0.094	1.167		0.09375	-35.418	-7.193
				0.09571	-0.094	1.172		0.09385	-35.473	-7.174
				0.09582	-0.091	1.172		0.09396	-35.509	-7.203
				0.09592	-0.091	1.172		0.09406	-35.538	-7.212
				0.09603	-0.097	1.16		0.09416	-35.551	-7.205
				0.09614	-0.097	1.16		0.09427	-35.551	-7.205
				0.09624	-0.11	1.151		0.09437	-35.559	-7.195
				0.09635	-0.13	1.143		0.09448	-35.566	-7.176
				0.09645	-0.13	1.143		0.09458	-35.585	-7.198
				0.09656	-0.158	1.133		0.09469	-35.611	-7.189
				0.09667	-0.189	1.107		0.09479	-35.636	-7.207
				0.09677	-0.189	1.107		0.09489	-35.636	-7.207
				0.09688	-0.226	1.072		0.095	-35.669	-7.218
				0.09698	-0.261	1.047		0.0951	-35.699	-7.238
				0.09709	-0.261	1.047		0.09521	-35.733	-7.231
				0.0972	-0.291	1.03		0.09531	-35.774	-7.256
				0.0973	-0.323	1.007		0.09541	-35.774	-7.256
				0.09741	-0.323	1.007		0.09552	-35.828	-7.286
				0.09751	-0.351	0.994		0.09562	-35.889	-7.324
				0.09762	-0.351	0.994		0.09573	-35.947	-7.351
				0.09773	-0.367	0.994		0.09583	-35.983	-7.375
				0.09783	-0.38	0.984		0.09594	-36.017	-7.404
				0.09794	-0.38	0.984		0.09604	-36.017	-7.404
				0.09804	-0.4	0.973		0.09614	-36.053	-7.429
				0.09815	-0.414	0.97		0.09625	-36.089	-7.436
				0.09826	-0.414	0.97		0.09635	-36.13	-7.451
				0.09836	-0.442	0.95		0.09646	-36.171	-7.46
				0.09847	-0.456	0.935		0.09656	-36.171	-7.46
				0.09858	-0.456	0.935		0.09666	-36.192	-7.453
				0.09868	-0.465	0.908		0.09677	-36.199	-7.439
				0.09879	-0.479	0.887		0.09687	-36.208	-7.421
				0.09889	-0.479	0.887		0.09698	-36.204	-7.406
				0.099	-0.487	0.872		0.09708	-36.204	-7.406
				0.09911	-0.487	0.872		0.09718	-36.21	-7.407
				0.09922	-0.502	0.842		0.09729	-36.22	-7.396
				0.09932	-0.516	0.829		0.09739	-36.225	-7.381
				0.09942	-0.516	0.829		0.0975	-36.225	-7.371
				0.09953	-0.52	0.816		0.0976	-36.225	-7.371
				0.09964	-0.52	0.816		0.09771	-36.24	-7.369
				0.09974	-0.522	0.798		0.09781	-36.259	-7.378
				0.09985	-0.526	0.781		0.09791	-36.281	-7.382
				0.09996	-0.531	0.77		0.09802	-36.305	-7.386
				0.10006	-0.531	0.77		0.09812	-36.339	-7.397
				0.10017	-0.538	0.75		0.09823	-36.339	-7.397
				0.10027	-0.538	0.75		0.09833	-36.374	-7.405
				0.10038	-0.547	0.74		0.09844	-36.405	-7.418
				0.10049	-0.565	0.712		0.09854	-36.439	-7.422
				0.10059	-0.565	0.712		0.09864	-36.468	-7.453
				0.1007	-0.573	0.698		0.09875	-36.505	-7.481
				0.10081	-0.582	0.68		0.09885	-36.505	-7.481
				0.10091	-0.599	0.68		0.09896	-36.551	-7.515
				0.10102	-0.599	0.657		0.09906	-36.591	-7.531
				0.10112	-0.613	0.644		0.09916	-36.618	-7.539
				0.10123	-0.613	0.644		0.09927	-36.633	-7.532
				0.10134	-0.628	0.626		0.09937	-36.633	-7.532
				0.10144	-0.64	0.607		0.09948	-36.644	-7.51
				0.10155	-0.64	0.607		0.09958	-36.642	-7.502
				0.10165	-0.651	0.589		0.09968	-36.663	-7.493
				0.10176	-0.651	0.589		0.09979	-36.676	-7.483
				0.10187	-0.658	0.584		0.09989	-36.676	-7.483
				0.10197	-0.663	0.577		0.1	-36.69	-7.473
				0.10208	-0.663	0.577		0.1001	-36.704	-7.477
				0.10218	-0.661	0.553		0.10021	-36.718	-7.481
				0.10229	-0.661	0.545		0.10031	-36.738	-7.485
				0.1024	-0.661	0.545		0.10042	-36.738	-7.485
				0.1025	-0.653	0.544		0.10052	-36.765	-7.489
				0.10261	-0.643	0.542		0.10062	-36.799	-7.502
				0.10271	-0.643	0.542		0.10073	-36.833	-7.502
				0.10282	-0.631	0.546		0.10083	-36.863	-7.506
				0.10293	-0.617	0.552		0.10094	-36.878	-7.518
				0.10303	-0.617	0.552		0.10104	-36.878	-7.518
				0.10314	-0.608	0.555		0.10114	-36.948	-7.534
				0.10324	-0.608	0.555		0.10125	-36.948	-7.554
				0.10335	-0.605	0.563		0.10135	-36.989	-7.575
				0.10346	-0.598	0.559		0.10146	-37.029	-7.596
				0.10356	-0.598	0.559		0.10156	-37.029	-7.596
				0.10367	-0.592	0.563		0.10166	-37.07	-7.611
				0.10377	-0.574	0.569		0.10177	-37.108	-7.628
				0.10388	-0.574	0.569		0.10187	-37.122	-7.609
				0.10399	-0.566	0.579		0.10198	-37.134	-7.596
				0.10409	-0.557	0.595		0.10208	-37.134	-7.596
				0.1042	-0.557	0.595		0.10219	-37.146	-7.591
				0.10431	-0.543	0.614		0.10229	-37.149	-7.584
				0.10441	-0.534	0.638		0.10239	-37.158	-7.572
				0.10452	-0.534	0.638		0.1025	-37.179	-7.588
				0.10462	-0.521	0.638		0.1026	-37.198	-7.599
				0.10473	-0.521	0.638		0.10271	-37.198	-7.599
				0.10484	-0.512	0.644		0.10281	-37.208	-7.594
				0.10494	-0.508	0.645		0.10291	-37.219	-7.592
				0.10505	-0.508	0.645		0.10302	-37.232	-7.601
				0.10516	-0.495	0.659		0.10312	-37.263	-7.599
				0.10526	-0.482	0.668		0.10323	-37.263	-7.599
				0.10537	-0.482	0.668		0.10333	-37.293	-7.601
				0.10547	-0.481	0.67		0.10343	-37.322	-7.614
				0.10558	-0.473	0.681		0.10354	-37.34	-7.623
				0.10569	-0.473	0.681		0.10364	-37.364	-7.618
				0.10579	-0.469	0.696		0.10375	-37.364	-7.618
				0.1059	-0.466	0.693		0.10385	-37.395	-7.622
				0.106	-0.466	0.693		0.10396	-37.42	-7.624
				0.10611	-0.458	0.706		0.10406	-37.431	-7.628
				0.10622	-0.45	0.706		0.10416	-37.449	-7.627
				0.10632	-0.45	0.699		0.10427	-37.462	-7.617
				0.10643	-0.445	0.693		0.10437	-37.462	-7.617
				0.10653	-0.445	0.693		0.10448	-37.468	-7.603
				0.10664	-0.438	0.692		0.10458	-37.471	-7.575
				0.10675	-0.437	0.705		0.10469	-37.463	-7.549
				0.10685	-0.437	0.705		0.10479	-37.452	-7.507
				0.10696	-0.43	0.708		0.10489	-37.452	-7.507
				0.10706	-0.425	0.71		0.105	-37.451	-7.49
				0.10717	-0.425	0.71		0.1051	-37.454	-7.474
				0.10728	-0.411	0.726		0.10521	-37.459	-7.47
				0.10738	-0.411	0.726		0.10531	-37.466	-7.459
				0.10749	-0.398	0.743		0.10541	-37.466	-7.459
				0.10759	-0.38	0.769		0.10552	-37.486	-7.446
				0.1077	-0.38	0.769		0.10562	-37.486	-7.446
				0.10781	-0.37	0.79		0.10573	-37.513	-7.435
				0.10791	-0.35	0.804		0.10583	-37.533	-7.432
				0.10802	-0.35	0.804		0.10593	-37.564	-7.433
				0.10812	-0.333	0.82		0.10604	-37.593	-7.433
				0.10823	-0.323	0.829		0.10614	-37.593	-7.433
				0.10834	-0.323	0.829		0.10625	-37.615	-7.435
				0.10844	-0.317	0.833		0.10635	-37.635	-7.443
				0.10855	-0.31	0.859		0.10646	-37.654	-7.445
				0.10866	-0.31	0.859		0.10656	-37.672	-7.444
				0.10877	-0.299	0.875		0.10667	-37.672	-7.444
				0.10887	-0.299	0.875		0.10677	-37.703	-7.464
				0.10897	-0.291	0.878		0.10687	-37.738	-7.481
				0.10908	-0.279	0.9		0.10698	-37.756	-7.486
				0.10919	-0.279	0.9		0.10708	-37.776	-7.473
				0.10929	-0.27	0.912		0.10719	-37.776	-7.473
				0.1094	-0.262	0.926		0.10729	-37.788	-7.444
				0.1095	-0.262	0.926		0.10739	-37.789	-7.426
				0.10961	-0.246	0.947		0.1075	-37.796	-7.416
				0.10972	-0.233	0.949		0.1076	-37.805	-7.401
				0.10982	-0.233	0.949		0.10771	-37.805	-7.401
				0.10993	-0.226	0.964		0.10781	-37.812	-7.395
				0.11004	-0.216	0.977		0.10791	-37.808	-7.397
				0.11014	-0.216	0.977		0.10802	-37.814	-7.401
				0.11025	-0.206	0.989		0.10812	-37.83	-7.401
				0.11035	-0.206	0.989		0.10823	-37.83	-7.401
				0.11046	-0.201	0.993		0.10833	-37.849	-7.409
				0.11057	-0.199	0.998		0.10844	-37.881	-7.414
				0.11067	-0.199	0.998		0.10854	-37.912	-7.414
				0.11078	-0.193	1.005		0.10864	-37.938	-7.419
				0.11089	-0.183	1.018		0.10875	-37.958	-7.404
				0.11099	-0.183	1.018		0.10886	-37.958	-7.404
				0.1111	-0.175	1.04		0.10896	-37.981	-7.404
				0.1112	-0.169	1.056		0.10906	-38.002	-7.421
				0.11131	-0.169	1.056		0.10916	-38.021	-7.434
				0.11142	-0.167	1.059		0.10927	-38.06	-7.447
				0.11152	-0.161	1.066		0.10937	-38.06	-7.447
				0.11163	-0.161	1.066		0.10948	-38.102	-7.457
				0.11173	-0.162	1.076		0.10958	-38.151	-7.463
				0.11184	-0.162	1.076		0.10968	-38.164	-7.458
				0.11195	-0.154	1.071		0.10979	-38.17	-7.442
				0.11205	-0.151	1.067		0.10989	-38.17	-7.442
				0.11216	-0.151	1.067		0.11	-38.179	-7.409
				0.11226	-0.146	1.087		0.1101	-38.177	-7.393
				0.11237	-0.134	1.1		0.11021	-38.178	-7.378
				0.11248	-0.134	1.1		0.11031	-38.188	-7.395
				0.11258	-0.139	1.11		0.11041	-38.204	-7.396
				0.11269	-0.13	1.118		0.11052	-38.204	-7.396
				0.11279	-0.13	1.118		0.11062	-38.217	-7.404
				0.1129	-0.134	1.125		0.11073	-38.235	-7.407
				0.11301	-0.131	1.157		0.11083	-38.253	-7.415
				0.11311	-0.131	1.157		0.11094	-38.27	-7.427
				0.11322	-0.122	1.166		0.11104	-38.27	-7.427
				0.11332	-0.122	1.166		0.11114	-38.291	-7.43
				0.11343	-0.116	1.164		0.11125	-38.327	-7.439
				0.11354	-0.108	1.172		0.11135	-38.37	-7.462
				0.11364	-0.108	1.172		0.11146	-38.409	-7.474
				0.11375	-0.112	1.185		0.11156	-38.433	-7.481
				0.11385	-0.113	1.199		0.11166	-38.433	-7.481
				0.11396	-0.113	1.199		0.11177	-38.454	-7.492
				0.11407	-0.114	1.202		0.11187	-38.484	-7.501
				0.11417	-0.12	1.217		0.11198	-38.502	-7.504
				0.11428	-0.12	1.217		0.11208	-38.532	-7.525
				0.11439	-0.128	1.207		0.11218	-38.532	-7.525
				0.11449	-0.128	1.207		0.11229	-38.563	-7.531
				0.1146	-0.132	1.21		0.11239	-38.587	-7.51
				0.1147	-0.135	1.208		0.1125	-38.601	-7.492
				0.11481	-0.135	1.208		0.1126	-38.618	-7.477
				0.11492	-0.141	1.198		0.11271	-38.618	-7.477
				0.11502	-0.147	1.191		0.11281	-38.63	-7.477
				0.11513	-0.147	1.191		0.11292	-38.639	-7.47
				0.11524	-0.152	1.198		0.11302	-38.641	-7.483
				0.11534	-0.16	1.209		0.11312	-38.651	-7.488
				0.11545	-0.16	1.209		0.11323	-38.672	-7.503
				0.11555	-0.163	1.215		0.11333	-38.706	-7.508
				0.11566	-0.165	1.215		0.11344	-38.706	-7.508
				0.11577	-0.165	1.215		0.11354	-38.741	-7.532
				0.11587	-0.162	1.208		0.11364	-38.774	-7.56
				0.11598	-0.162	1.208		0.11375	-38.82	-7.582
				0.11608	-0.164	1.202		0.11385	-38.82	-7.582
				0.11619	-0.157	1.21		0.11396	-38.856	-7.596
				0.1163	-0.157	1.21		0.11406	-38.893	-7.609
				0.1164	-0.158	1.214		0.11416	-38.931	-7.627
				0.11651	-0.158	1.197		0.11427	-38.969	-7.643
				0.11661	-0.158	1.197		0.11437	-39.008	-7.659
				0.11672	-0.152	1.189		0.11448	-39.008	-7.659
				0.11683	-0.157	1.186		0.11458	-39.038	-7.666
				0.11693	-0.157	1.186		0.11469	-39.066	-7.687
				0.11704	-0.158	1.194		0.11479	-39.085	-7.689
				0.11714	-0.158	1.19		0.11489	-39.096	-7.673
				0.11725	-0.158	1.19		0.115	-39.096	-7.673
				0.11736	-0.163	1.207		0.1151	-39.102	-7.662
				0.11746	-0.163	1.207		0.11521	-39.106	-7.649
				0.11757	-0.162	1.211		0.11531	-39.118	-7.631
				0.11767	-0.167	1.215		0.11541	-39.12	-7.622
				0.11778	-0.167	1.215		0.11552	-39.12	-7.622
				0.11789	-0.169	1.204		0.11562	-39.118	-7.62
				0.11799	-0.174	1.197		0.11573	-39.123	-7.616
				0.1181	-0.174	1.197		0.11583	-39.123	-7.608
				0.1182	-0.177	1.184		0.11593	-39.122	-7.606
				0.11831	-0.185	1.181		0.11604	-39.122	-7.606
				0.11842	-0.185	1.181		0.11614	-39.134	-7.602
				0.11852	-0.19	1.184		0.11625	-39.15	-7.604
				0.11863	-0.19	1.184		0.11635	-39.172	-7.606
				0.11874	-0.184	1.166		0.11646	-39.19	-7.609
				0.11884	-0.189	1.166		0.11656	-39.209	-7.628
				0.11895	-0.189	1.166		0.11667	-39.209	-7.628
				0.11905	-0.197	1.158		0.11677	-39.246	-7.63
				0.11916	-0.204	1.135		0.11687	-39.246	-7.647
				0.11927	-0.204	1.135		0.11698	-39.271	-7.665
				0.11938	-0.204	1.127		0.11708	-39.298	-7.669
				0.11948	-0.21	1.123		0.11719	-39.298	-7.669
				0.11958	-0.21	1.123		0.11729	-39.331	-7.682
				0.11969	-0.214	1.123		0.11739	-39.365	-7.695
				0.1198	-0.218	1.132		0.1175	-39.393	-7.696
				0.1199	-0.218	1.132		0.1176	-39.4	-7.686
				0.12001	-0.216	1.129		0.11771	-39.4	-7.686
				0.12012	-0.216	1.129		0.11781	-39.403	-7.673
				0.12022	-0.217	1.114		0.11791	-39.41	-7.65
				0.12033	-0.216	1.124		0.11802	-39.425	-7.626
				0.12044	-0.216	1.124		0.11812	-39.424	-7.602
				0.12054	-0.225	1.119		0.11823	-39.425	-7.592
				0.12065	-0.225	1.125		0.11833	-39.425	-7.592
				0.12075	-0.225	1.125		0.11844	-39.436	-7.589
				0.12086	-0.223	1.145		0.11854	-39.451	-7.598
				0.12097	-0.225	1.135		0.11864	-39.471	-7.611
				0.12107	-0.225	1.135		0.11875	-39.5	-7.618
				0.12118	-0.217	1.122		0.11885	-39.5	-7.618
				0.12128	-0.212	1.132		0.11896	-39.521	-7.62
				0.12139	-0.212	1.132		0.11906	-39.556	-7.634
				0.1215	-0.212	1.141		0.11917	-39.595	-7.635
				0.1216	-0.212	1.141		0.11927	-39.629	-7.652
				0.12171	-0.213	1.135		0.11937	-39.651	-7.671
				0.12181	-0.222	1.134		0.11948	-39.651	-7.671
				0.12192	-0.222	1.134		0.11958	-39.681	-7.696
				0.12203	-0.234	1.133		0.11969	-39.715	-7.717
				0.12213	-0.233	1.131		0.11979	-39.741	-7.735
				0.12224	-0.233	1.131		0.11989	-39.772	-7.747
				0.12234	-0.245	1.118		0.12	-39.772	-7.747
				0.12245	-0.255	1.107		0.1201	-39.796	-7.742
				0.12256	-0.255	1.107		0.12021	-39.809	-7.732
				0.12266	-0.253	1.093		0.12031	-39.816	-7.704
				0.12277	-0.259	1.086		0.12041	-39.806	-7.669
				0.12287	-0.259	1.086		0.12052	-39.806	-7.669
				0.12298	-0.262	1.089		0.12062	-39.79	-7.657
				0.12309	-0.262	1.089		0.12073	-39.793	-7.639
				0.12319	-0.258	1.083		0.12083	-39.797	-7.641
				0.1233	-0.255	1.084		0.12094	-39.81	-7.636
				0.1234	-0.255	1.084		0.12104	-39.826	-7.636
				0.12351	-0.248	1.102		0.12114	-39.858	-7.638
				0.12362	-0.235	1.112		0.12125	-39.858	-7.638
				0.12372	-0.235	1.112		0.12135	-39.877	-7.652
				0.12383	-0.229	1.111		0.12146	-39.901	-7.665
				0.12393	-0.222	1.108		0.12156	-39.927	-7.667
				0.12404	-0.222	1.108		0.12166	-39.942	-7.688
				0.12415	-0.22	1.114		0.12177	-39.942	-7.688
				0.12425	-0.22	1.114		0.12187	-39.971	-7.686
				0.12436	-0.219	1.101		0.12198	-39.993	-7.689
				0.12447	-0.216	1.114		0.12208	-40.018	-7.704
				0.12457	-0.216	1.114		0.12218	-40.04	-7.718
				0.12468	-0.213	1.122		0.12229	-40.04	-7.718
				0.12478	-0.204	1.125		0.1224	-40.068	-7.735
				0.12489	-0.204	1.125		0.1225	-40.102	-7.741
				0.125	-0.198	1.126		0.1226	-40.14	-7.759
				0.1251	-0.198	1.126		0.12271	-40.16	-7.742
				0.12521	-0.193	1.141		0.12281	-40.16	-7.742
				0.12531	-0.188	1.154		0.12291	-40.154	-7.723
				0.12542	-0.185	1.175		0.12302	-40.159	-7.711
				0.12553	-0.185	1.175		0.12312	-40.16	-7.692
				0.12563	-0.183	1.158		0.12323	-40.17	-7.688
				0.12574	-0.183	1.158		0.12333	-40.17	-7.688
				0.12585	-0.177	1.157		0.12344	-40.165	-7.685
				0.12595	-0.173	1.162		0.12354	-40.172	-7.69
				0.12606	-0.173	1.162		0.12364	-40.183	-7.7
				0.12616	-0.169	1.164		0.12375	-40.206	-7.696
				0.12627	-0.159	1.174		0.12385	-40.206	-7.696
				0.12638	-0.159	1.174		0.12396	-40.229	-7.71
				0.12648	-0.157	1.182		0.12406	-40.252	-7.713
				0.12659	-0.151	1.192		0.12416	-40.274	-7.724
				0.12669	-0.151	1.192		0.12427	-40.297	-7.724
				0.1268	-0.141	1.195		0.12437	-40.324	-7.73
				0.12691	-0.139	1.2		0.12448	-40.324	-7.73
				0.12701	-0.139	1.2		0.12458	-40.351	-7.747
				0.12712	-0.132	1.211		0.12468	-40.383	-7.754
				0.12722	-0.132	1.211		0.12479	-40.41	-7.77
				0.12733	-0.125	1.217		0.12489	-40.431	-7.783
				0.12744	-0.125	1.215		0.125	-40.431	-7.783
				0.12754	-0.125	1.215		0.1251	-40.451	-7.8
				0.12765	-0.122	1.217		0.12521	-40.487	-7.827
				0.12775	-0.129	1.206		0.12531	-40.506	-7.828
				0.12786	-0.129	1.206		0.12541	-40.509	-7.806
				0.12797	-0.136	1.2		0.12552	-40.509	-7.806
				0.12807	-0.141	1.198		0.12562	-40.518	-7.794
				0.12818	-0.141	1.198		0.12573	-40.52	-7.793
				0.12828	-0.143	1.202		0.12583	-40.518	-7.773
				0.12839	-0.136	1.207		0.12594	-40.529	-7.76
				0.1285	-0.136	1.207		0.12604	-40.551	-7.758
				0.1286	-0.136	1.215		0.12614	-40.574	-7.771
				0.12871	-0.136	1.215		0.12625	-40.574	-7.771
				0.12881	-0.14	1.228		0.12635	-40.583	-7.774
				0.12892	-0.133	1.229		0.12646	-40.603	-7.796
				0.12903	-0.133	1.229		0.12656	-40.636	-7.82
				0.12913	-0.138	1.224		0.12666	-40.678	-7.835
				0.12924	-0.133	1.246		0.12677	-40.678	-7.835
				0.12934	-0.133	1.246		0.12687	-40.72	-7.865
				0.12945	-0.124	1.253		0.12698	-40.762	-7.891
				0.12956	-0.122	1.255		0.12708	-40.797	-7.915
				0.12966	-0.122	1.255		0.12718	-40.834	-7.926
				0.12977	-0.121	1.265		0.12729	-40.834	-7.926
				0.12988	-0.121	1.265		0.12739	-40.871	-7.963
				0.12998	-0.121	1.262		0.1275	-40.917	-7.981
				0.13009	-0.117	1.253		0.12761	-40.973	-8.02
				0.13019	-0.117	1.253		0.12771	-41.034	-8.059
				0.1303	-0.107	1.259		0.12781	-41.034	-8.059
				0.13041	-0.101	1.276		0.12791	-41.091	-8.086
				0.13051	-0.101	1.276		0.12802	-41.134	-8.093
				0.13062	-0.088	1.286		0.12812	-41.172	-8.106
				0.13072	-0.084	1.295		0.12823	-41.207	-8.123
				0.13083	-0.084	1.295		0.12833	-41.207	-8.123
				0.13094	-0.079	1.307		0.12843	-41.246	-8.156
				0.13104	-0.068	1.313		0.12854	-41.286	-8.187
				0.13115	-0.068	1.313		0.12865	-41.331	-8.208
				0.13126	-0.065	1.317		0.12875	-41.37	-8.241
				0.13136	-0.065	1.317		0.12885	-41.422	-8.289
				0.13147	-0.055	1.331		0.12895	-41.422	-8.289
				0.13157	-0.047	1.338		0.12906	-41.476	-8.343
				0.13168	-0.047	1.338		0.12916	-41.524	-8.374
				0.13179	-0.04	1.342		0.12927	-41.581	-8.423
				0.13189	-0.035	1.349		0.12937	-41.654	-8.465
				0.132	-0.035	1.349		0.12948	-41.714	-8.515
				0.13211	-0.031	1.359		0.12958	-41.714	-8.515
				0.13221	-0.028	1.371		0.12969	-41.761	-8.553
				0.13232	-0.028	1.371		0.12979	-41.809	-8.6
				0.13242	-0.021	1.365		0.12989	-41.842	-8.641
				0.13253	-0.024	1.361		0.13	-41.888	-8.675
				0.13264	-0.024	1.361		0.1301	-41.888	-8.675
				0.13274	-0.01	1.362		0.13021	-41.931	-8.708
				0.13285	-0.01	1.362		0.13031	-41.977	-8.736
				0.13295	-0.007	1.388		0.13041	-42.009	-8.759
				0.13306	-0.004	1.383		0.13052	-42.02	-8.762
				0.13318	-0.004	1.383		0.13062	-42.02	-8.762
				0.13327	-0.007	1.376		0.13073	-42.025	-8.75
				0.13338	-0.004	1.382		0.13083	-42.025	-8.738
				0.13348	-0.004	1.382		0.13093	-42.012	-8.721
				0.13359	0.002	1.401		0.13104	-42	-8.724
				0.1337	0.01	1.388		0.13114	-42	-8.724
				0.1338	0.01	1.388		0.13125	-41.99	-8.727
				0.13391	0.027	1.394		0.13135	-41.992	-8.726
				0.13401	0.03	1.419		0.13145	-41.999	-8.713
				0.13412	0.03	1.419		0.13156	-42.016	-8.721
				0.13423	0.041	1.437		0.13166	-42.016	-8.721
				0.13433	0.041	1.437		0.13177	-42.03	-8.727
				0.13444	0.053	1.453		0.13187	-42.044	-8.741
				0.13454	0.06	1.45		0.13198	-42.073	-8.757
				0.13465	0.06	1.45		0.13208	-42.092	-8.775
				0.13476	0.066	1.463		0.13219	-42.114	-8.783
				0.13486	0.067	1.48		0.13229	-42.114	-8.783
				0.13497	0.067	1.48		0.13239	-42.153	-8.805
				0.13507	0.073	1.495		0.1325	-42.153	-8.819
				0.13518	0.075	1.503		0.1326	-42.18	-8.837
				0.13529	0.075	1.503		0.13271	-42.209	-8.852
				0.13539	0.083	1.518		0.13281	-42.209	-8.852
				0.1355	0.083	1.518		0.13291	-42.231	-8.853
				0.1356	0.095	1.518		0.13302	-42.257	-8.862
				0.13571	0.099	1.518		0.13312	-42.282	-8.856
				0.13582	0.099	1.518		0.13323	-42.288	-8.863
				0.13592	0.109	1.542		0.13333	-42.287	-8.849
				0.13603	0.114	1.551		0.13343	-42.287	-8.849
				0.13614	0.114	1.551		0.13354	-42.284	-8.83
				0.13624	0.119	1.546		0.13364	-42.275	-8.819
				0.1364	0.115	1.556		0.13375	-42.274	-8.805
				0.13645	0.115	1.556		0.13385	-42.271	-8.806
				0.13656	0.117	1.57		0.13396	-42.271	-8.806
				0.13667	0.122	1.585		0.13406	-42.274	-8.807
				0.13677	0.122	1.585		0.13416	-42.284	-8.812
				0.13688	0.124	1.597		0.13427	-42.306	-8.829
				0.13698	0.124	1.597		0.13437	-42.333	-8.833
				0.13709	0.127	1.6		0.13448	-42.333	-8.833
				0.1372	0.132	1.605		0.13458	-42.352	-8.826
				0.1373	0.132	1.605		0.13468	-42.37	-8.83
				0.13741	0.141	1.62		0.13479	-42.391	-8.843
				0.13752	0.148	1.631		0.13489	-42.415	-8.85
				0.13762	0.148	1.631		0.135	-42.435	-8.841
				0.13773	0.148	1.643		0.1351	-42.435	-8.841
				0.13783	0.148	1.643		0.1352	-42.457	-8.84
				0.13794	0.147	1.647		0.13531	-42.474	-8.85
				0.13805	0.149	1.632		0.13541	-42.487	-8.849
				0.13815	0.147	1.621		0.13552	-42.489	-8.85
				0.13826	0.147	1.621		0.13562	-42.489	-8.85
				0.13836	0.147	1.62		0.13572	-42.496	-8.863
				0.13847	0.147	1.62		0.13583	-42.499	-8.85
				0.13858	0.152	1.616		0.13594	-42.496	-8.828
				0.13868	0.16	1.647		0.13604	-42.478	-8.804
				0.13879	0.16	1.647		0.13614	-42.478	-8.804
				0.13889	0.167	1.674		0.13625	-42.475	-8.783
				0.139	0.172	1.675		0.13635	-42.477	-8.773
				0.13911	0.172	1.675		0.13646	-42.47	-8.797
				0.13921	0.18	1.698		0.13656	-42.468	-8.786
				0.13932	0.189	1.708		0.13666	-42.469	-8.779
				0.13942	0.189	1.708		0.13677	-42.476	-8.771
				0.13953	0.197	1.73		0.13687	-42.476	-8.771
				0.13964	0.204	1.733		0.13698	-42.491	-8.766
				0.13974	0.204	1.733		0.13708	-42.514	-8.761
				0.13985	0.208	1.724		0.13718	-42.529	-8.749
				0.13995	0.208	1.724		0.13729	-42.535	-8.756
				0.14006	0.214	1.747		0.13739	-42.535	-8.756
				0.14017	0.217	1.743		0.1375	-42.552	-8.744
				0.14027	0.217	1.743		0.1376	-42.56	-8.737
				0.14038	0.229	1.733		0.1377	-42.58	-8.727
				0.14048	0.229	1.733		0.13781	-42.608	-8.734
				0.14059	0.234	1.769		0.13791	-42.608	-8.734
				0.1407	0.237	1.772		0.13802	-42.621	-8.748
				0.1408	0.237	1.787		0.13812	-42.636	-8.75
				0.14091	0.237	1.787		0.13823	-42.651	-8.747
				0.14102	0.236	1.783		0.13833	-42.661	-8.717
				0.14112	0.229	1.785		0.13843	-42.661	-8.717
				0.14123	0.229	1.785		0.13854	-42.657	-8.693
				0.14133	0.224	1.795		0.13864	-42.651	-8.662
				0.14144	0.224	1.795		0.13875	-42.642	-8.649
				0.14155	0.222	1.784		0.13885	-42.629	-8.638
				0.14165	0.215	1.765		0.13896	-42.629	-8.638
				0.14176	0.215	1.765		0.13906	-42.629	-8.627
				0.14186	0.21	1.745		0.13916	-42.638	-8.627
				0.14197	0.204	1.745		0.13927	-42.638	-8.629
				0.14208	0.204	1.745		0.13937	-42.65	-8.634
				0.14218	0.209	1.741		0.13948	-42.67	-8.639
				0.14229	0.207	1.748		0.13958	-42.67	-8.639
				0.1424	0.207	1.748		0.13968	-42.693	-8.634
				0.1425	0.201	1.747		0.13979	-42.713	-8.649
				0.14261	0.201	1.747		0.13989	-42.736	-8.637
				0.14271	0.196	1.735		0.14	-42.747	-8.635
				0.14282	0.201	1.732		0.1401	-42.762	-8.648
				0.14293	0.201	1.732		0.1402	-42.762	-8.648
				0.14303	0.201	1.736		0.14031	-42.787	-8.647
				0.14314	0.195	1.743		0.14041	-42.802	-8.661
				0.14324	0.195	1.743		0.14052	-42.823	-8.674
				0.14335	0.185	1.731		0.14062	-42.823	-8.674
				0.14346	0.177	1.731		0.14073	-42.842	-8.681
				0.14356	0.177	1.731		0.14083	-42.864	-8.689
				0.14367	0.172	1.735		0.14093	-42.876	-8.697
				0.14378	0.164	1.722		0.14104	-42.873	-8.667
				0.14388	0.164	1.722		0.14115	-42.862	-8.64
				0.14399	0.157	1.711		0.14125	-42.862	-8.64
				0.14409	0.157	1.711		0.14135	-42.842	-8.626
				0.1442	0.154	1.713		0.14145	-42.837	-8.604
				0.14431	0.146	1.723		0.14156	-42.841	-8.592
				0.14441	0.146	1.723		0.14166	-42.841	-8.602
				0.14452	0.146	1.712		0.14177	-42.844	-8.592
				0.14462	0.146	1.716		0.14187	-42.844	-8.592
				0.14473	0.146	1.716		0.14197	-42.847	-8.589
				0.14484	0.148	1.715		0.14208	-42.856	-8.585
				0.14494	0.159	1.716		0.14219	-42.873	-8.595
				0.14505	0.159	1.716		0.14229	-42.873	-8.595
				0.14515	0.158	1.724		0.14239	-42.881	-8.598
				0.14526	0.159	1.735		0.1425	-42.896	-8.594
				0.14537	0.159	1.735		0.1426	-42.916	-8.592
				0.14547	0.158	1.739		0.1427	-42.928	-8.594
				0.14558	0.158	1.739		0.14281	-42.938	-8.588
				0.14568	0.161	1.748		0.14291	-42.938	-8.588
				0.14579	0.172	1.746		0.14302	-42.945	-8.572
				0.1459	0.172	1.746		0.14312	-42.952	-8.576
				0.146	0.168	1.745		0.14323	-42.957	-8.582
				0.14611	0.176	1.756		0.14333	-42.974	-8.56
				0.14621	0.176	1.756		0.14343	-42.974	-8.56
				0.14632	0.182	1.762		0.14354	-42.991	-8.554
				0.14643	0.188	1.762		0.14364	-42.999	-8.539
				0.14653	0.188	1.762		0.14375	-42.993	-8.525
				0.14664	0.189	1.776		0.14385	-42.978	-8.496
				0.14674	0.193	1.8		0.14395	-42.978	-8.496
				0.14685	0.193	1.8		0.14406	-42.957	-8.478
				0.14696	0.2	1.804		0.14416	-42.942	-8.461
				0.14706	0.2	1.804		0.14427	-42.937	-8.442
				0.14717	0.213	1.811		0.14437	-42.932	-8.431
				0.14728	0.225	1.817		0.14447	-42.926	-8.424
				0.14738	0.225	1.817		0.14458	-42.934	-8.425
				0.14749	0.237	1.817		0.14468	-42.934	-8.425
				0.14759	0.253	1.849		0.14479	-42.934	-8.422
				0.1477	0.253	1.849		0.14489	-42.935	-8.455
				0.14781	0.262	1.858		0.145	-42.956	-8.454
				0.14791	0.277	1.866		0.1451	-42.974	-8.438
				0.14802	0.277	1.866		0.1452	-42.974	-8.438
				0.14812	0.286	1.87		0.14531	-42.983	-8.427
				0.14823	0.286	1.87		0.14541	-42.996	-8.437
				0.14834	0.29	1.882		0.14552	-42.997	-8.435
				0.14844	0.297	1.884		0.14562	-43.013	-8.444
				0.14855	0.297	1.884		0.14573	-43.013	-8.444
				0.14866	0.301	1.905		0.14583	-43.028	-8.474
				0.14876	0.3	1.912		0.14593	-43.041	-8.477
				0.14887	0.3	1.912		0.14604	-43.05	-8.458
				0.14897	0.307	1.912		0.14614	-43.047	-8.44
				0.14908	0.302	1.909		0.14625	-43.047	-8.44
				0.14919	0.302	1.909		0.14635	-43.036	-8.437
				0.14929	0.297	1.9		0.14645	-43.024	-8.407
				0.1494	0.294	1.898		0.14656	-43.008	-8.368
				0.1495	0.294	1.898		0.14666	-42.986	-8.338
				0.14961	0.294	1.893		0.14677	-42.986	-8.338
				0.14972	0.294	1.893		0.14687	-42.974	-8.316
				0.14982	0.292	1.881		0.14697	-42.973	-8.287
				0.14993	0.29	1.885		0.14708	-42.977	-8.304
				0.15003	0.29	1.885		0.14718	-42.973	-8.282
				0.15014	0.293	1.891		0.14729	-42.966	-8.272
				0.15025	0.287	1.892		0.14739	-42.966	-8.272
				0.15035	0.287	1.892		0.1475	-42.973	-8.254
				0.15046	0.286	1.893		0.1476	-42.969	-8.237
				0.15056	0.281	1.891		0.1477	-42.968	-8.209
				0.15067	0.281	1.891		0.14781	-42.973	-8.196
				0.15078	0.276	1.884		0.14791	-42.973	-8.196
				0.15088	0.276	1.884		0.14802	-42.998	-8.184
				0.15099	0.272	1.875		0.14812	-42.998	-8.187
				0.15109	0.263	1.869		0.14822	-43.011	-8.172
				0.1512	0.263	1.869		0.14833	-43.009	-8.174
				0.15131	0.254	1.892		0.14844	-43.005	-8.174
				0.15141	0.251	1.895		0.14854	-43.005	-8.174
				0.15152	0.251	1.895		0.14864	-43.02	-8.174
				0.15162	0.248	1.899		0.14874	-43.016	-8.159
				0.15173	0.243	1.878		0.14885	-43.015	-8.147
				0.15184	0.243	1.878		0.14895	-43.007	-8.126
				0.15194	0.238	1.886		0.14906	-42.998	-8.091
				0.15205	0.238	1.863		0.14916	-42.998	-8.091
				0.15216	0.238	1.863		0.14927	-42.986	-8.067
				0.15226	0.236	1.862		0.14937	-42.971	-8.037
				0.15237	0.235	1.873		0.14948	-42.963	-8.024
				0.15247	0.235	1.873		0.14958	-42.963	-8.024
				0.15258	0.223	1.881		0.14968	-42.961	-8.025
				0.15269	0.223	1.881		0.14979	-42.973	-8.024
				0.15279	0.223	1.881		0.14989	-42.985	-8.015
				0.1529	0.235	1.885		0.15	-43.01	-8.017
				0.153	0.235	1.885		0.1501	-43.033	-8.005
				0.15311	0.233	1.879		0.1502	-43.033	-8.005
				0.15322	0.234	1.873		0.15031	-43.051	-8.016
				0.15333	0.234	1.873		0.15041	-43.064	-8.016
				0.15343	0.242	1.893		0.15052	-43.079	-8.024
				0.15354	0.244	1.898		0.15062	-43.1	-8.027
				0.15364	0.244	1.898		0.15072	-43.1	-8.027
				0.15375	0.242	1.9		0.15083	-43.121	-8.047
				0.15385	0.242	1.9		0.15093	-43.128	-8.058
				0.15396	0.247	1.898		0.15104	-43.145	-8.054
				0.15407	0.249	1.894		0.15114	-43.166	-8.06
				0.15417	0.249	1.894		0.15124	-43.166	-8.06
				0.15428	0.257	1.893		0.15135	-43.175	-8.059
				0.15438	0.263	1.899		0.15145	-43.18	-8.051
				0.15449	0.263	1.899		0.15156	-43.165	-8.023
				0.1546	0.278	1.892		0.15166	-43.15	-8.001
				0.1547	0.282	1.903		0.15177	-43.133	-8.019
				0.15481	0.282	1.903		0.15187	-43.123	-8.001
				0.15492	0.278	1.89		0.15198	-43.123	-8.001
				0.15502	0.276	1.893		0.15208	-43.113	-8.026
				0.15513	0.276	1.893		0.15218	-43.11	-8.06
				0.15523	0.274	1.9		0.15229	-43.118	-8.047
				0.15534	0.274	1.9		0.15239	-43.144	-8.053
				0.15545	0.277	1.904		0.1525	-43.144	-8.053
				0.15555	0.282	1.898		0.1526	-43.158	-8.047
				0.15566	0.282	1.898		0.1527	-43.166	-8.061
				0.15576	0.286	1.905		0.15281	-43.176	-8.041
				0.15587	0.296	1.919		0.15291	-43.187	-8.026
				0.15598	0.296	1.919		0.15302	-43.187	-8.026
				0.15608	0.301	1.927		0.15312	-43.194	-8.014
				0.15619	0.307	1.946		0.15322	-43.2	-7.999
				0.15629	0.307	1.946		0.15333	-43.216	-7.998
				0.1564	0.317	1.955		0.15343	-43.231	-7.988
				0.15651	0.311	1.978		0.15354	-43.231	-7.988
				0.15661	0.311	1.978		0.15369	-43.245	-7.993
				0.15672	0.317	1.991		0.15375	-43.245	-7.993
				0.15682	0.317	1.991		0.15385	-43.258	-7.983
				0.15693	0.321	1.982		0.15395	-43.263	-7.981
				0.15704	0.323	1.962		0.15406	-43.256	-7.955
				0.15714	0.323	1.962		0.15416	-43.256	-7.955
				0.15725	0.315	1.964		0.15427	-43.246	-7.935
				0.15735	0.314	1.955		0.15437	-43.231	-7.914
				0.15746	0.314	1.955		0.15447	-43.222	-7.897
				0.15757	0.305	1.942		0.15458	-43.214	-7.917
				0.15767	0.308	1.946		0.15468	-43.214	-7.917
				0.15778	0.308	1.946		0.15479	-43.205	-7.905
				0.15788	0.308	1.952		0.15489	-43.204	-7.898
				0.15799	0.308	1.964		0.15499	-43.201	-7.922
				0.1581	0.308	1.964		0.1551	-43.201	-7.91
				0.1582	0.312	1.972		0.1552	-43.201	-7.91
				0.15831	0.312	1.972		0.15531	-43.205	-7.9
				0.15842	0.31	1.981		0.15541	-43.211	-7.895
				0.15852	0.311	1.973		0.15551	-43.223	-7.902
				0.15863	0.311	1.973		0.15562	-43.239	-7.91
				0.15873	0.315	1.959		0.15572	-43.239	-7.91
				0.15884	0.317	1.972		0.15583	-43.251	-7.915
				0.15895	0.317	1.972		0.15593	-43.266	-7.923
				0.15905	0.318	1.966		0.15604	-43.277	-7.921
				0.15916	0.319	1.965		0.15614	-43.29	-7.939
				0.15926	0.319	1.965		0.15625	-43.29	-7.939
				0.15937	0.319	1.984		0.15635	-43.302	-7.942
				0.15948	0.319	1.984		0.15645	-43.308	-7.951
				0.15958	0.322	1.983		0.15656	-43.315	-7.958
				0.15969	0.329	1.983		0.15666	-43.32	-7.947
				0.1598	0.329	1.983		0.15677	-43.314	-7.922
				0.1599	0.329	1.988		0.15687	-43.314	-7.922
				0.16001	0.335	2		0.15697	-43.302	-7.907
				0.16011	0.335	2		0.15708	-43.29	-7.902
				0.16022	0.336	2.007		0.15718	-43.286	-7.874
				0.16033	0.334	2.003		0.15729	-43.276	-7.859
				0.16043	0.334	2.003		0.15739	-43.267	-7.845
				0.16054	0.331	2.009		0.15749	-43.267	-7.845
				0.16064	0.333	2.018		0.1576	-43.26	-7.84
				0.16075	0.333	2.018		0.1577	-43.265	-7.838
				0.16086	0.333	2.023		0.15781	-43.259	-7.839
				0.16096	0.333	2.023		0.15791	-43.259	-7.839
				0.16107	0.337	2.029		0.15802	-43.267	-7.832
				0.16117	0.34	2.017		0.15812	-43.267	-7.855
				0.16128	0.34	2.017		0.15822	-43.273	-7.861
[truncated: 34,066 more rows]

## Sheet: SupFig. 9
	TatB			TatC			Monomer					Frequency
	Intensity			Intensity			Intensity				Photons	Monomer	Dimer	Tetramer	Trimer	Pentamer	Hexamer	Heptamet	Octomer	Nonamer
Steps	(Photons)	SD	N	(Photons)	SD	N	(Photons)	SD	N		100	0	0	9.57e-38	0	2.0011e-63	2.9844e-76	4.5069e-89	6.8697e-102	1.0547e-114
1	1289	264.13	48	1305.76	277.852	72	1338	301	112		120	0	0	2.2788e-37	0	4.8123e-63	7.195e-76	1.0885e-88	1.6613e-101	2.5532e-114
2	2437.51	428.264	45	2475.95	381.418	82					140	0	0	5.4017e-37	0	1.1542e-62	1.7307e-75	2.6237e-88	4.0109e-101	6.1717e-114
3	3618.13	525.898	54	3655.71	512.985	92					160	0	0	1.2747e-36	0	2.7607e-62	4.1537e-75	6.3122e-88	9.6669e-101	1.4896e-113
4	5307.53	1043.91	38	5308.98	696.928	58					180	0	0	2.9945e-36	0	6.5856e-62	9.9466e-75	1.5157e-87	2.3259e-100	3.5898e-113
5	6429	700.848	16	6470.35	616.927	26					200	0	0	7.0029e-36	0	1.5667e-61	2.3764e-74	3.6324e-87	5.587e-100	8.6382e-113
6	7830.58	778.006	24	8037.7	669.042	30					220	0	0	1.6303e-35	0	3.7172e-61	5.6651e-74	8.6883e-87	1.3398e-99	2.0755e-112
7	9374.14	1077.61	14	9593.67	845.198	24					240	0	0	3.7785e-35	0	8.7954e-61	1.3474e-73	2.0742e-86	3.2073e-99	4.9794e-112
8	11234.1	924.033	7	9779.29	774.743	7					260	0	0	8.7179e-35	0	2.0755e-60	3.1976e-73	4.9421e-86	7.6651e-99	1.1928e-111
											280	0	0	2.0023e-34	0	4.8846e-60	7.5712e-73	1.1753e-85	1.8288e-98	2.8531e-111
											300	0	0	4.5784e-34	0	1.1464e-59	1.7887e-72	2.7895e-85	4.3558e-98	6.8142e-111
											320	0	0	1.0421e-33	0	2.6835e-59	4.2161e-72	6.6081e-85	1.0357e-97	1.625e-110
											340	0	0	2.3615e-33	0	6.2644e-59	9.9155e-72	1.5624e-84	2.4586e-97	3.8694e-110
											360	0	0	5.327e-33	0	1.4584e-58	2.3267e-71	3.6869e-84	5.8264e-97	9.1998e-110
											380	0	0	1.1963e-32	0	3.3862e-58	5.4474e-71	8.6835e-84	1.3784e-96	2.184e-109
											400	0	0	2.6743e-32	0	7.8408e-58	1.2725e-70	2.0412e-83	3.2555e-96	5.1772e-109
											420	0	0	5.9516e-32	0	1.8107e-57	2.9659e-70	4.789e-83	7.6757e-96	1.2254e-108
											440	0	0	1.3186e-31	0	4.1701e-57	6.897e-70	1.1214e-82	1.8067e-95	2.896e-108
											460	0	0	2.9082e-31	0	9.5779e-57	1.6003e-69	2.6209e-82	4.2455e-95	6.8339e-108
											480	0	0	6.3852e-31	0	2.1939e-56	3.7047e-69	6.1134e-82	9.9594e-95	1.6102e-107
											500	0	0	1.3956e-30	0	5.0119e-56	8.5571e-69	1.4233e-81	2.3324e-94	3.7884e-107
											520	0	0	3.0368e-30	0	1.1419e-55	1.9721e-68	3.3071e-81	5.453e-94	8.8996e-107
											540	0	0	6.5781e-30	0	2.5944e-55	4.5346e-68	7.6696e-81	1.2727e-93	2.0875e-106
											560	0	0	1.4185e-29	0	5.879e-55	1.0404e-67	1.7752e-80	2.9656e-93	4.8893e-106
											580	0	0	3.0451e-29	0	1.3286e-54	2.3815e-67	4.1011e-80	6.8983e-93	1.1434e-105
											600	0	0	6.5074e-29	0	2.9943e-54	5.4391e-67	9.4561e-80	1.6019e-92	2.67e-105
											620	0	0	1.3844e-28	0	6.7302e-54	1.2394e-66	2.1761e-79	3.7137e-92	6.2254e-105
											640	0	0	2.932e-28	0	1.5086e-53	2.8181e-66	4.9981e-79	8.5949e-92	1.4493e-104
											660	0	0	6.1816e-28	0	3.3726e-53	6.3929e-66	1.1458e-78	1.9858e-91	3.3691e-104
											680	0	0	1.2974e-27	0	7.5194e-53	1.447e-65	2.6215e-78	4.5804e-91	7.8201e-104
											700	0	0	2.7108e-27	0	1.6719e-52	3.2678e-65	5.9863e-78	1.0547e-90	1.8124e-103
											720	0	0	5.6386e-27	0	3.7075e-52	7.3632e-65	1.3644e-77	2.4245e-90	4.1942e-103
											740	0	0	1.1676e-26	0	8.1991e-52	1.6554e-64	3.1036e-77	5.5641e-90	9.6914e-103
											760	0	0	2.4068e-26	0	1.8083e-51	3.7132e-64	7.0464e-77	1.2747e-89	2.236e-102
											780	0	0	4.9389e-26	0	3.9776e-51	8.3105e-64	1.5967e-76	2.9155e-89	5.1512e-102
											800	0	0	1.009e-25	0	8.7253e-51	1.8558e-63	3.6111e-76	6.6569e-89	1.1849e-101
											820	0	0	2.0519e-25	0	1.9089e-50	4.1347e-63	8.1512e-76	1.5174e-88	2.7216e-101
											840	0	0	4.1541e-25	0	4.1647e-50	9.1913e-63	1.8364e-75	3.453e-88	6.2416e-101
											860	0	0	8.3722e-25	0	9.0621e-50	2.0386e-62	4.1292e-75	7.8442e-88	1.4293e-100
											880	0	0	1.6798e-24	0	1.9665e-49	4.5115e-62	9.2667e-75	1.779e-87	3.2681e-100
											900	0	0	3.3551e-24	0	4.2559e-49	9.9614e-62	2.0756e-74	4.0278e-87	7.4612e-100
											920	0	0	6.6711e-24	0	9.1856e-49	2.1945e-61	4.6402e-74	9.1038e-87	1.7009e-99
											940	0	0	1.3205e-23	0	1.9772e-48	4.8238e-61	1.0353e-73	2.0542e-86	3.8716e-99
											960	0.02222	0	2.602e-23	0	4.2444e-48	1.0579e-60	2.3056e-73	4.6273e-86	8.7994e-99
											980	0.02222	0	5.1043e-23	0	9.0868e-48	2.315e-60	5.1246e-73	1.0406e-85	1.9969e-98
											1000	0.02222	0	9.9678e-23	0	1.9401e-47	5.0542e-60	1.1368e-72	2.3362e-85	4.525e-98
											1020	0.04444	0	1.9378e-22	0	4.1312e-47	1.101e-59	2.517e-72	5.2359e-85	1.0238e-97
											1040	0.06667	0	3.7502e-22	0	8.773e-47	2.393e-59	5.562e-72	1.1715e-84	2.313e-97
											1060	0.08889	0	7.2252e-22	0	1.858e-46	5.1893e-59	1.2267e-71	2.6168e-84	5.2177e-97
											1080	0.08889	0	1.3858e-21	0	3.9244e-46	1.1228e-58	2.7003e-71	5.8351e-84	1.1752e-96
											1100	0.15556	0	2.6458e-21	0	8.2664e-46	2.4239e-58	5.9327e-71	1.299e-83	2.6431e-96
											1120	0.22222	0	5.029e-21	0	1.7366e-45	5.221e-58	1.3009e-70	2.8868e-83	5.9355e-96
											1140	0.31111	0	9.5159e-21	0	3.6382e-45	1.1221e-57	2.8471e-70	6.4046e-83	1.3309e-95
											1160	0.33333	0	1.7925e-20	0	7.6018e-45	2.406e-57	6.2191e-70	1.4185e-82	2.9798e-95
											1180	0.42222	0	3.3613e-20	0	1.584e-44	5.1475e-57	1.3558e-69	3.1366e-82	6.6615e-95
											1200	0.44444	0	6.2747e-20	0	3.2919e-44	1.0988e-56	2.9502e-69	6.9237e-82	1.487e-94
											1220	0.42222	0	1.1661e-19	0	6.8225e-44	2.3402e-56	6.4069e-69	1.5257e-81	3.3142e-94
											1240	0.42222	0	2.1573e-19	0	1.4102e-43	4.9731e-56	1.3887e-68	3.3566e-81	7.3759e-94
											1260	0.46667	0	3.9731e-19	0	2.9069e-43	1.0544e-55	3.0042e-68	7.3718e-81	1.639e-93
											1280	0.48889	0	7.2843e-19	0	5.9759e-43	2.2306e-55	6.4867e-68	1.6163e-80	3.6367e-93
											1300	0.44444	0	1.3295e-18	0	1.2252e-42	4.7081e-55	1.3979e-67	3.5378e-80	8.0572e-93
											1320	0.46667	0	2.4157e-18	0	2.5052e-42	9.9151e-55	3.0066e-67	7.7304e-80	1.7824e-92
											1340	0.42222	0	4.3695e-18	0	5.1085e-42	2.0834e-54	6.4542e-67	1.6863e-79	3.937e-92
											1360	0.4	0	7.868e-18	0	1.0389e-41	4.3678e-54	1.3829e-66	3.6724e-79	8.6832e-92
											1380	0.35556	0	1.4104e-17	0	2.1071e-41	9.1365e-54	2.9571e-66	7.9841e-79	1.9122e-91
											1400	0.37778	0	2.5168e-17	0	4.262e-41	1.9068e-53	6.3113e-66	1.7329e-78	4.2048e-91
											1420	0.42222	0	4.4711e-17	0	8.5975e-41	3.9707e-53	1.3444e-65	3.7547e-78	9.2321e-91
											1440	0.4	0	7.9072e-17	0	1.7296e-40	8.2499e-53	2.8583e-65	8.1217e-78	2.024e-90
											1460	0.35556	0	1.3921e-16	0	3.4703e-40	1.7102e-52	6.0652e-65	1.7538e-77	4.4305e-90
											1480	0.33333	0	2.4398e-16	0	6.9438e-40	3.5373e-52	1.2845e-64	3.7808e-77	9.684e-90
											1500	0.31111	0	4.2568e-16	0	1.3857e-39	7.2998e-52	2.7152e-64	8.1369e-77	2.1135e-89
											1520	0.24444	0	7.3937e-16	0	2.7577e-39	1.5031e-51	5.7282e-64	1.7482e-76	4.6057e-89
											1540	0.22222	0	1.2784e-15	0	5.4734e-39	3.0879e-51	1.2061e-63	3.7497e-76	1.0022e-88
											1560	0.24444	0	2.2006e-15	0	1.0834e-38	6.3295e-51	2.5348e-63	8.029e-76	2.1773e-88
											1580	0.2	0	3.7708e-15	0	2.1387e-38	1.2945e-50	5.3167e-63	1.7163e-75	4.7235e-88
											1600	0.15556	0	6.4326e-15	0	4.2106e-38	2.6415e-50	1.113e-62	3.6627e-75	1.0232e-87
											1620	0.11111	0	1.0924e-14	0	8.2671e-38	5.3779e-50	2.3256e-62	7.803e-75	2.213e-87
											1640	0.11111	0	1.8467e-14	0	1.6188e-37	1.0925e-49	4.8497e-62	1.6596e-74	4.7792e-87
											1660	0.08889	0	3.108e-14	0	3.1613e-37	2.2142e-49	1.0094e-61	3.5237e-74	1.0306e-86
											1680	0.08889	0	5.207e-14	0	6.1567e-37	4.4777e-49	2.0969e-61	7.4689e-74	2.219e-86
											1700	0.08889	0	8.6846e-14	0	1.1958e-36	9.0346e-49	4.3475e-61	1.5805e-73	4.7706e-86
											1720	0.06667	0	1.4419e-13	0	2.3164e-36	1.8188e-48	8.9965e-61	3.3388e-73	1.0241e-85
											1740	0.04444	0	2.3834e-13	0	4.4748e-36	3.6533e-48	1.8581e-60	7.0412e-73	2.1951e-85
											1760	0	0	3.9217e-13	0	8.6212e-36	7.3216e-48	3.8302e-60	1.4824e-72	4.6981e-85
											1780	0	0	6.424e-13	0	1.6565e-35	1.464e-47	7.8801e-60	3.1158e-72	1.004e-84
											1800	0	0	1.0476e-12	0	3.1742e-35	2.9208e-47	1.6181e-59	6.5377e-72	2.1424e-84
											1820	0	0	1.7006e-12	0	6.066e-35	5.8142e-47	3.3162e-59	1.3695e-71	4.5646e-84
											1840	0	0	2.7482e-12	0	1.1561e-34	1.1548e-46	6.7833e-59	2.8638e-71	9.7109e-84
											1860	0	0	4.4213e-12	0	2.1974e-34	2.2883e-46	1.3848e-58	5.9787e-71	2.0628e-83
											1880	0	0	7.0809e-12	0	4.1655e-34	4.5245e-46	2.8218e-58	1.246e-70	4.3753e-83
											1900	0	0	1.1289e-11	0	7.8747e-34	8.9256e-46	5.7385e-58	2.5925e-70	9.2663e-83
											1920	0	0	1.7918e-11	0	1.4847e-33	1.7568e-45	1.1648e-57	5.3849e-70	1.9595e-82
											1940	0	0	2.8312e-11	0	2.7916e-33	3.4502e-45	2.3596e-57	1.1166e-69	4.1375e-82
											1960	0	0	4.4533e-11	0	5.2349e-33	6.7604e-45	4.771e-57	2.3114e-69	8.7233e-82
											1980	0	0	6.9733e-11	0	9.7899e-33	1.3217e-44	9.628e-57	4.7768e-69	1.8364e-81
											2000	0	0	1.087e-10	0	1.8259e-32	2.5781e-44	1.9392e-56	9.855e-69	3.8602e-81
											2020	0	0	1.6869e-10	0	3.3963e-32	5.0176e-44	3.8983e-56	2.0298e-68	8.1019e-81
											2040	0	0.04167	2.6059e-10	0	6.3002e-32	9.7436e-44	7.8213e-56	4.1735e-68	1.6979e-80
											2060	0	0.04167	4.0076e-10	0	1.1656e-31	1.8878e-43	1.5662e-55	8.5667e-68	3.553e-80
											2080	0	0.04167	6.1356e-10	0	2.1505e-31	3.6494e-43	3.1303e-55	1.7555e-67	7.4237e-80
											2100	0	0.04167	9.3512e-10	0	3.957e-31	7.0388e-43	6.2442e-55	3.5913e-67	1.5488e-79
											2120	0	0.04167	1.4188e-09	0	7.2614e-31	1.3546e-42	1.2432e-54	7.3344e-67	3.2264e-79
											2140	0	0.0625	2.143e-09	0	1.3289e-30	2.6009e-42	2.4703e-54	1.4954e-66	6.7109e-79
											2160	0	0.0625	3.2222e-09	0	2.4255e-30	4.9828e-42	4.8991e-54	3.0436e-66	1.3938e-78
											2180	0	0.125	4.8232e-09	0	4.415e-30	9.5245e-42	9.6974e-54	6.1845e-66	2.8904e-78
											2200	0	0.125	7.1873e-09	0	8.0147e-30	1.8165e-41	1.9158e-53	1.2545e-65	5.9851e-78
											2220	0	0.14583	1.0662e-08	0	1.451e-29	3.4565e-41	3.7776e-53	2.5406e-65	1.2374e-77
											2240	0	0.10417	1.5745e-08	0	2.6199e-29	6.5626e-41	7.4342e-53	5.1362e-65	2.5547e-77
											2260	0	0.125	2.3147e-08	0	4.7175e-29	1.2432e-40	1.4602e-52	1.0366e-64	5.266e-77
											2280	0	0.14583	3.3876e-08	0	8.4716e-29	2.3496e-40	2.8626e-52	2.0887e-64	1.0839e-76
											2300	0	0.14583	4.9354e-08	0	1.5172e-28	4.4309e-40	5.6009e-52	4.2012e-64	2.2276e-76
											2320	0	0.16667	7.1582e-08	0	2.71e-28	8.3371e-40	1.0938e-51	8.4363e-64	4.5712e-76
											2340	0	0.1875	1.0335e-07	0	4.8272e-28	1.5651e-39	2.1318e-51	1.6912e-63	9.3664e-76
											2360	0	0.1875	1.4856e-07	0	8.5755e-28	2.9316e-39	4.147e-51	3.3846e-63	1.9163e-75
											2380	0	0.14583	2.1257e-07	0	1.5193e-27	5.4789e-39	8.0517e-51	6.762e-63	3.9147e-75
											2400	0	0.14583	3.028e-07	0	2.6845e-27	1.0216e-38	1.5603e-50	1.3487e-62	7.9852e-75
											2420	0	0.125	4.2939e-07	0	4.7304e-27	1.9007e-38	3.0176e-50	2.6855e-62	1.6264e-74
											2440	0	0.14583	6.0616e-07	0	8.313e-27	3.5283e-38	5.825e-50	5.3382e-62	3.3075e-74
											2460	0	0.14583	8.5185e-07	0	1.457e-26	6.5347e-38	1.1223e-49	1.0593e-61	6.7163e-74
											2480	0	0.16667	1.1918e-06	0	2.5466e-26	1.2076e-37	2.158e-49	2.0986e-61	1.3618e-73
											2500	0	0.16667	1.6598e-06	0	4.4391e-26	2.2265e-37	4.1415e-49	4.1506e-61	2.757e-73
											2520	0	0.1875	2.3012e-06	0	7.7173e-26	4.0959e-37	7.933e-49	8.1949e-61	5.5731e-73
											2540	0	0.22917	3.1762e-06	0	1.338e-25	7.5181e-37	1.5166e-48	1.6153e-60	1.1249e-72
											2560	0	0.25	4.3641e-06	0	2.3135e-25	1.3768e-36	2.8938e-48	3.1784e-60	2.2672e-72
											2580	0	0.25	5.9695e-06	0	3.9895e-25	2.5158e-36	5.511e-48	6.2438e-60	4.5625e-72
											2600	0	0.29167	8.1285e-06	0	6.8609e-25	4.5866e-36	1.0475e-47	1.2245e-59	9.1677e-72
											2620	0	0.33333	1.1019e-05	0	1.1767e-24	8.3431e-36	1.9872e-47	2.3972e-59	1.8394e-71
											2640	0	0.35417	1.4869e-05	0	2.0128e-24	1.5142e-35	3.7625e-47	4.6854e-59	3.6849e-71
											2660	0	0.33333	1.9976e-05	0	3.4335e-24	2.742e-35	7.1102e-47	9.142e-59	7.3711e-71
											2680	0	0.33333	2.6715e-05	0	5.8413e-24	4.9541e-35	1.3411e-46	1.7808e-58	1.4723e-70
											2700	0	0.33333	3.5567e-05	0	9.9108e-24	8.9307e-35	2.5245e-46	3.4629e-58	2.9362e-70
											2720	0	0.3125	4.7138e-05	0	1.677e-23	1.6063e-34	4.7431e-46	6.7225e-58	5.8469e-70
											2740	0	0.27083	6.2194e-05	0	2.8299e-23	2.8827e-34	8.8943e-46	1.3028e-57	1.1626e-69
											2760	0	0.27083	8.169e-05	0	4.7626e-23	5.1616e-34	1.6646e-45	2.5207e-57	2.3081e-69
											2780	0	0.29167	0.00010681	0	7.9937e-23	9.2212e-34	3.1095e-45	4.8687e-57	4.5757e-69
											2800	0	0.27083	0.00013904	0	1.338e-22	1.6437e-33	5.7973e-45	9.3881e-57	9.0571e-69
											2820	0	0.27083	0.00018017	0	2.2337e-22	2.9233e-33	1.0787e-44	1.8072e-56	1.7901e-68
											2840	0	0.25	0.00023242	0	3.7187e-22	5.1873e-33	2.0034e-44	3.4729e-56	3.5327e-68
											2860	0	0.25	0.00029847	0	6.1744e-22	9.184e-33	3.7135e-44	6.6627e-56	6.9612e-68
											2880	0	0.25	0.00038158	0	1.0224e-21	1.6224e-32	6.8701e-44	1.2761e-55	1.3697e-67
											2900	0	0.25	0.00048562	0	1.6884e-21	2.8594e-32	1.2685e-43	2.4399e-55	2.6908e-67
											2920	0	0.27083	0.00061526	0	2.7807e-21	5.0285e-32	2.3378e-43	4.6572e-55	5.2785e-67
											2940	0	0.22917	0.000776	0	4.5672e-21	8.823e-32	4.2999e-43	8.8745e-55	1.0339e-66
											2960	0	0.20833	0.00097433	0	7.4814e-21	1.5446e-31	7.8938e-43	1.6882e-54	2.0221e-66
											2980	0	0.16667	0.00122	0	1.2222e-20	2.698e-31	1.4463e-42	3.2062e-54	3.9488e-66
											3000	0	0.14583	0.00152	0	1.9912e-20	4.7019e-31	2.6449e-42	6.0786e-54	7.6997e-66
											3020	0	0.10417	0.00188	0	3.2354e-20	8.176e-31	4.8274e-42	1.1505e-53	1.4991e-65
											3040	0	0.10417	0.00231	0	5.2427e-20	1.4185e-30	8.7939e-42	2.1739e-53	2.9144e-65
											3060	0	0.10417	0.00284	0	8.4725e-20	2.4555e-30	1.5989e-41	4.1007e-53	5.6572e-65
											3080	0	0.0625	0.00347	0	1.3655e-19	4.2409e-30	2.9013e-41	7.7223e-53	1.0965e-64
											3100	0	0.0625	0.00422	0	2.1948e-19	7.3082e-30	5.2547e-41	1.4518e-52	2.122e-64
											3120	0	0.02083	0.00512	0	3.5183e-19	1.2565e-29	9.4985e-41	2.7246e-52	4.1006e-64
											3140	0	0.02083	0.00617	0	5.6246e-19	2.1556e-29	1.7137e-40	5.105e-52	7.9121e-64
											3160	0	0.02083	0.0074	0	8.9676e-19	3.6896e-29	3.0857e-40	9.5486e-52	1.5244e-63
											3180	0	0.02083	0.00885	0	1.4259e-18	6.3011e-29	5.5457e-40	1.783e-51	2.9324e-63
											3200	0	0.02083	0.01052	0	2.2611e-18	1.0737e-28	9.9474e-40	3.3238e-51	5.6327e-63
											3220	0	0.02083	0.01246	0	3.5759e-18	1.8254e-28	1.7808e-39	6.1856e-51	1.0803e-62
											3240	0	0	0.01469	0	5.6399e-18	3.0963e-28	3.182e-39	1.1492e-50	2.0689e-62
											3260	0	0	0.01724	0	8.8713e-18	5.2404e-28	5.6747e-39	2.1314e-50	3.9561e-62
											3280	0	0	0.02014	0	1.3916e-17	8.8492e-28	1.01e-38	3.9465e-50	7.5534e-62
											3300	0	0	0.02342	0	2.1771e-17	1.491e-27	1.7943e-38	7.295e-50	1.44e-61
											3320	0	0	0.02712	0	3.3968e-17	2.5064e-27	3.1814e-38	1.3462e-49	2.7412e-61
											3340	0	0	0.03125	0	5.2856e-17	4.2039e-27	5.63e-38	2.4799e-49	5.2103e-61
											3360	0	0	0.03586	0	8.2022e-17	7.0353e-27	9.9438e-38	4.5609e-49	9.8885e-61
											3380	0	0	0.04096	0	1.2694e-16	1.1747e-26	1.7529e-37	8.3738e-49	1.8739e-60
											3400	0	0	0.04657	0	1.9593e-16	1.957e-26	3.0841e-37	1.5348e-48	3.5458e-60
											3420	0	0	0.05271	0	3.0158e-16	3.253e-26	5.4157e-37	2.8085e-48	6.6992e-60
											3440	0	0	0.0594	0	4.6297e-16	5.3951e-26	9.4916e-37	5.1303e-48	1.2638e-59
											3460	0	0	0.06664	0	7.0879e-16	8.9276e-26	1.6603e-36	9.3557e-48	2.3806e-59
											3480	0	0	0.07442	0	1.0822e-15	1.474e-25	2.8987e-36	1.7033e-47	4.4775e-59
											3500	0	0	0.08273	0	1.6479e-15	2.4281e-25	5.0509e-36	3.0956e-47	8.4089e-59
											3520	0	0	0.09156	0	2.5025e-15	3.9908e-25	8.7843e-36	5.6168e-47	1.5769e-58
											3540	0	0	0.10088	0	3.7901e-15	6.5445e-25	1.5248e-35	1.0174e-46	2.9525e-58
											3560	0	0	0.11064	0	5.7246e-15	1.0708e-24	2.6415e-35	1.8397e-46	5.5199e-58
											3580	0	0	0.1208	0	8.6232e-15	1.7481e-24	4.5674e-35	3.3212e-46	1.0304e-57
											3600	0	0	0.13131	0	1.2954e-14	2.8475e-24	7.8823e-35	5.9854e-46	1.9207e-57
											3620	0	0	0.14208	0	1.9408e-14	4.6277e-24	1.3577e-34	1.0769e-45	3.5748e-57
											3640	0	0	0.15305	0	2.8999e-14	7.5039e-24	2.3339e-34	1.9341e-45	6.6433e-57
											3660	0	0	0.16413	0	4.3213e-14	1.214e-23	4.0045e-34	3.468e-45	1.2327e-56
											3680	0	0	0.17521	0	6.4219e-14	1.9597e-23	6.8576e-34	6.208e-45	2.284e-56
											3700	0	0	0.1862	0	9.5178e-14	3.1564e-23	1.1721e-33	1.1094e-44	4.2254e-56
											3720	0	0	0.19699	0	1.4068e-13	5.0722e-23	1.9994e-33	1.9791e-44	7.8054e-56
											3740	0	0	0.20747	0	2.0738e-13	8.1326e-23	3.4041e-33	3.5248e-44	1.4397e-55
											3760	0	0	0.21753	0	3.0487e-13	1.301e-22	5.7846e-33	6.2671e-44	2.6515e-55
											3780	0	0	0.22704	0	4.4699e-13	2.0766e-22	9.8108e-33	1.1124e-43	4.8759e-55
											3800	0	0	0.23591	0	6.5358e-13	3.3071e-22	1.6607e-32	1.9711e-43	8.953e-55
											3820	0	0	0.24402	0	9.5308e-13	5.2549e-22	2.8057e-32	3.4869e-43	1.6415e-54
											3840	0	0	0.25127	0	1.3861e-12	8.3312e-22	4.731e-32	6.1579e-43	3.005e-54
											3860	0	0	0.25758	0	2.0103e-12	1.3178e-21	7.9621e-32	1.0857e-42	5.4928e-54
											3880	0	0	0.26286	0	2.9078e-12	2.0799e-21	1.3374e-31	1.9108e-42	1.0025e-53
											3900	0	0	0.26704	0	4.1947e-12	3.2753e-21	2.2421e-31	3.3574e-42	1.8271e-53
											3920	0	0	0.27006	0	6.0348e-12	5.146e-21	3.7516e-31	5.8893e-42	3.3247e-53
											3940	0	0	0.2719	0	8.6585e-12	8.0671e-21	6.2651e-31	1.0313e-41	6.0409e-53
											3960	0	0	0.27251	0	1.2389e-11	1.2618e-20	1.0443e-30	1.8029e-41	1.096e-52
											3980	0	0	0.2719	0	1.768e-11	1.9691e-20	1.7372e-30	3.1465e-41	1.9854e-52
											4000	0	0	0.27006	0	2.5162e-11	3.066e-20	2.8843e-30	5.4821e-41	3.5911e-52
											4020	0	0	0.26704	0	3.5713e-11	4.7633e-20	4.7798e-30	9.5352e-41	6.4858e-52
											4040	0	0	0.26286	0	5.0552e-11	7.3834e-20	7.9056e-30	1.6557e-40	1.1696e-51
											4060	0	0	0.25758	0	7.1364e-11	1.1419e-19	1.305e-29	2.8701e-40	2.1061e-51
											4080	0	0	0.25127	0	1.0047e-10	1.7621e-19	2.1501e-29	4.9669e-40	3.7867e-51
											4100	0	0	0.24402	0	1.4107e-10	2.7129e-19	3.5356e-29	8.5809e-40	6.7982e-51
											4120	0	0	0.23591	0	1.9753e-10	4.1675e-19	5.8028e-29	1.48e-39	1.2186e-50
											4140	0	0	0.22704	0	2.7585e-10	6.3876e-19	9.5053e-29	2.5482e-39	2.1812e-50
											4160	0	0	0.21753	0	3.8419e-10	9.7682e-19	1.554e-28	4.3801e-39	3.8982e-50
											4180	0	0	0.20747	0	5.3362e-10	1.4904e-18	2.5357e-28	7.5161e-39	6.9563e-50
											4200	0	0	0.19699	0	7.3918e-10	2.269e-18	4.1297e-28	1.2876e-38	1.2395e-49
											4220	0	0	0.1862	0	1.0212e-09	3.4465e-18	6.7126e-28	2.202e-38	2.2053e-49
											4240	0	0	0.17521	0	1.4069e-09	5.2233e-18	1.089e-27	3.7595e-38	3.9176e-49
											4260	0	0	0.16413	0	1.9331e-09	7.8983e-18	1.7633e-27	6.4078e-38	6.9491e-49
											4280	0	0	0.15305	0	2.6489e-09	1.1916e-17	2.8496e-27	1.0903e-37	1.2308e-48
											4300	0	0	0.14208	0	3.62e-09	1.7938e-17	4.5962e-27	1.8521e-37	2.1766e-48
											4320	0	0	0.13131	0	4.9338e-09	2.6941e-17	7.399e-27	3.1408e-37	3.8436e-48
											4340	0	0	0.1208	0	6.7062e-09	4.0373e-17	1.1888e-26	5.3171e-37	6.777e-48
											4360	0	0	0.11064	0	9.0907e-09	6.0364e-17	1.9064e-26	8.9864e-37	1.1931e-47
											4380	0	0	0.10088	0	1.229e-08	9.0052e-17	3.0512e-26	1.5162e-36	2.0974e-47
											4400	0	0	0.09156	0	1.657e-08	1.3404e-16	4.8742e-26	2.5539e-36	3.6814e-47
											4420	0	0	0.08273	0	2.228e-08	1.9906e-16	7.7712e-26	4.2944e-36	6.4522e-47
											4440	0	0	0.07442	0	2.9877e-08	2.9496e-16	1.2366e-25	7.209e-36	1.1291e-46
											4460	0	0	0.06664	0	3.9956e-08	4.3608e-16	1.964e-25	1.2081e-35	1.973e-46
											4480	0	0	0.0594	0	5.3291e-08	6.4326e-16	3.1132e-25	2.0212e-35	3.4424e-46
											4500	0	0	0.05271	0	7.0885e-08	9.4673e-16	4.9253e-25	3.3759e-35	5.997e-46
											4520	0	0	0.04657	0	9.4033e-08	1.3902e-15	7.7772e-25	5.6289e-35	1.0432e-45
											4540	0	0	0.04096	0	1.244e-07	2.0369e-15	1.2257e-24	9.3697e-35	1.8119e-45
											4560	0	0	0.03586	0	1.6414e-07	2.9777e-15	1.9279e-24	1.557e-34	3.1424e-45
											4580	0	0	0.03125	0.02222	2.1598e-07	4.3432e-15	3.0267e-24	2.583e-34	5.4416e-45
											4600	0	0	0.02712	0.02222	2.8343e-07	6.3205e-15	4.7424e-24	4.2779e-34	9.409e-45
											4620	0	0	0.02342	0.02222	3.7093e-07	9.1775e-15	7.4164e-24	7.0728e-34	1.6245e-44
											4640	0	0	0.02014	0.02222	4.8414e-07	1.3296e-14	1.1576e-23	1.1674e-33	2.8004e-44
											4660	0	0	0.01724	0.02222	6.3019e-07	1.9219e-14	1.8033e-23	1.9236e-33	4.8204e-44
											4680	0	0	0.01469	0.02222	8.181e-07	2.7718e-14	2.8038e-23	3.1644e-33	8.2849e-44
											4700	0	0	0.01246	0.04444	1.0592e-06	3.9886e-14	4.351e-23	5.1966e-33	1.4218e-43
											4720	0	0	0.01052	0.13333	1.3675e-06	5.7266e-14	6.7389e-23	8.5194e-33	2.4364e-43
											4740	0	0	0.00885	0.13333	1.761e-06	8.2034e-14	1.0417e-22	1.3944e-32	4.1686e-43
											4760	0	0	0.0074	0.13333	2.2614e-06	1.1725e-13	1.6072e-22	2.2782e-32	7.1218e-43
											4780	0	0	0.00617	0.11111	2.8963e-06	1.6721e-13	2.4749e-22	3.7162e-32	1.2149e-42
											4800	0	0	0.00512	0.11111	3.6993e-06	2.3791e-13	3.8037e-22	6.0514e-32	2.0693e-42
											4820	0	0	0.00422	0.13333	4.7123e-06	3.3775e-13	5.8347e-22	9.8374e-32	3.5194e-42
											4840	0	0	0.00347	0.13333	5.9864e-06	4.7841e-13	8.9328e-22	1.5965e-31	5.9766e-42
											4860	0	0	0.00284	0.15556	7.5845e-06	6.7612e-13	1.3649e-21	2.5866e-31	1.0134e-41
											4880	0	0	0.00231	0.15556	9.5832e-06	9.534e-13	2.0816e-21	4.1836e-31	1.7158e-41
											4900	0	0	0.00188	0.22222	1.2076e-05	1.3413e-12	3.1685e-21	6.7553e-31	2.9007e-41
											4920	0	0	0.00152	0.13333	1.5176e-05	1.8829e-12	4.8136e-21	1.0889e-30	4.8964e-41
											4940	0	0	0.00122	0.17778	1.9021e-05	2.6372e-12	7.2987e-21	1.7523e-30	8.2529e-41
											4960	0	0	0.00097433	0.2	2.3775e-05	3.6853e-12	1.1045e-20	2.8152e-30	1.3889e-40
											4980	0	0	0.000776	0.22222	2.9636e-05	5.1384e-12	1.6683e-20	4.515e-30	2.334e-40
											5000	0	0	0.00061526	0.24444	3.6844e-05	7.1483e-12	2.515e-20	7.229e-30	3.9162e-40
											5020	0	0	0.00048562	0.22222	4.568e-05	9.922e-12	3.784e-20	1.1555e-29	6.5612e-40
											5040	0	0	0.00038158	0.22222	5.6483e-05	1.3741e-11	5.6824e-20	1.8438e-29	1.0976e-39
											5060	0	0	0.00029847	0.22222	6.9653e-05	1.8987e-11	8.5168e-20	2.9372e-29	1.8334e-39
											5080	0	0	0.00023242	0.24444	8.566e-05	2.6177e-11	1.274e-19	4.6711e-29	3.0578e-39
											5100	0	0	0.00018017	0.17778	0.00010506	3.6008e-11	1.9021e-19	7.416e-29	5.0924e-39
											5120	0	0	0.00013904	0.2	0.00012851	4.942e-11	2.8344e-19	1.1754e-28	8.4678e-39
											5140	0	0	0.00010681	0.17778	0.00015677	6.7675e-11	4.2155e-19	1.8598e-28	1.406e-38
											5160	0	0	8.169e-05	0.17778	0.00019072	9.2464e-11	6.2575e-19	2.9377e-28	2.3309e-38
											5180	0	0	6.2194e-05	0.2	0.0002314	1.2605e-10	9.2706e-19	4.6326e-28	3.8585e-38
											5200	0	0	4.7138e-05	0.2	0.00028001	1.7145e-10	1.3708e-18	7.293e-28	6.3776e-38
											5220	0	0	3.5567e-05	0.22222	0.0003379	2.3267e-10	2.023e-18	1.1462e-27	1.0526e-37
											5240	0	0	2.6715e-05	0.22222	0.00040666	3.1504e-10	2.9799e-18	1.7983e-27	1.7346e-37
											5260	0	0	1.9976e-05	0.2	0.0004881	4.2562e-10	4.3808e-18	2.8167e-27	2.8541e-37
											5280	0	0	1.4869e-05	0.2	0.00058426	5.7371e-10	6.4278e-18	4.4044e-27	4.6893e-37
											5300	0	0	1.1019e-05	0.17778	0.00069748	7.716e-10	9.4132e-18	6.8753e-27	7.6929e-37
											5320	0	0	8.1285e-06	0.15556	0.00083038	1.0354e-09	1.3759e-17	1.0714e-26	1.2601e-36
											5340	0	0	5.9695e-06	0.13333	0.00098595	1.3863e-09	2.0071e-17	1.6669e-26	2.0611e-36
											5360	0	0	4.3641e-06	0.17778	0.00117	1.8518e-09	2.9223e-17	2.5889e-26	3.366e-36
											5380	0	0	3.1762e-06	0.13333	0.00138	2.4682e-09	4.2467e-17	4.0141e-26	5.489e-36
											5400	0	0	2.3012e-06	0.13333	0.00162	3.2824e-09	6.1593e-17	6.2134e-26	8.9374e-36
											5420	0	0	1.6598e-06	0.11111	0.00191	4.3552e-09	8.916e-17	9.6015e-26	1.453e-35
											5440	0	0	1.1918e-06	0.13333	0.00223	5.7657e-09	1.2882e-16	1.4812e-25	2.3588e-35
											5460	0	0	8.5185e-07	0.15556	0.00261	7.6159e-09	1.8575e-16	2.2811e-25	3.8234e-35
											5480	0	0	6.0616e-07	0.15556	0.00304	1.0037e-08	2.6734e-16	3.5071e-25	6.1881e-35
											5500	0	0	4.2939e-07	0.15556	0.00353	1.3198e-08	3.8402e-16	5.3829e-25	1e-34
											5520	0	0	3.028e-07	0.2	0.00409	1.7316e-08	5.5055e-16	8.2481e-25	1.6137e-34
											5540	0	0	2.1257e-07	0.2	0.00473	2.2667e-08	7.8778e-16	1.2617e-24	2.6e-34
											5560	0	0	1.4856e-07	0.15556	0.00545	2.9605e-08	1.1251e-15	1.9267e-24	4.1829e-34
											5580	0	0	1.0335e-07	0.15556	0.00627	3.858e-08	1.6036e-15	2.9374e-24	6.7192e-34
											5600	0	0	7.1582e-08	0.15556	0.00719	5.0162e-08	2.2814e-15	4.4705e-24	1.0777e-33
											5620	0	0	4.9354e-08	0.17778	0.00821	6.5075e-08	3.2393e-15	6.7924e-24	1.7261e-33
											5640	0	0	3.3876e-08	0.17778	0.00937	8.4231e-08	4.5905e-15	1.0303e-23	2.7602e-33
											5660	0	0	2.3147e-08	0.17778	0.01065	1.0878e-07	6.4929e-15	1.5601e-23	4.4074e-33
											5680	0	0	1.5745e-08	0.15556	0.01208	1.4017e-07	9.1659e-15	2.3584e-23	7.027e-33
											5700	0	0	1.0662e-08	0.17778	0.01366	1.8021e-07	1.2914e-14	3.5591e-23	1.1187e-32
											5720	0	0	7.1873e-09	0.13333	0.0154	2.3116e-07	1.8161e-14	5.3622e-23	1.7782e-32
											5740	0	0	4.8232e-09	0.13333	0.01733	2.9585e-07	2.5489e-14	8.065e-23	2.8223e-32
											5760	0	0	3.2222e-09	0.11111	0.01944	3.778e-07	3.5705e-14	1.211e-22	4.4728e-32
											5780	0	0	2.143e-09	0.13333	0.02175	4.8136e-07	4.992e-14	1.8152e-22	7.0779e-32
											5800	0	0	1.4188e-09	0.11111	0.02426	6.1193e-07	6.9659e-14	2.7163e-22	1.1183e-31
											5820	0	0	9.3512e-10	0.08889	0.027	7.7616e-07	9.7016e-14	4.058e-22	1.7644e-31
											5840	0	0	6.1356e-10	0.08889	0.02996	9.8225e-07	1.3486e-13	6.052e-22	2.7794e-31
											5860	0	0	4.0076e-10	0.06667	0.03316	1.2403e-06	1.8709e-13	9.0107e-22	4.3719e-31
											5880	0	0	2.6059e-10	0.06667	0.0366	1.5625e-06	2.5906e-13	1.3393e-21	6.8664e-31
											5900	0	0	1.6869e-10	0.04444	0.04028	1.9641e-06	3.5802e-13	1.9873e-21	1.0768e-30
											5920	0	0	1.087e-10	0.04444	0.04422	2.4633e-06	4.9384e-13	2.9439e-21	1.6861e-30
											5940	0	0	6.9733e-11	0.04444	0.04842	3.0824e-06	6.7985e-13	4.3536e-21	2.6363e-30
											5960	0	0	4.4533e-11	0.04444	0.05286	3.8485e-06	9.3413e-13	6.4274e-21	4.1157e-30
											5980	0	0	2.8312e-11	0.02222	0.05756	4.7942e-06	1.281e-12	9.473e-21	6.4157e-30
											6000	0	0	1.7918e-11	0.02222	0.06251	5.9588e-06	1.7534e-12	1.3938e-20	9.9859e-30
											6020	0	0	1.1289e-11	0.02222	0.06771	7.3896e-06	2.3953e-12	2.0474e-20	1.552e-29
											6040	0	0	7.0809e-12	0	0.07313	9.1433e-06	3.2658e-12	3.0022e-20	2.4084e-29
											6060	0	0	4.4213e-12	0	0.07877	1.1288e-05	4.4441e-12	4.395e-20	3.7317e-29
											6080	0	0	2.7482e-12	0	0.08463	1.3904e-05	6.0359e-12	6.4231e-20	5.7736e-29
											6100	0	0	1.7006e-12	0	0.09067	1.7088e-05	8.1821e-12	9.3712e-20	8.9193e-29
											6120	0	0	1.0476e-12	0	0.09688	2.0953e-05	1.107e-11	1.3649e-19	1.3758e-28
											6140	0	0	6.424e-13	0	0.10324	2.5636e-05	1.4948e-11	1.9847e-19	2.119e-28
											6160	0	0	3.9217e-13	0	0.10971	3.1294e-05	2.0146e-11	2.881e-19	3.2588e-28
											6180	0	0	2.3834e-13	0	0.11628	3.8115e-05	2.7099e-11	4.175e-19	5.0042e-28
											6200	0	0	1.4419e-13	0	0.12291	4.6318e-05	3.6382e-11	6.04e-19	7.6729e-28
											6220	0	0	8.6846e-14	0	0.12956	5.6159e-05	4.875e-11	8.7233e-19	1.1747e-27
											6240	0	0	5.207e-14	0	0.13621	6.7939e-05	6.5196e-11	1.2577e-18	1.7957e-27
											6260	0	0	3.108e-14	0	0.14281	8.2005e-05	8.7022e-11	1.8104e-18	2.741e-27
											6280	0	0	1.8467e-14	0	0.14933	9.8759e-05	1.1593e-10	2.6014e-18	4.1775e-27
											6300	0	0	1.0924e-14	0	0.15572	0.00011867	1.5415e-10	3.7318e-18	6.3574e-27
											6320	0	0	6.4326e-15	0	0.16194	0.00014227	2.0456e-10	5.3444e-18	9.6601e-27
											6340	0	0	3.7708e-15	0	0.16797	0.00017019	2.7094e-10	7.6408e-18	1.4657e-26
											6360	0	0	2.2006e-15	0	0.17374	0.00020312	3.5817e-10	1.0906e-17	2.2204e-26
											6380	0	0	1.2784e-15	0	0.17923	0.00024188	4.7258e-10	1.5539e-17	3.3588e-26
											6400	0	0	7.3937e-16	0	0.18439	0.00028739	6.2231e-10	2.2103e-17	5.0732e-26
											6420	0	0	4.2568e-16	0	0.18919	0.00034069	8.1791e-10	3.1388e-17	7.6512e-26
											6440	0	0	2.4398e-16	0	0.19359	0.00040297	1.0729e-09	4.4498e-17	1.1522e-25
											6460	0	0	1.3921e-16	0	0.19755	0.00047556	1.4047e-09	6.2976e-17	1.7324e-25
											6480	0	0	7.9072e-17	0	0.20106	0.00055996	1.8356e-09	8.8977e-17	2.601e-25
											6500	0	0	4.4711e-17	0	0.20407	0.00065785	2.3939e-09	1.255e-16	3.8992e-25
											6520	0	0	2.5168e-17	0	0.20657	0.00077113	3.1161e-09	1.7672e-16	5.8366e-25
											6540	0	0	1.4104e-17	0	0.20853	0.00090187	4.0484e-09	2.4842e-16	8.7235e-25
											6560	0	0	7.868e-18	0	0.20995	0.00105	5.2494e-09	3.4862e-16	1.3019e-24
											6580	0	0	4.3695e-18	0	0.2108	0.00123	6.7936e-09	4.8841e-16	1.94e-24
											6600	0	0	2.4157e-18	0	0.21108	0.00142	8.775e-09	6.831e-16	2.8865e-24
											6620	0	0	1.3295e-18	0	0.2108	0.00165	1.1312e-08	9.5378e-16	4.2883e-24
											6640	0	0	7.2843e-19	0	0.20995	0.00191	1.4556e-08	1.3295e-15	6.3614e-24
											6660	0	0	3.9731e-19	0	0.20853	0.0022	1.8692e-08	1.85e-15	9.4225e-24
											6680	0	0	2.1573e-19	0	0.20657	0.00253	2.3958e-08	2.5701e-15	1.3936e-23
											6700	0	0	1.1661e-19	0	0.20407	0.00291	3.0648e-08	3.5643e-15	2.058e-23
											6720	0	0	6.2747e-20	0	0.20106	0.00334	3.9131e-08	4.9348e-15	3.0346e-23
											6740	0	0	3.3613e-20	0	0.19755	0.00381	4.9866e-08	6.8207e-15	4.4679e-23
											6760	0	0	1.7925e-20	0	0.19359	0.00435	6.3422e-08	9.4114e-15	6.5683e-23
											6780	0	0	9.5159e-21	0	0.18919	0.00495	8.0508e-08	1.2964e-14	9.6417e-23
											6800	0	0	5.029e-21	0	0.18439	0.00563	1.02e-07	1.7828e-14	1.4132e-22
											6820	0	0	2.6458e-21	0	0.17923	0.00638	1.2898e-07	2.4476e-14	2.0682e-22
											6840	0	0	1.3858e-21	0	0.17374	0.00721	1.6278e-07	3.3545e-14	3.0223e-22
											6860	0	0	7.2252e-22	0	0.16797	0.00813	2.0504e-07	4.5897e-14	4.4099e-22
											6880	0	0	3.7502e-22	0	0.16194	0.00916	2.5778e-07	6.2691e-14	6.4249e-22
											6900	0	0	1.9378e-22	0	0.15572	0.01028	3.2346e-07	8.5486e-14	9.3466e-22
											6920	0	0	9.9678e-23	0	0.14933	0.01152	4.0508e-07	1.1637e-13	1.3576e-21
											6940	0	0	5.1043e-23	0	0.14281	0.01288	5.0633e-07	1.5815e-13	1.9691e-21
											6960	0	0	2.602e-23	0	0.13621	0.01437	6.3166e-07	2.1457e-13	2.8516e-21
											6980	0	0	1.3205e-23	0	0.12956	0.01599	7.8649e-07	2.9061e-13	4.1235e-21
											7000	0	0	6.6711e-24	0	0.12291	0.01776	9.7738e-07	3.9295e-13	5.9538e-21
											7020	0	0	3.3551e-24	0	0.11628	0.01968	1.2123e-06	5.3042e-13	8.5835e-21
											7040	0	0	1.6798e-24	0	0.10971	0.02175	1.5007e-06	7.1478e-13	1.2356e-20
											7060	0	0	8.3722e-25	0	0.10324	0.02399	1.8542e-06	9.6158e-13	1.776e-20
											7080	0	0	4.1541e-25	0	0.09688	0.02641	2.2865e-06	1.2914e-12	2.549e-20
											7100	0	0	2.0519e-25	0	0.09067	0.02899	2.8141e-06	1.7315e-12	3.6528e-20
											7120	0	0	1.009e-25	0	0.08463	0.03176	3.4568e-06	2.3176e-12	5.2267e-20
											7140	0	0	4.9389e-26	0	0.07877	0.03472	4.2382e-06	3.0968e-12	7.4677e-20
											7160	0	0	2.4068e-26	0	0.07313	0.03787	5.1861e-06	4.1311e-12	1.0653e-19
											7180	0	0	1.1676e-26	0	0.06771	0.04121	6.3338e-06	5.5014e-12	1.5175e-19
											7200	0	0	5.6386e-27	0	0.06251	0.04474	7.7205e-06	7.314e-12	2.1584e-19
											7220	0	0	2.7108e-27	0	0.05756	0.04847	9.3927e-06	9.7074e-12	3.0654e-19
											7240	0	0	1.2974e-27	0	0.05286	0.05238	1.1405e-05	1.2862e-11	4.3469e-19
											7260	0	0	6.1816e-28	0	0.04842	0.05649	1.3822e-05	1.7013e-11	6.1549e-19
											7280	0	0	2.932e-28	0	0.04422	0.06078	1.6718e-05	2.2466e-11	8.7018e-19
											7300	0	0	1.3844e-28	0	0.04028	0.06525	2.0183e-05	2.9617e-11	1.2284e-18
											7320	0	0	6.5074e-29	0	0.0366	0.0699	2.4318e-05	3.8978e-11	1.7315e-18
											7340	0	0	3.0451e-29	0	0.03316	0.0747	2.9244e-05	5.1211e-11	2.437e-18
											7360	0	0	1.4185e-29	0	0.02996	0.07966	3.51e-05	6.7169e-11	3.4249e-18
											7380	0	0	6.5781e-30	0	0.027	0.08475	4.2048e-05	8.7951e-11	4.8058e-18
											7400	0	0	3.0368e-30	0	0.02426	0.08997	5.0273e-05	1.1497e-10	6.7335e-18
											7420	0	0	1.3956e-30	0	0.02175	0.09529	5.9992e-05	1.5003e-10	9.4203e-18
											7440	0	0	6.3852e-31	0	0.01944	0.1007	7.1451e-05	1.9546e-10	1.3159e-17
											7460	0	0	2.9082e-31	0	0.01733	0.10617	8.4935e-05	2.5421e-10	1.8355e-17
											7480	0	0	1.3186e-31	0	0.0154	0.11169	0.00010077	3.3006e-10	2.5563e-17
											7500	0	0	5.9516e-32	0	0.01366	0.11724	0.00011932	4.2783e-10	3.5549e-17
											7520	0	0	2.6743e-32	0	0.01208	0.12278	0.00014102	5.5361e-10	4.9361e-17
											7540	0	0	1.1963e-32	0	0.01065	0.1283	0.00016635	7.1516e-10	6.8438e-17
											7560	0	0	5.327e-33	0	0.00937	0.13376	0.00019584	9.223e-10	9.4743e-17
											7580	0	0	2.3615e-33	0	0.00821	0.13914	0.00023011	1.1874e-09	1.3096e-16
											7600	0	0	1.0421e-33	0	0.00719	0.14441	0.00026986	1.5262e-09	1.8076e-16
											7620	0	0	4.5784e-34	0	0.00627	0.14954	0.00031587	1.9583e-09	2.4911e-16
											7640	0	0	2.0023e-34	0	0.00545	0.15451	0.00036901	2.5084e-09	3.428e-16
											7660	0	0	8.7179e-35	0	0.00473	0.15928	0.00043026	3.2077e-09	4.7102e-16
											7680	0	0	3.7785e-35	0	0.00409	0.16383	0.0005007	4.0951e-09	6.4621e-16
											7700	0	0	1.6303e-35	0	0.00353	0.16813	0.00058156	5.219e-09	8.8524e-16
											7720	0	0	7.0029e-36	0	0.00304	0.17216	0.00067416	6.6403e-09	1.2109e-15
											7740	0	0	2.9945e-36	0	0.00261	0.17589	0.00078001	8.4343e-09	1.6538e-15
											7760	0	0	1.2747e-36	0	0.00223	0.17929	0.00090073	1.0695e-08	2.2553e-15
											7780	0	0	5.4017e-37	0	0.00191	0.18234	0.00104	1.3538e-08	3.0711e-15
											7800	0	0	2.2788e-37	0	0.00162	0.18503	0.00119	1.7109e-08	4.1756e-15
											7820	0	0	9.57e-38	0	0.00138	0.18734	0.00137	2.1585e-08	5.6687e-15
											7840	0	0	4.001e-38	0	0.00117	0.18925	0.00157	2.7186e-08	7.6844e-15
											7860	0	0	1.6652e-38	0	0.00098595	0.19075	0.0018	3.4182e-08	1.0401e-14
											7880	0	0	6.8993e-39	0	0.00083038	0.19183	0.00205	4.2907e-08	1.4057e-14
											7900	0	0	2.8457e-39	0	0.00069748	0.19248	0.00234	5.3767e-08	1.8969e-14
											7920	0	0	1.1685e-39	0	0.00058426	0.19269	0.00266	6.7262e-08	2.556e-14
											7940	0	0	4.7762e-40	0	0.0004881	0.19248	0.00302	8.4002e-08	3.4389e-14
											7960	0	0	1.9435e-40	0	0.00040666	0.19183	0.00342	1.0473e-07	4.6199e-14
											7980	0	0	7.8731e-41	0	0.0003379	0.19075	0.00386	1.3036e-07	6.197e-14
											8000	0	0	3.175e-41	0	0.00028001	0.18925	0.00436	1.6198e-07	8.3001e-14
											8020	0	0	1.2746e-41	0	0.0002314	0.18734	0.00491	2.0093e-07	1.11e-13
											8040	0	0	5.094e-42	0	0.00019072	0.18503	0.00551	2.4882e-07	1.4823e-13
											8060	0	0	2.0267e-42	0	0.00015677	0.18234	0.00619	3.0761e-07	1.9764e-13
											8080	0	0	8.027e-43	0	0.00012851	0.17929	0.00693	3.7965e-07	2.6312e-13
											8100	0	0	3.1649e-43	0	0.00010506	0.17589	0.00774	4.6777e-07	3.4978e-13
											8120	0	0	1.2423e-43	0	8.566e-05	0.17216	0.00863	5.7538e-07	4.6429e-13
											8140	0	0	4.8541e-44	0	6.9653e-05	0.16813	0.00961	7.0653e-07	6.1535e-13
											8160	0	0	1.8882e-44	0	5.6483e-05	0.16383	0.01067	8.6612e-07	8.1433e-13
											8180	0	0	7.3118e-45	0	4.568e-05	0.15928	0.01184	1.06e-06	1.076e-12
											8200	0	0	2.8187e-45	0	3.6844e-05	0.15451	0.0131	1.295e-06	1.4197e-12
											8220	0	0	1.0817e-45	0	2.9636e-05	0.14954	0.01447	1.5795e-06	1.8704e-12
											8240	0	0	4.1326e-46	0	2.3775e-05	0.14441	0.01595	1.9232e-06	2.4604e-12
											8260	0	0	1.5717e-46	0	1.9021e-05	0.13914	0.01755	2.3378e-06	3.2316e-12
											8280	0	0	5.9507e-47	0	1.5176e-05	0.13376	0.01928	2.8369e-06	4.2383e-12
											8300	0	0	2.2429e-47	0	1.2076e-05	0.1283	0.02113	3.4368e-06	5.5501e-12
											8320	0	0	8.4155e-48	0	9.5832e-06	0.12278	0.02311	4.1566e-06	7.2571e-12
											8340	0	0	3.1434e-48	0	7.5845e-06	0.11724	0.02524	5.0185e-06	9.4749e-12
											8360	0	0	1.1689e-48	0	5.9864e-06	0.11169	0.0275	6.049e-06	1.2352e-11
											8380	0	0	4.3269e-49	0	4.7123e-06	0.10617	0.02991	7.2787e-06	1.6078e-11
											8400	0	0	1.5945e-49	0	3.6993e-06	0.1007	0.03247	8.7437e-06	2.0897e-11
											8420	0	0	5.8494e-50	0	2.8963e-06	0.09529	0.03518	1.0486e-05	2.712e-11
											8440	0	0	2.1362e-50	0	2.2614e-06	0.08997	0.03805	1.2554e-05	3.5142e-11
											8460	0	0	7.7665e-51	0	1.761e-06	0.08475	0.04106	1.5004e-05	4.547e-11
											8480	0	0	2.8109e-51	0	1.3675e-06	0.07966	0.04423	1.7902e-05	5.8745e-11
											8500	0	0	1.0128e-51	0	1.0592e-06	0.0747	0.04756	2.1325e-05	7.5781e-11
											8520	0	0	3.6326e-52	0	8.181e-07	0.0699	0.05103	2.5358e-05	9.761e-11
											8540	0	0	1.2971e-52	0	6.3019e-07	0.06525	0.05465	3.0104e-05	1.2554e-10
											8560	0	0	4.6105e-53	0	4.8414e-07	0.06078	0.05842	3.5677e-05	1.6122e-10
											8580	0	0	1.6315e-53	0	3.7093e-07	0.05649	0.06232	4.221e-05	2.0672e-10
											8600	0	0	5.7473e-54	0	2.8343e-07	0.05238	0.06636	4.9856e-05	2.6468e-10
											8620	0	0	2.0155e-54	0	2.1598e-07	0.04847	0.07052	5.8787e-05	3.3837e-10
											8640	0	0	7.0363e-55	0	1.6414e-07	0.04474	0.0748	6.9201e-05	4.3193e-10
											8660	0	0	2.4454e-55	0	1.244e-07	0.04121	0.07919	8.1323e-05	5.5054e-10
											8680	0	0	8.4604e-56	0	9.4033e-08	0.03787	0.08367	9.5406e-05	7.0066e-10
											8700	0	0	2.9139e-56	0	7.0885e-08	0.03472	0.08823	0.00011174	8.9037e-10
											8720	0	0	9.9911e-57	0	5.3291e-08	0.03176	0.09287	0.00013065	1.1298e-09
											8740	0	0	3.4103e-57	0	3.9956e-08	0.02899	0.09756	0.0001525	1.4313e-09
											8760	0	0	1.1588e-57	0	2.9877e-08	0.02641	0.10228	0.0001777	1.8107e-09
											8780	0	0	3.9198e-58	0	2.228e-08	0.02399	0.10703	0.00020672	2.2872e-09
											8800	0	0	1.32e-58	0	1.657e-08	0.02175	0.11179	0.00024007	2.8848e-09
											8820	0	0	4.425e-59	0	1.229e-08	0.01968	0.11653	0.00027833	3.633e-09
											8840	0	0	1.4767e-59	0	9.0907e-09	0.01776	0.12123	0.00032215	4.5683e-09
											8860	0	0	4.906e-60	0	6.7062e-09	0.01599	0.12589	0.00037223	5.7359e-09
											8880	0	0	1.6226e-60	0	4.9338e-09	0.01437	0.13047	0.00042938	7.1911e-09
											8900	0	0	5.3422e-61	0	3.62e-09	0.01288	0.13495	0.00049445	9.002e-09
											8920	0	0	1.751e-61	0	2.6489e-09	0.01152	0.13932	0.00056844	1.1252e-08
											8940	0	0	5.7132e-62	0	1.9331e-09	0.01028	0.14356	0.00065238	1.4043e-08
											8960	0	0	1.8558e-62	0	1.4069e-09	0.00916	0.14763	0.00074746	1.75e-08
											8980	0	0	6.0008e-63	0	1.0212e-09	0.00813	0.15153	0.00085495	2.1776e-08
											9000	0	0	1.9317e-63	0	7.3918e-10	0.00721	0.15524	0.00097625	2.7055e-08
											9020	0	0	6.1903e-64	0	5.3362e-10	0.00638	0.15872	0.00111	3.3565e-08
											9040	0	0	1.9748e-64	0	3.8419e-10	0.00563	0.16198	0.00127	4.1577e-08
											9060	0	0	6.2716e-65	0	2.7585e-10	0.00495	0.16498	0.00144	5.1425e-08
											9080	0	0	1.9828e-65	0	1.9753e-10	0.00435	0.16771	0.00163	6.351e-08
											9100	0	0	6.2406e-66	0	1.4107e-10	0.00381	0.17015	0.00185	7.8318e-08
											9120	0	0	1.9553e-66	0	1.0047e-10	0.00334	0.1723	0.00209	9.6433e-08
											9140	0	0	6.0987e-67	0	7.1364e-11	0.00291	0.17414	0.00236	1.1856e-07
											9160	0	0	1.8937e-67	0	5.0552e-11	0.00253	0.17566	0.00266	1.4554e-07
											9180	0	0	5.8536e-68	0	3.5713e-11	0.0022	0.17686	0.00299	1.784e-07
											9200	0	0	1.8013e-68	0	2.5162e-11	0.00191	0.17771	0.00335	2.1835e-07
											9220	0	0	5.5179e-69	0	1.768e-11	0.00165	0.17823	0.00376	2.6684e-07
											9240	0	0	1.6827e-69	0	1.2389e-11	0.00142	0.1784	0.0042	3.2562e-07
											9260	0	0	5.1086e-70	0	8.6585e-12	0.00123	0.17823	0.0047	3.9674e-07
											9280	0	0	1.5439e-70	0	6.0348e-12	0.00105	0.17771	0.00524	4.8267e-07
											9300	0	0	4.6451e-71	0	4.1947e-12	0.00090187	0.17686	0.00583	5.8633e-07
											9320	0	0	1.3913e-71	0	2.9078e-12	0.00077113	0.17566	0.00648	7.1118e-07
											9340	0	0	4.1482e-72	0	2.0103e-12	0.00065785	0.17414	0.00719	8.6132e-07
											9360	0	0	1.2313e-72	0	1.3861e-12	0.00055996	0.1723	0.00797	1.0416e-06
											9380	0	0	3.6383e-73	0	9.5308e-13	0.00047556	0.17015	0.00881	1.2577e-06
											9400	0	0	1.0702e-73	0	6.5358e-13	0.00040297	0.16771	0.00972	1.5164e-06
											9420	0	0	3.134e-74	0	4.4699e-13	0.00034069	0.16498	0.01072	1.8255e-06
											9440	0	0	9.1363e-75	0	3.0487e-13	0.00028739	0.16198	0.01179	2.1944e-06
											9460	0	0	2.6514e-75	0	2.0738e-13	0.00024188	0.15872	0.01295	2.6338e-06
											9480	0	0	7.6601e-76	0	1.4068e-13	0.00020312	0.15524	0.0142	3.1565e-06
											9500	0	0	2.2031e-76	0	9.5178e-14	0.00017019	0.15153	0.01554	3.7772e-06
											9520	0	0	6.3077e-77	0	6.4219e-14	0.00014227	0.14763	0.01698	4.5132e-06
											9540	0	0	1.7978e-77	0	4.3213e-14	0.00011867	0.14356	0.01853	5.3846e-06
											9560	0	0	5.1012e-78	0	2.8999e-14	9.8759e-05	0.13932	0.02018	6.4145e-06
											9580	0	0	1.4409e-78	0	1.9408e-14	8.2005e-05	0.13495	0.02194	7.6299e-06
											9600	0	0	4.0518e-79	0	1.2954e-14	6.7939e-05	0.13047	0.02381	9.062e-06
											9620	0	0	1.1342e-79	0	8.6232e-15	5.6159e-05	0.12589	0.0258	1.0747e-05
											9640	0	0	3.1608e-80	0	5.7246e-15	4.6318e-05	0.12123	0.02791	1.2726e-05
											9660	0	0	8.7686e-81	0	3.7901e-15	3.8115e-05	0.11653	0.03015	1.5046e-05
											9680	0	0	2.4217e-81	0	2.5025e-15	3.1294e-05	0.11179	0.0325	1.7763e-05
											9700	0	0	6.6578e-82	0	1.6479e-15	2.5636e-05	0.10703	0.03498	2.0939e-05
											9720	0	0	1.8222e-82	0	1.0822e-15	2.0953e-05	0.10228	0.03758	2.4646e-05
											9740	0	0	4.9649e-83	0	7.0879e-16	1.7088e-05	0.09756	0.04031	2.8966e-05
											9760	0	0	1.3467e-83	0	4.6297e-16	1.3904e-05	0.09287	0.04317	3.3992e-05
											9780	0	0	3.6362e-84	0	3.0158e-16	1.1288e-05	0.08823	0.04615	3.983e-05
											9800	0	0	9.7743e-85	0	1.9593e-16	9.1433e-06	0.08367	0.04926	4.66e-05
											9820	0	0	2.6156e-85	0	1.2694e-16	7.3896e-06	0.07919	0.05248	5.444e-05
											9840	0	0	6.9676e-86	0	8.2022e-17	5.9588e-06	0.0748	0.05582	6.3503e-05
											9860	0	0	1.8478e-86	0	5.2856e-17	4.7942e-06	0.07052	0.05927	7.3963e-05
											9880	0	0	4.8781e-87	0	3.3968e-17	3.8485e-06	0.06636	0.06283	8.6018e-05
											9900	0	0	1.282e-87	0	2.1771e-17	3.0824e-06	0.06232	0.06649	9.9886e-05
											9920	0	0	3.3542e-88	0	1.3916e-17	2.4633e-06	0.05842	0.07024	0.00011582
											9940	0	0	8.7363e-89	0	8.8713e-18	1.9641e-06	0.05465	0.07408	0.00013409
											9960	0	0	2.2652e-89	0	5.6399e-18	1.5625e-06	0.05103	0.078	0.00015501
											9980	0	0	5.8469e-90	0	3.5759e-18	1.2403e-06	0.04756	0.08199	0.00017892
											10000	0	0	1.5024e-90	0	2.2611e-18	9.8225e-07	0.04423	0.08603	0.00020621
											10020	1.4259e-18	1.4259e-18	1.4259e-18	1.4259e-18	1.4259e-18	7.7616e-07	0.04106	0.09013	0.00023731
											10040	8.9676e-19	8.9676e-19	8.9676e-19	8.9676e-19	8.9676e-19	6.1193e-07	0.03805	0.09426	0.00027269
											10060	5.6246e-19	5.6246e-19	5.6246e-19	5.6246e-19	5.6246e-19	4.8136e-07	0.03518	0.09841	0.00031287
											10080	3.5183e-19	3.5183e-19	3.5183e-19	3.5183e-19	3.5183e-19	3.778e-07	0.03247	0.10257	0.00035844
											10100	2.1948e-19	2.1948e-19	2.1948e-19	2.1948e-19	2.1948e-19	2.9585e-07	0.02991	0.10672	0.00041002
											10120	1.3655e-19	1.3655e-19	1.3655e-19	1.3655e-19	1.3655e-19	2.3116e-07	0.0275	0.11086	0.00046833
											10140	8.4725e-20	8.4725e-20	8.4725e-20	8.4725e-20	8.4725e-20	1.8021e-07	0.02524	0.11496	0.00053412
											10160	5.2427e-20	5.2427e-20	5.2427e-20	5.2427e-20	5.2427e-20	1.4017e-07	0.02311	0.11901	0.00060824
											10180	3.2354e-20	3.2354e-20	3.2354e-20	3.2354e-20	3.2354e-20	1.0878e-07	0.02113	0.123	0.0006916
											10200	1.9912e-20	1.9912e-20	1.9912e-20	1.9912e-20	1.9912e-20	8.4231e-08	0.01928	0.12691	0.00078522
											10220	1.2222e-20	1.2222e-20	1.2222e-20	1.2222e-20	1.2222e-20	6.5075e-08	0.01755	0.13072	0.00089016
											10240	7.4814e-21	7.4814e-21	7.4814e-21	7.4814e-21	7.4814e-21	5.0162e-08	0.01595	0.13441	0.00101
											10260	4.5672e-21	4.5672e-21	4.5672e-21	4.5672e-21	4.5672e-21	3.858e-08	0.01447	0.13798	0.00114
											10280	2.7807e-21	2.7807e-21	2.7807e-21	2.7807e-21	2.7807e-21	2.9605e-08	0.0131	0.14141	0.00129
											10300	1.6884e-21	1.6884e-21	1.6884e-21	1.6884e-21	1.6884e-21	2.2667e-08	0.01184	0.14467	0.00145
											10320	1.0224e-21	1.0224e-21	1.0224e-21	1.0224e-21	1.0224e-21	1.7316e-08	0.01067	0.14776	0.00163
											10340	6.1744e-22	6.1744e-22	6.1744e-22	6.1744e-22	6.1744e-22	1.3198e-08	0.00961	0.15066	0.00183
											10360	3.7187e-22	3.7187e-22	3.7187e-22	3.7187e-22	3.7187e-22	1.0037e-08	0.00863	0.15335	0.00205
											10380	2.2337e-22	2.2337e-22	2.2337e-22	2.2337e-22	2.2337e-22	7.6159e-09	0.00774	0.15584	0.0023
											10400	1.338e-22	1.338e-22	1.338e-22	1.338e-22	1.338e-22	5.7657e-09	0.00693	0.15809	0.00257
											10420	7.9937e-23	7.9937e-23	7.9937e-23	7.9937e-23	7.9937e-23	4.3552e-09	0.00619	0.16011	0.00287
											10440	4.7626e-23	4.7626e-23	4.7626e-23	4.7626e-23	4.7626e-23	3.2824e-09	0.00551	0.16188	0.0032
											10460	2.8299e-23	2.8299e-23	2.8299e-23	2.8299e-23	2.8299e-23	2.4682e-09	0.00491	0.16339	0.00357
											10480	1.677e-23	1.677e-23	1.677e-23	1.677e-23	1.677e-23	1.8518e-09	0.00436	0.16464	0.00397
											10500	9.9108e-24	9.9108e-24	9.9108e-24	9.9108e-24	9.9108e-24	1.3863e-09	0.00386	0.16561	0.0044
											10520	5.8413e-24	5.8413e-24	5.8413e-24	5.8413e-24	5.8413e-24	1.0354e-09	0.00342	0.16631	0.00488
											10540	3.4335e-24	3.4335e-24	3.4335e-24	3.4335e-24	3.4335e-24	7.716e-10	0.00302	0.16674	0.0054
											10560	2.0128e-24	2.0128e-24	2.0128e-24	2.0128e-24	2.0128e-24	5.7371e-10	0.00266	0.16688	0.00597
											10580	1.1767e-24	1.1767e-24	1.1767e-24	1.1767e-24	1.1767e-24	4.2562e-10	0.00234	0.16674	0.00658
											10600	6.8609e-25	6.8609e-25	6.8609e-25	6.8609e-25	6.8609e-25	3.1504e-10	0.00205	0.16631	0.00725
											10620	3.9895e-25	3.9895e-25	3.9895e-25	3.9895e-25	3.9895e-25	2.3267e-10	0.0018	0.16561	0.00798
											10640	2.3135e-25	2.3135e-25	2.3135e-25	2.3135e-25	2.3135e-25	1.7145e-10	0.00157	0.16464	0.00877
											10660	1.338e-25	1.338e-25	1.338e-25	1.338e-25	1.338e-25	1.2605e-10	0.00137	0.16339	0.00961
											10680	7.7173e-26	7.7173e-26	7.7173e-26	7.7173e-26	7.7173e-26	9.2464e-11	0.00119	0.16188	0.01053
											10700	4.4391e-26	4.4391e-26	4.4391e-26	4.4391e-26	4.4391e-26	6.7675e-11	0.00104	0.16011	0.01151
											10720	2.5466e-26	2.5466e-26	2.5466e-26	2.5466e-26	2.5466e-26	4.942e-11	0.00090073	0.15809	0.01257
											10740	1.457e-26	1.457e-26	1.457e-26	1.457e-26	1.457e-26	3.6008e-11	0.00078001	0.15584	0.01371
											10760	8.313e-27	8.313e-27	8.313e-27	8.313e-27	8.313e-27	2.6177e-11	0.00067416	0.15335	0.01492
											10780	4.7304e-27	4.7304e-27	4.7304e-27	4.7304e-27	4.7304e-27	1.8987e-11	0.00058156	0.15066	0.01622
											10800	2.6845e-27	2.6845e-27	2.6845e-27	2.6845e-27	2.6845e-27	1.3741e-11	0.0005007	0.14776	0.0176
											10820	1.5193e-27	1.5193e-27	1.5193e-27	1.5193e-27	1.5193e-27	9.922e-12	0.00043026	0.14467	0.01908
											10840	8.5755e-28	8.5755e-28	8.5755e-28	8.5755e-28	8.5755e-28	7.1483e-12	0.00036901	0.14141	0.02064
											10860	4.8272e-28	4.8272e-28	4.8272e-28	4.8272e-28	4.8272e-28	5.1384e-12	0.00031587	0.13798	0.0223
											10880	2.71e-28	2.71e-28	2.71e-28	2.71e-28	2.71e-28	3.6853e-12	0.00026986	0.13441	0.02406
											10900	1.5172e-28	1.5172e-28	1.5172e-28	1.5172e-28	1.5172e-28	2.6372e-12	0.00023011	0.13072	0.02592
											10920	8.4716e-29	8.4716e-29	8.4716e-29	8.4716e-29	8.4716e-29	1.8829e-12	0.00019584	0.12691	0.02787
											10940	4.7175e-29	4.7175e-29	4.7175e-29	4.7175e-29	4.7175e-29	1.3413e-12	0.00016635	0.123	0.02994
											10960	2.6199e-29	2.6199e-29	2.6199e-29	2.6199e-29	2.6199e-29	9.534e-13	0.00014102	0.11901	0.0321
											10980	1.451e-29	1.451e-29	1.451e-29	1.451e-29	1.451e-29	6.7612e-13	0.00011932	0.11496	0.03437
											11000	8.0147e-30	8.0147e-30	8.0147e-30	8.0147e-30	8.0147e-30	4.7841e-13	0.00010077	0.11086	0.03675
											11020	4.415e-30	4.415e-30	4.415e-30	4.415e-30	4.415e-30	3.3775e-13	8.4935e-05	0.10672	0.03923
											11040	2.4255e-30	2.4255e-30	2.4255e-30	2.4255e-30	2.4255e-30	2.3791e-13	7.1451e-05	0.10257	0.04182
											11060	1.3289e-30	1.3289e-30	1.3289e-30	1.3289e-30	1.3289e-30	1.6721e-13	5.9992e-05	0.09841	0.04451
											11080	7.2614e-31	7.2614e-31	7.2614e-31	7.2614e-31	7.2614e-31	1.1725e-13	5.0273e-05	0.09426	0.0473
											11100	3.957e-31	3.957e-31	3.957e-31	3.957e-31	3.957e-31	8.2034e-14	4.2048e-05	0.09013	0.05019
											11120	2.1505e-31	2.1505e-31	2.1505e-31	2.1505e-31	2.1505e-31	5.7266e-14	3.51e-05	0.08603	0.05318
											11140	1.1656e-31	1.1656e-31	1.1656e-31	1.1656e-31	1.1656e-31	3.9886e-14	2.9244e-05	0.08199	0.05626
											11160	6.3002e-32	6.3002e-32	6.3002e-32	6.3002e-32	6.3002e-32	2.7718e-14	2.4318e-05	0.078	0.05943
											11180	3.3963e-32	3.3963e-32	3.3963e-32	3.3963e-32	3.3963e-32	1.9219e-14	2.0183e-05	0.07408	0.06269
											11200	1.8259e-32	1.8259e-32	1.8259e-32	1.8259e-32	1.8259e-32	1.3296e-14	1.6718e-05	0.07024	0.06603
											11220	9.7899e-33	9.7899e-33	9.7899e-33	9.7899e-33	9.7899e-33	9.1775e-15	1.3822e-05	0.06649	0.06943
											11240	5.2349e-33	5.2349e-33	5.2349e-33	5.2349e-33	5.2349e-33	6.3205e-15	1.1405e-05	0.06283	0.07291
											11260	2.7916e-33	2.7916e-33	2.7916e-33	2.7916e-33	2.7916e-33	4.3432e-15	9.3927e-06	0.05927	0.07644
											11280	1.4847e-33	1.4847e-33	1.4847e-33	1.4847e-33	1.4847e-33	2.9777e-15	7.7205e-06	0.05582	0.08002
											11300	7.8747e-34	7.8747e-34	7.8747e-34	7.8747e-34	7.8747e-34	2.0369e-15	6.3338e-06	0.05248	0.08365
											11320	4.1655e-34	4.1655e-34	4.1655e-34	4.1655e-34	4.1655e-34	1.3902e-15	5.1861e-06	0.04926	0.08731
											11340	2.1974e-34	2.1974e-34	2.1974e-34	2.1974e-34	2.1974e-34	9.4673e-16	4.2382e-06	0.04615	0.09099
											11360	1.1561e-34	1.1561e-34	1.1561e-34	1.1561e-34	1.1561e-34	6.4326e-16	3.4568e-06	0.04317	0.09469
											11380	6.066e-35	6.066e-35	6.066e-35	6.066e-35	6.066e-35	4.3608e-16	2.8141e-06	0.04031	0.09839
											11400	3.1742e-35	3.1742e-35	3.1742e-35	3.1742e-35	3.1742e-35	2.9496e-16	2.2865e-06	0.03758	0.10207
											11420	1.6565e-35	1.6565e-35	1.6565e-35	1.6565e-35	1.6565e-35	1.9906e-16	1.8542e-06	0.03498	0.10574
											11440	8.6212e-36	8.6212e-36	8.6212e-36	8.6212e-36	8.6212e-36	1.3404e-16	1.5007e-06	0.0325	0.10938
											11460	4.4748e-36	4.4748e-36	4.4748e-36	4.4748e-36	4.4748e-36	9.0052e-17	1.2123e-06	0.03015	0.11297
											11480	2.3164e-36	2.3164e-36	2.3164e-36	2.3164e-36	2.3164e-36	6.0364e-17	9.7738e-07	0.02791	0.1165
											11500	1.1958e-36	1.1958e-36	1.1958e-36	1.1958e-36	1.1958e-36	4.0373e-17	7.8649e-07	0.0258	0.11996
											11520	6.1567e-37	6.1567e-37	6.1567e-37	6.1567e-37	6.1567e-37	2.6941e-17	6.3166e-07	0.02381	0.12335
											11540	3.1613e-37	3.1613e-37	3.1613e-37	3.1613e-37	3.1613e-37	1.7938e-17	5.0633e-07	0.02194	0.12663
											11560	1.6188e-37	1.6188e-37	1.6188e-37	1.6188e-37	1.6188e-37	1.1916e-17	4.0508e-07	0.02018	0.12981
											11580	8.2671e-38	8.2671e-38	8.2671e-38	8.2671e-38	8.2671e-38	7.8983e-18	3.2346e-07	0.01853	0.13287
											11600	4.2106e-38	4.2106e-38	4.2106e-38	4.2106e-38	4.2106e-38	5.2233e-18	2.5778e-07	0.01698	0.13579
											11620	2.1387e-38	2.1387e-38	2.1387e-38	2.1387e-38	2.1387e-38	3.4465e-18	2.0504e-07	0.01554	0.13858
											11640	1.0834e-38	1.0834e-38	1.0834e-38	1.0834e-38	1.0834e-38	2.269e-18	1.6278e-07	0.0142	0.1412
											11660	5.4734e-39	5.4734e-39	5.4734e-39	5.4734e-39	5.4734e-39	1.4904e-18	1.2898e-07	0.01295	0.14366
											11680	2.7577e-39	2.7577e-39	2.7577e-39	2.7577e-39	2.7577e-39	9.7682e-19	1.02e-07	0.01179	0.14595
											11700	1.3857e-39	1.3857e-39	1.3857e-39	1.3857e-39	1.3857e-39	6.3876e-19	8.0508e-08	0.01072	0.14805
											11720	6.9438e-40	6.9438e-40	6.9438e-40	6.9438e-40	6.9438e-40	4.1675e-19	6.3422e-08	0.00972	0.14995
											11740	3.4703e-40	3.4703e-40	3.4703e-40	3.4703e-40	3.4703e-40	2.7129e-19	4.9866e-08	0.00881	0.15165
											11760	1.7296e-40	1.7296e-40	1.7296e-40	1.7296e-40	1.7296e-40	1.7621e-19	3.9131e-08	0.00797	0.15314
											11780	8.5975e-41	8.5975e-41	8.5975e-41	8.5975e-41	8.5975e-41	1.1419e-19	3.0648e-08	0.00719	0.15441
											11800	4.262e-41	4.262e-41	4.262e-41	4.262e-41	4.262e-41	7.3834e-20	2.3958e-08	0.00648	0.15545
											11820	2.1071e-41	2.1071e-41	2.1071e-41	2.1071e-41	2.1071e-41	4.7633e-20	1.8692e-08	0.00583	0.15627
											11840	1.0389e-41	1.0389e-41	1.0389e-41	1.0389e-41	1.0389e-41	3.066e-20	1.4556e-08	0.00524	0.15686
											11860	5.1085e-42	5.1085e-42	5.1085e-42	5.1085e-42	5.1085e-42	1.9691e-20	1.1312e-08	0.0047	0.15722
											11880	2.5052e-42	2.5052e-42	2.5052e-42	2.5052e-42	2.5052e-42	1.2618e-20	8.775e-09	0.0042	0.15733
											11900	1.2252e-42	1.2252e-42	1.2252e-42	1.2252e-42	1.2252e-42	8.0671e-21	6.7936e-09	0.00376	0.15722
											11920	5.9759e-43	5.9759e-43	5.9759e-43	5.9759e-43	5.9759e-43	5.146e-21	5.2494e-09	0.00335	0.15686
											11940	2.9069e-43	2.9069e-43	2.9069e-43	2.9069e-43	2.9069e-43	3.2753e-21	4.0484e-09	0.00299	0.15627
											11960	1.4102e-43	1.4102e-43	1.4102e-43	1.4102e-43	1.4102e-43	2.0799e-21	3.1161e-09	0.00266	0.15545
											11980	6.8225e-44	6.8225e-44	6.8225e-44	6.8225e-44	6.8225e-44	1.3178e-21	2.3939e-09	0.00236	0.15441
											12000	3.2919e-44	3.2919e-44	3.2919e-44	3.2919e-44	3.2919e-44	8.3312e-22	1.8356e-09	0.00209	0.15314
											12020	1.584e-44	1.584e-44	1.584e-44	1.584e-44	1.584e-44	5.2549e-22	1.4047e-09	0.00185	0.15165
											12040	7.6018e-45	7.6018e-45	7.6018e-45	7.6018e-45	7.6018e-45	3.3071e-22	1.0729e-09	0.00163	0.14995
											12060	3.6382e-45	3.6382e-45	3.6382e-45	3.6382e-45	3.6382e-45	2.0766e-22	8.1791e-10	0.00144	0.14805
											12080	1.7366e-45	1.7366e-45	1.7366e-45	1.7366e-45	1.7366e-45	1.301e-22	6.2231e-10	0.00127	0.14595
											12100	8.2664e-46	8.2664e-46	8.2664e-46	8.2664e-46	8.2664e-46	8.1326e-23	4.7258e-10	0.00111	0.14366
											12120	3.9244e-46	3.9244e-46	3.9244e-46	3.9244e-46	3.9244e-46	5.0722e-23	3.5817e-10	0.00097625	0.1412
											12140	1.858e-46	1.858e-46	1.858e-46	1.858e-46	1.858e-46	3.1564e-23	2.7094e-10	0.00085495	0.13858
											12160	8.773e-47	8.773e-47	8.773e-47	8.773e-47	8.773e-47	1.9597e-23	2.0456e-10	0.00074746	0.13579
											12180	4.1312e-47	4.1312e-47	4.1312e-47	4.1312e-47	4.1312e-47	1.214e-23	1.5415e-10	0.00065238	0.13287
											12200	1.9401e-47	1.9401e-47	1.9401e-47	1.9401e-47	1.9401e-47	7.5039e-24	1.1593e-10	0.00056844	0.12981
											12220	9.0868e-48	9.0868e-48	9.0868e-48	9.0868e-48	9.0868e-48	4.6277e-24	8.7022e-11	0.00049445	0.12663
											12240	4.2444e-48	4.2444e-48	4.2444e-48	4.2444e-48	4.2444e-48	2.8475e-24	6.5196e-11	0.00042938	0.12335
											12260	1.9772e-48	1.9772e-48	1.9772e-48	1.9772e-48	1.9772e-48	1.7481e-24	4.875e-11	0.00037223	0.11996
											12280	9.1856e-49	9.1856e-49	9.1856e-49	9.1856e-49	9.1856e-49	1.0708e-24	3.6382e-11	0.00032215	0.1165
											12300	4.2559e-49	4.2559e-49	4.2559e-49	4.2559e-49	4.2559e-49	6.5445e-25	2.7099e-11	0.00027833	0.11297
											12320	1.9665e-49	1.9665e-49	1.9665e-49	1.9665e-49	1.9665e-49	3.9908e-25	2.0146e-11	0.00024007	0.10938
											12340	9.0621e-50	9.0621e-50	9.0621e-50	9.0621e-50	9.0621e-50	2.4281e-25	1.4948e-11	0.00020672	0.10574
											12360	4.1647e-50	4.1647e-50	4.1647e-50	4.1647e-50	4.1647e-50	1.474e-25	1.107e-11	0.0001777	0.10207
											12380	1.9089e-50	1.9089e-50	1.9089e-50	1.9089e-50	1.9089e-50	8.9276e-26	8.1821e-12	0.0001525	0.09839
											12400	8.7253e-51	8.7253e-51	8.7253e-51	8.7253e-51	8.7253e-51	5.3951e-26	6.0359e-12	0.00013065	0.09469
											12420	3.9776e-51	3.9776e-51	3.9776e-51	3.9776e-51	3.9776e-51	3.253e-26	4.4441e-12	0.00011174	0.09099
											12440	1.8083e-51	1.8083e-51	1.8083e-51	1.8083e-51	1.8083e-51	1.957e-26	3.2658e-12	9.5406e-05	0.08731
											12460	8.1991e-52	8.1991e-52	8.1991e-52	8.1991e-52	8.1991e-52	1.1747e-26	2.3953e-12	8.1323e-05	0.08365
											12480	3.7075e-52	3.7075e-52	3.7075e-52	3.7075e-52	3.7075e-52	7.0353e-27	1.7534e-12	6.9201e-05	0.08002
											12500	1.6719e-52	1.6719e-52	1.6719e-52	1.6719e-52	1.6719e-52	4.2039e-27	1.281e-12	5.8787e-05	0.07644
											12520	7.5194e-53	7.5194e-53	7.5194e-53	7.5194e-53	7.5194e-53	2.5064e-27	9.3413e-13	4.9856e-05	0.07291
											12540	3.3726e-53	3.3726e-53	3.3726e-53	3.3726e-53	3.3726e-53	1.491e-27	6.7985e-13	4.221e-05	0.06943
											12560	1.5086e-53	1.5086e-53	1.5086e-53	1.5086e-53	1.5086e-53	8.8492e-28	4.9384e-13	3.5677e-05	0.06603
											12580	6.7302e-54	6.7302e-54	6.7302e-54	6.7302e-54	6.7302e-54	5.2404e-28	3.5802e-13	3.0104e-05	0.06269
											12600	2.9943e-54	2.9943e-54	2.9943e-54	2.9943e-54	2.9943e-54	3.0963e-28	2.5906e-13	2.5358e-05	0.05943
											12620	1.3286e-54	1.3286e-54	1.3286e-54	1.3286e-54	1.3286e-54	1.8254e-28	1.8709e-13	2.1325e-05	0.05626
											12640	5.879e-55	5.879e-55	5.879e-55	5.879e-55	5.879e-55	1.0737e-28	1.3486e-13	1.7902e-05	0.05318
											12660	2.5944e-55	2.5944e-55	2.5944e-55	2.5944e-55	2.5944e-55	6.3011e-29	9.7016e-14	1.5004e-05	0.05019
											12680	1.1419e-55	1.1419e-55	1.1419e-55	1.1419e-55	1.1419e-55	3.6896e-29	6.9659e-14	1.2554e-05	0.0473
											12700	5.0119e-56	5.0119e-56	5.0119e-56	5.0119e-56	5.0119e-56	2.1556e-29	4.992e-14	1.0486e-05	0.04451
											12720	2.1939e-56	2.1939e-56	2.1939e-56	2.1939e-56	2.1939e-56	1.2565e-29	3.5705e-14	8.7437e-06	0.04182
											12740	9.5779e-57	9.5779e-57	9.5779e-57	9.5779e-57	9.5779e-57	7.3082e-30	2.5489e-14	7.2787e-06	0.03923
											12760	4.1701e-57	4.1701e-57	4.1701e-57	4.1701e-57	4.1701e-57	4.2409e-30	1.8161e-14	6.049e-06	0.03675
											12780	1.8107e-57	1.8107e-57	1.8107e-57	1.8107e-57	1.8107e-57	2.4555e-30	1.2914e-14	5.0185e-06	0.03437
											12800	7.8408e-58	7.8408e-58	7.8408e-58	7.8408e-58	7.8408e-58	1.4185e-30	9.1659e-15	4.1566e-06	0.0321
											12820	3.3862e-58	3.3862e-58	3.3862e-58	3.3862e-58	3.3862e-58	8.176e-31	6.4929e-15	3.4368e-06	0.02994
											12840	1.4584e-58	1.4584e-58	1.4584e-58	1.4584e-58	1.4584e-58	4.7019e-31	4.5905e-15	2.8369e-06	0.02787
											12860	6.2644e-59	6.2644e-59	6.2644e-59	6.2644e-59	6.2644e-59	2.698e-31	3.2393e-15	2.3378e-06	0.02592
											12880	2.6835e-59	2.6835e-59	2.6835e-59	2.6835e-59	2.6835e-59	1.5446e-31	2.2814e-15	1.9232e-06	0.02406
											12900	1.1464e-59	1.1464e-59	1.1464e-59	1.1464e-59	1.1464e-59	8.823e-32	1.6036e-15	1.5795e-06	0.0223
											12920	4.8846e-60	4.8846e-60	4.8846e-60	4.8846e-60	4.8846e-60	5.0285e-32	1.1251e-15	1.295e-06	0.02064
											12940	2.0755e-60	2.0755e-60	2.0755e-60	2.0755e-60	2.0755e-60	2.8594e-32	7.8778e-16	1.06e-06	0.01908
											12960	8.7954e-61	8.7954e-61	8.7954e-61	8.7954e-61	8.7954e-61	1.6224e-32	5.5055e-16	8.6612e-07	0.0176
											12980	3.7172e-61	3.7172e-61	3.7172e-61	3.7172e-61	3.7172e-61	9.184e-33	3.8402e-16	7.0653e-07	0.01622
											13000	1.5667e-61	1.5667e-61	1.5667e-61	1.5667e-61	1.5667e-61	5.1873e-33	2.6734e-16	5.7538e-07	0.01492
											13020	6.5856e-62	6.5856e-62	6.5856e-62	6.5856e-62	6.5856e-62	2.9233e-33	1.8575e-16	4.6777e-07	0.01371
											13040	2.7607e-62	2.7607e-62	2.7607e-62	2.7607e-62	2.7607e-62	1.6437e-33	1.2882e-16	3.7965e-07	0.01257
											13060	1.1542e-62	1.1542e-62	1.1542e-62	1.1542e-62	1.1542e-62	9.2212e-34	8.916e-17	3.0761e-07	0.01151
											13080	4.8123e-63	4.8123e-63	4.8123e-63	4.8123e-63	4.8123e-63	5.1616e-34	6.1593e-17	2.4882e-07	0.01053
											13100	2.0011e-63	2.0011e-63	2.0011e-63	2.0011e-63	2.0011e-63	2.8827e-34	4.2467e-17	2.0093e-07	0.00961
											13120	8.2984e-64	8.2984e-64	8.2984e-64	8.2984e-64	8.2984e-64	1.6063e-34	2.9223e-17	1.6198e-07	0.00877
											13140	3.432e-64	3.432e-64	3.432e-64	3.432e-64	3.432e-64	8.9307e-35	2.0071e-17	1.3036e-07	0.00798
											13160	1.4156e-64	1.4156e-64	1.4156e-64	1.4156e-64	1.4156e-64	4.9541e-35	1.3759e-17	1.0473e-07	0.00725
											13180	5.8229e-65	5.8229e-65	5.8229e-65	5.8229e-65	5.8229e-65	2.742e-35	9.4132e-18	8.4002e-08	0.00658
											13200	2.3888e-65	2.3888e-65	2.3888e-65	2.3888e-65	2.3888e-65	1.5142e-35	6.4278e-18	6.7262e-08	0.00597
											13220	9.7732e-66	9.7732e-66	9.7732e-66	9.7732e-66	9.7732e-66	8.3431e-36	4.3808e-18	5.3767e-08	0.0054
											13240	3.9877e-66	3.9877e-66	3.9877e-66	3.9877e-66	3.9877e-66	4.5866e-36	2.9799e-18	4.2907e-08	0.00488
											13260	1.6227e-66	1.6227e-66	1.6227e-66	1.6227e-66	1.6227e-66	2.5158e-36	2.023e-18	3.4182e-08	0.0044
											13280	6.5852e-67	6.5852e-67	6.5852e-67	6.5852e-67	6.5852e-67	1.3768e-36	1.3708e-18	2.7186e-08	0.00397
											13300	2.6652e-67	2.6652e-67	2.6652e-67	2.6652e-67	2.6652e-67	7.5181e-37	9.2706e-19	2.1585e-08	0.00357
											13320	1.0758e-67	1.0758e-67	1.0758e-67	1.0758e-67	1.0758e-67	4.0959e-37	6.2575e-19	1.7109e-08	0.0032
											13340	4.3304e-68	4.3304e-68	4.3304e-68	4.3304e-68	4.3304e-68	2.2265e-37	4.2155e-19	1.3538e-08	0.00287
											13360	1.7385e-68	1.7385e-68	1.7385e-68	1.7385e-68	1.7385e-68	1.2076e-37	2.8344e-19	1.0695e-08	0.00257
											13380	6.9604e-69	6.9604e-69	6.9604e-69	6.9604e-69	6.9604e-69	6.5347e-38	1.9021e-19	8.4343e-09	0.0023
											13400	2.7792e-69	2.7792e-69	2.7792e-69	2.7792e-69	2.7792e-69	3.5283e-38	1.274e-19	6.6403e-09	0.00205
											13420	1.1067e-69	1.1067e-69	1.1067e-69	1.1067e-69	1.1067e-69	1.9007e-38	8.5168e-20	5.219e-09	0.00183
											13440	4.3952e-70	4.3952e-70	4.3952e-70	4.3952e-70	4.3952e-70	1.0216e-38	5.6824e-20	4.0951e-09	0.00163
											13460	1.7408e-70	1.7408e-70	1.7408e-70	1.7408e-70	1.7408e-70	5.4789e-39	3.784e-20	3.2077e-09	0.00145
											13480	6.8761e-71	6.8761e-71	6.8761e-71	6.8761e-71	6.8761e-71	2.9316e-39	2.515e-20	2.5084e-09	0.00129
											13500	2.7087e-71	2.7087e-71	2.7087e-71	2.7087e-71	2.7087e-71	1.5651e-39	1.6683e-20	1.9583e-09	0.00114
											13520	1.0641e-71	1.0641e-71	1.0641e-71	1.0641e-71	1.0641e-71	8.3371e-40	1.1045e-20	1.5262e-09	0.00101
											13540	4.1694e-72	4.1694e-72	4.1694e-72	4.1694e-72	4.1694e-72	4.4309e-40	7.2987e-21	1.1874e-09	0.00089016
											13560	1.6292e-72	1.6292e-72	1.6292e-72	1.6292e-72	1.6292e-72	2.3496e-40	4.8136e-21	9.223e-10	0.00078522
											13580	6.3487e-73	6.3487e-73	6.3487e-73	6.3487e-73	6.3487e-73	1.2432e-40	3.1685e-21	7.1516e-10	0.0006916
											13600	2.4674e-73	2.4674e-73	2.4674e-73	2.4674e-73	2.4674e-73	6.5626e-41	2.0816e-21	5.5361e-10	0.00060824
											13620	9.5632e-74	9.5632e-74	9.5632e-74	9.5632e-74	9.5632e-74	3.4565e-41	1.3649e-21	4.2783e-10	0.00053412
											13640	3.6966e-74	3.6966e-74	3.6966e-74	3.6966e-74	3.6966e-74	1.8165e-41	8.9328e-22	3.3006e-10	0.00046833
											13660	1.425e-74	1.425e-74	1.425e-74	1.425e-74	1.425e-74	9.5245e-42	5.8347e-22	2.5421e-10	0.00041002
											13680	5.4786e-75	5.4786e-75	5.4786e-75	5.4786e-75	5.4786e-75	4.9828e-42	3.8037e-22	1.9546e-10	0.00035844
											13700	2.1006e-75	2.1006e-75	2.1006e-75	2.1006e-75	2.1006e-75	2.6009e-42	2.4749e-22	1.5003e-10	0.00031287
											13720	8.0324e-76	8.0324e-76	8.0324e-76	8.0324e-76	8.0324e-76	1.3546e-42	1.6072e-22	1.1497e-10	0.00027269
											13740	3.0632e-76	3.0632e-76	3.0632e-76	3.0632e-76	3.0632e-76	7.0388e-43	1.0417e-22	8.7951e-11	0.00023731
											13760	1.165e-76	1.165e-76	1.165e-76	1.165e-76	1.165e-76	3.6494e-43	6.7389e-23	6.7169e-11	0.00020621
											13780	4.4187e-77	4.4187e-77	4.4187e-77	4.4187e-77	4.4187e-77	1.8878e-43	4.351e-23	5.1211e-11	0.00017892
											13800	1.6715e-77	1.6715e-77	1.6715e-77	1.6715e-77	1.6715e-77	9.7436e-44	2.8038e-23	3.8978e-11	0.00015501
											13820	6.3056e-78	6.3056e-78	6.3056e-78	6.3056e-78	6.3056e-78	5.0176e-44	1.8033e-23	2.9617e-11	0.00013409
											13840	2.3724e-78	2.3724e-78	2.3724e-78	2.3724e-78	2.3724e-78	2.5781e-44	1.1576e-23	2.2466e-11	0.00011582
											13860	8.9014e-79	8.9014e-79	8.9014e-79	8.9014e-79	8.9014e-79	1.3217e-44	7.4164e-24	1.7013e-11	9.9886e-05
											13880	3.3309e-79	3.3309e-79	3.3309e-79	3.3309e-79	3.3309e-79	6.7604e-45	4.7424e-24	1.2862e-11	8.6018e-05
											13900	1.2431e-79	1.2431e-79	1.2431e-79	1.2431e-79	1.2431e-79	3.4502e-45	3.0267e-24	9.7074e-12	7.3963e-05
											13920	4.6264e-80	4.6264e-80	4.6264e-80	4.6264e-80	4.6264e-80	1.7568e-45	1.9279e-24	7.314e-12	6.3503e-05
											13940	1.7172e-80	1.7172e-80	1.7172e-80	1.7172e-80	1.7172e-80	8.9256e-46	1.2257e-24	5.5014e-12	5.444e-05
											13960	6.3567e-81	6.3567e-81	6.3567e-81	6.3567e-81	6.3567e-81	4.5245e-46	7.7772e-25	4.1311e-12	4.66e-05
											13980	2.3468e-81	2.3468e-81	2.3468e-81	2.3468e-81	2.3468e-81	2.2883e-46	4.9253e-25	3.0968e-12	3.983e-05
											14000	8.6402e-82	8.6402e-82	8.6402e-82	8.6402e-82	8.6402e-82	1.1548e-46	3.1132e-25	2.3176e-12	3.3992e-05
											14020	3.1725e-82	3.1725e-82	3.1725e-82	3.1725e-82	3.1725e-82	5.8142e-47	1.964e-25	1.7315e-12	2.8966e-05
											14040	1.1618e-82	1.1618e-82	1.1618e-82	1.1618e-82	1.1618e-82	2.9208e-47	1.2366e-25	1.2914e-12	2.4646e-05
											14060	4.2428e-83	4.2428e-83	4.2428e-83	4.2428e-83	4.2428e-83	1.464e-47	7.7712e-26	9.6158e-13	2.0939e-05
											14080	1.5453e-83	1.5453e-83	1.5453e-83	1.5453e-83	1.5453e-83	7.3216e-48	4.8742e-26	7.1478e-13	1.7763e-05
											14100	5.613e-84	5.613e-84	5.613e-84	5.613e-84	5.613e-84	3.6533e-48	3.0512e-26	5.3042e-13	1.5046e-05
											14120	2.0333e-84	2.0333e-84	2.0333e-84	2.0333e-84	2.0333e-84	1.8188e-48	1.9064e-26	3.9295e-13	1.2726e-05
											14140	7.3459e-85	7.3459e-85	7.3459e-85	7.3459e-85	7.3459e-85	9.0346e-49	1.1888e-26	2.9061e-13	1.0747e-05
											14160	2.6467e-85	2.6467e-85	2.6467e-85	2.6467e-85	2.6467e-85	4.4777e-49	7.399e-27	2.1457e-13	9.062e-06
											14180	9.5104e-86	9.5104e-86	9.5104e-86	9.5104e-86	9.5104e-86	2.2142e-49	4.5962e-27	1.5815e-13	7.6299e-06
											14200	3.4081e-86	3.4081e-86	3.4081e-86	3.4081e-86	3.4081e-86	1.0925e-49	2.8496e-27	1.1637e-13	6.4145e-06
											14220	1.218e-86	1.218e-86	1.218e-86	1.218e-86	1.218e-86	5.3779e-50	1.7633e-27	8.5486e-14	5.3846e-06
											14240	4.3413e-87	4.3413e-87	4.3413e-87	4.3413e-87	4.3413e-87	2.6415e-50	1.089e-27	6.2691e-14	4.5132e-06
											14260	1.5431e-87	1.5431e-87	1.5431e-87	1.5431e-87	1.5431e-87	1.2945e-50	6.7126e-28	4.5897e-14	3.7772e-06
											14280	5.4704e-88	5.4704e-88	5.4704e-88	5.4704e-88	5.4704e-88	6.3295e-51	4.1297e-28	3.3545e-14	3.1565e-06
											14300	1.934e-88	1.934e-88	1.934e-88	1.934e-88	1.934e-88	3.0879e-51	2.5357e-28	2.4476e-14	2.6338e-06
											14320	6.8192e-89	6.8192e-89	6.8192e-89	6.8192e-89	6.8192e-89	1.5031e-51	1.554e-28	1.7828e-14	2.1944e-06
											14340	2.3979e-89	2.3979e-89	2.3979e-89	2.3979e-89	2.3979e-89	7.2998e-52	9.5053e-29	1.2964e-14	1.8255e-06
											14360	8.409e-90	8.409e-90	8.409e-90	8.409e-90	8.409e-90	3.5373e-52	5.8028e-29	9.4114e-15	1.5164e-06
											14380	2.9409e-90	2.9409e-90	2.9409e-90	2.9409e-90	2.9409e-90	1.7102e-52	3.5356e-29	6.8207e-15	1.2577e-06
											14400	1.0258e-90	1.0258e-90	1.0258e-90	1.0258e-90	1.0258e-90	8.2499e-53	2.1501e-29	4.9348e-15	1.0416e-06
											14420	3.5682e-91	3.5682e-91	3.5682e-91	3.5682e-91	3.5682e-91	3.9707e-53	1.305e-29	3.5643e-15	8.6132e-07
											14440	1.2379e-91	1.2379e-91	1.2379e-91	1.2379e-91	1.2379e-91	1.9068e-53	7.9056e-30	2.5701e-15	7.1118e-07
											14460	4.2827e-92	4.2827e-92	4.2827e-92	4.2827e-92	4.2827e-92	9.1365e-54	4.7798e-30	1.85e-15	5.8633e-07
											14480	1.4777e-92	1.4777e-92	1.4777e-92	1.4777e-92	1.4777e-92	4.3678e-54	2.8843e-30	1.3295e-15	4.8267e-07
											14500	5.085e-93	5.085e-93	5.085e-93	5.085e-93	5.085e-93	2.0834e-54	1.7372e-30	9.5378e-16	3.9674e-07
											14520	1.7451e-93	1.7451e-93	1.7451e-93	1.7451e-93	1.7451e-93	9.9151e-55	1.0443e-30	6.831e-16	3.2562e-07
											14540	5.9726e-94	5.9726e-94	5.9726e-94	5.9726e-94	5.9726e-94	4.7081e-55	6.2651e-31	4.8841e-16	2.6684e-07
											14560	2.0386e-94	2.0386e-94	2.0386e-94	2.0386e-94	2.0386e-94	2.2306e-55	3.7516e-31	3.4862e-16	2.1835e-07
											14580	6.9396e-95	6.9396e-95	6.9396e-95	6.9396e-95	6.9396e-95	1.0544e-55	2.2421e-31	2.4842e-16	1.784e-07
											14600	2.3559e-95	2.3559e-95	2.3559e-95	2.3559e-95	2.3559e-95	4.9731e-56	1.3374e-31	1.7672e-16	1.4554e-07
											14620	7.9765e-96	7.9765e-96	7.9765e-96	7.9765e-96	7.9765e-96	2.3402e-56	7.9621e-32	1.255e-16	1.1856e-07
											14640	2.6933e-96	2.6933e-96	2.6933e-96	2.6933e-96	2.6933e-96	1.0988e-56	4.731e-32	8.8977e-17	9.6433e-08
											14660	9.0697e-97	9.0697e-97	9.0697e-97	9.0697e-97	9.0697e-97	5.1475e-57	2.8057e-32	6.2976e-17	7.8318e-08
											14680	3.0459e-97	3.0459e-97	3.0459e-97	3.0459e-97	3.0459e-97	2.406e-57	1.6607e-32	4.4498e-17	6.351e-08
											14700	1.0202e-97	1.0202e-97	1.0202e-97	1.0202e-97	1.0202e-97	1.1221e-57	9.8108e-33	3.1388e-17	5.1425e-08
											14720	3.4076e-98	3.4076e-98	3.4076e-98	3.4076e-98	3.4076e-98	5.221e-58	5.7846e-33	2.2103e-17	4.1577e-08
											14740	1.1352e-98	1.1352e-98	1.1352e-98	1.1352e-98	1.1352e-98	2.4239e-58	3.4041e-33	1.5539e-17	3.3565e-08
											14760	3.7713e-99	3.7713e-99	3.7713e-99	3.7713e-99	3.7713e-99	1.1228e-58	1.9994e-33	1.0906e-17	2.7055e-08
											14780	1.2495e-99	1.2495e-99	1.2495e-99	1.2495e-99	1.2495e-99	5.1893e-59	1.1721e-33	7.6408e-18	2.1776e-08
											14800	4.1288e-100	4.1288e-100	4.1288e-100	4.1288e-100	4.1288e-100	2.393e-59	6.8576e-34	5.3444e-18	1.75e-08
											14820	1.3606e-100	1.3606e-100	1.3606e-100	1.3606e-100	1.3606e-100	1.101e-59	4.0045e-34	3.7318e-18	1.4043e-08
											14840	4.4716e-101	4.4716e-101	4.4716e-101	4.4716e-101	4.4716e-101	5.0542e-60	2.3339e-34	2.6014e-18	1.1252e-08
											14860	1.4656e-101	1.4656e-101	1.4656e-101	1.4656e-101	1.4656e-101	2.315e-60	1.3577e-34	1.8104e-18	9.002e-09
											14880	4.7908e-102	4.7908e-102	4.7908e-102	4.7908e-102	4.7908e-102	1.0579e-60	7.8823e-35	1.2577e-18	7.1911e-09
											14900	1.5618e-102	1.5618e-102	1.5618e-102	1.5618e-102	1.5618e-102	4.8238e-61	4.5674e-35	8.7233e-19	5.7359e-09
											14920	5.0776e-103	5.0776e-103	5.0776e-103	5.0776e-103	5.0776e-103	2.1945e-61	2.6415e-35	6.04e-19	4.5683e-09
											14940	1.6463e-103	1.6463e-103	1.6463e-103	1.6463e-103	1.6463e-103	9.9614e-62	1.5248e-35	4.175e-19	3.633e-09
											14960	5.3236e-104	5.3236e-104	5.3236e-104	5.3236e-104	5.3236e-104	4.5115e-62	8.7843e-36	2.881e-19	2.8848e-09
											14980	1.7168e-104	1.7168e-104	1.7168e-104	1.7168e-104	1.7168e-104	2.0386e-62	5.0509e-36	1.9847e-19	2.2872e-09
											15000	5.5214e-105	5.5214e-105	5.5214e-105	5.5214e-105	5.5214e-105	9.1913e-63	2.8987e-36	1.3649e-19	1.8107e-09
											15020	1.771e-105	1.771e-105	1.771e-105	1.771e-105	1.771e-105	4.1347e-63	1.6603e-36	9.3712e-20	1.4313e-09
											15040	5.6651e-106	5.6651e-106	5.6651e-106	5.6651e-106	5.6651e-106	1.8558e-63	9.4916e-37	6.4231e-20	1.1298e-09
											15060	1.8073e-106	1.8073e-106	1.8073e-106	1.8073e-106	1.8073e-106	8.3105e-64	5.4157e-37	4.395e-20	8.9037e-10
											15080	5.7499e-107	5.7499e-107	5.7499e-107	5.7499e-107	5.7499e-107	3.7132e-64	3.0841e-37	3.0022e-20	7.0066e-10
											15100	1.8244e-107	1.8244e-107	1.8244e-107	1.8244e-107	1.8244e-107	1.6554e-64	1.7529e-37	2.0474e-20	5.5054e-10
											15120	5.7732e-108	5.7732e-108	5.7732e-108	5.7732e-108	5.7732e-108	7.3632e-65	9.9438e-38	1.3938e-20	4.3193e-10
											15140	1.8219e-108	1.8219e-108	1.8219e-108	1.8219e-108	1.8219e-108	3.2678e-65	5.63e-38	9.473e-21	3.3837e-10
											15160	5.7342e-109	5.7342e-109	5.7342e-109	5.7342e-109	5.7342e-109	1.447e-65	3.1814e-38	6.4274e-21	2.6468e-10
											15180	1.7999e-109	1.7999e-109	1.7999e-109	1.7999e-109	1.7999e-109	6.3929e-66	1.7943e-38	4.3536e-21	2.0672e-10
											15200	5.6343e-110	5.6343e-110	5.6343e-110	5.6343e-110	5.6343e-110	2.8181e-66	1.01e-38	2.9439e-21	1.6122e-10
											15220	1.759e-110	1.759e-110	1.759e-110	1.759e-110	1.759e-110	1.2394e-66	5.6747e-39	1.9873e-21	1.2554e-10
											15240	5.4765e-111	5.4765e-111	5.4765e-111	5.4765e-111	5.4765e-111	5.4391e-67	3.182e-39	1.3393e-21	9.761e-11
											15260	1.7005e-111	1.7005e-111	1.7005e-111	1.7005e-111	1.7005e-111	2.3815e-67	1.7808e-39	9.0107e-22	7.5781e-11
											15280	5.2658e-112	5.2658e-112	5.2658e-112	5.2658e-112	5.2658e-112	1.0404e-67	9.9474e-40	6.052e-22	5.8745e-11
											15300	1.6263e-112	1.6263e-112	1.6263e-112	1.6263e-112	1.6263e-112	4.5346e-68	5.5457e-40	4.058e-22	4.547e-11
											15320	5.0088e-113	5.0088e-113	5.0088e-113	5.0088e-113	5.0088e-113	1.9721e-68	3.0857e-40	2.7163e-22	3.5142e-11
											15340	1.5385e-113	1.5385e-113	1.5385e-113	1.5385e-113	1.5385e-113	8.5571e-69	1.7137e-40	1.8152e-22	2.712e-11
											15360	4.7131e-114	4.7131e-114	4.7131e-114	4.7131e-114	4.7131e-114	3.7047e-69	9.4985e-41	1.211e-22	2.0897e-11
											15380	1.4399e-114	1.4399e-114	1.4399e-114	1.4399e-114	1.4399e-114	1.6003e-69	5.2547e-41	8.065e-23	1.6078e-11
											15400	4.3871e-115	4.3871e-115	4.3871e-115	4.3871e-115	4.3871e-115	6.897e-70	2.9013e-41	5.3622e-23	1.2352e-11
											15420	1.3331e-115	1.3331e-115	1.3331e-115	1.3331e-115	1.3331e-115	2.9659e-70	1.5989e-41	3.5591e-23	9.4749e-12
											15440	4.0398e-116	4.0398e-116	4.0398e-116	4.0398e-116	4.0398e-116	1.2725e-70	8.7939e-42	2.3584e-23	7.2571e-12
											15460	1.2209e-116	1.2209e-116	1.2209e-116	1.2209e-116	1.2209e-116	5.4474e-71	4.8274e-42	1.5601e-23	5.5501e-12
											15480	3.6799e-117	3.6799e-117	3.6799e-117	3.6799e-117	3.6799e-117	2.3267e-71	2.6449e-42	1.0303e-23	4.2383e-12
											15500	1.1061e-117	1.1061e-117	1.1061e-117	1.1061e-117	1.1061e-117	9.9155e-72	1.4463e-42	6.7924e-24	3.2316e-12
											15520	3.316e-118	3.316e-118	3.316e-118	3.316e-118	3.316e-118	4.2161e-72	7.8938e-43	4.4705e-24	2.4604e-12
											15540	9.9139e-119	9.9139e-119	9.9139e-119	9.9139e-119	9.9139e-119	1.7887e-72	4.2999e-43	2.9374e-24	1.8704e-12
											15560	2.956e-119	2.956e-119	2.956e-119	2.956e-119	2.956e-119	7.5712e-73	2.3378e-43	1.9267e-24	1.4197e-12
											15580	8.7898e-120	8.7898e-120	8.7898e-120	8.7898e-120	8.7898e-120	3.1976e-73	1.2685e-43	1.2617e-24	1.076e-12
											15600	2.6067e-120	2.6067e-120	2.6067e-120	2.6067e-120	2.6067e-120	1.3474e-73	6.8701e-44	8.2481e-25	8.1433e-13
											15620	7.7093e-121	7.7093e-121	7.7093e-121	7.7093e-121	7.7093e-121	5.6651e-74	3.7135e-44	5.3829e-25	6.1535e-13
											15640	2.2739e-121	2.2739e-121	2.2739e-121	2.2739e-121	2.2739e-121	2.3764e-74	2.0034e-44	3.5071e-25	4.6429e-13
											15660	6.6889e-122	6.6889e-122	6.6889e-122	6.6889e-122	6.6889e-122	9.9466e-75	1.0787e-44	2.2811e-25	3.4978e-13
											15680	1.9623e-122	1.9623e-122	1.9623e-122	1.9623e-122	1.9623e-122	4.1537e-75	5.7973e-45	1.4812e-25	2.6312e-13
											15700	5.7411e-123	5.7411e-123	5.7411e-123	5.7411e-123	5.7411e-123	1.7307e-75	3.1095e-45	9.6015e-26	1.9764e-13
											15720	1.6752e-123	1.6752e-123	1.6752e-123	1.6752e-123	1.6752e-123	7.195e-76	1.6646e-45	6.2134e-26	1.4823e-13
											15740	4.8746e-124	4.8746e-124	4.8746e-124	4.8746e-124	4.8746e-124	2.9844e-76	8.8943e-46	4.0141e-26	1.11e-13
											15760	1.4147e-124	1.4147e-124	1.4147e-124	1.4147e-124	1.4147e-124	1.2351e-76	4.7431e-46	2.5889e-26	8.3001e-14
											15780	4.0944e-125	4.0944e-125	4.0944e-125	4.0944e-125	4.0944e-125	5.1002e-77	2.5245e-46	1.6669e-26	6.197e-14
											15800	1.1818e-125	1.1818e-125	1.1818e-125	1.1818e-125	1.1818e-125	2.1013e-77	1.3411e-46	1.0714e-26	4.6199e-14
											15820	3.402e-126	3.402e-126	3.402e-126	3.402e-126	3.402e-126	8.6376e-78	7.1102e-47	6.8753e-27	3.4389e-14
											15840	9.7667e-127	9.7667e-127	9.7667e-127	9.7667e-127	9.7667e-127	3.5427e-78	3.7625e-47	4.4044e-27	2.556e-14
											15860	2.7963e-127	2.7963e-127	2.7963e-127	2.7963e-127	2.7963e-127	1.4497e-78	1.9872e-47	2.8167e-27	1.8969e-14
											15880	7.9845e-128	7.9845e-128	7.9845e-128	7.9845e-128	7.9845e-128	5.9192e-79	1.0475e-47	1.7983e-27	1.4057e-14
											15900	2.2737e-128	2.2737e-128	2.2737e-128	2.2737e-128	2.2737e-128	2.4114e-79	5.511e-48	1.1462e-27	1.0401e-14
											15920	6.4573e-129	6.4573e-129	6.4573e-129	6.4573e-129	6.4573e-129	9.8014e-80	2.8938e-48	7.293e-28	7.6844e-15
											15940	1.8289e-129	1.8289e-129	1.8289e-129	1.8289e-129	1.8289e-129	3.9749e-80	1.5166e-48	4.6326e-28	5.6687e-15
											15960	5.1661e-130	5.1661e-130	5.1661e-130	5.1661e-130	5.1661e-130	1.6084e-80	7.933e-49	2.9377e-28	4.1756e-15
											15980	1.4553e-130	1.4553e-130	1.4553e-130	1.4553e-130	1.4553e-130	6.4935e-81	4.1415e-49	1.8598e-28	3.0711e-15
											16000	4.0886e-131	4.0886e-131	4.0886e-131	4.0886e-131	4.0886e-131	2.6157e-81	2.158e-49	1.1754e-28	2.2553e-15
											16020	1.1455e-131	1.1455e-131	1.1455e-131	1.1455e-131	1.1455e-131	1.0513e-81	1.1223e-49	7.416e-29	1.6538e-15
											16040	3.201e-132	3.201e-132	3.201e-132	3.201e-132	3.201e-132	4.2156e-82	5.825e-50	4.6711e-29	1.2109e-15
											16060	8.9202e-133	8.9202e-133	8.9202e-133	8.9202e-133	8.9202e-133	1.6867e-82	3.0176e-50	2.9372e-29	8.8524e-16
											16080	2.4791e-133	2.4791e-133	2.4791e-133	2.4791e-133	2.4791e-133	6.7333e-83	1.5603e-50	1.8438e-29	6.4621e-16
											16100	6.8713e-134	6.8713e-134	6.8713e-134	6.8713e-134	6.8713e-134	2.6819e-83	8.0517e-51	1.1555e-29	4.7102e-16
											16120	1.8994e-134	1.8994e-134	1.8994e-134	1.8994e-134	1.8994e-134	1.0658e-83	4.147e-51	7.229e-30	3.428e-16
											16140	5.2361e-135	5.2361e-135	5.2361e-135	5.2361e-135	5.2361e-135	4.226e-84	2.1318e-51	4.515e-30	2.4911e-16
											16160	1.4396e-135	1.4396e-135	1.4396e-135	1.4396e-135	1.4396e-135	1.6719e-84	1.0938e-51	2.8152e-30	1.8076e-16
											16180	3.9471e-136	3.9471e-136	3.9471e-136	3.9471e-136	3.9471e-136	6.5994e-85	5.6009e-52	1.7523e-30	1.3096e-16
											16200	1.0793e-136	1.0793e-136	1.0793e-136	1.0793e-136	1.0793e-136	2.5991e-85	2.8626e-52	1.0889e-30	9.4743e-17
											16220	2.9434e-137	2.9434e-137	2.9434e-137	2.9434e-137	2.9434e-137	1.0213e-85	1.4602e-52	6.7553e-31	6.8438e-17
											16240	8.0053e-138	8.0053e-138	8.0053e-138	8.0053e-138	8.0053e-138	4.0043e-86	7.4342e-53	4.1836e-31	4.9361e-17
											16260	2.1713e-138	2.1713e-138	2.1713e-138	2.1713e-138	2.1713e-138	1.5664e-86	3.7776e-53	2.5866e-31	3.5549e-17
											16280	5.8736e-139	5.8736e-139	5.8736e-139	5.8736e-139	5.8736e-139	6.1139e-87	1.9158e-53	1.5965e-31	2.5563e-17
											16300	1.5845e-139	1.5845e-139	1.5845e-139	1.5845e-139	1.5845e-139	2.3809e-87	9.6974e-54	9.8374e-32	1.8355e-17
											16320	4.2632e-140	4.2632e-140	4.2632e-140	4.2632e-140	4.2632e-140	9.2511e-88	4.8991e-54	6.0514e-32	1.3159e-17
											16340	1.1439e-140	1.1439e-140	1.1439e-140	1.1439e-140	1.1439e-140	3.5865e-88	2.4703e-54	3.7162e-32	9.4203e-18
											16360	3.061e-141	3.061e-141	3.061e-141	3.061e-141	3.061e-141	1.3873e-88	1.2432e-54	2.2782e-32	6.7335e-18
											16380	8.1689e-142	8.1689e-142	8.1689e-142	8.1689e-142	8.1689e-142	5.3539e-89	6.2442e-55	1.3944e-32	4.8058e-18
											16400	2.1742e-142	2.1742e-142	2.1742e-142	2.1742e-142	2.1742e-142	2.0616e-89	3.1303e-55	8.5194e-33	3.4249e-18
											16420	5.771e-143	5.771e-143	5.771e-143	5.771e-143	5.771e-143	7.9206e-90	1.5662e-55	5.1966e-33	2.437e-18
											16440	1.5277e-143	1.5277e-143	1.5277e-143	1.5277e-143	1.5277e-143	3.0362e-90	7.8213e-56	3.1644e-33	1.7315e-18
											16460	4.0331e-144	4.0331e-144	4.0331e-144	4.0331e-144	4.0331e-144	1.1613e-90	3.8983e-56	1.9236e-33	1.2284e-18
											16480	1.0619e-144	1.0619e-144	1.0619e-144	1.0619e-144	1.0619e-144	4.4315e-91	1.9392e-56	1.1674e-33	8.7018e-19
											16500	2.7882e-145	2.7882e-145	2.7882e-145	2.7882e-145	2.7882e-145	1.6873e-91	9.628e-57	7.0728e-34	6.1549e-19
											16520	7.3014e-146	7.3014e-146	7.3014e-146	7.3014e-146	7.3014e-146	6.4099e-92	4.771e-57	4.2779e-34	4.3469e-19
											16540	1.9069e-146	1.9069e-146	1.9069e-146	1.9069e-146	1.9069e-146	2.4296e-92	2.3596e-57	2.583e-34	3.0654e-19
											16560	4.9665e-147	4.9665e-147	4.9665e-147	4.9665e-147	4.9665e-147	9.1883e-93	1.1648e-57	1.557e-34	2.1584e-19
											16580	1.2901e-147	1.2901e-147	1.2901e-147	1.2901e-147	1.2901e-147	3.4671e-93	5.7385e-58	9.3697e-35	1.5175e-19
											16600	3.3419e-148	3.3419e-148	3.3419e-148	3.3419e-148	3.3419e-148	1.3053e-93	2.8218e-58	5.6289e-35	1.0653e-19
											16620	8.6339e-149	8.6339e-149	8.6339e-149	8.6339e-149	8.6339e-149	4.9032e-94	1.3848e-58	3.3759e-35	7.4677e-20
											16640	2.2246e-149	2.2246e-149	2.2246e-149	2.2246e-149	2.2246e-149	1.8377e-94	6.7833e-59	2.0212e-35	5.2267e-20
											16660	5.7162e-150	5.7162e-150	5.7162e-150	5.7162e-150	5.7162e-150	6.8719e-95	3.3162e-59	1.2081e-35	3.6528e-20
											16680	1.4649e-150	1.4649e-150	1.4649e-150	1.4649e-150	1.4649e-150	2.5639e-95	1.6181e-59	7.209e-36	2.549e-20
											16700	3.7438e-151	3.7438e-151	3.7438e-151	3.7438e-151	3.7438e-151	9.5447e-96	7.8801e-60	4.2944e-36	1.776e-20
											16720	9.5422e-152	9.5422e-152	9.5422e-152	9.5422e-152	9.5422e-152	3.5452e-96	3.8302e-60	2.5539e-36	1.2356e-20
											16740	2.4256e-152	2.4256e-152	2.4256e-152	2.4256e-152	2.4256e-152	1.3138e-96	1.8581e-60	1.5162e-36	8.5835e-21
											16760	6.149e-153	6.149e-153	6.149e-153	6.149e-153	6.149e-153	4.8579e-97	8.9965e-61	8.9864e-37	5.9538e-21
											16780	1.5546e-153	1.5546e-153	1.5546e-153	1.5546e-153	1.5546e-153	1.7922e-97	4.3475e-61	5.3171e-37	4.1235e-21
											16800	3.9197e-154	3.9197e-154	3.9197e-154	3.9197e-154	3.9197e-154	6.597e-98	2.0969e-61	3.1408e-37	2.8516e-21
											16820	9.8566e-155	9.8566e-155	9.8566e-155	9.8566e-155	9.8566e-155	2.4229e-98	1.0094e-61	1.8521e-37	1.9691e-21
											16840	2.4718e-155	2.4718e-155	2.4718e-155	2.4718e-155	2.4718e-155	8.8783e-99	4.8497e-62	1.0903e-37	1.3576e-21
											16860	6.1821e-156	6.1821e-156	6.1821e-156	6.1821e-156	6.1821e-156	3.2461e-99	2.3256e-62	6.4078e-38	9.3466e-22
											16880	1.542e-156	1.542e-156	1.542e-156	1.542e-156	1.542e-156	1.1841e-99	1.113e-62	3.7595e-38	6.4249e-22
											16900	3.8357e-157	3.8357e-157	3.8357e-157	3.8357e-157	3.8357e-157	4.3099e-100	5.3167e-63	2.202e-38	4.4099e-22
											16920	9.5158e-158	9.5158e-158	9.5158e-158	9.5158e-158	9.5158e-158	1.5651e-100	2.5348e-63	1.2876e-38	3.0223e-22
											16940	2.3543e-158	2.3543e-158	2.3543e-158	2.3543e-158	2.3543e-158	5.6711e-101	1.2061e-63	7.5161e-39	2.0682e-22
											16960	5.8091e-159	5.8091e-159	5.8091e-159	5.8091e-159	5.8091e-159	2.0502e-101	5.7282e-64	4.3801e-39	1.4132e-22
											16980	1.4295e-159	1.4295e-159	1.4295e-159	1.4295e-159	1.4295e-159	7.3952e-102	2.7152e-64	2.5482e-39	9.6417e-23
											17000	3.5082e-160	3.5082e-160	3.5082e-160	3.5082e-160	3.5082e-160	2.6615e-102	1.2845e-64	1.48e-39	6.5683e-23
											17020	8.5862e-161	8.5862e-161	8.5862e-161	8.5862e-161	8.5862e-161	9.5569e-103	6.0652e-65	8.5809e-40	4.4679e-23
											17040	2.0958e-161	2.0958e-161	2.0958e-161	2.0958e-161	2.0958e-161	3.424e-103	2.8583e-65	4.9669e-40	3.0346e-23
											17060	5.1018e-162	5.1018e-162	5.1018e-162	5.1018e-162	5.1018e-162	1.224e-103	1.3444e-65	2.8701e-40	2.058e-23
											17080	1.2386e-162	1.2386e-162	1.2386e-162	1.2386e-162	1.2386e-162	4.3654e-104	6.3113e-66	1.6557e-40	1.3936e-23
											17100	2.9988e-163	2.9988e-163	2.9988e-163	2.9988e-163	2.9988e-163	1.5535e-104	2.9571e-66	9.5352e-41	9.4225e-24
											17120	7.241e-164	7.241e-164	7.241e-164	7.241e-164	7.241e-164	5.5158e-105	1.3829e-66	5.4821e-41	6.3614e-24
											17140	1.7437e-164	1.7437e-164	1.7437e-164	1.7437e-164	1.7437e-164	1.954e-105	6.4542e-67	3.1465e-41	4.2883e-24
											17160	4.1877e-165	4.1877e-165	4.1877e-165	4.1877e-165	4.1877e-165	6.9068e-106	3.0066e-67	1.8029e-41	2.8865e-24
											17180	1.003e-165	1.003e-165	1.003e-165	1.003e-165	1.003e-165	2.4358e-106	1.3979e-67	1.0313e-41	1.94e-24
											17200	2.3959e-166	2.3959e-166	2.3959e-166	2.3959e-166	2.3959e-166	8.5709e-107	6.4867e-68	5.8893e-42	1.3019e-24
											17220	5.7074e-167	5.7074e-167	5.7074e-167	5.7074e-167	5.7074e-167	3.0091e-107	3.0042e-68	3.3574e-42	8.7235e-25
											17240	1.3559e-167	1.3559e-167	1.3559e-167	1.3559e-167	1.3559e-167	1.0541e-107	1.3887e-68	1.9108e-42	5.8366e-25
											17260	3.2127e-168	3.2127e-168	3.2127e-168	3.2127e-168	3.2127e-168	3.684e-108	6.4069e-69	1.0857e-42	3.8992e-25
											17280	7.5915e-169	7.5915e-169	7.5915e-169	7.5915e-169	7.5915e-169	1.2847e-108	2.9502e-69	6.1579e-43	2.601e-25
											17300	1.789e-169	1.789e-169	1.789e-169	1.789e-169	1.789e-169	4.4697e-109	1.3558e-69	3.4869e-43	1.7324e-25
											17320	4.2045e-170	4.2045e-170	4.2045e-170	4.2045e-170	4.2045e-170	1.5517e-109	6.2191e-70	1.9711e-43	1.1522e-25
											17340	9.8548e-171	9.8548e-171	9.8548e-171	9.8548e-171	9.8548e-171	5.3744e-110	2.8471e-70	1.1124e-43	7.6512e-26
											17360	2.3036e-171	2.3036e-171	2.3036e-171	2.3036e-171	2.3036e-171	1.8573e-110	1.3009e-70	6.2671e-44	5.0732e-26
											17380	5.3702e-172	5.3702e-172	5.3702e-172	5.3702e-172	5.3702e-172	6.4042e-111	5.9327e-71	3.5248e-44	3.3588e-26
											17400	1.2485e-172	1.2485e-172	1.2485e-172	1.2485e-172	1.2485e-172	2.2033e-111	2.7003e-71	1.9791e-44	2.2204e-26
											17420	2.8949e-173	2.8949e-173	2.8949e-173	2.8949e-173	2.8949e-173	7.5629e-112	1.2267e-71	1.1094e-44	1.4657e-26
											17440	6.6941e-174	6.6941e-174	6.6941e-174	6.6941e-174	6.6941e-174	2.5902e-112	5.562e-72	6.208e-45	9.6601e-27
											17460	1.5438e-174	1.5438e-174	1.5438e-174	1.5438e-174	1.5438e-174	8.851e-113	2.517e-72	3.468e-45	6.3574e-27
											17480	3.5505e-175	3.5505e-175	3.5505e-175	3.5505e-175	3.5505e-175	3.0177e-113	1.1368e-72	1.9341e-45	4.1775e-27
											17500	8.1439e-176	8.1439e-176	8.1439e-176	8.1439e-176	8.1439e-176	1.0266e-113	5.1246e-73	1.0769e-45	2.741e-27
											17520	1.8629e-176	1.8629e-176	1.8629e-176	1.8629e-176	1.8629e-176	3.4843e-114	2.3056e-73	5.9854e-46	1.7957e-27
											17540	4.2499e-177	4.2499e-177	4.2499e-177	4.2499e-177	4.2499e-177	1.1799e-114	1.0353e-73	3.3212e-46	1.1747e-27
											17560	9.6693e-178	9.6693e-178	9.6693e-178	9.6693e-178	9.6693e-178	3.9869e-115	4.6402e-74	1.8397e-46	7.6729e-28
											17580	2.194e-178	2.194e-178	2.194e-178	2.194e-178	2.194e-178	1.3441e-115	2.0756e-74	1.0174e-46	5.0042e-28
											17600	4.9648e-179	4.9648e-179	4.9648e-179	4.9648e-179	4.9648e-179	4.521e-116	9.2667e-75	5.6168e-47	3.2588e-28
											17620	1.1204e-179	1.1204e-179	1.1204e-179	1.1204e-179	1.1204e-179	1.5173e-116	4.1292e-75	3.0956e-47	2.119e-28
											17640	2.5218e-180	2.5218e-180	2.5218e-180	2.5218e-180	2.5218e-180	5.0808e-117	1.8364e-75	1.7033e-47	1.3758e-28
											17660	5.6604e-181	5.6604e-181	5.6604e-181	5.6604e-181	5.6604e-181	1.6975e-117	8.1512e-76	9.3557e-48	8.9193e-29
											17680	1.2671e-181	1.2671e-181	1.2671e-181	1.2671e-181	1.2671e-181	5.6585e-118	3.6111e-76	5.1303e-48	5.7736e-29
											17700	2.8288e-182	2.8288e-182	2.8288e-182	2.8288e-182	2.8288e-182	1.882e-118	1.5967e-76	2.8085e-48	3.7317e-29
											17720	6.2984e-183	6.2984e-183	6.2984e-183	6.2984e-183	6.2984e-183	6.2455e-119	7.0464e-77	1.5348e-48	2.4084e-29
											17740	1.3985e-183	1.3985e-183	1.3985e-183	1.3985e-183	1.3985e-183	2.0679e-119	3.1036e-77	8.3738e-49	1.552e-29
											17760	3.097e-184	3.097e-184	3.097e-184	3.097e-184	3.097e-184	6.8314e-120	1.3644e-77	4.5609e-49	9.9859e-30
											17780	6.8397e-185	6.8397e-185	6.8397e-185	6.8397e-185	6.8397e-185	2.2517e-120	5.9863e-78	2.4799e-49	6.4157e-30
											17800	1.5065e-185	1.5065e-185	1.5065e-185	1.5065e-185	1.5065e-185	7.4053e-121	2.6215e-78	1.3462e-49	4.1157e-30
											17820	3.3091e-186	3.3091e-186	3.3091e-186	3.3091e-186	3.3091e-186	2.4299e-121	1.1458e-78	7.295e-50	2.6363e-30
											17840	7.249e-187	7.249e-187	7.249e-187	7.249e-187	7.249e-187	7.9554e-122	4.9981e-79	3.9465e-50	1.6861e-30
											17860	1.5837e-187	1.5837e-187	1.5837e-187	1.5837e-187	1.5837e-187	2.5987e-122	2.1761e-79	2.1314e-50	1.0768e-30
											17880	3.4506e-188	3.4506e-188	3.4506e-188	3.4506e-188	3.4506e-188	8.4696e-123	9.4561e-80	1.1492e-50	6.8664e-31
											17900	7.4981e-189	7.4981e-189	7.4981e-189	7.4981e-189	7.4981e-189	2.7542e-123	4.1011e-80	6.1856e-51	4.3719e-31
											17920	1.6249e-189	1.6249e-189	1.6249e-189	1.6249e-189	1.6249e-189	8.9361e-124	1.7752e-80	3.3238e-51	2.7794e-31
											17940	3.5118e-190	3.5118e-190	3.5118e-190	3.5118e-190	3.5118e-190	2.8928e-124	7.6696e-81	1.783e-51	1.7644e-31
											17960	7.5692e-191	7.5692e-191	7.5692e-191	7.5692e-191	7.5692e-191	9.3438e-125	3.3071e-81	9.5486e-52	1.1183e-31
											17980	1.6271e-191	1.6271e-191	1.6271e-191	1.6271e-191	1.6271e-191	3.0112e-125	1.4233e-81	5.105e-52	7.0779e-32
											18000	3.488e-192	3.488e-192	3.488e-192	3.488e-192	3.488e-192	9.6823e-126	6.1134e-82	2.7246e-52	4.4728e-32
											18020	7.4573e-193	7.4573e-193	7.4573e-193	7.4573e-193	7.4573e-193	3.1063e-126	2.6209e-82	1.4518e-52	2.8223e-32
											18040	1.59e-193	1.59e-193	1.59e-193	1.59e-193	1.59e-193	9.9432e-127	1.1214e-82	7.7223e-53	1.7782e-32
											18060	3.3811e-194	3.3811e-194	3.3811e-194	3.3811e-194	3.3811e-194	3.1756e-127	4.789e-83	4.1007e-53	1.1187e-32
											18080	7.1704e-195	7.1704e-195	7.1704e-195	7.1704e-195	7.1704e-195	1.0119e-127	2.0412e-83	2.1739e-53	7.027e-33
											18100	1.5165e-195	1.5165e-195	1.5165e-195	1.5165e-195	1.5165e-195	3.2174e-128	8.6835e-84	1.1505e-53	4.4074e-33
											18120	3.1987e-196	3.1987e-196	3.1987e-196	3.1987e-196	3.1987e-196	1.0206e-128	3.6869e-84	6.0786e-54	2.7602e-33
											18140	6.7288e-197	6.7288e-197	6.7288e-197	6.7288e-197	6.7288e-197	3.2304e-129	1.5624e-84	3.2062e-54	1.7261e-33
											18160	1.4116e-197	1.4116e-197	1.4116e-197	1.4116e-197	1.4116e-197	1.0202e-129	6.6081e-85	1.6882e-54	1.0777e-33
											18180	2.9534e-198	2.9534e-198	2.9534e-198	2.9534e-198	2.9534e-198	3.2144e-130	2.7895e-85	8.8745e-55	6.7192e-34
											18200	6.1625e-199	6.1625e-199	6.1625e-199	6.1625e-199	6.1625e-199	1.0105e-130	1.1753e-85	4.6572e-55	4.1829e-34
											18220	1.2824e-199	1.2824e-199	1.2824e-199	1.2824e-199	1.2824e-199	3.1698e-131	4.9421e-86	2.4399e-55	2.6e-34
											18240	2.6613e-200	2.6613e-200	2.6613e-200	2.6613e-200	2.6613e-200	9.9202e-132	2.0742e-86	1.2761e-55	1.6137e-34
											18260	5.5082e-201	5.5082e-201	5.5082e-201	5.5082e-201	5.5082e-201	3.0977e-132	8.6883e-87	6.6627e-56	1e-34
											18280	1.137e-201	1.137e-201	1.137e-201	1.137e-201	1.137e-201	9.6511e-133	3.6324e-87	3.4729e-56	6.1881e-35
											18300	2.3405e-202	2.3405e-202	2.3405e-202	2.3405e-202	2.3405e-202	3.0001e-133	1.5157e-87	1.8072e-56	3.8234e-35
											18320	4.805e-203	4.805e-203	4.805e-203	4.805e-203	4.805e-203	9.305e-134	6.3122e-88	9.3881e-57	2.3588e-35
											18340	9.838e-204	9.838e-204	9.838e-204	9.838e-204	9.838e-204	2.8795e-134	2.6237e-88	4.8687e-57	1.453e-35
											18360	2.0088e-204	2.0088e-204	2.0088e-204	2.0088e-204	2.0088e-204	8.8909e-135	1.0885e-88	2.5207e-57	8.9374e-36
											18380	4.0908e-205	4.0908e-205	4.0908e-205	4.0908e-205	4.0908e-205	2.739e-135	4.5069e-89	1.3028e-57	5.489e-36
											18400	8.308e-206	8.308e-206	8.308e-206	8.308e-206	8.308e-206	8.4189e-136	1.8625e-89	6.7225e-58	3.366e-36
											18420	1.6827e-206	1.6827e-206	1.6827e-206	1.6827e-206	1.6827e-206	2.5819e-136	7.6822e-90	3.4629e-58	2.0611e-36
											18440	3.399e-207	3.399e-207	3.399e-207	3.399e-207	3.399e-207	7.9005e-137	3.1625e-90	1.7808e-58	1.2601e-36
											18460	6.8473e-208	6.8473e-208	6.8473e-208	6.8473e-208	6.8473e-208	2.412e-137	1.2994e-90	9.142e-59	7.6929e-37
											18480	1.3757e-208	1.3757e-208	1.3757e-208	1.3757e-208	1.3757e-208	7.3474e-138	5.3284e-91	4.6854e-59	4.6893e-37
											18500	2.7563e-209	2.7563e-209	2.7563e-209	2.7563e-209	2.7563e-209	2.2331e-138	2.1809e-91	2.3972e-59	2.8541e-37
											18520	5.5077e-210	5.5077e-210	5.5077e-210	5.5077e-210	5.5077e-210	6.7718e-139	8.9087e-92	1.2245e-59	1.7346e-37
											18540	1.0976e-210	1.0976e-210	1.0976e-210	1.0976e-210	1.0976e-210	2.0489e-139	3.6322e-92	6.2438e-60	1.0526e-37
											18560	2.1814e-211	2.1814e-211	2.1814e-211	2.1814e-211	2.1814e-211	6.1852e-140	1.478e-92	3.1784e-60	6.3776e-38
											18580	4.3236e-212	4.3236e-212	4.3236e-212	4.3236e-212	4.3236e-212	1.863e-140	6.0027e-93	1.6153e-60	3.8585e-38
											18600	8.5466e-213	8.5466e-213	8.5466e-213	8.5466e-213	8.5466e-213	5.5988e-141	2.4332e-93	8.1949e-61	2.3309e-38
											18620	1.6849e-213	1.6849e-213	1.6849e-213	1.6849e-213	1.6849e-213	1.6788e-141	9.8441e-94	4.1506e-61	1.406e-38
											18640	3.3125e-214	3.3125e-214	3.3125e-214	3.3125e-214	3.3125e-214	5.0225e-142	3.9749e-94	2.0986e-61	8.4678e-39
											18660	6.4951e-215	6.4951e-215	6.4951e-215	6.4951e-215	6.4951e-215	1.4992e-142	1.6019e-94	1.0593e-61	5.0924e-39
											18680	1.2701e-215	1.2701e-215	1.2701e-215	1.2701e-215	1.2701e-215	4.465e-143	6.4435e-95	5.3382e-62	3.0578e-39
											18700	2.4769e-216	2.4769e-216	2.4769e-216	2.4769e-216	2.4769e-216	1.3268e-143	2.5868e-95	2.6855e-62	1.8334e-39
											18720	4.8173e-217	4.8173e-217	4.8173e-217	4.8173e-217	4.8173e-217	3.9339e-144	1.0365e-95	1.3487e-62	1.0976e-39
											18740	9.3438e-218	9.3438e-218	9.3438e-218	9.3438e-218	9.3438e-218	1.1637e-144	4.145e-96	6.762e-63	6.5612e-40
											18760	1.8075e-218	1.8075e-218	1.8075e-218	1.8075e-218	1.8075e-218	3.4348e-145	1.6544e-96	3.3846e-63	3.9162e-40
											18780	3.487e-219	3.487e-219	3.487e-219	3.487e-219	3.487e-219	1.0115e-145	6.5907e-97	1.6912e-63	2.334e-40
											18800	6.7089e-220	6.7089e-220	6.7089e-220	6.7089e-220	6.7089e-220	2.9721e-146	2.6204e-97	8.4363e-64	1.3889e-40
											18820	1.2873e-220	1.2873e-220	1.2873e-220	1.2873e-220	1.2873e-220	8.7132e-147	1.0399e-97	4.2012e-64	8.2529e-41
											18840	2.4634e-221	2.4634e-221	2.4634e-221	2.4634e-221	2.4634e-221	2.5487e-147	4.1186e-98	2.0887e-64	4.8964e-41
											18860	4.7012e-222	4.7012e-222	4.7012e-222	4.7012e-222	4.7012e-222	7.4382e-148	1.6281e-98	1.0366e-64	2.9007e-41
											18880	8.9477e-223	8.9477e-223	8.9477e-223	8.9477e-223	8.9477e-223	2.1659e-148	6.4234e-99	5.1362e-65	1.7158e-41
											18900	1.6984e-223	1.6984e-223	1.6984e-223	1.6984e-223	1.6984e-223	6.2929e-149	2.5294e-99	2.5406e-65	1.0134e-41
											18920	3.2151e-224	3.2151e-224	3.2151e-224	3.2151e-224	3.2151e-224	1.8242e-149	9.9409e-100	1.2545e-65	5.9766e-42
											18940	6.0698e-225	6.0698e-225	6.0698e-225	6.0698e-225	6.0698e-225	5.2761e-150	3.8994e-100	6.1845e-66	3.5194e-42
											18960	1.1428e-225	1.1428e-225	1.1428e-225	1.1428e-225	1.1428e-225	1.5226e-150	1.5266e-100	3.0436e-66	2.0693e-42
											18980	2.1459e-226	2.1459e-226	2.1459e-226	2.1459e-226	2.1459e-226	4.3839e-151	5.9652e-101	1.4954e-66	1.2149e-42
											19000	4.0185e-227	4.0185e-227	4.0185e-227	4.0185e-227	4.0185e-227	1.2594e-151	2.3264e-101	7.3344e-67	7.1218e-43
											19020	7.505e-228	7.505e-228	7.505e-228	7.505e-228	7.505e-228	3.6099e-152	9.0552e-102	3.5913e-67	4.1686e-43
											19040	1.3978e-228	1.3978e-228	1.3978e-228	1.3978e-228	1.3978e-228	1.0324e-152	3.5178e-102	1.7555e-67	2.4364e-43
											19060	2.5965e-229	2.5965e-229	2.5965e-229	2.5965e-229	2.5965e-229	2.9459e-153	1.364e-102	8.5667e-68	1.4218e-43
											19080	4.8101e-230	4.8101e-230	4.8101e-230	4.8101e-230	4.8101e-230	8.387e-154	5.2786e-103	4.1735e-68	8.2849e-44
											19100	8.8866e-231	8.8866e-231	8.8866e-231	8.8866e-231	8.8866e-231	2.3824e-154	2.0388e-103	2.0298e-68	4.8204e-44
											19120	1.6374e-231	1.6374e-231	1.6374e-231	1.6374e-231	1.6374e-231	6.7523e-155	7.8596e-104	9.855e-69	2.8004e-44
											19140	3.0087e-232	3.0087e-232	3.0087e-232	3.0087e-232	3.0087e-232	1.9094e-155	3.024e-104	4.7768e-69	1.6245e-44
											19160	5.5137e-233	5.5137e-233	5.5137e-233	5.5137e-233	5.5137e-233	5.3875e-156	1.1613e-104	2.3114e-69	9.409e-45
											19180	1.0077e-233	1.0077e-233	1.0077e-233	1.0077e-233	1.0077e-233	1.5166e-156	4.4508e-105	1.1166e-69	5.4416e-45
											19200	1.8367e-234	1.8367e-234	1.8367e-234	1.8367e-234	1.8367e-234	4.2599e-157	1.7026e-105	5.3849e-70	3.1424e-45
											19220	3.3388e-235	3.3388e-235	3.3388e-235	3.3388e-235	3.3388e-235	1.1938e-157	6.5003e-106	2.5925e-70	1.8119e-45
											19240	6.0527e-236	6.0527e-236	6.0527e-236	6.0527e-236	6.0527e-236	3.3381e-158	2.477e-106	1.246e-70	1.0432e-45
											19260	1.0943e-236	1.0943e-236	1.0943e-236	1.0943e-236	1.0943e-236	9.313e-159	9.4205e-107	5.9787e-71	5.997e-46
											19280	1.9731e-237	1.9731e-237	1.9731e-237	1.9731e-237	1.9731e-237	2.5924e-159	3.5759e-107	2.8638e-71	3.4424e-46
											19300	3.5481e-238	3.5481e-238	3.5481e-238	3.5481e-238	3.5481e-238	7.1998e-160	1.3547e-107	1.3695e-71	1.973e-46
											19320	6.363e-239	6.363e-239	6.363e-239	6.363e-239	6.363e-239	1.9951e-160	5.1226e-108	6.5377e-72	1.1291e-46
											19340	1.138e-239	1.138e-239	1.138e-239	1.138e-239	1.138e-239	5.5162e-161	1.9332e-108	3.1158e-72	6.4522e-47
											19360	2.0299e-240	2.0299e-240	2.0299e-240	2.0299e-240	2.0299e-240	1.5217e-161	7.2819e-109	1.4824e-72	3.6814e-47
											19380	3.6109e-241	3.6109e-241	3.6109e-241	3.6109e-241	3.6109e-241	4.1883e-162	2.7375e-109	7.0412e-73	2.0974e-47
											19400	6.4059e-242	6.4059e-242	6.4059e-242	6.4059e-242	6.4059e-242	1.1502e-162	1.0272e-109	3.3388e-73	1.1931e-47
											19420	1.1334e-242	1.1334e-242	1.1334e-242	1.1334e-242	1.1334e-242	3.1516e-163	3.8466e-110	1.5805e-73	6.777e-48
											19440	1.9998e-243	1.9998e-243	1.9998e-243	1.9998e-243	1.9998e-243	8.6159e-164	1.4377e-110	7.4689e-74	3.8436e-48
											19460	3.5192e-244	3.5192e-244	3.5192e-244	3.5192e-244	3.5192e-244	2.3502e-164	5.3634e-111	3.5237e-74	2.1766e-48
											19480	6.1761e-245	6.1761e-245	6.1761e-245	6.1761e-245	6.1761e-245	6.3961e-165	1.9969e-111	1.6596e-74	1.2308e-48
											19500	1.081e-245	1.081e-245	1.081e-245	1.081e-245	1.081e-245	1.7368e-165	7.4208e-112	7.803e-75	6.9491e-49
											19520	1.8868e-246	1.8868e-246	1.8868e-246	1.8868e-246	1.8868e-246	4.7056e-166	2.7523e-112	3.6627e-75	3.9176e-49
											19540	3.2846e-247	3.2846e-247	3.2846e-247	3.2846e-247	3.2846e-247	1.272e-166	1.0188e-112	1.7163e-75	2.2053e-49
											19560	5.7024e-248	5.7024e-248	5.7024e-248	5.7024e-248	5.7024e-248	3.4309e-167	3.7642e-113	8.029e-76	1.2395e-49
											19580	9.8731e-249	9.8731e-249	9.8731e-249	9.8731e-249	9.8731e-249	9.2327e-168	1.388e-113	3.7497e-76	6.9563e-50
											19600	1.7048e-249	1.7048e-249	1.7048e-249	1.7048e-249	1.7048e-249	2.479e-168	5.1084e-114	1.7482e-76	3.8982e-50
											19620	2.9358e-250	2.9358e-250	2.9358e-250	2.9358e-250	2.9358e-250	6.6411e-169	1.8765e-114	8.1369e-77	2.1812e-50
											19640	5.042e-251	5.042e-251	5.042e-251	5.042e-251	5.042e-251	1.7751e-169	6.8794e-115	3.7808e-77	1.2186e-50
											19660	8.6359e-252	8.6359e-252	8.6359e-252	8.6359e-252	8.6359e-252	4.7341e-170	2.5172e-115	1.7538e-77	6.7982e-51
											19680	1.4751e-252	1.4751e-252	1.4751e-252	1.4751e-252	1.4751e-252	1.2597e-170	9.1931e-116	8.1217e-78	3.7867e-51
											19700	2.513e-253	2.513e-253	2.513e-253	2.513e-253	2.513e-253	3.3444e-171	3.3509e-116	3.7547e-78	2.1061e-51
											19720	4.2694e-254	4.2694e-254	4.2694e-254	4.2694e-254	4.2694e-254	8.8593e-172	1.219e-116	1.7329e-78	1.1696e-51
											19740	7.2338e-255	7.2338e-255	7.2338e-255	7.2338e-255	7.2338e-255	2.3415e-172	4.4262e-117	7.9841e-79	6.4858e-52
											19760	1.2224e-255	1.2224e-255	1.2224e-255	1.2224e-255	1.2224e-255	6.1746e-173	1.604e-117	3.6724e-79	3.5911e-52
											19780	2.0599e-256	2.0599e-256	2.0599e-256	2.0599e-256	2.0599e-256	1.6246e-173	5.8016e-118	1.6863e-79	1.9854e-52
											19800	3.4621e-257	3.4621e-257	3.4621e-257	3.4621e-257	3.4621e-257	4.2649e-174	2.0944e-118	7.7304e-80	1.096e-52
											19820	5.8028e-258	5.8028e-258	5.8028e-258	5.8028e-258	5.8028e-258	1.1171e-174	7.546e-119	3.5378e-80	6.0409e-53
											19840	9.7e-259	9.7e-259	9.7e-259	9.7e-259	9.7e-259	2.9194e-175	2.7135e-119	1.6163e-80	3.3247e-53
											19860	1.6171e-259	1.6171e-259	1.6171e-259	1.6171e-259	1.6171e-259	7.6123e-176	9.7392e-120	7.3718e-81	1.8271e-53
											19880	2.6885e-260	2.6885e-260	2.6885e-260	2.6885e-260	2.6885e-260	1.9804e-176	3.4887e-120	3.3566e-81	1.0025e-53
											19900	4.4578e-261	4.4578e-261	4.4578e-261	4.4578e-261	4.4578e-261	5.1407e-177	1.2473e-120	1.5257e-81	5.4928e-54

[truncated: 4 more sheets: SupFig.10, SupFig. 11, Sup Fig.12, Sup Fig.13]
