# Supplementary material for: Oligomerization state of the functional bacterial twin-arginine translocation (Tat) receptor complex
Source: Commun Biol. 2022 Sep 19;5:988. doi: 10.1038/s42003-022-03952-2 (PMC9485244; doi:10.1038/s42003-022-03952-2)
Supplement: Supplementary file 5 — Supplementary Software 1–4 [file 42003_2022_3952_MOESM5_ESM.zip]

Archive with 8 entries (8 files):
- SUPPLEMENTARY SOFTWARE FILE 1_PhotobleachingStepHistograms-Expectation Values_IMVs_FINAL.xlsx
- __MACOSX/._SUPPLEMENTARY SOFTWARE FILE 1_PhotobleachingStepHistograms-Expectation Values_IMVs_FINAL.xlsx
- SUPPLEMENTARY SOFTWARE FILE 2_PhotobleachingStepHistograms-Expectation Values_Protein Standards_FINAL.xlsx
- __MACOSX/._SUPPLEMENTARY SOFTWARE FILE 2_PhotobleachingStepHistograms-Expectation Values_Protein Standards_FINAL.xlsx
- SUPPLEMENTARY SOFTWARE FILE 3_PhotobleachingStepHistogramSimulator_For Standard Deviation_FINAL.xlsx
- __MACOSX/._SUPPLEMENTARY SOFTWARE FILE 3_PhotobleachingStepHistogramSimulator_For Standard Deviation_FINAL.xlsx
- SUPPLEMENTARY SOFTWARE FILE 4_StepIntensityOverlaps_FINAL.xlsx
- __MACOSX/._SUPPLEMENTARY SOFTWARE FILE 4_StepIntensityOverlaps_FINAL.xlsx
