# Supplementary material for: Oligomerization state of the functional bacterial twin-arginine translocation (Tat) receptor complex
Source: Commun Biol. 2022 Sep 19;5:988. doi: 10.1038/s42003-022-03952-2 (PMC9485244; doi:10.1038/s42003-022-03952-2)
Supplement: Supplementary file 5 — Supplementary Software 1–4 [file 42003_2022_3952_MOESM5_ESM.zip › SUPPLEMENTARY SOFTWARE FILE 1_PhotobleachingStepHistograms-Expectation Values_IMVs_FINAL.xlsx]

## Sheet: Steps 2-8
What this Does: Calculates the expectation values (# of photobleaching steps) by assuming that the number of Tat complexes are Poisson distributed into the IMVs and assuming that the photobleaching steps follow a binomial distibution with the binomial probability being equal to the
fluorescence detection efficiency (FDE).
Values in Yellow are adjustable and the output values are in Red.
		Oligomer Size:	4
		Poisson Mean:	0.9
		Center FDE:	0.64
		FDE Step Size:	0.02		PROBABILITIES
						FDE Values (total of 21):
					Number of Photobleaching Steps:	0.44	0.46	0.48	0.5	0.52	0.54	0.56	0.58	0.6	0.62	0.64	0.66	0.68	0.7	0.72	0.74	0.76	0.78	0.8	0.82	0.84
					0	1.04076	0.997704	0.960542	0.928439	0.900712	0.876802	0.85624	0.838636	0.823655	0.811011	0.800453	0.797984	0.784713	0.779136	0.774843	0.771655	0.7694	0.767908	0.767013	0.766555	0.766388
					1	0.289514	0.260162	0.233384	0.208899	0.186473	0.165909	0.147043	0.129733	0.113862	0.0993281	0.086045	0.086045	0.0629466	0.0530124	0.0440882	0.0361308	0.0291006	0.0229601	0.017672	0.0131971	0.00949271
					2	0.381481	0.366349	0.351499	0.336849	0.322321	0.307842	0.293344	0.278768	0.26406	0.249175	0.234078	0.234078	0.203167	0.187347	0.171309	0.155097	0.138778	0.122449	0.106235	0.0902935	0.0748139
					3	0.277382	0.278419	0.279671	0.281165	0.282912	0.284905	0.287116	0.289495	0.291968	0.294437	0.296776	0.296776	0.300406	0.301289	0.301222	0.299916	0.29705	0.292269	0.285196	0.275433	0.262569
					4	0.154221	0.156308	0.158242	0.160135	0.162112	0.164309	0.166877	0.169978	0.17379	0.178501	0.184314	0.184314	0.200103	0.210524	0.222931	0.237544	0.254573	0.27421	0.296623	0.321952	0.350299
					5	0.0920761	0.0952385	0.0979067	0.100038	0.101589	0.102511	0.102757	0.102279	0.101035	0.0989851	0.0961005	0.0961005	0.0877802	0.0823692	0.0761826	0.069302	0.0618438	0.0539617	0.0458463	0.0377221	0.02984
					6	0.0535192	0.0576827	0.0618553	0.0660295	0.0701943	0.0743334	0.0784217	0.082423	0.0862865	0.0899446	0.0933094	0.0933094	0.0986995	0.100439	0.101319	0.101151	0.0997465	0.0969219	0.0925202	0.0864318	0.07862
					7	0.027449	0.0303022	0.0332332	0.036248	0.0393597	0.0425894	0.0459656	0.0495248	0.0533097	0.0573675	0.0617469	0.0617469	0.0716406	0.0772066	0.0831782	0.0895001	0.0960602	0.102672	0.109055	0.114822	0.119454
					8	0.0138718	0.0156999	0.0175928	0.0195353	0.0215123	0.0235103	0.0255187	0.0275316	0.029551	0.0315896	0.0336752	0.0336752	0.0382042	0.0408247	0.0438587	0.0474899	0.0519491	0.0575166	0.064523	0.0733458	0.084404
					Poisson Lookup Table																	Binomial Lookup Tables
					Individual Probability:	0.40657	0.365913	0.164661	0.0493982	0.0111146	0.00200063	0.000300094	3.85835e-05	4.34065e-06	4.34065e-07	3.90658e-08	3.19629e-09	2.39722e-10	1.65961e-11	1.0669e-12	6.40137e-14
					Cumulative Probability:	0.40657	0.772482	0.937143	0.986541	0.997656	0.999657	0.999957	0.999995	1	1	1	1	1	1	1	1
																						Number On	FDE:
					Number of Complexes:	0	1	2	3	4	5	6	7	8	9	10	11	12	13	14	15	per spot:	0.44
				0	0.444196	0.40657	0.0359857	0.00159255	4.69859e-05	1.03969e-06	1.84046e-08	2.715e-10	3.43294e-12	3.79814e-14	3.73528e-16	3.30612e-18	2.66024e-20	1.96216e-22	1.33593e-24	8.446e-27	4.98373e-29	0	0.098345	0.00967173	0.000951166	9.35424e-05	9.19942e-06	9.04717e-07	8.89743e-08	8.75018e-09	8.60536e-10	8.46294e-11	8.32287e-12	8.18512e-13	8.04966e-14	7.91643e-15	7.78541e-16
				1	0.123565		0.113098	0.0100103	0.00044301	1.30703e-05	2.89215e-07	5.11972e-09	7.55248e-11	9.54962e-13	1.05655e-14	1.03907e-16	9.19681e-19	7.40013e-21	5.45824e-23	3.71624e-25	2.34947e-27	1	0.309084	0.0607937	0.00896814	0.00117596	0.000144562	1.70604e-05	1.95744e-06	2.20004e-07	2.43409e-08	2.65978e-09	2.87734e-10	3.08696e-11	3.28886e-12	3.48323e-13	3.67027e-14
				2	0.162816		0.133294	0.0275284	0.00191444	7.70216e-05	2.15879e-06	4.62603e-08	8.01102e-10	1.16301e-11	1.45276e-13	1.592e-15	1.5536e-17	1.36638e-19	1.0936e-21	8.02974e-24	5.44574e-26	2	0.364278	0.167183	0.0387552	0.00692977	0.00107905	0.000154153	2.07628e-05	2.67934e-06	3.34687e-07	4.07516e-08	4.86064e-09	5.69985e-10	6.58947e-11	7.52627e-12	8.50715e-13
				3	0.118386		0.0698206	0.043259	0.005014	0.000282413	1.01771e-05	2.66548e-07	5.45512e-09	9.13791e-11	1.29365e-12	1.58442e-14	1.70896e-16	1.64616e-18	1.43209e-20	1.13563e-22	8.27234e-25	3	0.190812	0.262716	0.101502	0.0254092	0.00508697	0.000888213	0.000141385	2.1052e-05	2.98031e-06	4.05576e-07	5.34671e-08	6.86697e-09	8.62906e-10	1.06443e-10	1.29228e-11
				4	0.0658216		0.0137148	0.0424865	0.00886403	0.000721161	3.39844e-05	1.09951e-06	2.67886e-08	5.20535e-10	8.3856e-12	1.15153e-13	1.37633e-15	1.45509e-17	1.37839e-19	1.18228e-21	9.26207e-24	4	0.037481	0.258024	0.17944	0.0648841	0.0169869	0.00366388	0.0006943	0.000119921	1.93188e-05	2.94767e-06	4.30601e-07	6.06991e-08	8.30547e-09	1.10815e-09	1.44689e-10
				5	0.0392981		#NUM!	0.0267058	0.0111434	0.0013599	8.54464e-05	3.4556e-06	1.01031e-07	2.29035e-09	4.21676e-11	6.51437e-13	8.6512e-15	1.00609e-16	1.0397e-18	9.66089e-21	8.15062e-23	5	#NUM!	0.162187	0.225582	0.122353	0.0427098	0.011515	0.0026185	0.000527652	9.71459e-05	1.66754e-05	2.70663e-06	4.19691e-07	6.2647e-08	9.05514e-09	1.27326e-09
				6	0.022842		#NUM!	0.0104916	0.0102147	0.00195891	0.000167841	8.59786e-06	3.04296e-07	8.09803e-09	1.7118e-10	2.98575e-12	4.41829e-14	5.66525e-16	6.3991e-18	6.45209e-20	5.87039e-22	6	#NUM!	0.0637162	0.206784	0.176246	0.0838943	0.0286505	0.00788668	0.00186563	0.000394366	7.64288e-05	1.38232e-05	2.36326e-06	3.85577e-07	6.04754e-08	9.17052e-09
				7	0.0117152		#NUM!	0.00235525	0.00687932	0.00219877	0.00026375	1.73712e-05	7.51425e-07	2.3633e-08	5.76424e-10	1.13946e-11	1.88454e-13	2.67076e-15	3.30402e-17	3.62107e-19	3.55817e-21	7	#NUM!	0.0143036	0.139262	0.197828	0.131834	0.0578858	0.0194753	0.00544459	0.00132797	0.000291677	5.896e-05	1.11411e-05	1.99084e-06	3.39403e-07	5.55846e-08
				8	0.00592048		#NUM!	0.000231319	0.00337824	0.00194356	0.000336753	2.90037e-05	1.54981e-06	5.80275e-08	1.64178e-09	3.69307e-11	6.84827e-13	1.07546e-14	1.46026e-16	1.74264e-18	1.85216e-20	8	#NUM!	0.00140482	0.0683878	0.174866	0.168324	0.0966486	0.0401678	0.0133684	0.00378233	0.000945347	0.000214257	4.48627e-05	8.79879e-06	1.63338e-06	2.89338e-07
					0.00293324		#NUM!	#NUM!	0.0011797	0.00135741	0.000352789	4.05131e-05	2.70602e-06	1.21582e-07	4.01324e-09	1.03172e-10	2.15231e-12	3.75557e-14	5.60926e-16	7.30249e-18	8.4082e-20	9	#NUM!	#NUM!	0.0238815	0.122128	0.176339	0.135001	0.0701342	0.02801	0.00924571	0.00264097	0.000673378	0.000156663	3.37985e-05	6.84462e-06	1.3135e-06
					0.00138157		#NUM!	#NUM!	0.000278072	0.000746574	0.00030491	4.77475e-05	4.03971e-06	2.19715e-07	8.51379e-09	2.51297e-10	5.91886e-12	1.15081e-13	1.89513e-15	2.69671e-17	3.36929e-19	10	#NUM!	#NUM!	0.0056292	0.0671706	0.152407	0.159109	0.1047	0.0506181	0.0196141	0.00643264	0.00185179	0.000480062	0.000114191	2.52762e-05	5.26338e-06
					0.000630781		#NUM!	#NUM!	3.97246e-05	0.00031996	0.000217793	4.77475e-05	5.19391e-06	3.45267e-07	1.58113e-08	5.38493e-10	1.43744e-11	3.12364e-13	5.68538e-15	8.86061e-17	1.20332e-18	11	#NUM!	#NUM!	0.000804172	0.0287874	0.108862	0.159109	0.134615	0.0795427	0.0364262	0.0137842	0.0044972	0.00130302	0.000342572	8.30504e-05	1.87978e-05
					0.000282617		#NUM!	#NUM!	2.60102e-06	0.000104749	0.000128342	4.06422e-05	5.78132e-06	4.74742e-07	2.58816e-08	1.02249e-09	3.10589e-11	7.56739e-13	1.52625e-14	2.61072e-16	3.86064e-18	12	#NUM!	#NUM!	5.26541e-05	0.00942444	0.064151	0.135432	0.149839	0.109371	0.0596262	0.0261736	0.00971717	0.00315673	0.000919644	0.000244702	6.03096e-05
					0.00012306		#NUM!	#NUM!	#NUM!	2.53239e-05	6.20556e-05	2.94768e-05	5.59072e-06	5.73864e-07	3.75426e-08	1.73038e-09	6.007e-11	1.64653e-12	3.68984e-14	6.94278e-16	1.12001e-17	13	#NUM!	#NUM!	#NUM!	0.00227844	0.0310181	0.0982252	0.144899	0.132207	0.0864908	0.0442939	0.0187936	0.00686849	0.00222331	0.000650746	0.000174964
					5.22097e-05		#NUM!	#NUM!	#NUM!	4.26372e-06	2.4379e-05	1.81974e-05	4.70648e-06	6.11926e-07	4.84606e-08	2.62205e-09	1.0451e-10	3.23426e-12	8.07624e-14	1.67548e-15	2.95431e-17	14	#NUM!	#NUM!	#NUM!	0.000383614	0.0121857	0.060639	0.121981	0.140976	0.111644	0.0671188	0.0326971	0.0134917	0.00486634	0.00157042	0.000461513
					2.17286e-05		#NUM!	#NUM!	#NUM!	4.46675e-07	7.66197e-06	9.53198e-06	3.45142e-06	5.76959e-07	5.58451e-08	3.57098e-09	1.64229e-10	5.76006e-12	1.60756e-13	3.68605e-15	7.11849e-17	15	#NUM!	#NUM!	#NUM!	4.01882e-05	0.00382978	0.0317633	0.0894531	0.13292	0.128656	0.0914093	0.0513812	0.0240281	0.00968633	0.00345493	0.00111203
					0.4268
																						Number On	FDE:
					Number of Complexes:	0	1	2	3	4	5	6	7	8	9	10	11	12	13	14	15	per spot:	0.46
				0	0.438905	0.40657	0.0311138	0.00119053	3.03694e-05	5.81024e-07	8.89286e-09	1.13425e-10	1.24002e-12	1.18619e-14	1.00863e-16	7.71876e-19	5.36998e-21	3.42459e-23	2.01596e-25	1.10198e-27	5.6221e-30	0	0.0850306	0.0072302	0.000614788	5.22757e-05	4.44504e-06	3.77964e-07	3.21385e-08	2.73275e-09	2.32367e-10	1.97583e-11	1.68006e-12	1.42857e-13	1.21472e-14	1.03288e-15	8.78265e-17
				1	0.114449		0.106017	0.00811324	0.000310443	7.91914e-06	1.51508e-07	2.31891e-09	2.95767e-11	3.23347e-13	3.09312e-15	2.6301e-17	2.01275e-19	1.40028e-21	8.92997e-24	5.25684e-26	2.87352e-28	1	0.289734	0.0492724	0.0062845	0.000712499	7.57302e-05	7.72726e-06	7.66562e-07	7.44928e-08	7.12594e-09	6.73247e-10	6.29712e-11	5.84125e-12	5.38075e-13	4.92723e-14	4.48891e-15
				2	0.161162		0.135466	0.0241895	0.00145448	5.05945e-05	1.22609e-06	2.27167e-08	3.40132e-10	4.26938e-12	4.61104e-14	4.36888e-16	3.68631e-18	2.80315e-20	1.93979e-22	1.23146e-24	7.22104e-27	2	0.370215	0.146905	0.029444	0.00455208	0.000612854	7.56985e-05	8.81546e-06	9.83581e-07	1.06229e-07	1.11834e-08	1.15331e-09	1.16933e-10	1.16882e-11	1.15425e-12	1.12805e-13
				3	0.122481		0.0769316	0.0412117	0.00413001	0.000201129	6.26669e-06	1.41909e-07	2.5111e-09	3.63688e-11	4.45164e-13	4.71408e-15	4.39626e-17	3.66139e-19	2.75402e-21	1.88824e-23	1.18924e-25	3	0.210246	0.250282	0.0836065	0.0180959	0.00313236	0.000472882	6.50821e-05	8.37865e-06	1.02557e-06	1.2067e-07	1.37542e-08	1.52735e-09	1.65943e-10	1.76985e-11	1.8578e-12
				4	0.0687624		0.0163836	0.0438828	0.00791586	0.000556829	2.26878e-05	6.34649e-07	1.33693e-08	2.24611e-10	3.12852e-12	3.71452e-14	3.83859e-16	3.50884e-18	2.87387e-20	2.13127e-22	1.44361e-24	4	0.0447746	0.266504	0.160246	0.0500989	0.0113403	0.00211483	0.000346502	5.17459e-05	7.20749e-06	9.50835e-07	1.20095e-07	1.46371e-08	1.73165e-09	1.99763e-10	2.25516e-11
				5	0.0418968		#NUM!	0.0299053	0.010789	0.00113841	6.18451e-05	2.16251e-06	5.46654e-08	1.07148e-09	1.70562e-11	2.27824e-13	2.61593e-15	2.63033e-17	2.35019e-19	1.88814e-21	1.37731e-23	5	#NUM!	0.181618	0.218409	0.102424	0.0309129	0.0072061	0.00141681	0.000246847	3.92941e-05	5.83179e-06	8.18425e-07	1.09724e-07	1.41611e-08	1.76976e-09	2.15159e-10
				6	0.0253755		#NUM!	0.0127375	0.0107224	0.00177788	0.000131707	5.83343e-06	1.78506e-07	4.10733e-09	7.50684e-11	1.13209e-12	1.44845e-14	1.6058e-16	1.56824e-18	1.36716e-20	1.07549e-22	6	#NUM!	0.0773557	0.217061	0.159959	0.065833	0.0194387	0.00462649	0.000946248	0.000172943	2.8979e-05	4.53165e-06	6.69858e-07	9.44944e-08	1.28143e-08	1.6801e-09
				7	0.0133304		#NUM!	0.00310012	0.00782907	0.00216356	0.00022439	1.2778e-05	4.77906e-07	1.29957e-08	2.74059e-10	4.68409e-12	6.69812e-14	8.20742e-16	8.77884e-18	8.31867e-20	7.06752e-22	7	#NUM!	0.0188273	0.158489	0.194659	0.11216	0.04258	0.0123863	0.00299395	0.000631378	0.000119902	2.09559e-05	3.42372e-06	5.28969e-07	7.79709e-08	1.10406e-08
				8	0.00690662		#NUM!	0.000330105	0.00416825	0.00207341	0.000310614	2.31305e-05	1.06865e-06	3.4595e-08	8.46284e-10	1.64594e-11	2.63893e-13	3.58314e-15	4.20653e-17	4.34035e-19	3.98857e-21	8	#NUM!	0.00200476	0.0843807	0.186548	0.155258	0.0770776	0.0276971	0.00797	0.00194967	0.000421324	8.25623e-05	1.49471e-05	2.53464e-06	4.0682e-07	6.2308e-08
					0.00353802		#NUM!	#NUM!	0.0015781	0.00156999	0.000352796	3.5029e-05	2.02296e-06	7.85861e-08	2.24283e-09	4.98522e-11	8.99192e-13	1.35658e-14	1.75185e-16	1.97191e-18	1.9631e-20	9	#NUM!	#NUM!	0.0319466	0.141255	0.176343	0.116727	0.0524306	0.0181047	0.00516703	0.00127611	0.000281323	5.65898e-05	1.05558e-05	1.84827e-06	3.06668e-07
					0.00171825		#NUM!	#NUM!	0.000403293	0.000936179	0.000330583	4.47592e-05	3.2742e-06	1.53971e-07	5.1585e-09	1.31647e-10	2.68093e-12	4.50687e-14	6.41698e-16	7.89494e-18	8.52857e-20	10	#NUM!	#NUM!	0.00816413	0.0842296	0.16524	0.149151	0.0848599	0.0354718	0.0118842	0.00336987	0.00083876	0.000188004	3.86655e-05	7.39992e-06	1.3323e-06
					0.000806826		#NUM!	#NUM!	6.24629e-05	0.000434992	0.000256007	4.85269e-05	4.56403e-06	2.6232e-07	1.03865e-08	3.05846e-10	7.05887e-12	1.32626e-13	2.08714e-15	2.81241e-17	3.30231e-19	11	#NUM!	#NUM!	0.00126448	0.039137	0.127963	0.161705	0.11829	0.0604334	0.0239284	0.00782899	0.00220845	0.00055325	0.00012576	2.63607e-05	5.15875e-06
					0.00037309		#NUM!	#NUM!	4.4341e-06	0.000154395	0.00016356	4.47825e-05	5.50783e-06	3.91051e-07	1.84328e-08	6.29627e-10	1.65361e-11	3.48349e-13	6.0746e-15	8.98408e-17	1.14867e-18	12	#NUM!	#NUM!	8.97623e-05	0.0138912	0.0817544	0.149228	0.142751	0.0900906	0.0424655	0.0161171	0.00517351	0.00145314	0.000366025	8.42077e-05	1.79442e-05
					0.00016774		#NUM!	#NUM!	#NUM!	4.04683e-05	8.57409e-05	3.52136e-05	5.77459e-06	5.12489e-07	2.89883e-08	1.15521e-09	3.46739e-11	8.21746e-13	1.5922e-14	2.59028e-16	3.61292e-18	13	#NUM!	#NUM!	#NUM!	0.003641	0.042857	0.117342	0.149665	0.118067	0.0667834	0.029571	0.0108481	0.00342791	0.000959382	0.000242787	5.64398e-05
					7.33807e-05		#NUM!	#NUM!	#NUM!	7.38707e-06	3.65193e-05	2.35689e-05	5.27046e-06	5.92481e-07	4.05683e-08	1.89785e-09	6.54034e-11	1.75001e-12	3.77833e-14	6.77722e-16	1.03322e-17	14	#NUM!	#NUM!	#NUM!	0.000664628	0.0182539	0.0785383	0.136599	0.136496	0.0934615	0.0485808	0.0204622	0.00730018	0.00227663	0.000635228	0.000161406
					3.1517e-05		#NUM!	#NUM!	#NUM!	8.39025e-07	1.24436e-05	1.33848e-05	4.19034e-06	6.05647e-07	5.06854e-08	2.80226e-09	1.11428e-10	3.37904e-12	8.15372e-14	1.61649e-15	2.69913e-17	15	#NUM!	#NUM!	#NUM!	7.54886e-05	0.00621985	0.044602	0.108604	0.139529	0.116769	0.0717317	0.0348616	0.0140956	0.00491302	0.00151514	0.000421648
					0.439915
																						Number On	FDE:
					Number of Complexes:	0	1	2	3	4	5	6	7	8	9	10	11	12	13	14	15	per spot:	0.48
				0	0.434224	0.40657	0.0267541	0.000880272	1.93086e-05	3.17649e-07	4.18055e-09	4.58498e-11	4.31018e-13	3.54537e-15	2.59224e-17	1.70581e-19	1.02046e-21	5.59588e-24	2.83257e-26	1.3314e-28	5.84082e-31	0	0.0731162	0.00534597	0.000390877	2.85794e-05	2.08962e-06	1.52785e-07	1.1171e-08	8.16784e-10	5.97201e-11	4.3665e-12	3.19262e-13	2.33432e-14	1.70677e-15	1.24792e-16	9.12432e-18
				1	0.105504		0.0987845	0.00650047	0.00021388	4.69143e-06	7.71793e-08	1.01575e-09	1.11402e-11	1.04725e-13	8.61421e-16	6.29838e-18	4.14462e-20	2.47941e-22	1.35964e-24	6.88232e-27	3.23491e-29	1	0.269967	0.039478	0.00432971	0.000422096	3.85776e-05	3.38477e-06	2.88728e-07	2.41265e-08	1.98454e-09	1.61225e-10	1.29669e-11	1.03428e-12	8.19247e-14	6.45079e-15	5.05347e-16
				2	0.158899		0.136779	0.0210015	0.00108585	3.24791e-05	6.76803e-07	1.07826e-08	1.38824e-10	1.49837e-12	1.39153e-14	1.13371e-16	8.22547e-19	5.3784e-21	3.20037e-23	1.74705e-25	8.80892e-28	2	0.373801	0.127544	0.0219816	0.0029222	0.000338296	3.59307e-05	3.598e-06	3.45195e-07	3.2058e-08	2.90204e-09	2.57344e-10	2.2436e-11	1.92838e-12	1.63751e-13	1.3761e-14
				3	0.126428		0.0841714	0.038772	0.00334109	0.00013991	3.74845e-06	7.29898e-08	1.11059e-09	1.38311e-11	1.45575e-13	1.32557e-15	1.06298e-17	7.61251e-20	4.92365e-22	2.90279e-24	1.57205e-26	3	0.230031	0.235466	0.0676358	0.012588	0.00187364	0.000243223	2.8784e-05	3.18642e-06	3.35376e-07	3.39316e-08	3.32568e-09	3.17556e-10	2.96674e-11	2.72078e-12	2.45581e-13
				4	0.0715351		0.0194242	0.0447369	0.00693918	0.00041973	1.47055e-05	3.5372e-07	6.40724e-09	9.2562e-11	1.10861e-12	1.13183e-14	1.00575e-16	7.9053e-19	5.56751e-21	3.55034e-23	2.06785e-25	4	0.0530842	0.271692	0.140474	0.0377639	0.00735042	0.0011787	0.000166062	2.13245e-05	2.55402e-06	2.89724e-07	3.1466e-08	3.29769e-09	3.3547e-10	3.32773e-11	3.23033e-12
				5	0.0442598		#NUM!	0.0330365	0.0102486	0.000929864	4.34377e-05	1.30604e-06	2.8389e-08	4.78474e-10	6.54932e-12	7.52231e-14	7.42705e-16	6.42154e-18	4.93367e-20	3.40832e-22	2.13784e-24	5	#NUM!	0.200634	0.20747	0.0836615	0.021712	0.00435211	0.00073578	0.000110231	1.50884e-05	1.92555e-06	2.32364e-07	2.67874e-08	2.97278e-09	3.19462e-10	3.33967e-11
				6	0.0279624		#NUM!	0.0152476	0.011037	0.00157362	0.000100241	3.81766e-06	1.00453e-07	1.98751e-09	3.12352e-11	4.05048e-13	4.45623e-15	4.24809e-17	3.56742e-19	2.67422e-21	1.80894e-23	6	#NUM!	0.0926002	0.223429	0.141581	0.0501046	0.0127215	0.00260353	0.000457883	7.19599e-05	1.03683e-05	1.39419e-06	1.77209e-07	2.14955e-08	2.50655e-09	2.82587e-10
				7	0.0150234		#NUM!	0.00402135	0.00873256	0.0020751	0.00018506	9.0617e-06	2.91425e-07	6.81432e-09	1.23568e-10	1.81604e-12	2.23301e-14	2.35279e-16	2.16398e-18	1.76322e-20	1.28813e-22	7	#NUM!	0.024422	0.176779	0.1867	0.0925009	0.0301962	0.0075531	0.00156988	0.000284676	4.64866e-05	6.98625e-06	9.81466e-07	1.3039e-07	1.65267e-08	2.01227e-09
				8	0.00795302		#NUM!	0.000464002	0.00503802	0.00215491	0.00027759	1.77749e-05	7.06146e-07	1.96567e-08	4.13477e-10	6.91491e-12	9.53325e-14	1.11305e-15	1.1236e-17	9.969e-20	7.8774e-22	8	#NUM!	0.00281793	0.101988	0.193881	0.138751	0.059231	0.0183017	0.00452851	0.000952571	0.000177007	2.98259e-05	4.64309e-06	6.77026e-07	9.34394e-08	1.23058e-08
					0.00420733		#NUM!	#NUM!	0.00206688	0.00176813	0.000341649	2.9169e-05	1.4485e-06	4.83857e-08	1.18742e-09	2.26951e-11	3.51997e-13	4.56636e-15	5.07062e-17	4.90782e-19	4.20128e-21	9	#NUM!	#NUM!	0.0418412	0.159082	0.170771	0.0971996	0.037542	0.0111471	0.00273559	0.000580945	0.000110126	1.90486e-05	3.0553e-06	4.60009e-07	6.56309e-08
					0.00210479		#NUM!	#NUM!	0.000572367	0.00114248	0.000346905	4.03879e-05	2.54045e-06	1.02727e-07	2.95942e-09	6.49429e-11	1.13722e-12	1.64389e-14	2.01265e-16	2.12924e-18	1.97783e-20	10	#NUM!	#NUM!	0.0115868	0.102791	0.173398	0.134584	0.065843	0.0236662	0.00681793	0.0016624	0.000355793	6.85748e-05	1.21272e-05	1.99573e-06	3.0897e-07
					0.00101389		#NUM!	#NUM!	9.60615e-05	0.000575237	0.000291109	4.74487e-05	3.83733e-06	1.89649e-07	6.45692e-09	1.63493e-10	3.24466e-12	5.24206e-14	7.09352e-16	8.21915e-18	8.2986e-20	11	#NUM!	#NUM!	0.00194464	0.0517551	0.145509	0.158113	0.0994551	0.0436914	0.0148755	0.00418505	0.00101513	0.000218672	4.2742e-05	7.7038e-06	1.29638e-06
					0.000482957		#NUM!	#NUM!	7.38935e-06	0.000221245	0.000201537	4.74487e-05	5.01805e-06	3.06356e-07	1.24172e-08	3.64714e-10	8.23644e-12	1.49197e-13	2.23719e-15	2.84509e-17	3.12793e-19	12	#NUM!	#NUM!	0.000149587	0.0199058	0.100737	0.158113	0.130057	0.0705784	0.0286067	0.00933589	0.00257687	0.000622375	0.000134802	2.6667e-05	4.88635e-06
					0.000223909		#NUM!	#NUM!	#NUM!	6.28388e-05	0.000114483	4.04297e-05	5.70097e-06	4.35062e-07	2.11606e-08	7.25112e-10	1.87147e-11	3.81379e-13	6.35414e-15	8.8888e-17	1.06609e-18	13	#NUM!	#NUM!	#NUM!	0.00565372	0.0572233	0.134723	0.147757	0.10023	0.0487499	0.0185613	0.00585514	0.00159092	0.000382868	8.33147e-05	1.66541e-05
					0.000100807		#NUM!	#NUM!	#NUM!	1.24297e-05	5.28381e-05	2.93226e-05	5.63833e-06	5.45022e-07	3.20897e-08	1.29086e-09	3.82521e-11	8.80106e-13	1.63392e-14	2.52012e-16	3.3037e-18	14	#NUM!	#NUM!	#NUM!	0.00111832	0.0264108	0.0977114	0.146133	0.125562	0.0739284	0.0330432	0.0119676	0.00367136	0.000984519	0.000236211	5.16093e-05
					4.45909e-05		#NUM!	#NUM!	#NUM!	1.5298e-06	1.95095e-05	1.80447e-05	4.85764e-06	6.03717e-07	4.34445e-08	2.06538e-09	7.06193e-11	1.84145e-12	3.82086e-14	6.51355e-16	9.35202e-18	15	#NUM!	#NUM!	#NUM!	0.000137639	0.00975167	0.0601301	0.125899	0.139085	0.100088	0.0528691	0.0220941	0.00768161	0.00230226	0.000610514	0.000146094
					0.452061
																						Number On	FDE:
					Number of Complexes:	0	1	2	3	4	5	6	7	8	9	10	11	12	13	14	15	per spot:	0.5
				0	0.430095	0.40657	0.0228695	0.000643206	1.20601e-05	1.69595e-07	1.90795e-09	1.7887e-11	1.43735e-13	1.01064e-15	6.31647e-18	3.55302e-20	1.81688e-22	8.51664e-25	3.68508e-27	1.48061e-29	5.5523e-32	0	0.0625	0.00390625	0.000244141	1.52588e-05	9.53674e-07	5.96046e-08	3.72529e-09	2.32831e-10	1.45519e-11	9.09495e-13	5.68434e-14	3.55271e-15	2.22045e-16	1.38778e-17	8.67362e-19
				1	0.0967713		0.0914782	0.00514565	0.000144721	2.71352e-06	3.81589e-08	4.29288e-10	4.02458e-12	3.23403e-14	2.27393e-16	1.42121e-18	7.99429e-21	4.08799e-23	1.91624e-25	8.29144e-28	3.33138e-30	1	0.25	0.03125	0.00292969	0.000244141	1.90735e-05	1.43051e-06	1.04308e-07	7.45058e-09	5.23869e-10	3.63798e-11	2.50111e-12	1.7053e-13	1.15463e-14	7.77156e-16	5.20417e-17
				2	0.156044		0.137217	0.0180098	0.000795967	2.03514e-05	3.6251e-07	4.93681e-09	5.43318e-11	5.01275e-13	3.97938e-15	2.77135e-17	1.71877e-19	9.60677e-22	4.88642e-24	2.28015e-26	9.82758e-29	2	0.375	0.109375	0.0161133	0.00183105	0.000181198	1.64509e-05	1.40816e-06	1.15484e-07	9.16771e-09	7.09406e-10	5.37739e-11	4.00746e-12	2.94431e-13	2.13718e-14	1.53523e-15
				3	0.130248		0.0914782	0.0360195	0.00265322	9.49734e-05	2.17506e-06	3.62033e-08	4.70875e-10	5.01275e-12	4.50996e-14	3.51038e-16	2.40628e-18	1.47304e-20	8.14404e-23	4.10426e-25	1.9e-27	3	0.25	0.21875	0.0537109	0.00854492	0.00108719	0.00012064	1.22041e-05	1.15484e-06	1.03901e-07	8.98581e-09	7.52834e-10	6.14477e-11	4.90719e-12	3.84692e-13	2.96811e-14
				4	0.0741818		0.0228695	0.0450244	0.00596975	0.000308663	9.244e-06	1.90067e-07	2.94297e-09	3.63425e-11	3.72072e-13	3.2471e-15	2.46644e-17	1.65717e-19	9.97645e-22	5.43815e-24	2.7075e-26	4	0.0625	0.273438	0.12085	0.027771	0.00462055	0.000633359	7.62753e-05	8.37259e-06	8.57181e-07	8.31187e-08	7.71655e-09	6.91287e-10	6.0113e-11	5.09717e-12	4.22956e-13
				5	0.0463423		#NUM!	0.0360195	0.00955161	0.000740792	2.95808e-05	7.60269e-07	1.41263e-08	2.03518e-10	2.38126e-12	2.33791e-14	1.97315e-16	1.45831e-18	9.57739e-21	5.65567e-23	3.0324e-25	5	#NUM!	0.21875	0.193359	0.0666504	0.0147858	0.00253344	0.000366122	4.68865e-05	5.48596e-06	5.98455e-07	6.17324e-08	6.08333e-09	5.77085e-10	5.30106e-11	4.73711e-12
				6	0.0305878		#NUM!	0.0180098	0.0111435	0.00135812	7.3952e-05	2.40752e-06	5.41507e-08	9.1583e-10	1.23032e-11	1.36378e-13	1.28255e-15	1.04512e-17	7.50229e-20	4.80732e-22	2.7797e-24	6	#NUM!	0.109375	0.225586	0.122192	0.0369644	0.00802255	0.00140347	0.000210989	2.83441e-05	3.49099e-06	4.01261e-07	4.35972e-08	4.5205e-09	4.5059e-10	4.34235e-11
				7	0.0167917		#NUM!	0.00514565	0.00955161	0.00194017	0.000147904	6.19076e-06	1.70188e-07	3.40165e-09	5.27279e-11	6.62409e-13	6.9624e-15	6.27072e-17	4.93007e-19	3.4338e-21	2.14434e-23	7	#NUM!	0.03125	0.193359	0.174561	0.0739288	0.0206294	0.00441089	0.000783674	0.000121475	1.69562e-05	2.17827e-06	2.61583e-07	2.97061e-08	3.2185e-09	3.34981e-10
				8	0.00904961		#NUM!	0.000643206	0.00596975	0.00218269	0.000240344	1.31554e-05	4.46743e-07	1.06302e-08	1.91139e-10	2.73244e-12	3.22011e-14	3.21375e-16	2.77317e-18	2.1032e-20	1.42062e-22	8	#NUM!	0.00390625	0.12085	0.196381	0.120134	0.0438375	0.0115786	0.00244898	0.000440346	6.99444e-05	1.00745e-05	1.34061e-06	1.67097e-07	1.97133e-08	2.21925e-09
					0.00493826		#NUM!	#NUM!	0.00265322	0.00194017	0.000320459	2.33873e-05	9.92762e-07	2.83471e-08	5.94654e-10	9.71533e-12	1.28804e-13	1.42833e-15	1.35577e-17	1.12171e-19	8.20805e-22	9	#NUM!	#NUM!	0.0537109	0.174561	0.160179	0.0779333	0.0257302	0.00653062	0.00136997	0.000248691	4.0298e-05	5.95828e-06	8.16919e-07	1.05138e-07	1.28223e-08
					0.00254363		#NUM!	#NUM!	0.000795967	0.00135812	0.000352505	3.5081e-05	1.88625e-06	6.51984e-08	1.60556e-09	3.01175e-11	4.50815e-13	5.57049e-15	5.82981e-17	5.27203e-19	4.18611e-21	10	#NUM!	#NUM!	0.0161133	0.122192	0.176197	0.1169	0.0488874	0.0150204	0.00369891	0.000770943	0.000141043	2.32373e-05	3.51275e-06	4.94147e-07	6.53939e-08
					0.00125384		#NUM!	#NUM!	0.000144721	0.000740792	0.000320459	4.46485e-05	3.08659e-06	1.30397e-07	3.79497e-09	8.21387e-11	1.39343e-12	1.92435e-14	2.22593e-16	2.20467e-18	1.90278e-20	11	#NUM!	#NUM!	0.00292969	0.0666504	0.160179	0.148782	0.0799976	0.0300409	0.00874287	0.00210257	0.000435951	8.02743e-05	1.34123e-05	2.06643e-06	2.97245e-07
					0.000614046		#NUM!	#NUM!	1.20601e-05	0.000308663	0.000240344	4.83693e-05	4.37267e-06	2.28194e-07	7.90619e-09	1.98502e-10	3.83193e-12	5.93342e-14	7.60526e-16	8.2675e-18	7.76967e-20	12	#NUM!	#NUM!	0.000244141	0.027771	0.120134	0.16118	0.11333	0.0525715	0.0182143	0.00508121	0.00119887	0.000247512	4.58254e-05	7.74913e-06	1.21375e-06
					0.000293274		#NUM!	#NUM!	#NUM!	9.49734e-05	0.000147904	4.46485e-05	5.38174e-06	3.51068e-07	1.4596e-08	4.27542e-10	9.43245e-12	1.6431e-13	2.34008e-15	2.79823e-17	2.8688e-19	13	#NUM!	#NUM!	#NUM!	0.00854492	0.0739288	0.148782	0.139483	0.0808792	0.0336264	0.0109442	0.00295106	0.000685419	0.000141001	2.62278e-05	4.48154e-06
					0.000135652		#NUM!	#NUM!	#NUM!	2.03514e-05	7.3952e-05	3.5081e-05	5.76615e-06	4.7645e-07	2.39792e-08	8.24546e-10	2.08861e-11	4.10775e-13	6.51879e-15	8.59457e-17	9.63097e-19	14	#NUM!	#NUM!	#NUM!	0.00183105	0.0369644	0.1169	0.149446	0.109765	0.0552434	0.0211066	0.00653448	0.00171355	0.000392789	8.05568e-05	1.50452e-05
					6.16718e-05		#NUM!	#NUM!	#NUM!	2.71352e-06	2.95808e-05	2.33873e-05	5.38174e-06	5.7174e-07	3.51695e-08	1.42921e-09	4.17723e-11	9.3109e-13	1.65143e-14	2.40648e-16	2.9535e-18	15	#NUM!	#NUM!	#NUM!	0.000244141	0.0147858	0.0779333	0.139483	0.131718	0.0810236	0.0365847	0.013069	0.00388404	0.000995067	0.000225559	4.61385e-05
					0.463245
																						Number On	FDE:
					Number of Complexes:	0	1	2	3	4	5	6	7	8	9	10	11	12	13	14	15	per spot:	0.52
				0	0.426465	0.40657	0.0194242	0.000464002	7.38935e-06	8.82579e-08	8.43317e-10	6.71502e-12	4.58307e-14	2.737e-16	1.45291e-18	6.94139e-21	3.01482e-23	1.20029e-25	4.41115e-28	1.50533e-30	4.79454e-33	0	0.0530842	0.00281793	0.000149587	7.94072e-06	4.21526e-07	2.23764e-08	1.18783e-09	6.3055e-11	3.34722e-12	1.77684e-13	9.43223e-15	5.00702e-16	2.65793e-17	1.41094e-18	7.48987e-20
				1	0.0882904		0.0841714	0.00402135	9.60615e-05	1.5298e-06	1.82719e-08	1.7459e-10	1.3902e-12	9.48825e-15	5.66635e-17	3.00794e-19	1.43706e-21	6.24153e-24	2.48495e-26	9.13232e-29	3.11645e-31	1	0.230031	0.024422	0.00194464	0.000137639	9.13307e-06	5.81786e-07	3.60309e-08	2.18591e-09	1.30542e-10	7.69966e-12	4.49603e-13	2.60365e-14	1.4973e-15	8.55972e-17	4.86842e-18
				2	0.152611		0.136779	0.0152476	0.000572367	1.24297e-05	1.88048e-07	2.17511e-09	2.03317e-11	1.59324e-13	1.07425e-15	6.35427e-18	3.34716e-20	1.58899e-22	6.86467e-25	2.72067e-27	9.95966e-30	2	0.373801	0.0926002	0.0115868	0.00111832	9.39945e-05	7.24808e-06	5.26952e-07	3.6705e-08	2.47485e-09	1.62655e-10	1.0472e-11	6.62846e-13	4.1363e-14	2.55008e-15	1.55586e-16
				3	0.133952		0.0987845	0.0330365	0.00206688	6.28388e-05	1.22231e-06	1.728e-08	1.90892e-10	1.72601e-12	1.31894e-14	8.71946e-17	5.07653e-19	2.63949e-21	1.23945e-23	5.30531e-26	2.086e-28	3	0.269967	0.200634	0.0418412	0.00565372	0.000610964	5.7582e-05	4.94749e-06	3.97638e-07	3.03857e-08	2.23199e-09	1.58825e-10	1.10106e-11	7.46832e-13	4.97266e-14	3.25867e-15
				4	0.0767561		0.0267541	0.0447369	0.00503802	0.000221245	5.62773e-06	9.82801e-08	1.2925e-09	1.35563e-11	1.1788e-13	8.73763e-16	5.63706e-18	3.21687e-20	1.64486e-22	7.61533e-25	3.22026e-27	4	0.0731162	0.271692	0.101988	0.0199058	0.00281298	0.000327497	3.34986e-05	3.12311e-06	2.71572e-07	2.23664e-08	1.76362e-09	1.34192e-10	9.91108e-12	7.13784e-13	5.03057e-14
				5	0.0480998		#NUM!	0.038772	0.00873256	0.000575237	1.95095e-05	4.2588e-07	6.72098e-09	8.22418e-11	8.173e-13	6.81535e-15	4.88545e-17	3.06675e-19	1.71065e-21	8.57994e-24	3.90725e-26	5	#NUM!	0.235466	0.176779	0.0517551	0.00975167	0.00141916	0.000174193	1.89469e-05	1.8829e-06	1.74458e-07	1.52847e-08	1.2793e-09	1.03075e-10	8.04197e-12	6.10376e-13
				6	0.0332353		#NUM!	0.0210015	0.011037	0.00114248	5.28381e-05	1.46101e-06	2.79107e-08	4.00929e-10	4.57461e-12	4.30692e-14	3.44017e-16	2.38099e-18	1.45168e-20	7.90069e-23	3.88011e-25	6	#NUM!	0.127544	0.223429	0.102791	0.0264108	0.00486849	0.000723384	9.23661e-05	1.0539e-05	1.10248e-06	1.0763e-07	9.93231e-09	8.74708e-10	7.40531e-11	6.06138e-12
				7	0.0186359		#NUM!	0.00650047	0.0102486	0.00176813	0.000114483	4.06995e-06	9.50294e-08	1.61326e-09	2.12393e-11	2.26626e-13	2.02315e-15	1.54765e-17	1.03346e-19	6.11363e-22	3.24266e-24	7	#NUM!	0.039478	0.20747	0.159082	0.0572233	0.0135622	0.00246295	0.000371663	4.89311e-05	5.80114e-06	6.32967e-07	6.456e-08	6.22709e-09	5.7303e-10	5.06558e-11
				8	0.0101855		#NUM!	0.000880272	0.00693918	0.00215491	0.000201537	9.36935e-06	2.7024e-07	5.46156e-09	8.34084e-11	1.01274e-12	1.01368e-14	8.59266e-17	6.29763e-19	4.05665e-21	2.32729e-23	8	#NUM!	0.00534597	0.140474	0.193881	0.100737	0.0312214	0.00700402	0.00125824	0.000192157	2.59238e-05	3.17143e-06	3.58442e-07	3.79463e-08	3.80229e-09	3.63561e-10
					0.005726		#NUM!	#NUM!	0.00334109	0.0020751	0.000291109	1.80447e-05	6.50577e-07	1.57778e-08	2.81117e-10	3.90091e-12	4.39262e-14	4.13721e-16	3.33541e-18	2.34384e-20	1.45671e-22	9	#NUM!	#NUM!	0.0676358	0.1867	0.145509	0.0601301	0.0168615	0.0036349	0.000647639	9.98547e-05	1.37429e-05	1.72583e-06	2.00975e-07	2.19688e-08	2.27562e-09
					0.00303708		#NUM!	#NUM!	0.00108585	0.00157362	0.000346905	2.93226e-05	1.3391e-06	3.93131e-08	8.22268e-10	1.31006e-11	1.66554e-13	1.74797e-15	1.55375e-17	1.19341e-19	8.04832e-22	10	#NUM!	#NUM!	0.0219816	0.141581	0.173398	0.0977114	0.0347066	0.00905697	0.00189434	0.000335346	5.21083e-05	7.29165e-06	9.36208e-07	1.11858e-07	1.25728e-08
					0.00152828		#NUM!	#NUM!	0.00021388	0.000929864	0.000341649	4.04297e-05	2.37387e-06	8.51784e-08	2.1055e-09	3.87062e-11	5.57702e-13	6.54164e-15	6.42686e-17	5.40649e-19	3.96319e-21	11	#NUM!	#NUM!	0.00432971	0.0836615	0.170771	0.134723	0.0615254	0.0196234	0.00485067	0.000990794	0.000174484	2.72884e-05	3.8725e-06	5.0675e-07	6.19115e-08
					0.000767887		#NUM!	#NUM!	1.93086e-05	0.00041973	0.00027759	4.74487e-05	3.64323e-06	1.61484e-07	4.752e-09	1.01335e-10	1.66149e-12	2.18509e-14	2.37883e-16	2.19639e-18	1.75316e-20	12	#NUM!	#NUM!	0.000390877	0.0377639	0.138751	0.158113	0.0944244	0.0372027	0.0109477	0.00259395	0.000519817	9.1151e-05	1.43336e-05	2.05867e-06	2.73873e-07
					0.000377555		#NUM!	#NUM!	#NUM!	0.00013991	0.00018506	4.74487e-05	4.85764e-06	2.6914e-07	9.50401e-09	2.36448e-10	4.43063e-12	6.55527e-14	7.92943e-16	8.05342e-18	7.01264e-20	13	#NUM!	#NUM!	#NUM!	0.012588	0.0925009	0.158113	0.125899	0.0620046	0.0218954	0.00605256	0.00138618	0.000273453	4.77787e-05	7.54846e-06	1.09549e-06
					0.000179159		#NUM!	#NUM!	#NUM!	3.24791e-05	0.000100241	4.03879e-05	5.63833e-06	3.957e-07	1.69149e-08	4.94008e-10	1.06282e-11	1.77539e-13	2.39299e-15	2.67968e-17	2.55043e-19	14	#NUM!	#NUM!	#NUM!	0.0029222	0.0501046	0.134584	0.146133	0.0911615	0.0389685	0.0126455	0.00332518	0.000740602	0.000144189	2.51166e-05	3.98419e-06
					8.35413e-05		#NUM!	#NUM!	#NUM!	4.69143e-06	4.34377e-05	2.9169e-05	5.70097e-06	5.1441e-07	2.68759e-08	9.27637e-10	2.30279e-11	4.35956e-13	6.56742e-15	8.12836e-17	8.4731e-19	15	#NUM!	#NUM!	#NUM!	0.000422096	0.021712	0.0971996	0.147757	0.11851	0.0619167	0.0237455	0.00720455	0.00181859	0.00039572	7.6187e-05	1.32364e-05
					0.473476
																						Number On	FDE:
					Number of Complexes:	0	1	2	3	4	5	6	7	8	9	10	11	12	13	14	15	per spot:	0.54
				0	0.423288	0.40657	0.0163836	0.000330105	4.4341e-06	4.46703e-08	3.60017e-10	2.41794e-12	1.39194e-14	7.01141e-17	3.13933e-19	1.26506e-21	4.63438e-24	1.55627e-26	4.82408e-29	1.38855e-31	3.73029e-34	0	0.0447746	0.00200476	8.97623e-05	4.01907e-06	1.79952e-07	8.05727e-09	3.60761e-10	1.61529e-11	7.23239e-13	3.23827e-14	1.44992e-15	6.49196e-17	2.90675e-18	1.30148e-19	5.82733e-21
				1	0.080095		0.0769316	0.00310012	6.24629e-05	8.39025e-07	8.45257e-09	6.81228e-11	4.57525e-13	2.63385e-15	1.32671e-17	5.94027e-20	2.39376e-22	8.76922e-25	2.94479e-27	9.12818e-30	2.62742e-32	1	0.210246	0.0188273	0.00126448	7.54886e-05	4.22496e-06	2.27005e-07	1.1858e-08	6.06787e-10	3.05647e-11	1.52058e-12	7.48916e-14	3.65808e-15	1.77438e-16	8.55584e-18	4.10447e-19
				2	0.148615		0.135466	0.0127375	0.000403293	7.38707e-06	9.42645e-08	9.19658e-10	7.25078e-12	4.79246e-14	2.72552e-16	1.35981e-18	6.04163e-21	2.41916e-23	8.81515e-26	2.94682e-28	9.09888e-31	2	0.370215	0.0773557	0.00816413	0.000664628	4.71175e-05	3.06457e-06	1.87924e-07	1.10409e-08	6.27906e-10	3.48081e-11	1.8902e-12	1.00915e-13	5.31157e-15	2.76205e-16	1.4214e-17
				3	0.137542		0.106017	0.0299053	0.0015781	4.04683e-05	6.6395e-07	7.91706e-09	7.37688e-11	5.62593e-13	3.62612e-15	2.02197e-17	9.92929e-20	4.35449e-22	1.7247e-24	6.22675e-27	2.06505e-29	3	0.289734	0.181618	0.0319466	0.003641	0.000331871	2.63819e-05	1.91193e-06	1.2961e-07	8.35387e-09	5.17581e-10	3.1065e-11	1.81647e-12	1.03922e-13	5.83633e-15	3.22595e-16
				4	0.0793226		0.0311138	0.0438828	0.00416825	0.000154395	3.31253e-06	4.87932e-08	5.41239e-10	4.78816e-12	3.51182e-14	2.1956e-16	1.19475e-18	5.75077e-21	2.4802e-23	9.6853e-26	3.45447e-28	4	0.0850306	0.266504	0.0843807	0.0138912	0.00165575	0.000162593	1.40277e-05	1.1031e-06	8.09055e-08	5.62025e-09	3.73793e-10	2.39893e-11	1.49444e-12	9.07803e-14	5.39645e-15
				5	0.0494884		#NUM!	0.0412117	0.00782907	0.000434992	1.24436e-05	2.29116e-07	3.04976e-09	3.14769e-11	2.63845e-13	1.85576e-15	1.12203e-17	5.94079e-20	2.79508e-22	1.18245e-24	4.54188e-27	5	#NUM!	0.250282	0.158489	0.039137	0.00621985	0.00076348	7.90431e-05	7.25167e-06	6.07846e-07	4.75033e-08	3.51041e-09	2.4782e-10	1.68417e-11	1.10831e-12	7.09516e-14
				6	0.0358854		#NUM!	0.0241895	0.0107224	0.000936179	3.65193e-05	8.51713e-07	1.37239e-08	1.6628e-10	1.60027e-12	1.27079e-14	8.56157e-17	4.99802e-19	2.57026e-21	1.17988e-23	4.88746e-26	6	#NUM!	0.146905	0.217061	0.0842296	0.0182539	0.00283815	0.000355694	3.83077e-05	3.68672e-06	3.25295e-07	2.67859e-08	2.08492e-09	1.54871e-10	1.1059e-11	7.63501e-13
				7	0.0205606		#NUM!	0.00811324	0.010789	0.00156999	8.57409e-05	2.57101e-06	5.06336e-08	7.25024e-10	8.05107e-12	7.24587e-14	5.45601e-16	3.52034e-18	1.98277e-20	9.89339e-23	4.42603e-25	7	#NUM!	0.0492724	0.218409	0.141255	0.042857	0.00856734	0.00131231	0.000167031	1.85481e-05	1.85479e-06	1.70698e-07	1.46851e-08	1.19472e-09	9.27307e-11	6.91419e-12
				8	0.0113499		#NUM!	0.00119053	0.00791586	0.00207341	0.00016356	6.41355e-06	1.56029e-07	2.65973e-09	3.42608e-11	3.50873e-13	2.96226e-15	2.11794e-17	1.30927e-19	7.11356e-22	3.4422e-24	8	#NUM!	0.0072302	0.160246	0.186548	0.0817544	0.0213718	0.00404392	0.00061275	7.89302e-05	8.9816e-06	9.26778e-07	8.835e-08	7.88902e-09	6.66754e-10	5.37729e-11
					0.00656338		#NUM!	#NUM!	0.00413001	0.00216356	0.000256007	1.33848e-05	4.07031e-07	8.32612e-09	1.25126e-10	1.46452e-12	1.39097e-14	1.10501e-16	7.51409e-19	4.45371e-21	2.33471e-23	9	#NUM!	#NUM!	0.0836065	0.194659	0.127963	0.044602	0.0105494	0.00191818	0.000288267	3.74884e-05	4.35183e-06	4.60957e-07	4.52761e-08	4.17446e-09	3.6472e-10
					0.00358744		#NUM!	#NUM!	0.00145448	0.00177788	0.000330583	2.35689e-05	9.07857e-07	2.24805e-08	3.96596e-10	5.32956e-12	5.71508e-14	5.05905e-16	3.79298e-18	2.45729e-20	1.39778e-22	10	#NUM!	#NUM!	0.029444	0.159959	0.16524	0.0785383	0.0235296	0.00517907	0.00091368	0.000136425	1.78803e-05	2.11038e-06	2.28546e-07	2.30321e-08	2.18357e-09
					0.00183866		#NUM!	#NUM!	0.000310443	0.00113841	0.000352796	3.52136e-05	1.74395e-06	5.27804e-08	1.10044e-09	1.7063e-11	2.07369e-13	2.05161e-15	1.7001e-17	1.2063e-19	7.45852e-22	11	#NUM!	#NUM!	0.0062845	0.102424	0.176343	0.117342	0.0451992	0.0121596	0.00253519	0.000436776	6.4878e-05	8.5583e-06	1.02439e-06	1.13067e-07	1.16514e-08
					0.000945606		#NUM!	#NUM!	3.03694e-05	0.000556829	0.000310614	4.47825e-05	2.90026e-06	1.08429e-07	2.69129e-09	4.84071e-11	6.69442e-13	7.42595e-15	6.81886e-17	5.31036e-19	3.57522e-21	12	#NUM!	#NUM!	0.000614788	0.0500989	0.155258	0.149228	0.0751683	0.02498	0.0062002	0.00123912	0.000209443	3.09773e-05	4.1087e-06	4.9774e-07	5.58509e-08
					0.000478438		#NUM!	#NUM!	#NUM!	0.000201129	0.00022439	4.85269e-05	4.19034e-06	1.95825e-07	5.83262e-09	1.22394e-10	1.93444e-12	2.41405e-14	2.463e-16	2.10994e-18	1.54966e-20	13	#NUM!	#NUM!	#NUM!	0.0180959	0.11216	0.161705	0.108604	0.0451143	0.0134372	0.00313301	0.000605214	0.000100702	1.48408e-05	1.97764e-06	2.42083e-07
					0.000232655		#NUM!	#NUM!	#NUM!	5.05945e-05	0.000131707	4.47592e-05	5.27046e-06	3.11983e-07	1.12486e-08	2.77096e-10	5.02835e-12	7.08472e-14	8.05447e-16	7.60756e-18	6.10721e-20	14	#NUM!	#NUM!	#NUM!	0.00455208	0.065833	0.149151	0.136599	0.0718747	0.0259146	0.00709307	0.00157318	0.000295539	4.85322e-05	7.13056e-06	9.54047e-07
					0.000111027		#NUM!	#NUM!	#NUM!	7.91914e-06	6.18451e-05	3.5029e-05	5.77459e-06	4.39489e-07	1.93672e-08	5.63831e-10	1.18057e-11	1.88515e-13	2.39533e-15	2.50057e-17	2.19859e-19	15	#NUM!	#NUM!	#NUM!	0.000712499	0.0309129	0.116727	0.149665	0.10125	0.0446182	0.0144328	0.00369355	0.000786391	0.00014433	2.34378e-05	3.43457e-06
					0.482764
																						Number On	FDE:
					Number of Complexes:	0	1	2	3	4	5	6	7	8	9	10	11	12	13	14	15	per spot:	0.56
				0	0.420518	0.40657	0.0137148	0.000231319	2.60102e-06	2.19349e-08	1.47986e-10	8.31997e-13	4.00938e-15	1.6906e-17	6.33652e-20	2.13749e-22	6.55488e-25	1.84262e-27	4.78131e-30	1.15205e-32	2.5908e-35	0	0.037481	0.00140482	5.26541e-05	1.97353e-06	7.39696e-08	2.77245e-09	1.03914e-10	3.8948e-12	1.45981e-13	5.47151e-15	2.05077e-16	7.6865e-18	2.88097e-19	1.07982e-20	4.04726e-22
				1	0.072216		0.0698206	0.00235525	3.97246e-05	4.46675e-07	3.76691e-09	2.54137e-11	1.4288e-13	6.88534e-16	2.90328e-18	1.08818e-20	3.67073e-23	1.12568e-25	3.16435e-28	8.21098e-31	1.97843e-33	1	0.190812	0.0143036	0.000804172	4.01882e-05	1.88286e-06	8.46858e-08	3.70312e-09	1.58625e-10	6.68858e-12	2.7855e-13	1.14843e-14	4.69575e-16	1.90668e-17	7.69615e-19	3.09063e-20
				2	0.144068		0.133294	0.0104916	0.000278072	4.26372e-06	4.55454e-08	3.71965e-10	2.45493e-12	1.35829e-14	6.46639e-17	2.70066e-19	1.00445e-21	3.36679e-24	1.02698e-26	2.87384e-29	7.4281e-32	2	0.364278	0.0637162	0.0056292	0.000383614	2.27655e-05	1.23949e-06	6.36264e-08	3.12923e-09	1.48973e-10	6.91309e-12	3.14253e-13	1.40446e-14	6.18804e-16	2.69365e-17	1.16039e-18
				3	0.141009		0.113098	0.0267058	0.0011797	2.53239e-05	3.47801e-07	3.47167e-09	2.70786e-11	1.72873e-13	9.32728e-16	4.35379e-18	1.78974e-20	6.57035e-23	2.17844e-25	6.58371e-28	1.82776e-30	3	0.309084	0.162187	0.0238815	0.00227844	0.000173846	1.15686e-05	7.01819e-07	3.98266e-08	2.14882e-09	1.11447e-10	5.59942e-12	2.74082e-13	1.31262e-14	6.17091e-16	2.85527e-17
				4	0.081957		0.0359857	0.0424865	0.00337824	0.000104749	1.88129e-06	2.31971e-08	2.15398e-10	1.59515e-12	9.79365e-15	5.12559e-17	2.3348e-19	9.40754e-22	3.39638e-24	1.11025e-26	3.3149e-29	4	0.098345	0.258024	0.0683878	0.00942444	0.000940348	7.72993e-05	5.58265e-06	3.67491e-07	2.25626e-08	1.31204e-09	7.3047e-11	3.92435e-12	2.04649e-13	1.04064e-14	5.17842e-16
				5	0.050466		#NUM!	0.043259	0.00687932	0.00031996	7.66197e-06	1.18094e-07	1.31589e-09	1.13691e-11	7.97737e-14	4.69691e-16	2.37725e-18	1.05364e-20	4.14976e-23	1.46957e-25	4.72523e-28	5	#NUM!	0.262716	0.139262	0.0287874	0.00382978	0.000393524	3.41049e-05	2.61921e-06	1.83783e-07	1.20231e-08	7.43751e-10	4.39528e-11	2.50043e-12	1.37743e-13	7.3816e-15
				6	0.0385146		#NUM!	0.0275284	0.0102147	0.000746574	2.4379e-05	4.75955e-07	6.41994e-09	6.51137e-11	5.24573e-13	3.4871e-15	1.96663e-17	9.61052e-20	4.13718e-22	1.58981e-24	5.51277e-27	6	#NUM!	0.167183	0.206784	0.0671706	0.0121857	0.00158602	0.000166391	1.50009e-05	1.20851e-06	8.92621e-08	6.15285e-09	4.00902e-10	2.49286e-11	1.49013e-12	8.61186e-14
				7	0.0225747		#NUM!	0.0100103	0.0111434	0.00135741	6.20556e-05	1.55767e-06	2.56797e-08	3.0781e-10	2.8613e-12	2.15566e-14	1.35876e-16	7.33894e-19	3.46019e-21	1.44528e-23	5.41254e-26	7	#NUM!	0.0607937	0.225582	0.122128	0.0310181	0.00519061	0.000665562	7.09135e-05	6.59188e-06	5.51802e-07	4.25106e-08	3.06144e-09	2.08494e-10	1.35466e-11	8.45528e-13
				8	0.0125328		#NUM!	0.00159255	0.00886403	0.00194356	0.000128342	4.21279e-06	8.57937e-08	1.22425e-09	1.3201e-11	1.13172e-13	7.99818e-16	4.78699e-18	2.47718e-20	1.12666e-22	4.56376e-25	8	#NUM!	0.00967173	0.17944	0.174866	0.064151	0.0140382	0.00222358	0.000282042	3.04126e-05	2.89696e-06	2.50233e-07	1.99689e-08	1.49262e-09	1.05602e-10	7.12934e-12
					0.00744035		#NUM!	#NUM!	0.005014	0.00219877	0.000217793	9.53198e-06	2.42649e-07	4.15502e-09	5.22707e-11	5.12133e-13	4.0718e-15	2.70779e-17	1.54136e-19	7.64765e-22	3.35597e-24	9	#NUM!	#NUM!	0.101502	0.197828	0.108862	0.0317633	0.00628892	0.000957234	0.000120421	1.31095e-05	1.27391e-06	1.12955e-07	9.28744e-09	7.16814e-10	5.24259e-11
					0.00419705		#NUM!	#NUM!	0.00191444	0.00195891	0.00030491	1.81974e-05	5.86769e-07	1.21629e-08	1.79621e-10	2.0206e-12	1.8138e-14	1.34405e-16	8.43543e-19	4.57468e-21	2.17833e-23	10	#NUM!	#NUM!	0.0387552	0.176246	0.152407	0.060639	0.0152078	0.00280208	0.000413812	5.17229e-05	5.6747e-06	5.6067e-07	5.08276e-08	4.28785e-09	3.40291e-10
					0.00218643		#NUM!	#NUM!	0.00044301	0.0013599	0.000352789	2.94768e-05	1.22203e-06	3.096e-08	5.40348e-10	7.01364e-12	7.13529e-14	5.90938e-16	4.0992e-18	2.43479e-20	1.26019e-22	11	#NUM!	#NUM!	0.00896814	0.122353	0.176339	0.0982252	0.0316724	0.00713258	0.00124486	0.000179534	2.23236e-05	2.46509e-06	2.46997e-07	2.28213e-08	1.96863e-09
					0.00114782		#NUM!	#NUM!	4.69859e-05	0.000721161	0.000336753	4.06422e-05	2.20336e-06	6.89564e-08	1.43274e-09	2.15723e-11	2.49735e-13	2.31898e-15	1.78253e-17	1.16206e-19	6.54918e-22	12	#NUM!	#NUM!	0.000951166	0.0648841	0.168324	0.135432	0.0571062	0.0158862	0.00330075	0.000552203	7.81327e-05	9.67363e-06	1.07406e-06	1.0892e-07	1.02309e-08
					0.0005975		#NUM!	#NUM!	#NUM!	0.000282413	0.00026375	4.77475e-05	3.45142e-06	1.3502e-07	3.36644e-09	5.91351e-11	7.82387e-13	8.1732e-15	6.98054e-17	5.00579e-19	3.07766e-21	13	#NUM!	#NUM!	#NUM!	0.0254092	0.131834	0.159109	0.0894531	0.0311058	0.00775562	0.00151373	0.000244779	3.40945e-05	4.20612e-06	4.69193e-07	4.80781e-08
					0.000297557		#NUM!	#NUM!	#NUM!	7.70216e-05	0.000167841	4.77475e-05	4.70648e-06	2.33216e-07	7.03892e-09	1.4515e-10	2.20491e-12	2.60056e-14	2.47492e-16	1.95681e-18	1.315e-20	14	#NUM!	#NUM!	#NUM!	0.00692977	0.0838943	0.159109	0.121981	0.0537283	0.0162163	0.00371552	0.000689832	0.000108482	1.49126e-05	1.83412e-06	2.05425e-07
					0.00014499		#NUM!	#NUM!	#NUM!	1.30703e-05	8.54464e-05	4.05131e-05	5.59072e-06	3.56184e-07	1.31393e-08	3.20209e-10	5.61249e-12	7.50223e-14	7.97974e-16	6.97336e-18	5.13248e-20	15	#NUM!	#NUM!	#NUM!	0.00117596	0.0427098	0.135001	0.144899	0.0820577	0.0302704	0.00819666	0.00175594	0.000312955	4.80819e-05	6.53612e-06	8.01778e-07
					0.491122
																						Number On	FDE:
					Number of Complexes:	0	1	2	3	4	5	6	7	8	9	10	11	12	13	14	15	per spot:	0.58
				0	0.418117	0.40657	0.0113861	0.000159435	1.48834e-06	1.04204e-08	5.83649e-11	2.72421e-13	1.08989e-15	3.81533e-18	1.18721e-20	3.32482e-23	8.46478e-26	1.97549e-28	4.25569e-31	8.51299e-34	1.58939e-36	0	0.031117	0.000968265	3.01295e-05	9.37537e-07	2.91733e-08	9.07785e-10	2.82475e-11	8.78977e-13	2.73511e-14	8.51082e-16	2.64831e-17	8.24073e-19	2.56427e-20	7.97922e-22	2.48289e-23
				1	0.0646809		0.0628946	0.00176138	2.4664e-05	2.3024e-07	1.61198e-09	9.02881e-12	4.21424e-14	1.68601e-16	5.90215e-19	1.83657e-21	5.14336e-24	1.30947e-26	3.05599e-29	6.58338e-32	1.31692e-34	1	0.171884	0.010697	0.000499288	2.07151e-05	8.05739e-07	3.00866e-08	1.09224e-09	3.88424e-11	1.35974e-12	4.70122e-14	1.60916e-15	5.46243e-17	1.84139e-18	6.17059e-20	2.05725e-21
				2	0.138985		0.130282	0.00851334	0.000187329	2.38463e-06	2.11477e-08	1.43386e-10	7.85654e-13	3.60887e-15	1.42635e-17	4.94562e-20	1.52709e-22	4.24953e-25	1.07615e-27	2.50012e-30	5.36489e-33	2	0.356046	0.0517023	0.00379221	0.000214549	1.05705e-05	4.77804e-07	2.03624e-08	8.31412e-10	3.28604e-11	1.26597e-12	4.77768e-14	1.77269e-15	6.48431e-17	2.34336e-18	8.38085e-20
				3	0.144333		0.119942	0.023513	0.000862306	1.53676e-05	1.75224e-07	1.45207e-09	9.40291e-12	4.98367e-14	2.23236e-16	8.65091e-19	2.95237e-21	8.9982e-24	2.47684e-26	6.21457e-29	1.43234e-31	3	0.327788	0.142797	0.0174562	0.00138265	8.75844e-05	4.83871e-06	2.43703e-07	1.14814e-08	5.14291e-10	2.21444e-11	9.23685e-13	3.7536e-14	1.49242e-15	5.82492e-17	2.23755e-18
				4	0.0847458		0.0414085	0.040588	0.00267931	6.89713e-05	1.0284e-06	1.05275e-08	8.1156e-11	4.98961e-13	2.54329e-15	1.10505e-17	4.17901e-20	1.39794e-22	4.19e-25	1.13712e-27	2.81864e-30	4	0.113165	0.246494	0.054239	0.00620547	0.000514037	3.50806e-05	2.10339e-06	1.14951e-07	5.85924e-09	2.82869e-10	1.30745e-11	5.83148e-13	2.52468e-14	1.06582e-15	4.40319e-17
				5	0.0509932		#NUM!	0.04484	0.00592	0.000228591	4.54453e-06	5.81519e-08	5.37949e-10	3.85863e-12	2.24778e-14	1.09874e-16	4.61681e-19	1.69882e-21	5.55474e-24	1.63312e-26	4.3595e-29	5	#NUM!	0.272318	0.119842	0.0205667	0.00227155	0.000193779	1.39424e-05	8.88952e-07	5.17845e-08	2.81252e-09	1.44443e-10	7.08664e-12	3.347e-13	1.53072e-14	6.81026e-16
				6	0.0410934		#NUM!	0.030961	0.00953777	0.000578734	1.56895e-05	2.54299e-07	2.84771e-09	2.39786e-11	1.60378e-13	8.85093e-16	4.14414e-18	1.6813e-20	6.00881e-23	1.91697e-25	5.51858e-28	6	#NUM!	0.188029	0.193079	0.0520697	0.00784227	0.000847398	7.38064e-05	5.5242e-06	3.69479e-07	2.26564e-08	1.29654e-09	7.01352e-11	3.62061e-12	1.79678e-13	8.62093e-15
				7	0.0246915		#NUM!	0.0122159	0.0112896	0.00114172	4.33328e-05	9.03021e-07	1.23595e-08	1.22992e-10	9.49174e-13	5.93675e-15	3.10669e-17	1.39307e-19	5.4529e-22	1.89089e-24	5.87897e-27	7	#NUM!	0.0741883	0.228543	0.102723	0.0216596	0.00300913	0.00032033	2.8335e-05	2.18671e-06	1.51968e-07	9.71967e-09	5.8112e-10	3.28564e-11	1.77233e-12	9.18393e-14
				8	0.0137264		#NUM!	0.0021087	0.00974401	0.00177374	9.72409e-05	2.64994e-06	4.4803e-08	5.30771e-10	4.75152e-12	3.38182e-14	1.98422e-16	9.85932e-19	4.23573e-21	1.59938e-23	5.37856e-26	8	#NUM!	0.0128063	0.197254	0.159587	0.0486052	0.00883035	0.0011612	0.000122279	1.09466e-05	8.65673e-07	6.20786e-08	4.11281e-09	2.55224e-10	1.4991e-11	8.4022e-13
					0.00834343		#NUM!	#NUM!	0.00598045	0.00217729	0.000179047	6.50567e-06	1.37491e-07	1.95458e-09	2.04139e-11	1.66049e-13	1.09604e-15	6.05122e-18	2.85968e-20	1.17795e-22	4.29146e-25	9	#NUM!	#NUM!	0.121066	0.195895	0.0894953	0.0216788	0.00356346	0.000450298	4.70297e-05	4.2505e-06	3.4291e-07	2.52427e-08	1.7231e-09	1.1041e-10	6.70398e-12
					0.00486815		#NUM!	#NUM!	0.00247761	0.00210472	0.00027198	1.3476e-05	3.6075e-07	6.20813e-09	7.61148e-11	7.10849e-13	5.29754e-15	3.25902e-17	1.69811e-19	7.64549e-22	3.02242e-24	10	#NUM!	#NUM!	0.0501559	0.189365	0.135948	0.044906	0.00934983	0.00143023	0.000175354	1.81962e-05	1.6574e-06	1.3595e-07	1.02319e-08	7.16611e-10	4.72152e-11
					0.00257342		#NUM!	#NUM!	0.000622085	0.00158537	0.000341447	2.36851e-05	8.15201e-07	1.71463e-08	2.48444e-10	2.67723e-12	2.2612e-14	1.55473e-16	8.95364e-19	4.41518e-21	1.89719e-23	11	#NUM!	#NUM!	0.0125933	0.142639	0.17067	0.0789257	0.0211282	0.00395016	0.000572366	6.85311e-05	7.07445e-06	6.48557e-07	5.39501e-08	4.13835e-09	2.96372e-10
					0.00137452		#NUM!	#NUM!	7.15891e-05	0.000912217	0.000353642	3.54337e-05	1.59482e-06	4.14368e-08	7.14769e-10	8.93471e-12	8.58718e-14	6.61996e-16	4.22456e-18	2.28644e-20	1.0698e-22	12	#NUM!	#NUM!	0.00144923	0.0820738	0.176765	0.118075	0.0413341	0.00954623	0.00164669	0.000228709	2.68661e-05	2.76151e-06	2.5455e-07	2.14307e-08	1.67121e-09
					0.000736108		#NUM!	#NUM!	#NUM!	0.000387609	0.000300531	4.51683e-05	2.7106e-06	8.80343e-08	1.82227e-09	2.6575e-11	2.91901e-13	2.53159e-15	1.79505e-17	1.06868e-19	5.45482e-22	13	#NUM!	#NUM!	#NUM!	0.0348738	0.150218	0.150514	0.0702529	0.0202814	0.00419815	0.000680263	9.13249e-05	1.05605e-05	1.08161e-06	1.00167e-07	8.52133e-09
					0.000375399		#NUM!	#NUM!	#NUM!	0.000114701	0.000207509	4.90091e-05	4.01059e-06	1.64989e-07	4.1342e-09	7.07764e-11	8.92583e-13	8.74001e-15	6.90545e-17	4.53279e-19	2.52888e-21	14	#NUM!	#NUM!	#NUM!	0.0103198	0.103722	0.163312	0.103946	0.0380103	0.00952438	0.00181172	0.000279255	3.64589e-05	4.16087e-06	4.24858e-07	3.95054e-08
					0.000186314		#NUM!	#NUM!	#NUM!	2.11195e-05	0.000114624	4.51195e-05	5.1692e-06	2.73411e-07	8.37339e-09	1.69414e-10	2.46523e-12	2.73576e-14	2.41581e-16	1.75268e-18	1.07096e-20	15	#NUM!	#NUM!	#NUM!	0.00190016	0.0572941	0.150351	0.133974	0.0629885	0.0192906	0.00433663	0.000771277	0.000114122	1.45565e-05	1.64279e-06	1.67302e-07
					0.498568
																						Number On	FDE:
					Number of Complexes:	0	1	2	3	4	5	6	7	8	9	10	11	12	13	14	15	per spot:	0.6
				0	0.416046	0.40657	0.00936736	0.000107912	8.28765e-07	4.77368e-09	2.19971e-11	8.4469e-14	2.78024e-16	8.00708e-19	2.04981e-21	4.72277e-24	9.89205e-27	1.89927e-29	3.3661e-32	5.53964e-35	8.50888e-38	0	0.0256	0.00065536	1.67772e-05	4.29497e-07	1.09951e-08	2.81475e-10	7.20576e-12	1.84467e-13	4.72237e-15	1.20893e-16	3.09485e-18	7.92282e-20	2.02824e-21	5.1923e-23	1.32923e-24
				1	0.0575142		0.0562042	0.00129494	1.49178e-05	1.14568e-07	6.59914e-10	3.04088e-12	1.1677e-14	3.8434e-17	1.1069e-19	2.83366e-22	6.52876e-25	1.36748e-27	2.62556e-30	4.65329e-33	7.65799e-36	1	0.1536	0.00786432	0.00030199	1.03079e-05	3.29853e-07	1.01331e-08	3.02642e-10	8.85444e-12	2.55008e-13	7.25355e-15	2.0426e-16	5.70443e-18	1.58203e-19	4.36153e-21	1.19631e-22
				2	0.133382		0.126459	0.00679846	0.000123072	1.28889e-06	9.40377e-09	5.24552e-11	2.36459e-13	8.9359e-16	2.90561e-18	8.28846e-21	2.10552e-23	4.82036e-26	1.00428e-28	1.91948e-31	3.38866e-34	2	0.3456	0.0412877	0.00249142	0.000115964	4.70041e-06	1.74796e-07	6.1285e-09	2.05866e-10	6.69395e-12	2.12166e-13	6.58739e-15	2.01081e-16	6.05126e-18	1.79913e-19	5.29365e-21
				3	0.147479		0.126459	0.0203954	0.000615358	9.02226e-06	8.4634e-08	5.77008e-10	3.07397e-12	1.34039e-14	4.93954e-17	1.57481e-19	4.4216e-22	1.10868e-24	2.51069e-27	5.18261e-30	9.82712e-33	3	0.3456	0.123863	0.0124571	0.000811749	4.23037e-05	1.92276e-06	7.96705e-08	3.08798e-09	1.13797e-10	4.03116e-12	1.38335e-13	4.62486e-15	1.51281e-16	4.85765e-18	1.53516e-19
				4	0.087785		0.0474223	0.0382413	0.00207683	4.39835e-05	5.39542e-07	4.54394e-09	2.88185e-11	1.45767e-13	6.11268e-16	2.18505e-18	6.79821e-21	1.8709e-23	4.61339e-26	1.03004e-28	2.10055e-31	4	0.1296	0.232243	0.0420427	0.00395728	0.000269686	1.51417e-05	7.46911e-07	3.35818e-08	1.40824e-09	5.59324e-11	2.1269e-12	7.80446e-14	2.7798e-15	9.65459e-17	3.2814e-18
				5	0.051035		#NUM!	0.0458896	0.0049844	0.000158341	2.5898e-06	2.72636e-08	2.07493e-10	1.22444e-12	5.86817e-15	2.35985e-17	8.15785e-20	2.46959e-22	6.64328e-25	1.60687e-27	3.52892e-30	5	#NUM!	0.278692	0.100902	0.0142462	0.00129449	9.08502e-05	5.37776e-06	2.82087e-07	1.35191e-08	6.0407e-10	2.55228e-11	1.03019e-12	4.00291e-14	1.50612e-15	5.51275e-17
				6	0.0435852		#NUM!	0.0344172	0.00872269	0.000435437	9.71175e-06	1.29502e-07	1.19308e-09	8.26498e-12	4.54783e-14	2.06487e-16	7.95391e-19	2.65481e-21	7.80586e-24	2.04876e-26	4.85226e-29	6	#NUM!	0.209019	0.176579	0.039177	0.00485435	0.000431538	3.09221e-05	1.90409e-06	1.04773e-07	5.28561e-09	2.48848e-10	1.10745e-11	4.70342e-13	1.9203e-14	7.58004e-16
				7	0.0269278		#NUM!	0.0147502	0.0112149	0.000933079	2.91352e-05	4.99508e-07	5.62454e-09	4.60478e-11	2.92361e-13	1.5044e-15	6.47675e-18	2.38933e-20	7.69434e-23	2.1951e-25	5.61476e-28	7	#NUM!	0.0895795	0.22703	0.0839508	0.0145631	0.00166451	0.000145776	1.06085e-05	6.73541e-07	3.85094e-08	2.02633e-09	9.96707e-11	4.63622e-12	2.05746e-13	8.77119e-15
				8	0.0149268		#NUM!	0.00276567	0.010514	0.00157457	7.10172e-05	1.59218e-06	2.21466e-08	2.15849e-10	1.58971e-12	9.3085e-15	4.49325e-17	1.8368e-19	6.4921e-22	2.01674e-24	5.57967e-27	8	#NUM!	0.0167962	0.212841	0.141667	0.0354974	0.00530561	0.000573992	4.97274e-05	3.66238e-06	2.38277e-07	1.40577e-08	7.66219e-10	3.91181e-11	1.89029e-12	8.71637e-14
					0.00925509		#NUM!	#NUM!	0.00700931	0.00209943	0.000142034	4.24582e-06	7.38221e-08	8.63396e-10	7.41865e-12	4.96453e-14	2.69595e-16	1.22453e-18	4.76088e-21	1.6134e-23	4.83571e-26	9	#NUM!	#NUM!	0.141894	0.188889	0.0709949	0.0141483	0.00191331	0.000198909	1.70911e-05	1.27081e-06	8.4346e-08	5.10813e-09	2.86866e-10	1.51223e-11	7.55418e-13
					0.00560271		#NUM!	#NUM!	0.00315419	0.0022044	0.000234357	9.5531e-06	2.10393e-07	2.97872e-09	3.00455e-11	2.30851e-13	1.41537e-15	7.16351e-18	3.07076e-20	1.13744e-22	3.69932e-25	10	#NUM!	#NUM!	0.0638523	0.198334	0.117142	0.0318337	0.00545292	0.000686237	6.9219e-05	5.90928e-06	4.42817e-07	2.98825e-08	1.85029e-09	1.06612e-10	5.77895e-12
					0.00300217		#NUM!	#NUM!	0.000860233	0.0018036	0.000319577	1.82377e-05	5.16419e-07	8.93615e-09	1.06525e-10	9.44389e-13	6.56218e-15	3.712e-17	1.75871e-19	7.13487e-22	2.52226e-24	11	#NUM!	#NUM!	0.0174143	0.162273	0.159738	0.0607734	0.0133844	0.00205871	0.000245413	2.41743e-05	2.05306e-06	1.54846e-07	1.05971e-08	6.68751e-10	3.94019e-11
					0.00162506		#NUM!	#NUM!	0.000107529	0.00112725	0.000359524	2.96363e-05	1.09739e-06	2.34574e-08	3.32891e-10	3.42341e-12	2.7069e-14	1.7168e-16	9.01339e-19	4.01337e-21	1.54489e-23	12	#NUM!	#NUM!	0.00217678	0.101421	0.179706	0.0987567	0.0284419	0.00540412	0.000766915	8.76319e-05	8.46887e-06	7.16162e-07	5.43102e-08	3.76173e-09	2.41337e-10
					0.000895254		#NUM!	#NUM!	#NUM!	0.000520269	0.000331869	4.10349e-05	2.02595e-06	5.41324e-08	9.21852e-10	1.10603e-11	9.99471e-14	7.13132e-16	4.16003e-18	2.03756e-20	8.5563e-23	13	#NUM!	#NUM!	#NUM!	0.0468095	0.165882	0.13674	0.0525082	0.012471	0.00212377	0.000283118	3.12697e-05	2.97483e-06	2.50662e-07	1.9098e-08	1.33664e-09
					0.000467862		#NUM!	#NUM!	#NUM!	0.000167229	0.000248901	4.83626e-05	3.25599e-06	1.10198e-07	2.27171e-09	3.19957e-11	3.31967e-13	2.67424e-15	1.7383e-17	9.38731e-20	4.30871e-22	14	#NUM!	#NUM!	#NUM!	0.0150459	0.124412	0.161158	0.0843882	0.0253875	0.00523356	0.000819021	0.00010386	1.11556e-05	1.04741e-06	8.79872e-08	6.73091e-09
					0.000235911		#NUM!	#NUM!	#NUM!	3.34459e-05	0.000149341	4.83626e-05	4.55839e-06	1.98357e-07	4.99775e-09	8.31889e-11	9.95901e-13	9.09243e-15	6.60553e-17	3.94267e-19	1.982e-21	15	#NUM!	#NUM!	#NUM!	0.00300918	0.074647	0.161158	0.118143	0.0456975	0.0115138	0.00212945	0.00031158	3.7929e-05	3.98016e-06	3.69546e-07	3.09622e-08
					0.505121
																						Number On	FDE:
					Number of Complexes:	0	1	2	3	4	5	6	7	8	9	10	11	12	13	14	15	per spot:	0.62
				0	0.414271	0.40657	0.00762978	7.15911e-05	4.47831e-07	2.10103e-09	7.88566e-12	2.4664e-14	6.61215e-17	1.55106e-19	3.23418e-22	6.06933e-25	1.03544e-27	1.61928e-30	2.33751e-33	3.13331e-36	3.92002e-39	0	0.0208514	0.000434779	9.06574e-06	1.89033e-07	3.94159e-09	8.21876e-11	1.71372e-12	3.57335e-14	7.45091e-16	1.55362e-17	3.2395e-19	6.7548e-21	1.40847e-22	2.93685e-24	6.12373e-26
				1	0.0507376		0.0497943	0.000934452	8.76806e-06	5.48478e-08	2.57322e-10	9.65791e-13	3.02071e-15	8.09818e-18	1.89965e-20	3.96104e-23	7.43337e-26	1.26815e-28	1.9832e-31	2.86285e-34	3.8375e-37	1	0.136083	0.00567501	0.000177498	4.93476e-06	1.2862e-07	3.21829e-09	7.82901e-11	1.86566e-12	4.37643e-14	1.01394e-15	2.32562e-17	5.29008e-19	1.19497e-20	2.68335e-22	5.99481e-24
				2	0.127281		0.121865	0.00533621	7.86818e-05	6.71164e-07	3.98849e-09	1.81213e-11	6.65351e-14	2.04799e-16	5.42401e-19	1.26024e-21	2.60755e-24	4.86235e-27	8.25114e-30	1.28452e-32	1.84705e-35	2	0.333044	0.0324073	0.00159281	6.03858e-05	1.99362e-06	6.03853e-08	1.72444e-09	4.71816e-11	1.24959e-12	3.22593e-14	8.15804e-16	2.02833e-17	4.97172e-19	1.20398e-20	2.88539e-22
				3	0.150401		0.132555	0.0174129	0.000427919	5.11027e-06	3.90452e-08	2.1682e-10	9.40829e-13	3.34145e-15	1.00297e-17	2.60449e-20	5.95619e-23	1.21644e-25	2.24373e-28	3.77243e-31	5.8263e-34	3	0.362259	0.10575	0.00866264	0.00045978	1.95165e-05	7.22505e-07	2.43842e-08	7.69806e-10	2.31064e-11	6.66692e-13	1.86347e-14	5.07438e-16	1.35196e-17	3.53589e-19	9.10165e-21
				4	0.0911799		0.0540685	0.0355131	0.00157091	2.70979e-05	2.70747e-07	1.85723e-09	9.59398e-12	3.95259e-14	1.35005e-16	3.93072e-19	9.96094e-22	2.23281e-24	4.48451e-27	8.15539e-30	1.35462e-32	4	0.147763	0.215675	0.031801	0.00243804	0.000135331	6.18883e-06	2.48655e-07	9.10599e-09	3.11024e-10	1.00618e-11	3.1164e-13	9.31415e-15	2.70214e-16	7.64404e-18	2.11613e-19
				5	0.0505624		#NUM!	0.046354	0.00410091	0.00010611	1.41359e-06	1.21209e-08	7.5136e-11	3.61142e-13	1.40973e-15	4.61756e-18	1.30017e-20	3.20584e-23	7.02416e-26	1.38384e-28	2.47538e-31	5	#NUM!	0.281512	0.0830173	0.00954686	0.000706572	4.03903e-05	1.94736e-06	8.32e-08	3.24775e-09	1.18199e-10	4.06773e-12	1.33732e-13	4.2324e-15	1.29707e-16	3.86696e-18
				6	0.0459445		#NUM!	0.0378151	0.00780611	0.000317398	5.76595e-06	6.26245e-08	4.6993e-10	2.65154e-12	1.18838e-14	4.39478e-17	1.37886e-19	3.74859e-22	8.97737e-25	1.91917e-27	3.70222e-30	6	#NUM!	0.229655	0.158024	0.0285568	0.00288207	0.000208683	1.21795e-05	6.10863e-07	2.73779e-08	1.12497e-09	4.31393e-11	1.56372e-12	5.40931e-14	1.79884e-15	5.78347e-17
				7	0.0293038		#NUM!	0.0176281	0.0109168	0.000739799	1.88152e-05	2.62741e-07	2.40972e-09	1.60687e-11	8.30972e-14	3.48278e-16	1.22128e-18	3.66967e-21	9.62536e-24	2.23662e-26	4.65978e-29	7	#NUM!	0.107057	0.220996	0.0665611	0.00940464	0.000875527	6.24545e-05	3.70192e-06	1.9144e-07	8.91516e-09	3.82091e-10	1.5308e-11	5.79976e-13	2.09639e-14	7.27935e-16
				8	0.0161362		#NUM!	0.0035952	0.0111323	0.00135792	4.9885e-05	9.10949e-07	1.03206e-08	8.19294e-11	4.91476e-13	2.344e-15	9.21581e-18	3.06852e-20	8.8338e-23	2.23515e-25	5.03686e-28	8	#NUM!	0.021834	0.225358	0.122175	0.0249347	0.00303554	0.000267486	1.88749e-05	1.13226e-06	6.00014e-08	2.88328e-09	1.28003e-10	5.3228e-12	2.09501e-13	7.8684e-15
					0.0101531		#NUM!	#NUM!	0.00807253	0.00196938	0.000108522	2.64229e-06	3.74196e-08	3.56465e-10	2.49474e-12	1.3598e-14	6.01453e-17	2.22512e-19	7.04638e-22	1.94498e-24	4.74819e-27	9	#NUM!	#NUM!	0.163418	0.177189	0.0542439	0.00880485	0.000969832	8.21225e-05	5.7474e-06	3.48078e-07	1.88172e-08	9.2821e-10	4.24579e-11	1.82302e-12	7.41746e-14
					0.00640189		#NUM!	#NUM!	0.00395129	0.00224924	0.000194768	6.46665e-06	1.16001e-07	1.33768e-09	1.099e-11	6.87771e-14	3.43461e-16	1.41588e-18	4.94359e-21	1.49149e-23	3.951e-26	10	#NUM!	#NUM!	0.0799886	0.202368	0.0973535	0.0215487	0.00300648	0.000308176	2.53188e-05	1.76054e-06	1.07456e-07	5.90635e-09	2.97876e-10	1.39797e-11	6.17211e-13
					0.00347651		#NUM!	#NUM!	0.00117215	0.00200172	0.00028889	1.34283e-05	3.09705e-07	4.36507e-09	4.23825e-11	3.06042e-13	1.7321e-15	7.98042e-18	3.07969e-20	1.01764e-22	2.93017e-25	11	#NUM!	#NUM!	0.0237287	0.180098	0.1444	0.0447471	0.00802687	0.00100563	9.7641e-05	7.834e-06	5.41908e-07	3.32903e-08	1.85567e-09	9.53831e-11	4.5774e-12
					0.00189816		#NUM!	#NUM!	0.000159372	0.00136082	0.000353511	2.37352e-05	7.15853e-07	1.24634e-08	1.44063e-10	1.20672e-12	7.77164e-15	4.01471e-17	1.71679e-19	6.22634e-22	1.95216e-24	12	#NUM!	#NUM!	0.00322627	0.122435	0.1767	0.0790925	0.0185533	0.00287133	0.000331894	3.08893e-05	2.43145e-06	1.67474e-07	1.03445e-08	5.83594e-10	3.04959e-11
					0.00107532		#NUM!	#NUM!	#NUM!	0.000683163	0.000354942	3.57469e-05	1.4375e-06	3.12847e-08	4.3394e-10	4.24061e-12	3.12124e-14	1.81394e-16	8.61871e-19	3.43835e-21	1.17604e-23	13	#NUM!	#NUM!	#NUM!	0.0614654	0.177415	0.119119	0.0372569	0.00720737	0.000999712	0.00010855	9.76519e-06	7.56682e-07	5.1932e-08	3.22276e-09	1.83716e-10
					0.000576817		#NUM!	#NUM!	#NUM!	0.00023885	0.000289558	4.58259e-05	2.51293e-06	6.92732e-08	1.16315e-09	1.33436e-11	1.12764e-13	7.39895e-16	3.9173e-18	1.72305e-20	6.44168e-23	14	#NUM!	#NUM!	#NUM!	0.0214898	0.144733	0.152705	0.0651296	0.0159592	0.00267968	0.000341566	3.52795e-05	3.08647e-06	2.36037e-07	1.61502e-08	1.0063e-09
					0.000294746		#NUM!	#NUM!	#NUM!	5.19604e-05	0.000188975	4.98458e-05	3.82671e-06	1.3563e-07	2.78341e-09	3.77365e-11	3.67966e-13	2.73631e-15	1.61915e-17	7.87163e-20	3.2231e-22	15	#NUM!	#NUM!	#NUM!	0.00467497	0.0944576	0.1661	0.0991797	0.0312464	0.00641243	0.000965973	0.000115123	1.14145e-05	9.75619e-07	7.37807e-08	5.03501e-09
					0.510808
																						Number On	FDE:
					Number of Complexes:	0	1	2	3	4	5	6	7	8	9	10	11	12	13	14	15	per spot:	0.64
				0	0.412762	0.40657	0.00614593	4.64526e-05	2.34068e-07	8.84573e-10	2.67434e-12	6.73779e-15	1.45503e-17	2.74938e-20	4.6179e-23	6.98067e-26	9.59305e-29	1.20845e-31	1.4052e-34	1.51727e-37	1.52905e-40	0	0.0167962	0.000282111	4.73838e-06	7.95866e-08	1.33675e-09	2.24523e-11	3.77112e-13	6.33403e-15	1.06387e-16	1.7869e-18	3.0013e-20	5.04104e-22	8.46701e-24	1.42213e-25	2.38864e-27
				1	0.0443701		0.0437044	0.000660659	4.99344e-06	2.51612e-08	9.50876e-11	2.87479e-13	7.24282e-16	1.56409e-18	2.95546e-21	4.96403e-24	7.5039e-27	1.03121e-29	1.29903e-32	1.51052e-35	1.63099e-38	1	0.119439	0.00401225	0.000101085	2.2638e-06	4.75289e-08	9.57963e-10	1.87718e-11	3.60336e-13	6.80879e-15	1.27068e-16	2.34769e-18	4.30169e-20	7.82728e-22	1.41581e-23	2.54788e-25
				2	0.120705		0.116545	0.00411077	4.88248e-05	3.35483e-07	1.60592e-09	5.87735e-12	1.73828e-14	4.30994e-17	9.19475e-20	1.72086e-22	2.86816e-25	4.30816e-28	5.88892e-31	7.38478e-34	8.55365e-37	2	0.318505	0.0249651	0.000988391	3.0184e-05	8.0271e-07	1.9585e-08	4.50523e-10	9.92925e-12	2.11829e-13	4.40504e-15	8.97338e-17	1.79715e-18	3.54837e-20	6.92175e-22	1.33622e-23
				3	0.153036		0.138127	0.0146161	0.000289332	2.78326e-06	1.71298e-08	7.66232e-11	2.67823e-13	7.66211e-16	1.85257e-18	3.87513e-21	7.13852e-24	1.17437e-26	1.74487e-29	2.36313e-32	2.93992e-35	3	0.377487	0.0887647	0.00585713	0.000250415	8.56224e-06	2.55331e-07	6.94139e-09	1.7652e-10	4.26796e-12	9.91949e-14	2.23337e-15	4.8989e-17	1.05137e-18	2.21496e-20	4.59264e-22
				4	0.0950436		0.06139	0.0324801	0.00115733	1.60811e-05	1.29426e-07	7.1515e-10	2.97581e-12	9.87561e-15	2.71711e-17	6.37244e-20	1.3008e-22	2.34875e-25	3.79993e-28	5.56648e-31	7.4478e-34	4	0.167772	0.197255	0.0234285	0.00144684	6.46925e-05	2.38309e-06	7.71265e-08	2.27515e-09	6.25968e-11	1.63121e-12	4.06971e-14	9.79779e-16	2.28965e-17	5.21746e-19	1.16347e-20
				5	0.0495553		#NUM!	0.046194	0.00329195	6.86126e-05	7.36287e-07	5.08551e-09	2.53936e-11	9.83172e-14	3.09146e-16	8.15672e-19	1.85002e-21	3.67448e-24	6.48521e-27	1.02918e-29	1.48294e-32	5	#NUM!	0.28054	0.0666412	0.0061732	0.000368028	1.69464e-05	6.58146e-07	2.26504e-08	7.12212e-10	2.08794e-11	5.78803e-13	1.53281e-14	3.90766e-16	9.6465e-18	2.3166e-19
				6	0.048116		#NUM!	0.0410613	0.00682776	0.000223626	3.27239e-06	2.86296e-08	1.73053e-10	7.86538e-13	2.83957e-15	8.45882e-18	2.13781e-20	4.68157e-23	9.03126e-26	1.55521e-28	2.41664e-31	6	#NUM!	0.249369	0.138219	0.02012	0.00163568	9.54019e-05	4.48515e-06	1.81203e-07	6.5418e-09	2.16527e-10	6.68838e-12	1.95291e-13	5.44178e-15	1.45769e-16	3.77519e-18
				7	0.0318404		#NUM!	0.0208565	0.0104042	0.00056794	1.16352e-05	1.30878e-07	9.66898e-10	5.19365e-12	2.16348e-14	7.30413e-17	2.06315e-19	4.99367e-22	1.05508e-24	1.97487e-27	3.31425e-30	7	#NUM!	0.126664	0.210619	0.0510985	0.00581575	0.000436123	2.50599e-05	1.19651e-06	4.98423e-08	1.8697e-09	6.45482e-11	2.08311e-12	6.35738e-14	1.85104e-15	5.17741e-17
				8	0.017365		#NUM!	0.00463479	0.0115602	0.00113588	3.36127e-05	4.94428e-07	4.51219e-09	2.88536e-11	1.39424e-13	5.35636e-16	1.69637e-18	4.54979e-21	1.05508e-23	2.15041e-26	3.90345e-29	8	#NUM!	0.0281475	0.234021	0.102197	0.0168011	0.00164758	0.000116946	6.6473e-06	3.21206e-07	1.37111e-08	5.3073e-10	1.89794e-11	6.35738e-13	2.01558e-14	6.09784e-16
					0.0110102		#NUM!	#NUM!	0.009134	0.00179497	7.96745e-05	1.56264e-06	1.78259e-08	1.36787e-10	7.71136e-13	3.38575e-15	1.20631e-17	3.59489e-20	9.17008e-23	2.03891e-25	4.00947e-28	9	#NUM!	#NUM!	0.184906	0.161497	0.0398248	0.00520715	0.000462009	3.15131e-05	1.77655e-06	8.66678e-08	3.77408e-09	1.49961e-10	5.52543e-12	1.91106e-13	6.26346e-15
					0.00726524		#NUM!	#NUM!	0.00487147	0.00223374	0.000155808	4.16703e-06	6.02121e-08	5.59308e-10	3.70145e-12	1.86592e-14	7.50591e-17	2.49246e-19	7.01002e-22	1.70362e-24	3.63525e-27	10	#NUM!	#NUM!	0.0986163	0.200974	0.0778795	0.0138857	0.00156056	0.000128854	8.52742e-06	4.77636e-07	2.34832e-08	1.03973e-09	4.22388e-11	1.5968e-12	5.67887e-14
					0.00400208		#NUM!	#NUM!	0.00157462	0.00216605	0.000251811	9.42843e-06	1.75162e-07	1.98865e-09	1.55536e-11	9.0469e-14	4.12446e-16	1.53072e-18	4.75832e-21	1.26653e-23	2.93758e-26	11	#NUM!	#NUM!	0.031876	0.194883	0.125866	0.0314182	0.00453982	0.000458146	3.58324e-05	2.31581e-06	1.29039e-07	6.3854e-09	2.86712e-10	1.18712e-11	4.58898e-13
					0.00219211		#NUM!	#NUM!	0.000233276	0.00160448	0.000335748	1.81585e-05	4.4115e-07	6.18692e-09	5.76059e-11	3.88682e-13	2.0164e-15	8.39063e-18	2.89024e-20	8.44353e-23	2.13246e-25	12	#NUM!	#NUM!	0.00472237	0.144358	0.167821	0.0605092	0.0114336	0.00142534	0.000132713	9.9494e-06	6.30856e-07	3.50015e-08	1.74151e-09	7.91411e-11	3.33126e-12
					0.00127576		#NUM!	#NUM!	#NUM!	0.000877665	0.000367314	2.97985e-05	9.65251e-07	1.69215e-08	1.89065e-10	1.48829e-12	8.82391e-15	4.13077e-17	1.58098e-19	5.08055e-22	1.39977e-24	13	#NUM!	#NUM!	#NUM!	0.0789651	0.183599	0.0992972	0.0250172	0.00389838	0.00043557	3.80969e-05	2.76067e-06	1.72315e-07	9.52621e-09	4.762e-10	2.18667e-11
					0.000704353		#NUM!	#NUM!	#NUM!	0.000334349	0.000326501	4.16233e-05	1.83857e-06	4.08264e-08	5.52191e-10	5.10269e-12	3.47354e-14	1.8359e-16	7.82963e-19	2.77414e-21	8.35419e-24	14	#NUM!	#NUM!	#NUM!	0.0300819	0.163199	0.138701	0.0476517	0.00940561	0.00127214	0.000130618	1.08674e-05	7.65844e-07	4.71774e-08	2.6002e-09	1.30506e-10
					0.000363902		#NUM!	#NUM!	#NUM!	7.9253e-05	0.000232179	4.93313e-05	3.05067e-06	8.70964e-08	1.43979e-09	1.57239e-11	1.23504e-13	7.39799e-16	3.52624e-18	1.38091e-20	4.55458e-23	15	#NUM!	#NUM!	#NUM!	0.00713053	0.116053	0.164386	0.0790666	0.0200653	0.00331699	0.000402496	3.86396e-05	3.08607e-06	2.12473e-07	1.29432e-08	7.11501e-10
					0.515661
																						Number On	FDE:
					Number of Complexes:	0	1	2	3	4	5	6	7	8	9	10	11	12	13	14	15	per spot:	0.66
				0	0.411489	0.40657	0.00488982	2.9405e-05	1.17885e-07	3.54451e-10	8.52599e-13	1.70904e-15	2.93638e-18	4.41448e-21	5.89923e-24	7.09502e-27	7.75745e-30	7.77492e-33	7.19301e-36	6.17933e-39	4.95459e-42	0	0.0133634	0.000178579	2.38642e-06	3.18906e-08	4.26166e-10	5.695e-12	7.61044e-14	1.01701e-15	1.35907e-17	1.81617e-19	2.42701e-21	3.24331e-23	4.33415e-25	5.79188e-27	7.73989e-29
				1	0.0443701		0.0437044	0.000660659	4.99344e-06	2.51612e-08	9.50876e-11	2.87479e-13	7.24282e-16	1.56409e-18	2.95546e-21	4.96403e-24	7.5039e-27	1.03121e-29	1.29903e-32	1.51052e-35	1.63099e-38	1	0.119439	0.00401225	0.000101085	2.2638e-06	4.75289e-08	9.57963e-10	1.87718e-11	3.60336e-13	6.80879e-15	1.27068e-16	2.34769e-18	4.30169e-20	7.82728e-22	1.41581e-23	2.54788e-25
				2	0.120705		0.116545	0.00411077	4.88248e-05	3.35483e-07	1.60592e-09	5.87735e-12	1.73828e-14	4.30994e-17	9.19475e-20	1.72086e-22	2.86816e-25	4.30816e-28	5.88892e-31	7.38478e-34	8.55365e-37	2	0.318505	0.0249651	0.000988391	3.0184e-05	8.0271e-07	1.9585e-08	4.50523e-10	9.92925e-12	2.11829e-13	4.40504e-15	8.97338e-17	1.79715e-18	3.54837e-20	6.92175e-22	1.33622e-23
				3	0.153036		0.138127	0.0146161	0.000289332	2.78326e-06	1.71298e-08	7.66232e-11	2.67823e-13	7.66211e-16	1.85257e-18	3.87513e-21	7.13852e-24	1.17437e-26	1.74487e-29	2.36313e-32	2.93992e-35	3	0.377487	0.0887647	0.00585713	0.000250415	8.56224e-06	2.55331e-07	6.94139e-09	1.7652e-10	4.26796e-12	9.91949e-14	2.23337e-15	4.8989e-17	1.05137e-18	2.21496e-20	4.59264e-22
				4	0.0950436		0.06139	0.0324801	0.00115733	1.60811e-05	1.29426e-07	7.1515e-10	2.97581e-12	9.87561e-15	2.71711e-17	6.37244e-20	1.3008e-22	2.34875e-25	3.79993e-28	5.56648e-31	7.4478e-34	4	0.167772	0.197255	0.0234285	0.00144684	6.46925e-05	2.38309e-06	7.71265e-08	2.27515e-09	6.25968e-11	1.63121e-12	4.06971e-14	9.79779e-16	2.28965e-17	5.21746e-19	1.16347e-20
				5	0.0495553		#NUM!	0.046194	0.00329195	6.86126e-05	7.36287e-07	5.08551e-09	2.53936e-11	9.83172e-14	3.09146e-16	8.15672e-19	1.85002e-21	3.67448e-24	6.48521e-27	1.02918e-29	1.48294e-32	5	#NUM!	0.28054	0.0666412	0.0061732	0.000368028	1.69464e-05	6.58146e-07	2.26504e-08	7.12212e-10	2.08794e-11	5.78803e-13	1.53281e-14	3.90766e-16	9.6465e-18	2.3166e-19
				6	0.048116		#NUM!	0.0410613	0.00682776	0.000223626	3.27239e-06	2.86296e-08	1.73053e-10	7.86538e-13	2.83957e-15	8.45882e-18	2.13781e-20	4.68157e-23	9.03126e-26	1.55521e-28	2.41664e-31	6	#NUM!	0.249369	0.138219	0.02012	0.00163568	9.54019e-05	4.48515e-06	1.81203e-07	6.5418e-09	2.16527e-10	6.68838e-12	1.95291e-13	5.44178e-15	1.45769e-16	3.77519e-18
				7	0.0318404		#NUM!	0.0208565	0.0104042	0.00056794	1.16352e-05	1.30878e-07	9.66898e-10	5.19365e-12	2.16348e-14	7.30413e-17	2.06315e-19	4.99367e-22	1.05508e-24	1.97487e-27	3.31425e-30	7	#NUM!	0.126664	0.210619	0.0510985	0.00581575	0.000436123	2.50599e-05	1.19651e-06	4.98423e-08	1.8697e-09	6.45482e-11	2.08311e-12	6.35738e-14	1.85104e-15	5.17741e-17
				8	0.017365		#NUM!	0.00463479	0.0115602	0.00113588	3.36127e-05	4.94428e-07	4.51219e-09	2.88536e-11	1.39424e-13	5.35636e-16	1.69637e-18	4.54979e-21	1.05508e-23	2.15041e-26	3.90345e-29	8	#NUM!	0.0281475	0.234021	0.102197	0.0168011	0.00164758	0.000116946	6.6473e-06	3.21206e-07	1.37111e-08	5.3073e-10	1.89794e-11	6.35738e-13	2.01558e-14	6.09784e-16
					0.0110102		#NUM!	#NUM!	0.009134	0.00179497	7.96745e-05	1.56264e-06	1.78259e-08	1.36787e-10	7.71136e-13	3.38575e-15	1.20631e-17	3.59489e-20	9.17008e-23	2.03891e-25	4.00947e-28	9	#NUM!	#NUM!	0.184906	0.161497	0.0398248	0.00520715	0.000462009	3.15131e-05	1.77655e-06	8.66678e-08	3.77408e-09	1.49961e-10	5.52543e-12	1.91106e-13	6.26346e-15
					0.00726524		#NUM!	#NUM!	0.00487147	0.00223374	0.000155808	4.16703e-06	6.02121e-08	5.59308e-10	3.70145e-12	1.86592e-14	7.50591e-17	2.49246e-19	7.01002e-22	1.70362e-24	3.63525e-27	10	#NUM!	#NUM!	0.0986163	0.200974	0.0778795	0.0138857	0.00156056	0.000128854	8.52742e-06	4.77636e-07	2.34832e-08	1.03973e-09	4.22388e-11	1.5968e-12	5.67887e-14
					0.00400208		#NUM!	#NUM!	0.00157462	0.00216605	0.000251811	9.42843e-06	1.75162e-07	1.98865e-09	1.55536e-11	9.0469e-14	4.12446e-16	1.53072e-18	4.75832e-21	1.26653e-23	2.93758e-26	11	#NUM!	#NUM!	0.031876	0.194883	0.125866	0.0314182	0.00453982	0.000458146	3.58324e-05	2.31581e-06	1.29039e-07	6.3854e-09	2.86712e-10	1.18712e-11	4.58898e-13
					0.00219211		#NUM!	#NUM!	0.000233276	0.00160448	0.000335748	1.81585e-05	4.4115e-07	6.18692e-09	5.76059e-11	3.88682e-13	2.0164e-15	8.39063e-18	2.89024e-20	8.44353e-23	2.13246e-25	12	#NUM!	#NUM!	0.00472237	0.144358	0.167821	0.0605092	0.0114336	0.00142534	0.000132713	9.9494e-06	6.30856e-07	3.50015e-08	1.74151e-09	7.91411e-11	3.33126e-12
					0.00127576		#NUM!	#NUM!	#NUM!	0.000877665	0.000367314	2.97985e-05	9.65251e-07	1.69215e-08	1.89065e-10	1.48829e-12	8.82391e-15	4.13077e-17	1.58098e-19	5.08055e-22	1.39977e-24	13	#NUM!	#NUM!	#NUM!	0.0789651	0.183599	0.0992972	0.0250172	0.00389838	0.00043557	3.80969e-05	2.76067e-06	1.72315e-07	9.52621e-09	4.762e-10	2.18667e-11
					0.000704353		#NUM!	#NUM!	#NUM!	0.000334349	0.000326501	4.16233e-05	1.83857e-06	4.08264e-08	5.52191e-10	5.10269e-12	3.47354e-14	1.8359e-16	7.82963e-19	2.77414e-21	8.35419e-24	14	#NUM!	#NUM!	#NUM!	0.0300819	0.163199	0.138701	0.0476517	0.00940561	0.00127214	0.000130618	1.08674e-05	7.65844e-07	4.71774e-08	2.6002e-09	1.30506e-10
					0.000363902		#NUM!	#NUM!	#NUM!	7.9253e-05	0.000232179	4.93313e-05	3.05067e-06	8.70964e-08	1.43979e-09	1.57239e-11	1.23504e-13	7.39799e-16	3.52624e-18	1.38091e-20	4.55458e-23	15	#NUM!	#NUM!	#NUM!	0.00713053	0.116053	0.164386	0.0790666	0.0200653	0.00331699	0.000402496	3.86396e-05	3.08607e-06	2.12473e-07	1.29432e-08	7.11501e-10
					0.515661
																						Number On	FDE:
					Number of Complexes:	0	1	2	3	4	5	6	7	8	9	10	11	12	13	14	15	per spot:	0.68
				0	0.410425	0.40657	0.00383687	1.81046e-05	5.69523e-08	1.34367e-10	2.5361e-13	3.98894e-16	5.37776e-19	6.34386e-22	6.65202e-25	6.27764e-28	5.38575e-31	4.23552e-34	3.07472e-37	2.07262e-40	1.30398e-43	0	0.0104858	0.000109951	1.15292e-06	1.20893e-08	1.26765e-10	1.32923e-12	1.3938e-14	1.4615e-16	1.5325e-18	1.60694e-20	1.685e-22	1.76685e-24	1.85267e-26	1.94267e-28	2.03704e-30
				1	0.0329227		0.0326134	0.000307779	1.45228e-06	4.56849e-09	1.07784e-11	2.03436e-14	3.19977e-17	4.31383e-20	5.0888e-23	5.33599e-26	5.03567e-29	4.32023e-32	3.39757e-35	2.46642e-38	1.66258e-41	1	0.089129	0.00186917	2.93995e-05	4.11035e-07	5.38752e-09	6.77906e-11	8.29309e-13	9.93821e-15	1.17236e-16	1.3659e-18	1.57547e-20	1.80218e-22	2.0472e-24	2.31178e-26	2.59722e-28
				2	0.106261		0.103955	0.00228911	1.69736e-05	7.28103e-08	2.17589e-10	4.97146e-13	9.17933e-16	1.42087e-18	1.8924e-21	2.2111e-24	2.30067e-27	2.15742e-30	1.84106e-33	1.44132e-36	1.04223e-39	2	0.284099	0.013902	0.000343607	6.55087e-06	1.0876e-07	1.65663e-09	2.37908e-11	3.2734e-13	4.35971e-15	5.65994e-17	7.19794e-19	8.99966e-21	1.10933e-22	1.35094e-24	1.62813e-26
				3	0.15712		0.14727	0.0097287	0.000120229	7.22035e-07	2.77426e-09	7.74719e-12	1.69053e-14	3.01934e-17	4.55752e-20	5.95155e-23	6.8445e-26	7.02958e-29	6.52041e-32	5.51303e-35	4.28182e-38	3	0.402473	0.0590833	0.00243388	6.49628e-05	1.3867e-06	2.58159e-08	4.38147e-10	6.95597e-12	1.04996e-13	1.52347e-15	2.14139e-17	2.93239e-19	3.92887e-21	5.16736e-23	6.68891e-25
				4	0.104659		0.0782372	0.0258418	0.000574847	4.98655e-06	2.50551e-08	8.64296e-11	2.24523e-13	4.65167e-16	7.98991e-19	1.16985e-21	1.49082e-24	1.68051e-27	1.69735e-30	1.55226e-33	1.29659e-36	4	0.213814	0.15694	0.011637	0.000448649	1.25236e-05	2.88008e-07	5.81914e-09	1.07165e-10	1.84072e-12	2.99456e-14	4.66421e-16	7.01024e-18	1.02273e-19	1.45494e-21	2.02549e-23
				5	0.0459112		#NUM!	0.0439311	0.00195448	2.54314e-05	1.70374e-07	7.34652e-10	2.29014e-12	5.53549e-15	1.08663e-17	1.78987e-20	2.53439e-23	3.14255e-26	3.46258e-29	3.4305e-32	3.08588e-35	5	#NUM!	0.266798	0.0395658	0.00228811	8.51605e-05	2.44807e-06	5.93553e-08	1.27527e-09	2.50338e-11	4.58168e-13	7.92915e-15	1.31091e-16	2.08638e-18	3.21541e-20	4.82066e-22
				6	0.0516223		#NUM!	0.0466768	0.00484548	9.90766e-05	9.05114e-07	4.94359e-09	1.86551e-11	5.29331e-14	1.19303e-16	2.2187e-19	3.50063e-22	4.78585e-25	5.76376e-28	6.19634e-31	6.01104e-34	6	#NUM!	0.283473	0.0980901	0.0089141	0.000452415	1.64735e-05	4.83498e-07	1.21948e-08	2.7485e-10	5.67938e-12	1.09521e-13	1.99641e-15	3.47295e-17	5.80783e-19	9.39024e-21
				7	0.0374698		#NUM!	0.0283395	0.00882569	0.000300768	3.84673e-06	2.70132e-08	1.24589e-10	4.17794e-13	1.08651e-15	2.29001e-18	4.03822e-21	6.10195e-24	8.04868e-27	9.40516e-30	9.85381e-33	7	#NUM!	0.172109	0.178664	0.0270606	0.00192276	9.00158e-05	3.22908e-06	9.62515e-08	2.5031e-09	5.86193e-11	1.26341e-12	2.54543e-14	4.84973e-16	8.81545e-18	1.53933e-19
				8	0.0199817		#NUM!	0.00752768	0.0117216	0.000719024	1.32833e-05	1.21982e-07	6.94974e-10	2.77441e-12	8.36949e-15	2.00734e-17	3.96882e-20	6.64541e-23	9.62069e-26	1.22414e-28	1.38723e-31	8	#NUM!	0.0457163	0.237288	0.0646919	0.00663954	0.000406477	1.80122e-05	6.3917e-07	1.92817e-08	5.13835e-10	1.24169e-11	2.77213e-13	5.79694e-15	1.14739e-16	2.16709e-18
					0.0124667		#NUM!	#NUM!	0.0110704	0.00135816	3.76359e-05	4.60819e-07	3.28182e-09	1.57217e-11	5.53316e-14	1.51666e-16	3.37349e-19	6.27622e-22	9.99483e-25	1.38736e-27	1.70321e-30	9	#NUM!	#NUM!	0.224106	0.122196	0.018812	0.00153558	8.50576e-05	3.62196e-06	1.27473e-07	3.88231e-09	1.05544e-10	2.61812e-12	6.02238e-14	1.30037e-15	2.6607e-17
					0.00916711		#NUM!	#NUM!	0.00705739	0.00202026	8.79739e-05	1.46886e-06	1.32504e-08	7.68396e-11	3.17465e-13	9.99097e-16	2.50904e-18	5.20142e-21	9.13277e-24	1.38563e-26	1.84586e-29	10	#NUM!	#NUM!	0.142867	0.181766	0.0439731	0.00489467	0.00034342	1.77023e-05	7.31378e-07	2.55747e-08	7.84983e-10	2.16977e-11	5.50295e-13	1.29875e-14	2.88353e-16
					0.00524235		#NUM!	#NUM!	0.00272672	0.00234166	0.00016995	3.9726e-06	4.60751e-08	3.26568e-10	1.59454e-12	5.79022e-15	1.64798e-17	3.81831e-20	7.41e-23	1.23132e-25	1.78293e-28	11	#NUM!	#NUM!	0.0551988	0.210684	0.0849481	0.0132378	0.00119416	7.5235e-05	3.67351e-06	1.48217e-07	5.15591e-09	1.59281e-10	4.46489e-12	1.15411e-13	2.78523e-15
					0.00283635		#NUM!	#NUM!	0.000482857	0.00207335	0.000270857	9.14526e-06	1.38705e-07	1.21443e-09	7.05917e-12	2.97352e-14	9.63039e-17	2.50179e-19	5.37997e-22	9.81206e-25	1.54706e-27	12	#NUM!	#NUM!	0.00977478	0.186543	0.135386	0.0304746	0.00359493	0.00027978	1.62629e-05	7.61156e-07	3.01298e-08	1.04362e-09	3.2417e-11	9.19684e-13	2.41677e-14
					0.00172815		#NUM!	#NUM!	#NUM!	0.00135565	0.000354198	1.79388e-05	3.62768e-07	3.97024e-09	2.76937e-11	1.36096e-13	5.03743e-16	1.47221e-18	3.51767e-21	7.05714e-24	1.21385e-26	13	#NUM!	#NUM!	#NUM!	0.12197	0.177043	0.0597772	0.00940213	0.000914665	6.38007e-05	3.48375e-06	1.57602e-07	6.14131e-09	2.11957e-10	6.61465e-12	1.89623e-13
					0.00102443		#NUM!	#NUM!	#NUM!	0.000617305	0.000376335	2.99513e-05	8.25944e-07	1.14499e-08	9.66805e-11	5.57749e-13	2.37029e-15	7.8211e-18	2.08234e-20	4.60604e-23	8.65952e-26	14	#NUM!	#NUM!	#NUM!	0.05554	0.188108	0.0998065	0.0214066	0.00263783	0.000222733	1.42772e-05	7.41575e-07	3.26257e-08	1.25471e-09	4.31724e-11	1.35276e-12
					0.000538887		#NUM!	#NUM!	#NUM!	0.000174903	0.000319885	4.24311e-05	1.63812e-06	2.91972e-08	3.01321e-10	2.05438e-12	1.00737e-14	3.76716e-17	1.12099e-19	2.74059e-22	5.64312e-25	15	#NUM!	#NUM!	#NUM!	0.0157363	0.159892	0.141393	0.0424565	0.00672647	0.000694184	5.25875e-05	3.15169e-06	1.57147e-07	6.75452e-09	2.56876e-10	8.81548e-12
					0.523025
																						Number On	FDE:
					Number of Complexes:	0	1	2	3	4	5	6	7	8	9	10	11	12	13	14	15	per spot:	0.7
				0	0.409544	0.40657	0.00296389	1.08034e-05	2.62522e-08	4.78447e-11	6.97576e-14	8.47555e-17	8.82667e-20	8.04331e-23	6.51508e-26	4.74949e-29	3.14762e-32	1.91218e-35	1.07229e-38	5.58357e-42	2.71362e-45	0	0.0081	6.561e-05	5.31441e-07	4.30467e-09	3.48678e-11	2.8243e-13	2.28768e-15	1.85302e-17	1.50095e-19	1.21577e-21	9.84771e-24	7.97664e-26	6.46108e-28	5.23348e-30	4.23912e-32
				1	0.0278654		0.027663	0.000201663	7.35063e-07	1.7862e-09	3.25535e-12	4.74631e-15	5.76676e-18	6.00567e-21	5.47267e-24	4.43286e-27	3.23155e-30	2.14164e-33	1.30105e-36	7.29587e-40	3.79906e-43	1	0.0756	0.00122472	1.48803e-05	1.60708e-07	1.62717e-09	1.58161e-11	1.49462e-13	1.38359e-15	1.26079e-17	1.13472e-19	1.01103e-21	8.93384e-24	7.83945e-26	6.83841e-28	5.93476e-30
				2	0.0984769		0.0968205	0.00164692	9.4333e-06	3.12585e-08	7.21603e-11	1.27359e-13	1.81653e-16	2.17205e-19	2.23467e-22	2.01695e-25	1.62116e-28	1.17433e-31	7.74122e-35	4.68151e-38	2.61502e-41	2	0.2646	0.0100019	0.000190964	2.81239e-06	3.60688e-08	4.24397e-10	4.70804e-12	5.00398e-14	5.14825e-16	5.16296e-18	5.07201e-20	4.89872e-22	4.66447e-24	4.38798e-26	4.08509e-28
				3	0.158369		0.15061	0.00768561	7.33701e-05	3.40371e-07	1.01024e-09	2.17926e-12	3.67343e-15	5.06812e-18	5.90947e-21	5.96121e-24	5.2958e-27	4.2015e-30	3.01048e-33	1.96624e-36	1.17966e-39	3	0.4116	0.0466754	0.00148528	3.06238e-05	5.04964e-07	7.26191e-09	9.52071e-11	1.16759e-12	1.36143e-14	1.52594e-16	1.65686e-18	1.75265e-20	1.81396e-22	1.84295e-24	1.84283e-26
				4	0.11066		0.0878556	0.0224164	0.000385193	2.58114e-06	1.00183e-08	2.66959e-11	5.35708e-14	8.57357e-17	1.13757e-19	1.28663e-22	1.26658e-25	1.10289e-28	8.60494e-32	6.07895e-35	3.92239e-38	4	0.2401	0.136137	0.00779772	0.00023223	5.00756e-06	8.89584e-08	1.38844e-09	1.97518e-11	2.62074e-13	3.29349e-15	3.96265e-17	4.60072e-19	5.1849e-21	5.69779e-23	6.12741e-25
				5	0.0432965		#NUM!	0.0418439	0.00143805	1.44544e-05	7.4803e-08	2.49162e-10	5.99993e-13	1.12028e-15	1.69877e-18	2.16154e-21	2.36428e-24	2.26461e-27	1.92751e-30	1.47516e-33	1.02505e-36	5	#NUM!	0.254122	0.0291115	0.00130049	3.73898e-05	8.30279e-07	1.55505e-08	2.5809e-10	3.91364e-12	5.53306e-14	7.39694e-16	9.44681e-18	1.16142e-19	1.38266e-21	1.6013e-23
				6	0.0527948		#NUM!	0.0488179	0.0039147	6.18328e-05	4.36351e-07	1.84103e-09	5.3666e-12	1.17629e-14	2.04797e-17	2.94209e-20	3.58583e-23	3.78693e-26	3.52306e-29	2.92573e-32	2.19247e-35	6	#NUM!	0.296475	0.0792479	0.0055632	0.000218107	6.13484e-06	1.39091e-07	2.70995e-09	4.71811e-11	7.53111e-13	1.12187e-14	1.57972e-16	2.12282e-18	2.74228e-20	3.425e-22
				7	0.0405828		#NUM!	0.0325452	0.00782941	0.000206109	2.0363e-06	1.10462e-08	3.93551e-11	1.01945e-13	2.04797e-16	3.33437e-19	4.54205e-22	5.3017e-25	5.40202e-28	4.87621e-31	3.94644e-34	7	#NUM!	0.19765	0.158496	0.018544	0.00101783	3.6809e-05	1.02e-06	2.34862e-08	4.71811e-10	8.53526e-12	1.42103e-13	2.2116e-15	3.25498e-17	4.57047e-19	6.165e-21
				8	0.0214591		#NUM!	0.00949236	0.0114179	0.000541037	7.72099e-06	5.47706e-08	2.4105e-10	7.43352e-13	1.73224e-15	3.20933e-18	4.90162e-21	6.33995e-24	7.09015e-27	6.96892e-30	6.10054e-33	8	#NUM!	0.057648	0.23114	0.048678	0.00385928	0.000182511	6.24748e-06	1.71254e-07	3.99074e-09	8.21518e-11	1.53353e-12	2.64471e-14	4.27217e-16	6.53197e-18	9.53006e-20
					0.0129872		#NUM!	#NUM!	0.0118408	0.00112215	2.40208e-05	2.27197e-07	1.24989e-09	4.6253e-12	1.25748e-14	2.66255e-17	4.57485e-20	6.57476e-23	8.08802e-26	8.67244e-29	8.22444e-32	9	#NUM!	#NUM!	0.2397	0.100962	0.0120067	0.000757084	3.23944e-05	1.06558e-06	2.89698e-08	6.81556e-10	1.4313e-11	2.74266e-13	4.87343e-15	8.12867e-17	1.28479e-18
					0.0101838		#NUM!	#NUM!	0.00828854	0.00183285	6.16535e-05	7.95188e-07	5.54117e-09	2.48224e-11	7.92211e-14	1.92591e-16	3.73613e-19	5.98303e-22	8.11498e-25	9.51077e-28	9.78708e-31	10	#NUM!	#NUM!	0.16779	0.164904	0.0308171	0.00264979	0.000143615	5.71861e-06	1.8251e-07	4.92992e-09	1.16889e-10	2.49582e-12	4.88968e-14	8.91444e-16	1.5289e-17
					0.00598223		#NUM!	#NUM!	0.00351635	0.00233271	0.00013078	2.36147e-06	2.11572e-08	1.15838e-10	4.36916e-13	1.22558e-15	2.69454e-18	4.82269e-21	7.22971e-24	9.28021e-27	1.03802e-29	11	#NUM!	#NUM!	0.0711838	0.209878	0.0653696	0.00786909	0.000548348	2.66868e-05	1.00657e-06	3.13722e-08	8.4302e-10	2.01178e-11	4.35626e-13	8.69833e-15	1.62156e-16
					0.00318655		#NUM!	#NUM!	0.000683735	0.00226791	0.000228865	5.96926e-06	6.99363e-08	4.73006e-10	2.1239e-12	6.91092e-15	1.729e-17	3.46966e-20	5.76369e-23	8.12018e-26	9.89006e-29	12	#NUM!	#NUM!	0.0138413	0.204048	0.114397	0.0198913	0.0018126	0.000108971	4.89304e-06	1.76905e-07	5.40938e-09	1.44737e-10	3.47291e-12	7.61104e-14	1.54499e-15
					0.00196993		#NUM!	#NUM!	#NUM!	0.00162825	0.000328627	1.28569e-05	2.00843e-07	1.69797e-09	9.1491e-12	3.47318e-14	9.93065e-17	2.24193e-19	4.13803e-22	6.41286e-25	8.52066e-28	13	#NUM!	#NUM!	#NUM!	0.146496	0.164262	0.0428428	0.0052054	0.000391179	2.10777e-05	8.89059e-07	3.10692e-08	9.35221e-10	2.49337e-11	6.01077e-13	1.33107e-14
					0.0012216		#NUM!	#NUM!	#NUM!	0.000814123	0.000383398	2.35709e-05	5.02107e-07	5.3769e-09	3.50715e-11	1.56293e-13	5.13083e-16	1.30779e-18	2.68972e-21	4.59589e-24	6.67452e-27	14	#NUM!	#NUM!	#NUM!	0.0732481	0.191639	0.0785452	0.0130135	0.00123873	8.0798e-05	4.00076e-06	1.60524e-07	5.45546e-09	1.62069e-10	4.30772e-12	1.04267e-13
					0.000648896		#NUM!	#NUM!	#NUM!	0.000253283	0.000357838	3.66659e-05	1.09348e-06	1.50553e-08	1.20023e-10	6.32119e-13	2.39439e-15	6.91677e-18	1.58992e-20	3.00265e-23	4.77599e-26	15	#NUM!	#NUM!	#NUM!	0.0227883	0.178863	0.122181	0.0283405	0.00346845	0.000276509	1.61809e-05	7.49114e-07	2.88533e-08	9.58008e-10	2.81438e-11	7.46089e-13
					0.525639
																						Number On	FDE:
					Number of Complexes:	0	1	2	3	4	5	6	7	8	9	10	11	12	13	14	15	per spot:	0.72
				0	0.408825	0.40657	0.0022491	6.22091e-06	1.14712e-08	1.58643e-11	1.7552e-14	1.61827e-17	1.27887e-20	8.84324e-24	5.43555e-27	3.0069e-30	1.51217e-33	6.97098e-37	2.96637e-40	1.17212e-43	4.3227e-47	0	0.00614656	3.77802e-05	2.32218e-07	1.42734e-09	8.77325e-12	5.39253e-14	3.31455e-16	2.03731e-18	1.25224e-20	7.697e-23	4.731e-25	2.90794e-27	1.78738e-29	1.09863e-31	6.75277e-34
				1	0.023262		0.0231336	0.000127973	3.53967e-07	6.52705e-10	9.02675e-13	9.98702e-16	9.20787e-19	7.27673e-22	5.03177e-25	3.09281e-28	1.71091e-31	8.60418e-35	3.96646e-38	1.68785e-41	6.66931e-45	1	0.0632218	0.000777193	7.16559e-06	5.8725e-08	4.51196e-10	3.32796e-12	2.38648e-14	1.67641e-16	1.15922e-18	7.91691e-21	5.35279e-23	3.58923e-25	2.38999e-27	1.58202e-29	1.04186e-31
				2	0.0903865		0.0892298	0.00115176	5.00611e-06	1.25879e-08	2.20511e-11	2.9533e-14	3.19645e-17	2.90029e-20	2.2643e-23	1.55082e-26	9.45889e-30	5.19938e-33	2.60086e-36	1.19355e-39	5.05914e-43	2	0.243855	0.00699473	0.000101342	1.13255e-06	1.10221e-08	9.84126e-11	8.28449e-13	6.68171e-15	5.21649e-17	3.96976e-19	2.95933e-21	2.16892e-23	1.56715e-25	1.11871e-27	7.90322e-30
				3	0.158932		0.152965	0.00592333	4.29095e-05	1.51055e-07	3.40216e-10	5.56909e-13	7.12351e-16	7.4579e-19	6.5988e-22	5.05125e-25	3.4052e-28	2.05004e-31	1.11466e-34	5.52444e-38	2.51512e-41	3	0.418038	0.0359729	0.000868645	1.35906e-05	1.70055e-07	1.85578e-09	1.84626e-11	1.71815e-13	1.52024e-15	1.29301e-17	1.06536e-19	8.55174e-22	6.71635e-24	5.17805e-26	3.92903e-28
				4	0.117624		0.0983349	0.0190393	0.000248262	1.26238e-06	3.71808e-09	7.51827e-12	1.14485e-14	1.39037e-17	1.39989e-20	1.20148e-23	8.97514e-27	5.93048e-30	3.51116e-33	1.88226e-36	9.21611e-40	4	0.268739	0.115627	0.00502573	0.000113579	1.85846e-06	2.5053e-08	2.9672e-10	3.20313e-12	3.22507e-14	3.07551e-16	2.80798e-18	2.4739e-20	2.11565e-22	1.76424e-24	1.43971e-26
				5	0.0401957		#NUM!	0.0391665	0.00102142	7.79071e-06	3.05945e-08	7.73308e-11	1.41307e-13	2.00213e-16	2.30382e-19	2.22445e-22	1.84631e-25	1.34198e-28	8.66756e-32	5.03369e-35	2.65424e-38	5	#NUM!	0.237862	0.0206773	0.000700944	1.52924e-05	2.57688e-07	3.66237e-09	4.61251e-11	5.30754e-13	5.6941e-15	5.77642e-17	5.59807e-19	5.22263e-21	4.71807e-23	4.14636e-25
				6	0.0534581		#NUM!	0.0503569	0.00306427	3.67276e-05	1.96679e-07	6.29694e-10	1.39289e-12	2.31675e-15	3.06079e-18	3.33667e-21	3.08598e-24	2.47308e-27	1.74589e-30	1.10022e-33	6.25642e-37	6	#NUM!	0.305822	0.0620319	0.00330445	9.83085e-05	2.09832e-06	3.61005e-08	5.33733e-10	7.05145e-12	8.54114e-14	9.65487e-16	1.03165e-17	1.05199e-19	1.03124e-21	9.77356e-24
				7	0.0438867		#NUM!	0.0369969	0.00675389	0.000134918	1.01149e-06	4.16369e-09	1.12568e-11	2.21273e-14	3.37311e-17	4.16743e-20	4.30778e-23	3.81561e-26	2.9502e-29	2.02081e-32	1.24107e-35	7	#NUM!	0.224686	0.136723	0.0121388	0.000505587	1.38746e-05	2.91751e-07	5.09769e-09	7.77099e-11	1.06677e-12	1.34774e-14	1.59168e-16	1.77764e-18	1.89411e-20	1.93876e-22
				8	0.0231409		#NUM!	0.0118919	0.0108545	0.000390298	4.22659e-06	2.27516e-08	7.59833e-11	1.77809e-13	3.14422e-16	4.42045e-19	5.12318e-22	5.02843e-25	4.26726e-28	3.18278e-31	2.11425e-34	8	#NUM!	0.0722204	0.219734	0.0351158	0.00211263	7.58148e-05	1.96932e-06	4.09636e-08	7.24367e-10	1.13154e-11	1.60285e-13	2.09761e-15	2.57124e-17	2.98322e-19	3.30281e-21
					0.0133118		#NUM!	#NUM!	0.0124051	0.00089211	1.44912e-05	1.04007e-07	4.3419e-10	1.21926e-12	2.51538e-15	4.04156e-18	5.26956e-21	5.74678e-24	5.36456e-27	4.36496e-30	3.14117e-33	9	#NUM!	#NUM!	0.251125	0.0802647	0.0072433	0.000346582	1.12533e-05	2.80893e-07	5.79494e-09	1.03455e-10	1.64865e-12	2.39727e-14	3.23241e-16	4.09127e-18	4.90703e-20
					0.0112168		#NUM!	#NUM!	0.00956965	0.0016058	4.09893e-05	4.01171e-07	2.12133e-09	7.21105e-12	1.74639e-14	3.2217e-17	4.7426e-20	5.7632e-23	5.93167e-26	5.27536e-29	4.11942e-32	10	#NUM!	#NUM!	0.193725	0.144477	0.0204882	0.00133682	5.49802e-05	1.66128e-06	4.02334e-08	8.24685e-10	1.48378e-11	2.40412e-13	3.57412e-15	4.94459e-17	6.43522e-19
					0.00682355		#NUM!	#NUM!	0.00447412	0.00225229	9.58191e-05	1.31292e-06	8.92612e-09	3.70854e-11	1.06144e-13	2.25937e-16	3.76944e-19	5.11952e-22	5.82382e-25	5.67273e-28	4.81491e-31	11	#NUM!	#NUM!	0.0905726	0.202642	0.0478945	0.00437503	0.000231345	8.54374e-06	2.44536e-07	5.7835e-09	1.17932e-10	2.1356e-12	3.50914e-14	5.31704e-16	7.52169e-18
					0.00356039		#NUM!	#NUM!	0.000958741	0.00241317	0.000184794	3.65743e-06	3.25166e-08	1.66884e-10	5.6863e-13	1.40404e-15	2.66554e-18	4.05905e-21	5.11664e-24	5.47013e-27	5.05566e-30	12	#NUM!	#NUM!	0.0194084	0.217117	0.092368	0.0121876	0.000842758	3.84468e-05	1.31001e-06	3.59403e-08	8.33945e-10	1.69323e-11	3.08303e-13	5.12715e-15	7.89777e-17
					0.00221052		#NUM!	#NUM!	#NUM!	0.00190932	0.000292421	8.68136e-06	1.0291e-07	6.60201e-10	2.69943e-12	7.77622e-15	1.6872e-17	2.8904e-20	4.04833e-23	4.76081e-26	4.8001e-29	13	#NUM!	#NUM!	#NUM!	0.171785	0.146165	0.0289288	0.00266719	0.000152097	6.21896e-06	1.99054e-07	5.2786e-09	1.20573e-10	2.43932e-12	4.46231e-14	7.49854e-16
					0.00144587		#NUM!	#NUM!	#NUM!	0.00105207	0.00037597	1.75399e-05	2.83526e-07	2.30397e-09	1.14037e-11	3.85637e-14	9.60669e-17	1.85811e-19	2.89993e-22	3.76007e-25	4.14376e-28	14	#NUM!	#NUM!	#NUM!	0.0946569	0.187926	0.058448	0.00734838	0.000530789	2.62719e-05	9.87146e-07	3.00557e-08	7.75111e-10	1.74735e-11	3.52431e-13	6.47323e-15
					0.000778179		#NUM!	#NUM!	#NUM!	0.000360711	0.000386712	3.00684e-05	6.80463e-07	7.10939e-09	4.30083e-11	1.71884e-13	4.94058e-16	1.08301e-18	1.88909e-21	2.70725e-24	3.26765e-27	15	#NUM!	#NUM!	#NUM!	0.0324538	0.193295	0.100197	0.0176361	0.00163786	9.90827e-05	4.39985e-06	1.54572e-07	4.51779e-09	1.13827e-10	2.53751e-12	5.10461e-14
					0.527623
																						Number On	FDE:
					Number of Complexes:	0	1	2	3	4	5	6	7	8	9	10	11	12	13	14	15	per spot:	0.74
				0	0.408245	0.40657	0.00167213	3.43856e-06	4.71402e-09	4.84694e-12	3.98688e-15	2.73286e-18	1.60567e-21	8.25471e-25	3.7722e-28	1.55143e-31	5.80062e-35	1.98806e-38	6.28958e-42	1.84769e-45	5.0661e-49	0	0.00456976	2.08827e-05	9.5429e-08	4.36087e-10	1.99281e-12	9.10669e-15	4.16154e-17	1.90172e-19	8.69042e-22	3.97131e-24	1.81479e-26	8.29317e-29	3.78978e-31	1.73184e-33	7.91409e-36
				1	0.019115		0.0190366	7.82934e-05	1.61002e-07	2.20722e-10	2.26946e-13	1.86676e-16	1.27959e-19	7.51813e-23	3.86506e-26	1.76624e-29	7.26416e-33	2.71599e-36	9.30857e-40	2.94493e-43	8.65134e-47	1	0.052025	0.000475483	3.25927e-06	1.98588e-08	1.13437e-10	6.22057e-13	3.31642e-15	1.73203e-17	8.90433e-20	4.52119e-22	2.27268e-24	1.13297e-26	5.60888e-29	2.76028e-31	1.35148e-33
				2	0.0820541		0.0812716	0.000779923	2.5203e-06	4.71157e-09	6.13626e-12	6.11004e-15	4.91659e-18	3.31665e-21	1.9251e-24	9.80262e-28	4.44511e-31	1.81658e-34	6.75588e-38	2.30498e-41	7.2638e-45	2	0.222107	0.00473654	5.102e-05	4.23908e-07	3.06717e-09	2.03604e-11	1.27427e-13	7.64092e-16	4.43504e-18	2.50926e-20	1.39071e-22	7.57786e-25	4.07075e-27	2.16045e-29	1.13473e-31
				3	0.158671		0.154208	0.00443956	2.39105e-05	6.25793e-08	1.04788e-10	1.27527e-13	1.21276e-16	9.43971e-20	6.20967e-23	3.53397e-26	1.7712e-29	7.92774e-33	3.20471e-36	1.18086e-39	3.99695e-43	3	0.421433	0.0269619	0.000484036	5.63037e-06	5.23778e-08	4.24958e-10	3.14321e-12	2.17472e-14	1.43059e-16	9.0462e-19	5.54143e-21	3.30706e-23	1.931e-25	1.10682e-27	6.2439e-30
				4	0.125673		0.109725	0.0157946	0.000153119	5.78858e-07	1.26754e-09	1.90555e-12	2.15731e-15	1.94785e-18	1.45808e-21	9.30386e-25	5.16715e-28	2.5384e-31	1.11733e-34	4.4532e-38	1.62107e-41	4	0.299866	0.095922	0.00309969	5.20809e-05	6.33569e-07	6.34985e-09	5.59128e-11	4.48746e-13	3.35913e-15	2.38158e-17	1.6166e-19	1.05889e-21	6.73249e-24	4.17398e-26	2.53238e-28
				5	0.0366643		#NUM!	0.0359631	0.000697282	3.95405e-06	1.15443e-08	2.1694e-11	2.94722e-14	3.10457e-17	2.65594e-20	1.90658e-23	1.17652e-26	6.35772e-30	3.0529e-33	1.31815e-36	5.16748e-40	5	#NUM!	0.218407	0.0141155	0.000355753	5.77036e-06	7.22906e-08	7.63855e-10	7.15232e-12	6.11878e-14	4.88042e-16	3.68088e-18	2.65212e-20	1.83952e-22	1.2355e-24	8.07245e-27
				6	0.0535143		#NUM!	0.0511782	0.00231533	2.0632e-05	8.21424e-08	1.95524e-10	3.21549e-13	3.97624e-16	3.9056e-19	3.1654e-22	2.17656e-25	1.29681e-28	6.80641e-32	3.1889e-35	1.34818e-38	6	#NUM!	0.31081	0.0468708	0.0018563	4.10583e-05	6.51542e-07	8.33385e-09	9.16047e-11	8.99774e-13	8.10274e-15	6.80964e-17	5.40965e-19	4.1012e-21	2.98895e-23	2.10608e-25
				7	0.0473502		#NUM!	0.0416174	0.0056484	8.38884e-05	4.6758e-07	1.43098e-09	2.87628e-12	4.20345e-15	4.76397e-18	4.37591e-21	3.36291e-24	2.21456e-27	1.27302e-30	6.48293e-34	2.96007e-37	7	#NUM!	0.252747	0.114344	0.00754759	0.000233716	4.76843e-06	7.45468e-08	9.68392e-10	1.09753e-11	1.12014e-13	1.05213e-15	9.23801e-18	7.67059e-20	6.07644e-22	4.62412e-24
				8	0.0251246		#NUM!	0.0148062	0.0100476	0.000268604	2.16256e-06	8.65467e-09	2.14891e-11	3.73864e-14	4.91514e-17	5.13749e-20	4.42675e-23	3.23027e-26	2.03806e-29	1.13015e-32	5.58145e-36	8	#NUM!	0.0899195	0.203401	0.0241668	0.00108094	2.88398e-05	5.5695e-07	8.6131e-09	1.13235e-10	1.31508e-12	1.38496e-14	1.34751e-16	1.22803e-18	1.05929e-20	8.71914e-23
					0.0133976		#NUM!	#NUM!	0.0127098	0.000679546	8.20662e-06	4.37911e-08	1.35914e-10	2.83754e-13	4.35221e-16	5.19896e-19	5.03968e-22	4.08616e-25	2.83586e-28	1.71551e-31	9.17838e-35	9	#NUM!	#NUM!	0.257293	0.0611399	0.00410202	0.000145925	3.52259e-06	6.53712e-08	1.00266e-09	1.33082e-11	1.57673e-13	1.70454e-15	1.70875e-17	1.60794e-19	1.43381e-21
					0.012232		#NUM!	#NUM!	0.0108522	0.00135386	2.5693e-05	1.86954e-07	7.34981e-10	1.85749e-12	3.34451e-15	4.58708e-18	5.0203e-21	4.53563e-24	3.47066e-27	2.29482e-30	1.33228e-33	10	#NUM!	#NUM!	0.219689	0.12181	0.0128425	0.000622986	1.90491e-05	4.2793e-07	7.70508e-09	1.17419e-10	1.57066e-12	1.89204e-14	2.09125e-16	2.15093e-18	2.08124e-20
					0.0077848		#NUM!	#NUM!	0.00561584	0.0021018	6.64785e-05	6.7722e-07	3.42306e-09	1.05734e-11	2.24994e-14	3.5606e-17	4.41646e-20	4.45951e-23	3.77161e-26	2.73132e-29	1.72358e-32	11	#NUM!	#NUM!	0.113685	0.189103	0.0332288	0.00225669	8.87181e-05	2.43591e-06	5.18342e-08	9.11437e-10	1.38174e-11	1.86028e-13	2.27258e-15	2.56006e-17	2.69251e-19
					0.00396849		#NUM!	#NUM!	0.00133196	0.00249252	0.000141906	2.08809e-06	1.3802e-08	5.26638e-11	1.3341e-13	2.44906e-16	3.45673e-19	3.91351e-22	3.66765e-25	2.91516e-28	2.0031e-31	12	#NUM!	#NUM!	0.0269638	0.224257	0.0709307	0.00695813	0.000357716	1.21327e-05	3.0735e-07	6.26905e-09	1.08148e-10	1.63252e-12	2.20994e-14	2.73238e-16	3.12918e-18
					0.00243688		#NUM!	#NUM!	#NUM!	0.0021828	0.000248545	5.48588e-06	4.83477e-08	2.30599e-10	7.00994e-13	1.50131e-15	2.42176e-18	3.08449e-21	3.21191e-24	2.80821e-27	2.10504e-30	13	#NUM!	#NUM!	#NUM!	0.19639	0.124234	0.0182805	0.00125306	5.31255e-05	1.61495e-06	3.84304e-08	7.57676e-10	1.28669e-11	1.93533e-13	2.63213e-15	3.28842e-17
					0.00169738		#NUM!	#NUM!	#NUM!	0.00133127	0.000353699	1.22679e-05	1.47434e-07	8.9072e-10	3.27772e-12	8.24073e-15	1.52624e-17	2.19473e-20	2.54658e-23	2.45487e-26	2.01135e-29	14	#NUM!	#NUM!	#NUM!	0.119777	0.176794	0.0408801	0.00382116	0.000205204	7.55123e-06	2.10945e-07	4.77502e-09	9.15532e-11	1.53444e-12	2.30095e-14	3.14206e-16
					0.000931545		#NUM!	#NUM!	#NUM!	0.000505199	0.000402673	2.32775e-05	3.91645e-07	3.04215e-09	1.36824e-11	4.06543e-14	8.68782e-17	1.41588e-19	1.83615e-22	1.95634e-25	1.75555e-28	15	#NUM!	#NUM!	#NUM!	0.0454537	0.201273	0.0775673	0.0101506	0.000700852	3.15216e-05	1.04066e-06	2.71809e-08	5.90636e-10	1.10637e-11	1.83368e-13	2.74246e-15
					0.529052
																						Number On	FDE:
					Number of Complexes:	0	1	2	3	4	5	6	7	8	9	10	11	12	13	14	15	per spot:	0.76
				0	0.407785	0.40657	0.00121401	1.81251e-06	1.80404e-09	1.34671e-12	8.0425e-16	4.00246e-19	1.70733e-22	6.37256e-26	2.11426e-29	6.31316e-33	1.71373e-36	4.2643e-40	9.79472e-44	2.08906e-47	4.1586e-51	0	0.00331776	1.10075e-05	3.65203e-08	1.21166e-10	4.01999e-13	1.33374e-15	4.42502e-18	1.46811e-20	4.87085e-23	1.61603e-25	5.3616e-28	1.77885e-30	5.9018e-33	1.95808e-35	6.49643e-38
				1	0.0154235		0.0153775	4.59169e-05	6.85535e-08	6.82332e-11	5.09358e-14	3.04187e-17	1.51383e-20	6.45753e-24	2.41026e-27	7.99667e-31	2.38779e-34	6.48174e-38	1.61286e-41	3.7046e-45	7.90135e-49	1	0.042025	0.000278857	1.38777e-06	6.13906e-09	2.54599e-11	1.01364e-13	3.92351e-16	1.48769e-18	5.55277e-21	2.04697e-23	7.4705e-26	2.70385e-28	9.7183e-31	3.47232e-33	1.23432e-35
				2	0.0735531		0.073043	0.000508912	1.19397e-06	1.62054e-09	1.53232e-12	1.10775e-15	6.47162e-19	3.16957e-22	1.33569e-25	4.93794e-29	1.62569e-32	4.82349e-36	1.30239e-39	3.22609e-43	7.38117e-47	2	0.199619	0.00309067	2.41704e-05	1.45803e-07	7.6592e-10	3.69134e-12	1.6773e-14	7.30207e-17	3.07716e-19	1.26401e-21	5.08617e-24	2.01212e-26	7.84753e-29	3.02381e-31	1.15306e-33
				3	0.157438		0.154202	0.00322311	1.26031e-05	2.3948e-08	2.91141e-11	2.57244e-14	1.7761e-17	1.0037e-20	4.79363e-24	1.98066e-27	7.20722e-31	2.34207e-34	6.87371e-38	1.83887e-41	4.51892e-45	3	0.421417	0.0195742	0.000255132	2.15464e-06	1.45525e-08	8.5721e-11	4.60326e-13	2.31232e-15	1.10436e-17	5.07007e-20	2.25487e-22	9.76995e-25	4.14175e-27	1.72357e-29	7.0593e-32
				4	0.134925		0.122076	0.0127581	8.97968e-05	2.46465e-07	3.91827e-10	4.27668e-13	3.5152e-16	2.30432e-19	1.25234e-22	5.80169e-26	2.33934e-29	8.34364e-33	2.66643e-36	7.7156e-40	2.03916e-43	4	0.333622	0.0774814	0.00181781	2.21748e-05	1.95852e-07	1.42511e-09	9.11062e-12	5.30871e-14	2.88514e-16	1.48511e-18	7.31892e-21	3.48054e-23	1.60665e-25	7.23183e-28	3.18551e-30
				5	0.0327775		#NUM!	0.0323206	0.00045497	1.87313e-06	3.97051e-09	5.41713e-12	5.3431e-15	4.08633e-18	2.53807e-21	1.32279e-24	5.92634e-28	2.32509e-31	8.10594e-35	2.541e-38	7.23223e-42	5	#NUM!	0.196286	0.00921026	0.000168529	1.98463e-06	1.80514e-08	1.38481e-10	9.41411e-13	5.84721e-15	3.38604e-17	1.85413e-19	9.69912e-22	4.88423e-24	2.38168e-26	1.12979e-28
				6	0.0528661		#NUM!	0.0511743	0.00168086	1.08746e-05	3.14332e-08	5.43217e-11	6.48594e-14	5.82302e-17	4.15256e-20	2.44348e-23	1.21984e-26	5.27667e-30	2.01072e-33	6.83954e-37	2.09936e-40	6	#NUM!	0.310786	0.0340268	0.000978404	1.57117e-05	1.81016e-07	1.68101e-09	1.34151e-11	9.56668e-14	6.25478e-16	3.81641e-18	2.20116e-20	1.21156e-22	6.41069e-25	3.27954e-27
				7	0.0509123		#NUM!	0.0463006	0.00456234	4.91944e-05	1.99077e-07	4.42334e-10	6.45505e-13	6.84899e-16	5.63562e-19	3.7583e-22	2.09696e-25	1.00257e-28	4.18422e-32	1.54704e-35	5.12842e-39	7	#NUM!	0.281188	0.0923584	0.00442611	9.95073e-05	1.47398e-06	1.67301e-08	1.57787e-10	1.29834e-12	9.62044e-15	6.56059e-17	4.18221e-19	2.5212e-21	1.45004e-23	8.01145e-26
				8	0.0275332		#NUM!	0.0183273	0.00902963	0.000175255	1.02442e-06	2.97654e-09	5.36576e-12	6.77764e-15	6.46922e-18	4.90929e-21	3.07117e-24	1.62708e-27	7.45314e-31	3.00061e-34	1.0759e-37	8	#NUM!	0.111303	0.182793	0.015768	0.000512048	9.91869e-06	1.39069e-07	1.56144e-09	1.49038e-11	1.25667e-13	9.60853e-16	6.78737e-18	4.49088e-20	2.81247e-22	1.68073e-24
					0.013206		#NUM!	#NUM!	0.0127084	0.000493311	4.32532e-06	1.67568e-08	3.77591e-11	5.72334e-14	6.37338e-17	5.52749e-20	3.89015e-23	2.28997e-26	1.15386e-29	5.0677e-33	1.9685e-36	9	#NUM!	#NUM!	0.257264	0.0443841	0.00216198	5.58385e-05	9.78631e-07	1.31855e-08	1.4683e-10	1.41492e-12	1.21708e-14	9.5526e-17	6.95255e-19	4.74995e-21	3.07512e-23
					0.0131816		#NUM!	#NUM!	0.012073	0.00109351	1.50665e-05	7.95949e-08	2.27184e-10	4.1685e-13	5.44924e-16	5.42615e-19	4.31158e-22	2.82811e-25	1.57117e-28	7.54242e-32	3.17913e-35	10	#NUM!	#NUM!	0.244401	0.0983847	0.0075309	0.000265233	5.8881e-06	9.60341e-08	1.2554e-09	1.38898e-11	1.34893e-13	1.17975e-15	9.46706e-18	7.06951e-20	4.96632e-22
					0.00888357		#NUM!	#NUM!	0.0069511	0.00188878	4.33733e-05	3.20791e-07	1.17722e-09	2.64005e-12	4.07867e-15	4.68622e-18	4.22012e-21	3.09378e-24	1.89968e-27	9.98799e-31	4.57602e-34	11	#NUM!	#NUM!	0.140716	0.169937	0.0216799	0.00106897	3.05111e-05	6.08216e-07	9.39646e-09	1.19957e-10	1.32032e-12	1.29057e-14	1.14465e-16	9.36174e-19	7.1485e-21
					0.00443058		#NUM!	#NUM!	0.00183432	0.00249214	0.000103012	1.10049e-06	5.28116e-09	1.46303e-11	2.69079e-14	3.58626e-17	3.67503e-20	3.02073e-23	2.05535e-26	1.18607e-29	5.91704e-33	12	#NUM!	#NUM!	0.0371333	0.224223	0.0514897	0.00366716	0.000136876	3.37053e-06	6.19905e-08	9.18005e-10	1.14978e-11	1.2601e-13	1.23845e-15	1.11171e-17	9.2434e-20
					0.00263222		#NUM!	#NUM!	#NUM!	0.00242824	0.000200741	3.21683e-06	2.0583e-08	7.12757e-11	1.57308e-13	2.44602e-16	2.86464e-19	2.64895e-22	2.00265e-25	1.27123e-28	6.91839e-32	13	#NUM!	#NUM!	#NUM!	0.218473	0.100339	0.0107194	0.000533465	1.64205e-05	3.62406e-07	6.26127e-09	8.96236e-11	1.10501e-12	1.2067e-14	1.19152e-16	1.08077e-18
					0.00197365		#NUM!	#NUM!	#NUM!	0.00164774	0.000317839	8.00377e-06	6.98351e-08	3.06316e-10	8.18375e-13	1.49382e-15	2.00865e-18	2.09709e-21	1.76662e-24	1.23642e-27	7.35491e-31	14	#NUM!	#NUM!	#NUM!	0.14825	0.15887	0.0266709	0.00180997	7.05692e-05	1.88538e-06	3.82384e-08	6.28432e-10	8.74799e-12	1.06448e-13	1.1589e-15	1.14896e-17
					0.00111541		#NUM!	#NUM!	#NUM!	0.000695711	0.000402597	1.68968e-05	2.06402e-07	1.164e-09	3.8009e-12	8.19939e-15	1.27215e-17	1.50524e-20	1.41723e-23	1.09629e-26	7.14243e-30	15	#NUM!	#NUM!	#NUM!	0.0625943	0.201235	0.0563051	0.00534947	0.000268163	8.75652e-06	2.09887e-07	3.98007e-09	6.27911e-11	8.53949e-13	1.02755e-14	1.11577e-16
					0.530004
																						Number On	FDE:
					Number of Complexes:	0	1	2	3	4	5	6	7	8	9	10	11	12	13	14	15	per spot:	0.78
				0	0.407428	0.40657	0.000857172	9.0359e-07	6.35014e-10	3.34701e-13	1.4113e-16	4.95909e-20	1.49361e-23	3.93623e-27	9.22085e-31	1.94404e-34	3.72602e-38	6.54631e-42	1.06166e-45	1.59879e-49	2.24716e-53	0	0.00234256	5.48759e-06	1.2855e-08	3.01136e-11	7.05429e-14	1.65251e-16	3.87111e-19	9.0683e-22	2.1243e-24	4.97631e-27	1.16573e-29	2.73079e-32	6.39704e-35	1.49855e-37	3.51043e-40
				1	0.0121819		0.0121563	2.56291e-05	2.7017e-08	1.89867e-11	1.00074e-14	4.21973e-18	1.48275e-21	4.46583e-25	1.17692e-28	2.757e-32	5.81259e-36	1.11406e-39	1.95732e-43	3.17433e-47	4.78032e-51	1	0.0332218	0.000155648	5.46922e-07	1.70826e-09	5.00214e-12	1.40614e-14	3.84295e-17	1.02884e-19	2.71138e-22	7.05731e-25	1.81854e-27	4.64731e-30	1.17938e-32	2.9753e-35	7.46765e-38
				2	0.0649678		0.0646492	0.000318034	5.26831e-07	5.04873e-10	3.37068e-13	1.7205e-16	7.09697e-20	2.45418e-23	7.30223e-27	1.90609e-30	4.43078e-34	9.28217e-38	1.7696e-41	3.09497e-45	4.99978e-49	2	0.176679	0.00193145	1.0665e-05	4.54243e-08	1.68481e-10	5.7332e-13	1.83938e-15	5.65394e-18	1.68229e-20	4.87917e-23	1.38622e-25	3.87206e-28	1.06627e-30	2.90091e-33	7.81048e-36
				3	0.155069		0.152807	0.00225515	6.22618e-06	8.35335e-09	7.17035e-12	4.4733e-15	2.1807e-18	8.70117e-22	2.93417e-25	8.56006e-29	2.19928e-32	5.04613e-36	1.04567e-39	1.97515e-43	3.42712e-47	3	0.417606	0.0136957	0.000126041	7.51565e-07	3.58405e-09	1.49063e-11	5.6519e-14	2.00458e-16	6.75975e-19	2.19119e-21	6.8807e-24	2.10499e-26	6.30068e-29	1.85131e-31	5.35373e-34
				4	0.145487		0.135443	0.00999441	4.9668e-05	9.62533e-08	1.08044e-10	8.32644e-14	4.83224e-17	2.2366e-20	8.58244e-24	2.80731e-27	7.99237e-31	2.01272e-34	4.54154e-38	9.27873e-42	1.73148e-45	4	0.370151	0.060697	0.00100546	8.66008e-06	5.40051e-08	2.77461e-10	1.25241e-12	5.15268e-15	1.97723e-17	7.18611e-20	2.50051e-22	8.39604e-25	2.7365e-27	8.69695e-30	2.70485e-32
				5	0.0286304		#NUM!	0.0283478	0.000281753	8.19028e-07	1.22581e-09	1.18084e-12	8.2236e-16	4.44066e-19	1.94743e-22	7.1663e-26	2.26693e-29	6.27968e-33	1.54577e-36	3.42132e-40	6.87553e-44	5	#NUM!	0.172159	0.0057037	7.36894e-05	6.12713e-07	3.9349e-09	2.13137e-11	1.02304e-13	4.48651e-16	1.83442e-18	7.09236e-21	2.61956e-23	9.31405e-26	3.2068e-28	1.07407e-30
				6	0.0514237		#NUM!	0.0502529	0.00116543	5.32368e-06	1.08651e-08	1.32576e-11	1.11766e-14	7.08487e-18	3.56735e-21	1.48212e-24	5.22424e-28	1.59561e-31	4.29303e-35	1.03106e-38	2.23455e-42	6	#NUM!	0.30519	0.0235926	0.000478981	5.43086e-06	4.41782e-08	2.89673e-10	1.63222e-12	8.21846e-15	3.79391e-17	1.63447e-19	6.65608e-22	2.58677e-24	9.66414e-27	3.49073e-29
				7	0.0544743		#NUM!	0.0509055	0.0035417	2.69641e-05	7.70437e-08	1.20868e-10	1.24539e-13	9.32995e-17	5.42051e-20	2.55233e-23	1.0055e-26	3.39429e-30	1.00022e-33	2.61113e-37	6.11163e-41	7	#NUM!	0.309154	0.071697	0.00242601	3.85098e-05	4.02767e-07	3.22779e-09	2.14944e-11	1.24878e-13	6.5334e-16	3.14582e-18	1.41593e-20	6.02683e-23	2.44741e-25	9.54738e-28
				8	0.0305165		#NUM!	0.0225604	0.00784809	0.00010755	4.43877e-07	9.10632e-10	1.15907e-12	1.03372e-15	6.96659e-19	3.73278e-22	1.64878e-25	6.16759e-29	1.99476e-32	5.67031e-36	1.43554e-39	8	#NUM!	0.137011	0.158874	0.00967647	0.000221869	3.03449e-06	3.00404e-08	2.38148e-10	1.60497e-12	9.5551e-15	5.15842e-17	2.57281e-19	1.20194e-21	5.31478e-24	2.24255e-26
					0.0127077		#NUM!	#NUM!	0.0123667	0.000338946	2.09833e-06	5.73974e-09	9.13203e-12	9.77331e-15	7.68436e-18	4.70557e-21	2.33828e-24	9.71862e-28	3.45758e-31	1.0722e-34	2.94068e-38	9	#NUM!	#NUM!	0.250347	0.0304955	0.00104883	1.91265e-05	2.36682e-07	2.25158e-09	1.77033e-11	1.20452e-13	7.31558e-16	4.05412e-18	2.08337e-20	1.00498e-22	4.59383e-25
					0.0140031		#NUM!	#NUM!	0.0131537	0.000841201	8.18347e-06	3.0525e-08	6.15167e-11	7.96969e-14	7.35603e-17	5.17184e-20	2.90159e-23	1.34382e-26	5.27124e-30	1.78668e-33	5.31729e-37	10	#NUM!	#NUM!	0.266278	0.0756844	0.00409045	0.000101718	1.59438e-06	1.83606e-08	1.69468e-10	1.32388e-12	9.07797e-15	5.60574e-17	3.17618e-19	1.67466e-21	8.30648e-24
					0.0101325		#NUM!	#NUM!	0.00847922	0.00162679	2.63765e-05	1.37741e-07	3.56899e-10	5.65124e-13	6.16447e-16	5.00087e-19	3.17976e-22	1.6459e-25	7.13578e-29	2.64901e-32	8.56918e-36	11	#NUM!	#NUM!	0.17165	0.146365	0.0131841	0.000458992	9.25002e-06	1.30193e-07	1.42017e-09	1.28011e-11	9.94826e-14	6.86588e-16	4.29966e-18	2.48292e-20	1.33865e-22
					0.0049791		#NUM!	#NUM!	0.00250522	0.00240321	7.01375e-05	5.2905e-07	1.7926e-09	3.50634e-12	4.5533e-15	4.28484e-18	3.10026e-21	1.79927e-24	8.64403e-28	3.52198e-31	1.24058e-34	12	#NUM!	#NUM!	0.0507149	0.216221	0.0350577	0.00176295	4.64603e-05	8.07791e-07	1.04899e-08	1.09683e-10	9.69955e-13	7.50565e-15	5.20845e-17	3.30115e-19	1.938e-21
					0.00277645		#NUM!	#NUM!	#NUM!	0.00262168	0.000153027	1.73144e-06	7.82227e-09	1.91255e-11	2.98034e-14	3.27206e-17	2.70568e-20	1.76656e-23	9.42985e-27	4.22638e-30	1.62404e-33	13	#NUM!	#NUM!	#NUM!	0.235877	0.0764896	0.00576964	0.000202736	4.40613e-06	6.86613e-08	8.37576e-10	8.46506e-12	7.36919e-14	5.68195e-16	3.96138e-18	2.53701e-20
					0.00226792		#NUM!	#NUM!	#NUM!	0.0019918	0.000271275	4.82329e-06	2.97145e-08	9.20258e-11	1.73595e-13	2.23732e-16	2.12414e-19	1.56581e-22	9.3135e-26	4.60236e-29	1.93303e-32	14	#NUM!	#NUM!	#NUM!	0.179205	0.135595	0.0160726	0.000770134	2.12009e-05	3.9993e-07	5.72706e-09	6.64562e-11	6.53178e-13	5.61185e-15	4.31379e-17	3.01971e-19
					0.00133779		#NUM!	#NUM!	#NUM!	0.000941576	0.000384718	1.14005e-05	9.83279e-08	3.91528e-10	9.02696e-13	1.37494e-15	1.50621e-18	1.25834e-21	8.36522e-25	4.56889e-28	2.10173e-31	15	#NUM!	#NUM!	#NUM!	0.0847153	0.192299	0.0379897	0.00254844	9.02004e-05	2.07963e-06	3.51954e-08	4.71235e-10	5.24917e-12	5.04046e-14	4.28242e-16	3.28324e-18
					0.530568
																						Number On	FDE:
					Number of Complexes:	0	1	2	3	4	5	6	7	8	9	10	11	12	13	14	15	per spot:	0.8
				0	0.407156	0.40657	0.00058546	4.21531e-07	2.02335e-10	7.28406e-14	2.09781e-17	5.03474e-21	1.03572e-24	1.86429e-28	2.98287e-32	4.29533e-36	5.62298e-40	6.74758e-44	7.47424e-48	7.68779e-52	7.38028e-56	0	0.0016	2.56e-06	4.096e-09	6.5536e-12	1.04858e-14	1.67772e-17	2.68435e-20	4.29497e-23	6.87195e-26	1.09951e-28	1.75922e-31	2.81475e-34	4.5036e-37	7.20576e-40	1.15292e-42
				1	0.00938086		0.00936736	1.3489e-05	9.71208e-09	4.6618e-12	1.67825e-15	4.83335e-19	1.16001e-22	2.3863e-26	4.29533e-30	6.87253e-34	9.89645e-38	1.29553e-41	1.55464e-45	1.72206e-49	1.77127e-53	1	0.0256	8.192e-05	1.96608e-07	4.1943e-10	8.38861e-13	1.61061e-15	3.00648e-18	5.49756e-21	9.8956e-24	1.75922e-26	3.09622e-29	5.40432e-32	9.36749e-35	1.61409e-37	2.76701e-40
				2	0.0563932		0.0562042	0.000188846	2.13666e-07	1.39854e-10	6.37734e-14	2.22334e-17	6.26403e-21	1.4795e-24	3.00673e-28	5.36058e-32	8.51094e-36	1.2178e-39	1.58573e-43	1.89427e-47	2.09009e-51	2	0.1536	0.00114688	4.32538e-06	1.25829e-08	3.18767e-11	7.40882e-14	1.6235e-16	3.40849e-19	6.92692e-22	1.37219e-24	2.66275e-27	5.08006e-30	9.55484e-33	1.7755e-35	3.26507e-38
				3	0.151391		0.149878	0.00151077	2.84888e-06	2.61061e-09	1.53056e-12	6.52181e-16	2.17153e-19	5.91801e-23	1.36305e-26	2.71603e-30	4.76613e-34	7.46919e-38	1.05716e-41	1.36388e-45	1.61634e-49	3	0.4096	0.00917504	5.76717e-05	2.34881e-07	7.65041e-10	2.17325e-12	5.62813e-15	1.36339e-17	3.14021e-20	6.95243e-23	1.49114e-25	3.11577e-28	6.36989e-31	1.27836e-33	2.52499e-36
				4	0.157457		0.149878	0.00755384	2.56399e-05	3.39379e-08	2.60196e-11	1.36958e-14	5.42882e-18	1.71622e-21	4.49807e-25	1.00493e-28	1.95411e-32	3.36114e-36	5.18007e-40	7.22854e-44	9.21314e-48	4	0.4096	0.0458752	0.000519045	3.05345e-06	1.30057e-08	4.56383e-11	1.40703e-13	3.95384e-16	1.03627e-18	2.5724e-21	6.11368e-24	1.4021e-26	3.12125e-29	6.7753e-32	1.43924e-34
				5	0.0243367		#NUM!	0.0241723	0.000164095	3.25804e-07	3.3305e-10	2.19133e-13	1.04233e-16	3.84434e-20	1.15151e-23	2.8942e-27	6.25316e-31	1.18312e-34	1.98915e-38	3.00707e-42	4.12749e-46	5	#NUM!	0.146801	0.00332189	2.93132e-05	1.66473e-07	7.30213e-10	2.7015e-12	8.85661e-15	2.65285e-17	7.40851e-20	1.95638e-22	4.93538e-25	1.19856e-27	2.81853e-30	6.44782e-33
				6	0.0491128		#NUM!	0.0483446	0.000765778	2.38923e-06	3.3305e-09	2.77568e-12	1.59825e-15	6.91982e-19	2.37978e-22	6.75312e-26	1.62582e-29	3.39161e-33	6.23266e-37	1.0224e-40	1.51341e-44	6	#NUM!	0.293601	0.0155021	0.000214963	1.66473e-06	9.24937e-09	4.1423e-11	1.59419e-13	5.48255e-16	1.72865e-18	5.08658e-21	1.41481e-23	3.75548e-26	9.58299e-29	2.3642e-31
				7	0.0578902		#NUM!	0.055251	0.00262553	1.36527e-05	2.6644e-08	2.85499e-11	2.00922e-14	1.02809e-17	4.07962e-21	1.31204e-24	3.53036e-28	8.13986e-32	1.6383e-35	2.92116e-39	4.66996e-43	7	#NUM!	0.335544	0.0531502	0.00122836	1.33178e-05	9.51363e-08	5.20746e-10	2.36851e-12	9.39865e-15	3.35853e-17	1.10452e-19	3.39554e-22	9.87156e-25	2.738e-27	7.29524e-30
				8	0.0342509		#NUM!	0.0276255	0.00656381	6.14373e-05	1.73186e-07	2.42674e-10	2.10968e-13	1.28511e-16	5.91545e-20	2.16486e-23	6.53116e-27	1.66867e-30	3.68617e-34	7.15683e-38	1.23754e-41	8	#NUM!	0.167772	0.132876	0.00552762	8.65659e-05	8.08659e-07	5.46784e-09	2.96064e-11	1.3628e-13	5.54157e-16	2.04335e-18	6.96086e-21	2.2211e-23	6.70809e-26	1.93324e-28
					0.0118884		#NUM!	#NUM!	0.011669	0.000218444	9.2366e-07	1.72568e-09	1.87528e-12	1.37078e-15	7.36145e-19	3.07891e-22	1.04499e-25	2.96653e-29	7.20851e-33	1.52679e-36	2.86009e-40	9	#NUM!	#NUM!	0.236223	0.0196538	0.000461685	5.75046e-06	4.8603e-08	3.15801e-10	1.69593e-12	7.88134e-15	3.26936e-17	1.23749e-19	4.34349e-22	1.43106e-24	4.46793e-27
					0.0146185		#NUM!	#NUM!	0.0140028	0.000611643	4.0641e-06	1.03541e-08	1.42521e-11	1.26112e-14	7.95037e-18	3.81785e-21	1.46298e-24	4.62778e-28	1.23986e-31	2.87037e-35	5.83458e-39	10	#NUM!	#NUM!	0.283468	0.0550306	0.00203141	3.45028e-05	3.69383e-07	2.90537e-09	1.83161e-11	9.77286e-14	4.57711e-16	1.93048e-18	7.4708e-21	2.69039e-23	9.11458e-26
					0.0115332		#NUM!	#NUM!	0.0101839	0.00133449	1.47786e-05	5.27117e-08	9.32864e-11	1.0089e-13	7.51671e-17	4.16493e-20	1.80877e-23	6.39476e-27	1.89361e-30	4.80134e-34	1.06083e-37	11	#NUM!	#NUM!	0.206158	0.120067	0.00738696	0.000175651	2.41778e-06	2.3243e-08	1.7317e-10	1.06613e-12	5.65897e-15	2.66757e-17	1.14099e-19	4.50029e-22	1.6572e-24
					0.00566334		#NUM!	#NUM!	0.00339462	0.00222415	4.43357e-05	2.28417e-07	5.28623e-10	7.06227e-13	6.26393e-16	4.0261e-19	1.98965e-22	7.88687e-26	2.58793e-29	7.20201e-33	1.73269e-36	12	#NUM!	#NUM!	0.0687195	0.200111	0.0221609	0.000761152	1.37007e-05	1.62701e-07	1.44309e-09	1.03059e-11	6.22487e-14	3.29e-16	1.55936e-18	6.75044e-21	2.70675e-23
					0.0028474		#NUM!	#NUM!	#NUM!	0.00273742	0.000109134	8.43387e-07	2.60245e-09	4.34601e-12	4.62567e-15	3.46864e-18	1.95904e-21	8.73622e-25	3.18515e-28	9.75042e-32	2.55905e-35	13	#NUM!	#NUM!	#NUM!	0.246291	0.0545499	0.00281041	6.74498e-05	1.00124e-06	1.06566e-08	8.87895e-11	6.1291e-13	3.64431e-15	1.91921e-17	9.13906e-20	3.99767e-22
					0.00256729		#NUM!	#NUM!	#NUM!	0.00234636	0.000218268	2.65065e-06	1.11534e-08	2.35926e-11	3.03973e-14	2.6758e-17	1.73515e-20	8.73622e-24	3.54917e-27	1.19791e-30	3.43645e-34	14	#NUM!	#NUM!	#NUM!	0.211106	0.1091	0.00883271	0.000289071	5.43528e-06	7.00293e-08	6.84948e-10	5.42863e-12	3.64431e-14	2.13855e-16	1.1228e-18	5.3683e-21
					0.00160773		#NUM!	#NUM!	#NUM!	0.00125139	0.000349229	7.06839e-06	4.16392e-08	1.13245e-10	1.78331e-13	1.85522e-16	1.38812e-19	7.92084e-23	3.59649e-26	1.34166e-29	4.21537e-33	15	#NUM!	#NUM!	#NUM!	0.11259	0.17456	0.0235539	0.0010792	2.60894e-05	4.10839e-07	4.74897e-09	4.34291e-11	3.30418e-13	2.16706e-15	1.25753e-17	6.58511e-20
					0.530833
																						Number On	FDE:
					Number of Complexes:	0	1	2	3	4	5	6	7	8	9	10	11	12	13	14	15	per spot:	0.82
				0	0.406954	0.40657	0.000384121	1.81455e-07	5.71454e-11	1.34975e-14	2.55045e-18	4.01604e-22	5.42041e-26	6.4014e-30	6.71993e-34	6.34888e-38	5.45302e-42	4.29327e-46	3.12016e-50	2.10563e-54	1.32624e-58	0	0.00104976	1.102e-06	1.15683e-09	1.2144e-12	1.27482e-15	1.33826e-18	1.40485e-21	1.47476e-24	1.54814e-27	1.62518e-30	1.70604e-33	1.79094e-36	1.88005e-39	1.97361e-42	2.07181e-45
				1	0.00700615		0.00699953	6.61304e-06	3.12395e-09	9.83819e-13	2.32374e-16	4.39087e-20	6.91403e-24	9.33181e-28	1.10207e-31	1.15691e-35	1.09303e-39	9.38795e-44	7.39132e-48	5.3717e-52	3.62507e-56	1	0.019129	4.01616e-05	6.32401e-08	8.85159e-11	1.16151e-13	1.46316e-16	1.79196e-19	2.14987e-22	2.53895e-25	2.96143e-28	3.41967e-31	3.91618e-34	4.45364e-37	5.03489e-40	5.66295e-43
				2	0.0479356		0.0478301	0.000105441	7.82723e-08	3.36138e-11	1.00566e-14	2.30033e-18	4.25213e-22	6.5893e-26	8.78593e-30	1.02772e-33	1.07056e-37	1.00503e-41	8.58625e-46	6.72954e-50	4.87169e-54	2	0.130715	0.000640355	1.58452e-06	3.02429e-09	5.02674e-12	7.66535e-15	1.10206e-17	1.51804e-20	2.02411e-23	2.63074e-26	3.34938e-29	4.19249e-32	5.17364e-35	6.30759e-38	7.61038e-41
				3	0.146224		0.145262	0.000960687	1.18858e-06	7.14605e-10	2.74881e-13	7.68479e-17	1.6788e-20	3.00179e-24	4.53615e-28	5.93032e-32	6.82779e-36	7.02034e-40	6.51919e-44	5.51822e-48	4.29069e-52	3	0.396985	0.00583435	2.40612e-05	6.42943e-08	1.37398e-10	2.56079e-13	4.35109e-16	6.91554e-19	1.04504e-21	1.51803e-24	2.13616e-27	2.92853e-30	3.92814e-33	5.17223e-36	6.70277e-39
				4	0.17092		0.165437	0.00547058	1.21829e-05	1.05801e-08	5.32201e-12	1.83795e-15	4.77993e-19	9.91425e-23	1.70483e-26	2.49897e-30	3.1882e-34	3.59792e-38	3.63807e-42	3.33086e-46	2.78537e-50	4	0.452122	0.0332234	0.000246627	9.51912e-07	2.66017e-09	6.12457e-12	1.23885e-14	2.28405e-17	3.9276e-20	6.39682e-23	9.97467e-26	1.50087e-28	2.19212e-31	3.12201e-34	4.35122e-37
				5	0.0200261		#NUM!	0.0199372	8.88001e-05	1.15676e-07	7.75831e-11	3.34915e-14	1.04521e-17	2.52923e-21	4.97054e-25	8.19663e-29	1.16192e-32	1.44237e-36	1.59105e-40	1.57809e-44	1.42116e-48	5	#NUM!	0.121081	0.00179764	1.04076e-05	3.87794e-08	1.11603e-10	2.70896e-13	5.82686e-16	1.14511e-18	2.09816e-21	3.63521e-24	6.01683e-27	9.58686e-30	1.47914e-32	2.22009e-35
				6	0.0458855		#NUM!	0.0454126	0.000471956	9.66109e-07	8.83585e-10	4.83145e-13	1.82525e-16	5.18493e-20	1.16992e-23	2.17818e-27	3.44058e-31	4.70906e-35	5.67769e-39	6.11071e-43	5.93466e-47	6	#NUM!	0.275795	0.00955411	8.69225e-05	4.41654e-07	1.60998e-09	4.73064e-12	1.19451e-14	2.69526e-17	5.57566e-20	1.07643e-22	1.96438e-25	3.42109e-28	5.72756e-31	9.27092e-34
				7	0.0609576		#NUM!	0.0591084	0.00184288	6.28737e-06	8.05044e-09	5.6597e-12	2.61329e-15	8.77323e-19	2.28413e-22	4.81965e-26	8.50861e-30	1.28714e-33	1.6997e-37	1.9884e-41	2.08561e-45	7	#NUM!	0.358971	0.0373065	0.000565686	4.02396e-06	1.88598e-08	6.77308e-11	2.02118e-13	5.26218e-16	1.23373e-18	2.66202e-21	5.36932e-24	1.02416e-26	1.86373e-29	3.25807e-32
				8	0.0389383		#NUM!	0.033659	0.00524708	3.22228e-05	5.95956e-08	5.47891e-11	3.12506e-14	1.24897e-17	3.77198e-21	9.05693e-25	1.79272e-28	3.00512e-32	4.35549e-36	5.5482e-40	6.29448e-44	8	#NUM!	0.204414	0.10622	0.00289914	2.97885e-05	1.82573e-07	8.09947e-10	2.87738e-12	8.6899e-15	2.31838e-17	5.60873e-20	1.25359e-22	2.6244e-25	5.20033e-28	9.83302e-31
					0.0107546		#NUM!	#NUM!	0.0106237	0.000130482	3.61988e-07	4.43724e-10	3.16364e-13	1.51726e-16	5.34597e-20	1.467e-23	3.26673e-27	6.08445e-31	9.70037e-35	1.34801e-38	1.65677e-42	9	#NUM!	#NUM!	0.215063	0.0117397	0.000180937	1.47862e-06	8.19946e-09	3.49548e-11	1.23161e-13	3.7552e-16	1.02204e-18	2.53813e-21	5.84495e-24	1.26349e-26	2.58815e-29
					0.014937		#NUM!	#NUM!	0.0145191	0.000416094	1.81396e-06	3.03211e-09	2.73831e-12	1.58976e-15	6.57554e-19	2.07173e-22	5.20862e-26	1.081e-29	1.90019e-33	2.88623e-37	3.84923e-41	10	#NUM!	#NUM!	0.293919	0.0374367	0.000906697	1.01039e-05	7.09709e-08	3.66248e-10	1.51487e-12	5.30317e-15	1.62958e-17	4.5094e-20	1.14496e-22	2.70526e-25	6.01313e-28
					0.0130674		#NUM!	#NUM!	0.0120259	0.00103393	7.51237e-06	1.75801e-08	2.04128e-11	1.44844e-14	7.08033e-18	2.57396e-21	7.33415e-25	1.70122e-28	3.30519e-32	5.49842e-36	7.97063e-40	11	#NUM!	#NUM!	0.243448	0.0930245	0.00375501	5.85821e-05	5.29056e-07	3.33693e-09	1.63117e-11	6.58879e-14	2.29458e-16	7.09662e-19	1.99154e-21	5.15367e-24	1.24514e-26
					0.00655369		#NUM!	#NUM!	0.00456539	0.00196255	2.56673e-05	8.67612e-08	1.31738e-10	1.15473e-13	6.71975e-17	2.83374e-20	9.18806e-24	2.38958e-27	5.14446e-31	9.39314e-35	1.48268e-38	12	#NUM!	#NUM!	0.0924201	0.176574	0.0128296	0.000289113	3.41437e-06	2.66027e-08	1.5481e-10	7.25377e-13	2.8746e-15	9.96812e-18	3.09979e-20	8.80418e-23	2.3162e-25
					0.00282325		#NUM!	#NUM!	#NUM!	0.00275093	7.19561e-05	3.64842e-07	7.38636e-10	8.09299e-13	5.65149e-16	2.78046e-19	1.03032e-22	3.01454e-26	7.21104e-30	1.44831e-33	2.49395e-37	13	#NUM!	#NUM!	#NUM!	0.247506	0.0359668	0.00121576	1.91438e-05	1.86447e-07	1.30199e-09	7.11737e-12	3.22348e-14	1.25752e-16	4.34501e-19	1.3575e-21	3.89596e-24
					0.00285064		#NUM!	#NUM!	#NUM!	0.00268543	0.0001639	1.3059e-06	3.60525e-09	5.00352e-12	4.22964e-15	2.44283e-18	1.03931e-21	3.43323e-25	9.15116e-29	2.02648e-32	3.81416e-36	14	#NUM!	#NUM!	#NUM!	0.241613	0.0819243	0.00435164	9.34401e-05	1.15271e-06	9.74427e-09	6.25312e-11	3.25162e-13	1.43217e-15	5.51402e-18	1.89942e-20	5.95835e-23
					0.00193379		#NUM!	#NUM!	#NUM!	0.00163115	0.000298662	3.96607e-06	1.5329e-08	2.73526e-11	2.82603e-14	1.92893e-17	9.46931e-21	3.54513e-24	1.05611e-27	2.58489e-31	5.32852e-35	15	#NUM!	#NUM!	#NUM!	0.146757	0.149284	0.0132161	0.000397293	6.3015e-06	6.51062e-08	4.93765e-10	2.96259e-12	1.47885e-14	6.36359e-17	2.42282e-19	8.32403e-22
					0.530887
																						Number On	FDE:
					Number of Complexes:	0	1	2	3	4	5	6	7	8	9	10	11	12	13	14	15	per spot:	0.84
				0	0.40681	0.40657	0.000239805	7.07212e-08	1.39044e-11	2.05028e-15	2.41861e-19	2.37759e-23	2.00337e-27	1.47705e-31	9.67997e-36	5.70948e-40	3.06144e-44	1.50476e-48	6.82726e-53	2.87634e-57	1.13102e-61	0	0.00065536	4.29497e-07	2.81475e-10	1.84467e-13	1.20893e-16	7.92282e-20	5.1923e-23	3.40282e-26	2.23007e-29	1.4615e-32	9.5781e-36	6.2771e-39	4.11376e-42	2.69599e-45	1.76685e-48
				1	0.00503887		0.0050359	2.97029e-06	8.75975e-10	1.72224e-13	2.53954e-17	2.99576e-21	2.94496e-25	2.48144e-29	1.82951e-33	1.19899e-37	7.07193e-42	3.792e-46	1.86384e-50	8.45645e-55	3.56273e-59	1	0.0137626	1.80389e-05	1.77329e-08	1.54953e-11	1.26937e-14	9.98275e-18	7.63268e-21	5.71674e-24	4.21484e-27	3.06915e-30	2.21254e-33	1.58183e-36	1.12306e-39	7.92622e-43	5.56557e-46
				2	0.0397123		0.0396577	5.45791e-05	2.52938e-08	6.78131e-12	1.2666e-15	1.80869e-19	2.08724e-23	2.01927e-27	1.68087e-31	1.22747e-35	7.98244e-40	4.67837e-44	2.49522e-48	1.2209e-52	5.51777e-57	2	0.10838	0.000331464	5.12038e-07	6.10126e-10	6.33099e-13	6.02708e-16	5.40966e-19	4.652e-22	3.87239e-25	3.14205e-28	2.49741e-31	1.95158e-34	1.50349e-37	1.14435e-40	8.61967e-44
				3	0.139375		0.138802	0.000573081	4.42641e-07	1.66142e-10	3.98978e-14	6.96347e-18	9.49693e-22	1.06012e-25	1.00012e-29	8.16265e-34	5.8671e-38	3.76609e-42	2.18332e-46	1.15375e-50	5.60054e-55	3	0.379331	0.00348037	8.96067e-06	1.49481e-08	1.99426e-11	2.32043e-14	2.4614e-17	2.4423e-20	2.30407e-23	2.08946e-26	1.83559e-29	1.57102e-32	1.31556e-35	1.08141e-38	8.74897e-42
				4	0.185944		0.182177	0.00376084	5.2287e-06	2.8348e-09	8.90219e-13	1.91931e-16	3.11618e-20	4.03507e-24	4.33175e-28	3.96399e-32	3.15723e-36	2.22435e-40	1.40414e-44	8.02578e-49	4.1899e-53	4	0.497871	0.0228399	0.000105848	2.55052e-07	4.4497e-10	6.39568e-13	8.07645e-16	9.296e-19	9.9795e-22	1.01469e-24	9.87778e-28	9.27886e-31	8.46067e-34	7.52255e-37	6.54532e-40
				5	0.0158395		#NUM!	0.0157955	4.39211e-05	3.57185e-08	1.49557e-11	4.03054e-15	7.85278e-19	1.18631e-22	1.45547e-26	1.49839e-30	1.32604e-34	1.02765e-38	7.07689e-43	4.38207e-47	2.46366e-51	5	#NUM!	0.0959278	0.000889122	3.21365e-06	7.47549e-09	1.34309e-11	2.03527e-14	2.73303e-17	3.35311e-20	3.83554e-23	4.14867e-26	4.28683e-29	4.26418e-32	4.10731e-35	3.84865e-38
				6	0.0417326		#NUM!	0.0414633	0.000269016	3.4379e-07	1.96293e-10	6.70078e-14	1.58037e-17	2.80266e-21	3.94796e-25	4.58881e-29	4.5251e-33	3.86653e-37	2.91037e-41	1.9555e-45	1.18564e-49	6	#NUM!	0.25181	0.00544587	3.09314e-05	9.81159e-08	2.23289e-10	4.09597e-13	6.45677e-16	9.09532e-19	1.17464e-21	1.41573e-24	1.61292e-27	1.75364e-30	1.83289e-33	1.85216e-36
				7	0.0634081		#NUM!	0.0621949	0.00121057	2.57843e-06	2.06108e-09	9.04605e-13	2.60761e-16	5.46518e-20	8.8829e-24	1.17015e-27	1.28965e-31	1.21796e-35	1.00408e-39	7.33313e-44	4.80183e-48	7	#NUM!	0.377716	0.0245064	0.000231986	1.03022e-06	3.0144e-09	6.75836e-12	1.25907e-14	2.04645e-17	2.99532e-20	4.03484e-23	5.0807e-26	6.05007e-29	6.87333e-32	7.50126e-35
				8	0.0448029		#NUM!	0.0408154	0.0039722	1.52288e-05	1.75836e-08	1.0092e-11	3.59362e-15	8.96631e-19	1.69053e-22	2.5341e-26	3.13144e-30	3.27706e-34	2.96517e-38	2.35806e-42	1.67014e-46	8	#NUM!	0.247876	0.0804117	0.00137016	8.78904e-06	3.36294e-08	9.31386e-11	2.06566e-13	3.89464e-16	6.48674e-19	9.7971e-22	1.36703e-24	1.78666e-27	2.21021e-30	2.60903e-33
					0.00933965		#NUM!	#NUM!	0.00926846	7.10679e-05	1.23085e-07	9.4192e-11	4.19255e-14	1.25528e-17	2.76119e-21	4.73032e-25	6.57603e-29	7.64648e-33	7.6106e-37	6.60256e-41	5.06608e-45	9	#NUM!	#NUM!	0.187627	0.0063941	6.15232e-05	3.13875e-07	1.08662e-09	2.89193e-12	6.36125e-15	1.21086e-17	2.05739e-20	3.18973e-23	4.58576e-26	6.18858e-29	7.91406e-32
					0.0148597		#NUM!	#NUM!	0.0145978	0.000261174	7.10817e-07	7.41762e-10	4.18207e-13	1.51576e-16	3.91399e-20	7.69859e-24	1.20834e-27	1.56562e-31	1.71809e-35	1.62918e-39	1.35644e-43	10	#NUM!	#NUM!	0.295513	0.0234983	0.000355297	2.47176e-06	1.0839e-08	3.492e-11	9.01707e-14	1.97067e-16	3.78045e-19	6.53097e-22	1.03524e-24	1.52703e-27	2.11899e-30
					0.0146856		#NUM!	#NUM!	0.0139343	0.000747908	3.39253e-06	4.95632e-09	3.59278e-12	1.59154e-15	4.85691e-19	1.1023e-22	1.96081e-26	2.83946e-30	3.44399e-34	3.5768e-38	3.23697e-42	11	#NUM!	#NUM!	0.282081	0.0672906	0.00169573	1.65159e-05	9.31169e-08	3.6666e-10	1.11894e-12	2.82164e-15	6.13465e-18	1.18448e-20	2.07518e-23	3.35253e-26	5.05668e-29
					0.00774568		#NUM!	#NUM!	0.00609625	0.00163605	1.33581e-05	2.81891e-08	2.67213e-11	1.46223e-14	5.31224e-18	1.39854e-21	2.83093e-25	4.59638e-29	6.17767e-33	7.04182e-37	6.93925e-41	12	#NUM!	#NUM!	0.12341	0.147198	0.00667695	9.3934e-05	6.92557e-07	3.36869e-09	1.22384e-11	3.57996e-14	8.8569e-17	1.91738e-19	3.72235e-22	6.60029e-25	1.08403e-27
					0.00268614		#NUM!	#NUM!	#NUM!	0.00264285	4.31569e-05	1.36608e-07	1.72661e-10	1.18103e-13	5.14879e-17	1.58143e-20	3.65843e-24	6.68242e-28	9.97931e-32	1.25128e-35	1.34515e-39	13	#NUM!	#NUM!	#NUM!	0.237782	0.0215717	0.000455219	4.47498e-06	2.72087e-08	1.18618e-10	4.04811e-13	1.14458e-15	2.78757e-18	6.01303e-21	1.17282e-23	2.10134e-26
					0.00308706		#NUM!	#NUM!	#NUM!	0.00297321	0.000113287	5.6351e-07	9.71216e-10	8.41485e-13	4.44083e-16	1.6012e-19	4.25292e-23	8.77068e-27	1.45947e-30	2.01768e-34	2.37082e-38	14	#NUM!	#NUM!	#NUM!	0.267505	0.0566257	0.00187778	2.51718e-05	1.93862e-07	1.02308e-09	4.09871e-12	1.33058e-14	3.65869e-17	8.79405e-20	1.89117e-22	3.70362e-25
					0.00232112		#NUM!	#NUM!	#NUM!	0.00208124	0.000237903	1.97229e-06	4.75896e-09	5.30136e-12	3.41944e-15	1.45709e-18	4.46557e-22	1.04371e-25	1.9411e-29	2.966e-33	3.81702e-37	15	#NUM!	#NUM!	#NUM!	0.187253	0.118914	0.00657222	0.000123342	1.22133e-06	7.87772e-09	3.72983e-11	1.39711e-13	4.35384e-16	1.16961e-18	2.78003e-21	5.96282e-24
					0.530814
																							1
																							1

## Sheet: Steps 1-8
What this Does: Calculates the expectation values by assuming the number of Tat complexes to be Poisson distributed in the IMVs and modeling the photobleaching steps to follow a binomial distibution with binomial probability being equal to the fluorescence detection efficiency (FDE) value.
This Excel sheet calculated the expected values for photobleaching steps 1-8.						Values in Yellow adjustable and the output values are in Red.
		Oligomer Size:	4
		Poisson Mean:	0.63
		Center FDE:	0.65
		FDE Step Size:	0.02		PROBABILITIES
						FDE Values (total of 21):
					Step Number:	0.45	0.47	0.49	0.51	0.53	0.55	0.57	0.59	0.61	0.63	0.65	0.67	0.69	0.71	0.73	0.75	0.77	0.79	0.81	0.83	0.85
					0	0.565319	1.27859	1.25987	1.24401	1.23071	1.2197	1.21074	1.20363	1.19817	1.19418	1.19151	1.18915	1.18946	1.18977	1.19076	1.19227	1.19415	1.19623	1.19838	1.20045	1.20233
					1	0.245372	0.225454	0.206363	0.188098	0.170658	0.154047	0.138272	0.123338	0.109255	0.0960324	0.083679	0.083679	0.0616148	0.0519178	0.043116	0.0352093	0.0281925	0.0220547	0.016778	0.0123359	0.00869198
					2	0.140961	0.319773	0.314307	0.307883	0.300498	0.292148	0.282831	0.272549	0.261311	0.249133	0.236044	0.236044	0.20731	0.191796	0.17564	0.158962	0.141908	0.124655	0.107409	0.0904057	0.0739132
					3	0.0967288	0.231346	0.240132	0.248885	0.257586	0.266199	0.274665	0.282904	0.290809	0.298244	0.305047	0.305047	0.315937	0.319534	0.32152	0.321567	0.319324	0.314413	0.306436	0.294984	0.279643
					4	0.0455896	0.110454	0.116089	0.121876	0.127919	0.134341	0.141283	0.148903	0.157375	0.166888	0.177643	0.177643	0.203736	0.219513	0.237403	0.257617	0.280353	0.305788	0.334077	0.365347	0.399694
					5	0.0235655	0.05775	0.0609876	0.0638582	0.0662934	0.0682248	0.069586	0.0703148	0.0703552	0.0696613	0.0681997	0.0681997	0.0629272	0.0591475	0.0546698	0.0495791	0.0439918	0.0380559	0.031948	0.0258684	0.0200331
					6	0.0127958	0.0329264	0.036564	0.0403308	0.0442019	0.0481447	0.0521173	0.0560661	0.0599241	0.0636094	0.0670238	0.0670238	0.0725644	0.0744152	0.0754507	0.0755135	0.0744517	0.0721313	0.0684505	0.063358	0.056874
					7	0.00579952	0.0153276	0.0174752	0.0197952	0.022302	0.025014	0.0279536	0.0311469	0.0346221	0.0384075	0.0425284	0.0425284	0.0518352	0.0570106	0.0624846	0.0681738	0.0739448	0.0796018	0.0848735	0.0894013	0.0927265
					8	0.00258248	0.00696935	0.00808176	0.00927392	0.0105415	0.0118811	0.0132922	0.0147781	0.0163489	0.0180239	0.019835	0.019835	0.024076	0.0266651	0.0297159	0.0333781	0.0378342	0.043301	0.050029	0.0583001	0.0684239
					Poisson Lookup Table																	Binomial Lookup Tables
					Individual Probability:	0.532592	0.335533	0.105693	0.0221955	0.00349579	0.00044047	4.62493e-05	4.16244e-06	3.27792e-07	2.29454e-08	1.44556e-09	8.27913e-11	4.34654e-12	2.1064e-13	9.47881e-15	3.9811e-16
					Cumulative Probability:	0.532592	0.868125	0.973817	0.996013	0.999509	0.999949	0.999995	1	1	1	1	1	1	1	1	1
																						Number On	FDE:
					Number of Complexes:	0	1	2	3	4	5	6	7	8	9	10	11	12	13	14	15	per spot:	0.45
				0	0.564197	0.532592	0.0307034	0.000885008	1.70066e-05	2.45103e-07	2.82598e-09	2.71525e-11	2.23616e-13	1.6114e-15	1.03217e-17	5.95038e-20	3.11848e-22	1.49814e-24	6.64356e-27	2.73567e-29	1.05139e-31	0	0.0915063	0.00837339	0.000766218	7.01137e-05	6.41584e-06	5.8709e-07	5.37224e-08	4.91593e-09	4.49839e-10	4.11631e-11	3.76668e-12	3.44674e-13	3.15399e-14	2.88609e-15	2.64096e-16
				1	0.106447		0.100484	0.00579278	0.000166974	3.20862e-06	4.62434e-08	5.33176e-10	5.12284e-12	4.21895e-14	3.04022e-16	1.9474e-18	1.12265e-20	5.88362e-23	2.82653e-25	1.25344e-27	5.16138e-30	1	0.299475	0.0548077	0.00752287	0.000917852	0.000104987	1.15283e-05	1.23073e-06	1.28708e-07	1.32498e-08	1.34715e-09	1.356e-10	1.35363e-11	1.34188e-12	1.32236e-13	1.29647e-14
				2	0.140681		0.123321	0.0165884	0.000751382	1.96893e-05	3.59437e-07	5.0167e-09	5.65841e-11	5.35039e-13	4.35305e-15	3.10698e-17	1.97485e-19	1.13126e-21	5.89718e-24	2.82023e-26	1.24577e-28	2	0.367538	0.156949	0.0338529	0.00563228	0.000816032	0.000108471	1.3594e-05	1.63225e-06	1.89713e-07	2.14932e-08	2.38533e-09	2.60266e-10	2.79965e-11	2.9753e-12	3.12921e-13
				3	0.0965368		0.0672659	0.0271447	0.00204922	7.51772e-05	1.76451e-06	3.01002e-08	4.01233e-10	4.37759e-12	4.03646e-14	3.21996e-16	2.2621e-18	1.41922e-20	8.04161e-23	4.15343e-25	1.97058e-27	3	0.200475	0.256826	0.0923261	0.0215051	0.00400597	0.000650825	9.63937e-05	1.33548e-05	1.75916e-06	2.22748e-07	2.73229e-08	3.26516e-09	3.8177e-10	4.38181e-11	4.94984e-12
				4	0.0454991		0.0137589	0.0277616	0.00377243	0.000199903	6.13568e-06	1.29294e-07	2.05176e-09	2.59671e-11	2.72461e-13	2.43693e-15	1.89708e-17	1.30632e-19	8.05988e-22	4.5027e-24	2.29752e-26	4	0.0410063	0.262663	0.169964	0.0571839	0.0139299	0.00279559	0.000492922	7.92182e-05	1.18743e-05	1.6858e-06	2.2914e-07	3.00543e-08	3.82637e-09	4.75028e-10	5.77106e-11
				5	0.0235187		#NUM!	0.0181712	0.00493846	0.000392537	1.60643e-05	4.23145e-07	8.05782e-09	1.18977e-10	1.42671e-12	1.43557e-14	1.24172e-16	9.40553e-19	6.33067e-21	3.83139e-23	2.10536e-25	5	#NUM!	0.171925	0.222498	0.112288	0.0364709	0.00914921	0.00193584	0.000362963	6.21782e-05	9.93088e-06	1.49982e-06	2.16391e-07	3.00544e-08	4.04205e-09	5.28839e-10
				6	0.0127705		#NUM!	0.00743368	0.00471398	0.000588805	3.28589e-05	1.09633e-06	2.52722e-08	4.3805e-10	6.03108e-12	6.85159e-14	6.60372e-16	5.51506e-18	4.05739e-20	2.66456e-22	1.57902e-24	6	#NUM!	0.0703329	0.212385	0.168433	0.0745996	0.0237048	0.0060715	0.00133637	0.000262844	4.73974e-05	7.97634e-06	1.26884e-06	1.92622e-07	2.81107e-08	3.96629e-09
				7	0.00578801		#NUM!	0.00173774	0.00330591	0.000688214	5.3769e-05	2.30656e-06	6.49858e-08	1.33122e-09	2.11479e-11	2.72284e-13	2.93308e-15	2.70739e-17	2.1815e-19	1.55721e-21	9.96628e-24	7	#NUM!	0.0164415	0.148945	0.196869	0.122072	0.0498724	0.0156124	0.00406116	0.000921661	0.000188358	3.54274e-05	6.22884e-06	1.03565e-06	1.64283e-07	2.5034e-08
				8	0.00257736		#NUM!	0.000177724	0.00169052	0.000633469	7.14884e-05	4.01027e-06	1.39572e-07	3.40368e-09	6.27228e-11	9.18959e-13	1.1099e-14	1.13526e-16	1.00399e-18	7.80373e-21	5.40218e-23	8	#NUM!	0.00168151	0.0761651	0.181209	0.1623	0.0867099	0.0335312	0.0103837	0.00273356	0.00063571	0.00013406	2.61187e-05	4.76636e-06	8.23282e-07	1.35696e-07
					0.00115952		#NUM!	#NUM!	0.000614735	0.000460705	7.79873e-05	5.83312e-06	2.53767e-07	7.42621e-09	1.59658e-10	2.67333e-12	3.63241e-14	4.12821e-16	4.01595e-18	3.40527e-20	2.55376e-22	9	#NUM!	#NUM!	0.0276964	0.131788	0.177055	0.126123	0.0609659	0.0226552	0.00695816	0.00184934	0.000438743	9.49769e-05	1.90654e-05	3.5925e-06	6.4147e-07
					0.000492504		#NUM!	#NUM!	0.00015089	0.000263858	7.01886e-05	7.15883e-06	3.94492e-07	1.39748e-08	3.52699e-10	6.78055e-12	1.04019e-13	1.31728e-15	1.41288e-17	1.30948e-19	1.06561e-21	10	#NUM!	#NUM!	0.00679821	0.0754789	0.159349	0.154788	0.0947742	0.0426331	0.0153712	0.00469059	0.0012564	0.000303063	6.70757e-05	1.38148e-05	2.67668e-06
					0.000200414		#NUM!	#NUM!	2.24464e-05	0.000117755	5.22064e-05	7.45465e-06	5.28163e-07	2.28678e-08	6.8208e-10	1.51301e-11	2.63057e-13	3.72321e-15	4.4138e-17	4.48037e-19	3.96302e-21	11	#NUM!	#NUM!	0.0010113	0.0336848	0.118524	0.161184	0.126888	0.0697632	0.0297261	0.0104666	0.00317734	0.000856591	0.000209542	4.72672e-05	9.9546e-06
					8.09636e-05		#NUM!	#NUM!	1.53044e-06	4.01437e-05	3.20357e-05	6.60753e-06	6.12189e-07	3.27425e-08	1.16264e-09	2.99164e-11	5.91877e-13	9.39264e-15	1.23386e-16	1.37466e-18	1.32401e-20	12	#NUM!	#NUM!	6.89525e-05	0.0114834	0.0727309	0.142868	0.147075	0.0998882	0.0506696	0.0206953	0.00714903	0.00216094	0.000585766	0.000145024	3.32574e-05
					3.18858e-05		#NUM!	#NUM!	#NUM!	1.01061e-05	1.61299e-05	4.99031e-06	6.1647e-07	4.12144e-08	1.75615e-09	5.27199e-11	1.19203e-12	2.12812e-14	3.10622e-16	3.80675e-18	3.99981e-20	13	#NUM!	#NUM!	#NUM!	0.00289094	0.0366197	0.1079	0.148103	0.125733	0.0765359	0.0364701	0.014398	0.00489613	0.00147466	0.000401606	0.00010047
					1.21671e-05		#NUM!	#NUM!	#NUM!	1.77185e-06	6.59859e-06	3.20805e-06	5.40412e-07	4.5764e-08	2.36054e-09	8.31878e-11	2.15959e-12	4.35298e-14	7.07976e-16	9.5663e-18	1.09865e-19	14	#NUM!	#NUM!	#NUM!	0.000506853	0.0149808	0.0693644	0.129831	0.139613	0.102876	0.057547	0.0260848	0.0100148	0.00336107	0.00100923	0.000275966
					4.56324e-06		#NUM!	#NUM!	#NUM!	1.93293e-07	2.15954e-06	1.74985e-06	4.12678e-07	4.4932e-08	2.83265e-09	1.17975e-10	3.53388e-12	8.0728e-14	1.46744e-15	2.19155e-17	2.75661e-19	15	#NUM!	#NUM!	#NUM!	5.5293e-05	0.00490281	0.0378351	0.0991433	0.137075	0.123451	0.0816121	0.0426841	0.0185729	0.00696657	0.00231206	0.000692424
					0.998015
					0.433818
																						Number On	FDE:
					Number of Complexes:	0	1	2	3	4	5	6	7	8	9	10	11	12	13	14	15	per spot:	0.47
				0	0.559736	0.532592	0.0264752	0.00065804	1.09037e-05	1.35506e-07	1.3472e-09	1.11616e-11	7.92633e-14	4.92523e-16	2.72037e-18	1.3523e-20	6.11115e-23	2.53155e-25	9.68025e-28	3.43718e-30	1.13908e-32	0	0.0789048	0.00622597	0.000491259	3.87627e-05	3.05856e-06	2.41335e-07	1.90425e-08	1.50255e-09	1.18558e-10	9.35481e-12	7.38139e-13	5.82427e-14	4.59563e-15	3.62617e-16	2.86123e-17
				1	0.0986982		0.0939119	0.00466836	0.000116032	1.92265e-06	2.38938e-08	2.37552e-10	1.96812e-12	1.39765e-14	8.68465e-17	4.79682e-19	2.3845e-21	1.07758e-23	4.46387e-26	1.70692e-28	6.06078e-31	1	0.279889	0.0441691	0.00522774	0.000549991	5.42462e-05	5.13634e-06	4.72829e-07	4.26383e-08	3.78491e-09	3.31831e-10	2.88014e-11	2.47916e-12	2.11919e-13	1.80077e-14	1.52239e-15
				2	0.139989		0.124921	0.0144895	0.000565931	1.27875e-05	2.01294e-07	2.42259e-09	2.35618e-11	1.92111e-13	1.34776e-15	8.29488e-18	4.5463e-20	2.24563e-22	1.00942e-24	4.16262e-27	1.58552e-29	2	0.372305	0.137091	0.0254975	0.00365796	0.000456999	5.2381e-05	5.66057e-06	5.86075e-07	5.87376e-08	5.73817e-09	5.49128e-10	5.16648e-11	4.79218e-12	4.39151e-13	3.98263e-14
				3	0.101278		0.0738524	0.0256984	0.00167288	5.29192e-05	1.07104e-06	1.57544e-08	1.81085e-10	1.70362e-12	1.35454e-14	9.3174e-17	5.64428e-19	3.0535e-21	1.49192e-23	6.64449e-26	2.71832e-28	3	0.220105	0.243143	0.0753701	0.015138	0.00243158	0.000340641	4.35045e-05	5.19727e-06	5.90331e-07	6.44552e-08	6.81747e-09	7.02511e-10	7.08278e-11	7.00984e-12	6.82807e-13
				4	0.0483539		0.0163729	0.0284865	0.00333786	0.000152517	4.03659e-06	7.33473e-08	1.00365e-09	1.0953e-11	9.90987e-14	7.6429e-16	5.13043e-18	3.0463e-20	1.6207e-22	7.80728e-25	3.43509e-27	4	0.0487968	0.269521	0.150385	0.0436288	0.0091643	0.00158591	0.000241122	3.34145e-05	4.31888e-06	5.28715e-07	6.19683e-08	7.00855e-09	7.69417e-10	8.23656e-11	8.62849e-12
				5	0.0252816		#NUM!	0.0202093	0.00473599	0.000324603	1.14548e-05	2.60175e-07	4.27216e-09	5.43931e-11	5.62432e-13	4.87992e-15	3.6397e-17	2.37726e-19	1.37974e-21	7.20037e-24	3.41176e-26	5	#NUM!	0.191208	0.213376	0.0928553	0.0260059	0.00562549	0.00102636	0.000165938	2.45117e-05	3.37579e-06	4.39624e-07	5.46931e-08	6.5502e-09	7.59628e-10	8.56989e-11
				6	0.0144144		#NUM!	0.00896071	0.00489981	0.000527734	2.5395e-05	7.30618e-07	1.45226e-08	2.17059e-10	2.57693e-12	2.52436e-14	2.09798e-16	1.51083e-18	9.58439e-21	5.42745e-23	2.77339e-25	6	#NUM!	0.0847807	0.220757	0.150963	0.0576545	0.0157974	0.00348898	0.000662186	0.000112307	1.74628e-05	2.53406e-06	3.47594e-07	4.55013e-08	5.72588e-09	6.9664e-10
				7	0.00671006		#NUM!	0.00227037	0.00372438	0.000668558	4.50403e-05	1.66604e-06	4.04755e-08	7.1495e-10	9.79371e-12	1.08731e-13	1.00997e-15	8.03876e-18	5.5853e-20	3.43787e-22	1.89727e-24	7	#NUM!	0.0214808	0.167799	0.191247	0.102255	0.0360231	0.00972399	0.00218111	0.000426826	7.52173e-05	1.2199e-05	1.84946e-06	2.65158e-07	3.6269e-08	4.76569e-09
				8	0.00305101		#NUM!	0.000251668	0.00206422	0.000666982	6.49047e-05	3.13955e-06	9.42201e-08	1.98129e-09	3.14831e-11	3.97741e-13	4.14231e-15	3.65346e-17	2.78606e-19	1.86732e-21	1.11465e-23	8	#NUM!	0.00238113	0.0930018	0.190796	0.147353	0.0678832	0.0226358	0.00604435	0.00137208	0.000275146	5.00331e-05	8.40545e-06	1.32266e-06	1.96999e-07	2.79985e-08
					0.00142121		#NUM!	#NUM!	0.000813572	0.000525755	7.67427e-05	4.94957e-06	1.85675e-07	4.68531e-09	8.6859e-11	1.25409e-12	1.46935e-14	1.43994e-16	1.20788e-18	8.83158e-21	5.7111e-23	9	#NUM!	#NUM!	0.0366548	0.150397	0.174229	0.107019	0.0446072	0.0142935	0.00378546	0.000867547	0.000177476	3.31284e-05	5.73432e-06	9.31719e-07	1.43455e-07
					0.000624572		#NUM!	#NUM!	0.000216441	0.000326365	7.48603e-05	6.58386e-06	3.12845e-07	9.55626e-09	2.0797e-10	3.44757e-12	4.56052e-14	4.98002e-16	4.60589e-18	3.68094e-20	2.58293e-22	10	#NUM!	#NUM!	0.00975156	0.0933594	0.169956	0.142356	0.075159	0.0291534	0.00906367	0.00238494	0.000550846	0.000114574	2.18661e-05	3.88333e-06	6.48797e-07
					0.000261015		#NUM!	#NUM!	3.48978e-05	0.000157864	6.03505e-05	7.43084e-06	4.53974e-07	1.69488e-08	4.35917e-10	8.33804e-12	1.25004e-13	1.52561e-15	1.55952e-17	1.36504e-19	1.04115e-21	11	#NUM!	#NUM!	0.00157229	0.0451584	0.137014	0.160669	0.109064	0.0517061	0.018998	0.00576803	0.00150986	0.000350994	7.40373e-05	1.4401e-05	2.61522e-06
					0.000108784		#NUM!	#NUM!	2.57893e-06	5.83304e-05	4.01388e-05	7.13874e-06	5.70322e-07	2.63027e-08	8.05349e-10	1.78691e-11	3.04844e-13	4.17144e-15	4.72516e-17	4.5394e-19	3.77006e-21	12	#NUM!	#NUM!	0.000116191	0.0166859	0.0911273	0.154353	0.137016	0.080242	0.0350984	0.0123614	0.00368208	0.000959715	0.000224324	4.789e-05	9.46989e-06
					4.43238e-05		#NUM!	#NUM!	#NUM!	1.5916e-05	2.19045e-05	5.84362e-06	6.22471e-07	3.58847e-08	1.31848e-09	3.41303e-11	6.65436e-13	1.0244e-14	1.2893e-16	1.36248e-18	1.23443e-20	13	#NUM!	#NUM!	#NUM!	0.0045529	0.0497298	0.12635	0.149545	0.109474	0.0574616	0.0236104	0.00803751	0.0023568	0.000612088	0.00014374	3.10074e-05
					1.74451e-05		#NUM!	#NUM!	#NUM!	3.02446e-06	9.71236e-06	4.07163e-06	5.91431e-07	4.31873e-08	1.92086e-09	5.8371e-11	1.30666e-12	2.27106e-14	3.18503e-16	3.71101e-18	3.67502e-20	14	#NUM!	#NUM!	#NUM!	0.000865173	0.02205	0.0880365	0.142088	0.131752	0.0837142	0.0403794	0.0157825	0.00522499	0.00151207	0.000391506	9.23117e-05
					6.74794e-06		#NUM!	#NUM!	#NUM!	3.5761e-07	3.44514e-06	2.40713e-06	4.89511e-07	4.59578e-08	2.49833e-09	8.97225e-11	2.31747e-12	4.56498e-14	7.15531e-16	9.21452e-18	9.99421e-20	15	#NUM!	#NUM!	#NUM!	0.000102297	0.00782152	0.0520468	0.117602	0.140204	0.108881	0.0620675	0.0279917	0.0105026	0.00339693	0.000972117	0.000251041
					0.437776
																						Number On	FDE:
					Number of Complexes:	0	1	2	3	4	5	6	7	8	9	10	11	12	13	14	15	per spot:	0.49
				0	0.555782	0.532592	0.0226995	0.000483734	6.87238e-06	7.32265e-08	6.24194e-10	4.43394e-12	2.69968e-14	1.43828e-16	6.81119e-19	2.90298e-21	1.12479e-23	3.99496e-26	1.30976e-28	3.98734e-31	1.13296e-33	0	0.067652	0.00457679	0.000309629	2.0947e-05	1.41711e-06	9.58703e-08	6.48582e-09	4.38779e-10	2.96843e-11	2.0082e-12	1.35859e-13	9.19112e-15	6.21798e-16	4.20659e-17	2.84584e-18
				1	0.0910357		0.0872372	0.00371812	7.92345e-05	1.12568e-06	1.19943e-08	1.02241e-10	7.26268e-13	4.42201e-15	2.35587e-17	1.11565e-19	4.75501e-22	1.84238e-24	6.54364e-27	2.14535e-29	6.53117e-32	1	0.259996	0.0351785	0.00356984	0.00032201	2.72307e-05	2.21066e-06	1.74481e-07	1.34903e-08	1.02673e-09	7.71779e-11	5.74336e-12	4.23873e-13	3.10655e-14	2.26331e-15	1.64054e-16
				2	0.138654		0.125724	0.0125031	0.0004187	8.1115e-06	1.09478e-07	1.12967e-09	9.42012e-12	6.58533e-14	3.96109e-16	2.09021e-18	9.82235e-21	4.15981e-23	1.60319e-25	5.66834e-28	1.85114e-30	2	0.3747	0.118296	0.0188642	0.00232036	0.000248547	2.44256e-05	2.26312e-06	2.009e-07	1.72631e-08	1.44595e-09	1.1864e-10	9.57038e-12	7.61105e-13	5.98002e-14	4.64981e-15
				3	0.105933		0.0805292	0.0240255	0.00134093	3.63692e-05	6.31106e-07	7.95935e-09	7.84394e-11	6.32708e-13	4.31319e-15	2.54377e-17	1.3212e-19	6.12824e-22	2.5672e-24	9.8029e-27	3.43852e-29	3	0.240004	0.227315	0.0604147	0.0104037	0.0014328	0.000172097	1.88446e-05	1.93021e-06	1.87976e-07	1.75971e-08	1.59582e-09	1.40991e-10	1.21876e-11	1.03419e-12	8.63711e-14
				4	0.0512119		0.0193428	0.0288542	0.00289878	0.000113565	2.57701e-06	4.01479e-08	4.71021e-10	4.40725e-12	3.41884e-14	2.26072e-16	1.30113e-18	6.62391e-21	3.0215e-23	1.24795e-25	4.70774e-28	4	0.057648	0.273	0.130602	0.0324861	0.00585061	0.000868076	0.00011316	1.34453e-05	1.48999e-06	1.5639e-07	1.57157e-08	1.52395e-09	1.43444e-10	1.31657e-11	1.18252e-12
				5	0.0269042		#NUM!	0.0221781	0.00445617	0.000261867	7.92306e-06	1.54294e-07	2.17224e-09	2.37127e-11	2.10225e-13	1.56388e-15	1.00008e-17	5.60045e-20	2.78689e-22	1.24697e-24	5.06589e-27	5	#NUM!	0.209835	0.200769	0.0749092	0.0179877	0.00333613	0.000521867	7.23407e-05	9.16195e-06	1.08185e-06	1.20795e-07	1.28848e-08	1.32306e-09	1.31553e-10	1.27249e-11
				6	0.0161299		#NUM!	0.0106542	0.00499499	0.000461262	1.90309e-05	4.69437e-07	8.00037e-09	1.02523e-10	1.04357e-12	8.76491e-15	6.2456e-17	3.85626e-19	2.09745e-21	1.01836e-23	4.46163e-26	6	#NUM!	0.100803	0.225045	0.131948	0.0432059	0.0101501	0.00192204	0.000312767	4.54804e-05	6.06332e-06	7.54379e-07	8.87201e-08	9.95751e-09	1.07435e-09	1.1207e-10
				7	0.00770906		#NUM!	0.00292468	0.00411352	0.000633105	3.65691e-05	1.15978e-06	2.4158e-08	3.65865e-10	4.29704e-12	4.09029e-14	3.25751e-16	2.22302e-18	1.32427e-20	6.98873e-23	3.30685e-25	7	#NUM!	0.0276715	0.185331	0.181105	0.083023	0.0250768	0.0058038	0.00111615	0.000187272	2.82955e-05	3.9346e-06	5.11445e-07	6.2869e-08	7.373e-09	8.30638e-10
				8	0.00356521		#NUM!	0.000351248	0.00247013	0.000684312	5.70944e-05	2.36789e-06	6.09278e-08	1.09849e-09	1.49659e-11	1.62108e-13	1.44752e-15	1.09462e-17	7.15692e-20	4.11273e-22	2.10488e-24	8	#NUM!	0.00332329	0.11129	0.195753	0.129622	0.0511985	0.0146375	0.00335119	0.00065224	0.000112142	1.74839e-05	2.51837e-06	3.3977e-07	4.33887e-08	5.28718e-09
					0.00171652		#NUM!	#NUM!	0.00105478	0.000584423	7.31406e-05	4.04451e-06	1.30086e-07	2.81444e-09	4.47348e-11	5.5378e-13	5.563e-15	4.67419e-17	3.36173e-19	2.10744e-21	1.16846e-23	9	#NUM!	#NUM!	0.0475224	0.167179	0.166051	0.0874501	0.0312522	0.00858604	0.00194961	0.00038309	6.71931e-05	1.07538e-05	1.59596e-06	2.22332e-07	2.93502e-08
					0.000780451		#NUM!	#NUM!	0.000304025	0.000393053	7.72996e-05	5.82885e-06	2.3747e-07	6.21935e-09	1.16047e-10	1.6494e-12	1.8707e-14	1.75145e-16	1.38885e-18	9.51653e-21	5.72545e-23	10	#NUM!	#NUM!	0.0136976	0.112436	0.175494	0.126031	0.0570507	0.0189735	0.00505753	0.00114101	0.000225953	4.02952e-05	6.59349e-06	1.00398e-06	1.43816e-07
					0.000334124		#NUM!	#NUM!	5.31096e-05	0.000205985	6.75166e-05	7.12761e-06	3.73348e-07	1.19509e-08	2.63537e-10	4.32195e-12	5.5554e-14	5.81318e-16	5.09494e-18	3.82358e-20	2.50042e-22	11	#NUM!	#NUM!	0.00239281	0.0589238	0.153283	0.154113	0.0896946	0.0364588	0.0114854	0.0029898	0.000671013	0.000133743	2.41879e-05	4.03381e-06	6.28072e-07
					0.000143313		#NUM!	#NUM!	4.25224e-06	8.24614e-05	4.86516e-05	7.41877e-06	5.08169e-07	2.00939e-08	5.27504e-10	1.00351e-11	1.46782e-13	1.72211e-15	1.67251e-17	1.37761e-19	9.80965e-22	12	#NUM!	#NUM!	0.000191581	0.0235888	0.110454	0.160408	0.122084	0.0613009	0.0229895	0.00694201	0.00177292	0.000396201	7.94011e-05	1.45336e-05	2.46406e-06
					6.03542e-05		#NUM!	#NUM!	#NUM!	2.43777e-05	2.87654e-05	6.57955e-06	6.00911e-07	2.97014e-08	9.35664e-10	2.07665e-11	3.47142e-13	4.5819e-15	4.94436e-17	4.47984e-19	3.47999e-21	13	#NUM!	#NUM!	#NUM!	0.00697345	0.0653061	0.142263	0.144365	0.0906106	0.0407778	0.0143657	0.00419297	0.00105415	0.00023473	4.72616e-05	8.74127e-06
					2.44633e-05		#NUM!	#NUM!	#NUM!	5.01894e-06	1.38187e-05	4.96691e-06	6.18585e-07	3.87284e-08	1.47688e-09	3.8479e-11	7.38527e-13	1.10055e-14	1.32334e-16	1.32199e-18	1.12247e-20	14	#NUM!	#NUM!	#NUM!	0.00143571	0.0313726	0.107394	0.148611	0.118149	0.0643649	0.0266187	0.00892034	0.00253202	0.000628248	0.000139468	2.81949e-05
					9.73657e-06		#NUM!	#NUM!	#NUM!	6.42949e-07	5.3107e-06	3.18142e-06	5.54705e-07	4.46515e-08	2.08115e-09	6.40814e-11	1.41913e-12	2.39676e-14	3.221e-16	3.55642e-18	3.30724e-20	15	#NUM!	#NUM!	#NUM!	0.000183921	0.0120569	0.0687885	0.133264	0.136219	0.0906998	0.0443298	0.017141	0.00551417	0.00152915	0.000375196	8.30735e-05
					0.441143
																						Number On	FDE:
					Number of Complexes:	0	1	2	3	4	5	6	7	8	9	10	11	12	13	14	15	per spot:	0.51
				0	0.55229	0.532592	0.0193428	0.000351248	4.25224e-06	3.86085e-08	2.80438e-10	1.69751e-12	8.8072e-15	3.99828e-17	1.61345e-19	5.85976e-22	1.93469e-24	5.85539e-27	1.63583e-29	4.2436e-32	1.02747e-34	0	0.057648	0.00332329	0.000191581	1.10443e-05	6.36681e-07	3.67034e-08	2.11588e-09	1.21976e-10	7.03168e-12	4.05362e-13	2.33683e-14	1.34714e-15	7.76598e-17	4.47693e-18	2.58086e-19
				1	0.0835076		0.0805292	0.00292468	5.31096e-05	6.42949e-07	5.8377e-09	4.2403e-11	2.56667e-13	1.33167e-15	6.0455e-18	2.43958e-20	8.86011e-23	2.92531e-25	8.8535e-28	2.47341e-30	6.41643e-33	1	0.240004	0.0276715	0.00239281	0.000183921	1.32534e-05	9.16835e-07	6.16627e-08	4.06255e-09	2.63473e-10	1.68763e-11	1.07017e-12	6.73019e-14	4.20314e-15	2.60941e-16	1.61172e-17
				2	0.136687		0.125724	0.0106542	0.000304025	5.01894e-06	5.77217e-08	5.07538e-10	3.60643e-12	2.14834e-14	1.10114e-16	4.95134e-19	1.98268e-21	7.15506e-24	2.34979e-26	7.07951e-29	1.9701e-31	2	0.3747	0.100803	0.0136976	0.00143571	0.000131046	1.0974e-05	8.66424e-07	6.55397e-08	4.79897e-09	3.4252e-10	2.39479e-11	1.64615e-12	1.11555e-13	7.46878e-15	4.94864e-16
				3	0.110495		0.0872372	0.0221781	0.00105478	2.43777e-05	3.60466e-07	3.87386e-09	3.25315e-11	2.23603e-13	1.2989e-15	6.52769e-18	2.88904e-20	1.14189e-22	4.07617e-25	1.32632e-27	3.96433e-30	3	0.259996	0.209835	0.0475224	0.00697345	0.000818368	8.37604e-05	7.81549e-06	6.82148e-07	5.66082e-08	4.51567e-09	3.48955e-10	2.62712e-11	1.93513e-12	1.39925e-13	9.95788e-15
				4	0.0541078		0.0226995	0.0288542	0.00247013	8.24614e-05	1.59451e-06	2.11679e-08	2.11621e-10	1.68729e-12	1.11533e-14	6.28456e-17	3.08214e-19	1.33706e-21	5.19711e-24	1.82911e-26	5.87975e-29	4	0.067652	0.273	0.11129	0.0235888	0.00362003	0.000457691	5.08406e-05	5.14743e-06	4.8608e-07	4.34749e-08	3.72278e-09	3.07614e-10	2.46729e-11	1.92968e-12	1.47692e-13
				5	0.0283504		#NUM!	0.0240255	0.00411352	0.000205985	5.3107e-06	8.81275e-08	1.05724e-09	9.83447e-12	7.42947e-14	4.70958e-16	2.56635e-18	1.22464e-20	5.19287e-23	1.97992e-25	6.85411e-28	5	#NUM!	0.227315	0.185331	0.0589238	0.0120569	0.00190549	0.000253995	3.00022e-05	3.23789e-06	3.25795e-07	3.09978e-08	2.8175e-09	2.46528e-10	2.08878e-11	1.72166e-12
				6	0.0179052		#NUM!	0.0125031	0.00499499	0.000393053	1.38187e-05	2.90461e-07	4.21817e-09	4.60615e-11	3.99524e-13	2.85939e-15	1.73621e-17	9.13479e-20	4.23378e-22	1.75162e-24	6.53938e-27	6	#NUM!	0.118296	0.225045	0.112436	0.0313726	0.00628033	0.00101339	0.00014052	1.74119e-05	1.97804e-06	2.0971e-07	2.10162e-08	2.00996e-09	1.84793e-10	1.64261e-11
				7	0.00878826		#NUM!	0.00371812	0.00445617	0.000584423	2.87654e-05	7.77386e-07	1.37982e-08	1.78069e-10	1.78213e-12	1.44553e-14	9.80986e-17	5.70458e-19	2.89576e-21	1.30223e-23	5.25057e-26	7	#NUM!	0.0351785	0.200769	0.167179	0.0653061	0.0168086	0.00331494	0.000543236	7.76682e-05	9.99979e-06	1.18489e-06	1.31244e-07	1.37474e-08	1.37383e-09	1.31887e-10
				8	0.00411724		#NUM!	0.000483734	0.00289878	0.000684312	4.86516e-05	1.71937e-06	3.76987e-08	5.79177e-10	6.72391e-12	6.2062e-14	4.72225e-16	3.04293e-18	1.69535e-20	8.30169e-23	3.62048e-25	8	#NUM!	0.00457679	0.130602	0.195753	0.110454	0.0371761	0.00905688	0.0017669	0.000293039	4.29328e-05	5.7038e-06	7.0008e-07	8.04855e-08	8.75816e-09	9.09418e-10
					0.00204483		#NUM!	#NUM!	0.00134093	0.000633105	6.75166e-05	3.18142e-06	8.71943e-08	1.60751e-09	2.17727e-11	2.29672e-13	1.966e-15	1.40761e-17	8.62667e-20	4.60828e-22	2.17722e-24	9	#NUM!	#NUM!	0.0604147	0.181105	0.153283	0.0687885	0.0209479	0.00490406	0.000948888	0.00015888	2.37464e-05	3.23847e-06	4.09545e-07	4.86167e-08	5.46888e-09
					0.000962405		#NUM!	#NUM!	0.0004187	0.000461262	7.72996e-05	4.96691e-06	1.72431e-07	3.84819e-09	6.11856e-11	7.41042e-13	7.16185e-15	5.71376e-17	3.86087e-19	2.2543e-21	1.1557e-23	10	#NUM!	#NUM!	0.0188642	0.131948	0.175494	0.107394	0.0414255	0.0117397	0.00266657	0.000512632	8.65048e-05	1.31455e-05	1.83292e-06	2.37825e-07	2.90297e-08
					0.000421123		#NUM!	#NUM!	7.92345e-05	0.000261867	7.31406e-05	6.57955e-06	2.93677e-07	8.01051e-09	1.50523e-10	2.10352e-12	2.30402e-14	2.05441e-16	1.53432e-18	9.81184e-21	5.46761e-23	11	#NUM!	#NUM!	0.00356984	0.0749092	0.166051	0.142263	0.070554	0.0244378	0.00656006	0.00145515	0.000278292	4.72654e-05	7.28408e-06	1.03513e-06	1.37339e-07
					0.000185398		#NUM!	#NUM!	6.87238e-06	0.000113565	5.70944e-05	7.41877e-06	4.33023e-07	1.45906e-08	3.2639e-10	5.29099e-12	6.59466e-14	6.59298e-16	5.45623e-18	3.82962e-20	2.32373e-22	12	#NUM!	#NUM!	0.000309629	0.0324861	0.129622	0.160408	0.104031	0.0445117	0.0142246	0.00366016	0.000796539	0.000151683	2.59031e-05	4.04019e-06	5.83691e-07
					8.06447e-05		#NUM!	#NUM!	#NUM!	3.63692e-05	3.65691e-05	7.12761e-06	5.54705e-07	2.33632e-08	6.27161e-10	1.18611e-11	1.68956e-13	1.90027e-15	1.74737e-17	1.34908e-19	8.93014e-22	13	#NUM!	#NUM!	#NUM!	0.0104037	0.083023	0.154113	0.133264	0.0712746	0.0273327	0.00820519	0.00204074	0.000437191	8.2955e-05	1.42326e-05	2.24313e-06
					3.36239e-05		#NUM!	#NUM!	#NUM!	8.1115e-06	1.90309e-05	5.82885e-06	6.18585e-07	3.30014e-08	1.07239e-09	2.38087e-11	3.89386e-13	4.94458e-15	5.06634e-17	4.31275e-19	3.12034e-21	14	#NUM!	#NUM!	#NUM!	0.00232036	0.0432059	0.126031	0.148611	0.100678	0.0467365	0.0164702	0.00470323	0.00113759	0.000240521	4.54988e-05	7.83789e-06
					1.37371e-05		#NUM!	#NUM!	#NUM!	1.12568e-06	7.92306e-06	4.04451e-06	6.00911e-07	4.12181e-08	1.63704e-09	4.29528e-11	8.10559e-13	1.16652e-14	1.33586e-16	1.25686e-18	9.95962e-21	15	#NUM!	#NUM!	#NUM!	0.00032201	0.0179877	0.0874501	0.144365	0.125745	0.0713447	0.0297135	0.00979039	0.00268378	0.00063419	0.000132597	2.50173e-05
					0.443959
																						Number On	FDE:
					Number of Complexes:	0	1	2	3	4	5	6	7	8	9	10	11	12	13	14	15	per spot:	0.53
				0	0.549219	0.532592	0.0163729	0.000251668	2.57893e-06	1.98203e-08	1.21863e-10	6.24387e-13	2.74213e-15	1.05373e-17	3.59931e-20	1.1065e-22	3.09236e-25	7.92212e-28	1.8734e-30	4.11371e-33	8.43091e-36	0	0.0487968	0.00238113	0.000116191	5.66977e-06	2.76667e-07	1.35005e-08	6.58779e-10	3.21463e-11	1.56864e-12	7.65446e-14	3.73513e-15	1.82262e-16	8.89383e-18	4.3399e-19	2.11773e-20
				1	0.076158		0.0738524	0.00227037	3.48978e-05	3.5761e-07	2.74841e-09	1.68983e-11	8.65812e-14	3.8024e-16	1.46117e-18	4.99102e-21	1.53434e-23	4.28806e-26	1.09853e-28	2.59777e-31	5.70432e-34	1	0.220105	0.0214808	0.00157229	0.000102297	6.23972e-06	3.65374e-07	2.08006e-08	1.16e-09	6.36801e-11	3.45265e-12	1.85326e-13	9.86544e-15	5.21519e-16	2.7406e-17	1.43285e-18
				2	0.134101		0.124921	0.00896071	0.000216441	3.02446e-06	2.9443e-08	2.19139e-10	1.31806e-12	6.64611e-15	2.88347e-17	1.09749e-19	3.71996e-22	1.13634e-24	3.15885e-27	8.05584e-30	1.8976e-32	2	0.372305	0.0847807	0.00975156	0.000865173	6.68447e-05	4.7382e-06	3.16656e-07	2.02754e-08	1.25666e-09	7.59215e-11	4.49317e-12	2.61434e-13	1.49964e-14	8.49878e-16	4.76651e-17
				3	0.114951		0.0939119	0.0202093	0.000813572	1.5916e-05	1.9921e-07	1.81217e-09	1.28815e-11	7.49455e-14	3.68512e-16	1.56763e-18	5.87278e-21	1.96481e-23	5.93685e-26	1.63516e-28	4.13703e-31	3	0.279889	0.191208	0.0366548	0.0045529	0.000452268	3.91826e-05	3.0947e-06	2.28637e-07	1.60604e-08	1.08444e-09	7.09347e-11	4.5204e-12	2.81848e-13	1.72507e-14	1.03917e-15
				4	0.0570851		0.0264752	0.0284865	0.00206422	5.83304e-05	9.54726e-07	1.07284e-08	9.0787e-11	6.12719e-13	3.42834e-15	1.63517e-17	6.78806e-20	2.49259e-22	8.20107e-25	2.44318e-27	6.64785e-30	4	0.0789048	0.269521	0.0930018	0.0166859	0.00216752	0.000231969	2.1811e-05	1.86923e-06	1.49413e-07	1.13116e-08	8.199e-10	5.73466e-11	3.8934e-12	2.57751e-13	1.66985e-14
				5	0.0295842		#NUM!	0.0256984	0.00372438	0.000157864	3.44514e-06	4.8392e-08	4.91409e-10	3.86926e-12	2.47424e-14	1.32762e-16	6.1237e-19	2.4735e-21	8.87809e-24	2.86528e-26	8.3961e-29	5	#NUM!	0.243143	0.167799	0.0451584	0.00782152	0.00104633	0.000118058	1.1804e-05	1.07831e-06	9.18408e-08	7.39654e-09	5.69073e-10	4.21481e-11	3.02282e-12	2.10899e-13
				6	0.0197256		#NUM!	0.0144895	0.00489981	0.000326365	9.71236e-06	1.72804e-07	2.12421e-09	1.96344e-11	1.44155e-13	8.73308e-16	4.48854e-18	1.99898e-20	7.84231e-23	2.7464e-25	8.67895e-28	6	#NUM!	0.137091	0.220757	0.0933594	0.02205	0.00373636	0.000510329	5.9899e-05	6.28251e-06	6.0413e-07	5.42151e-08	4.599e-09	3.72308e-10	2.89741e-11	2.18004e-12
				7	0.00995252		#NUM!	0.00466836	0.00473599	0.000525755	2.19045e-05	5.01079e-07	7.52836e-09	8.22378e-11	6.96676e-13	4.78328e-15	2.7477e-17	1.3525e-19	5.81142e-22	2.21214e-24	7.54989e-27	7	#NUM!	0.0441691	0.213376	0.150397	0.0497298	0.0108343	0.00180864	0.000250884	3.03623e-05	3.30894e-06	3.31882e-07	3.11166e-08	2.75893e-09	2.33378e-10	1.89643e-11
				8	0.00470425		#NUM!	0.00065804	0.00333786	0.000666982	4.01388e-05	1.20072e-06	2.22847e-08	2.89801e-10	2.84785e-12	2.22499e-14	1.43304e-16	7.81643e-19	3.68623e-21	1.52791e-23	5.64033e-26	8	#NUM!	0.00622597	0.150385	0.190796	0.0911273	0.025962	0.00535377	0.000884099	0.000124114	1.53919e-05	1.73091e-06	1.79831e-07	1.75001e-08	1.61192e-09	1.41678e-10
					0.00240425		#NUM!	#NUM!	0.00167288	0.000668558	6.03505e-05	2.40713e-06	5.58436e-08	8.71457e-10	9.99104e-12	8.921e-14	6.46393e-16	3.91746e-18	2.03222e-20	9.18912e-23	3.67488e-25	9	#NUM!	#NUM!	0.0753701	0.191247	0.137014	0.0520468	0.0134161	0.00265857	0.000435426	6.1713e-05	7.80749e-06	9.0128e-07	9.64782e-08	9.69439e-09	9.23082e-10
					0.00117272		#NUM!	#NUM!	0.000565931	0.000527734	7.48603e-05	4.07163e-06	1.19648e-07	2.26023e-09	3.04195e-11	3.11855e-13	2.55119e-15	1.72285e-17	9.8541e-20	4.87024e-22	2.11345e-24	10	#NUM!	#NUM!	0.0254975	0.150963	0.169956	0.0880365	0.0287446	0.00689531	0.00132573	0.000215733	3.08147e-05	3.96372e-06	4.67817e-07	5.13802e-08	5.3087e-09
					0.000523447		#NUM!	#NUM!	0.000116032	0.000324603	7.67427e-05	5.84362e-06	2.20781e-07	5.09753e-09	8.10795e-11	9.59091e-13	8.89215e-15	6.71144e-17	4.24279e-19	2.29664e-21	1.0833e-23	11	#NUM!	#NUM!	0.00522774	0.0928553	0.174229	0.12635	0.0530414	0.0155511	0.00353358	0.000663473	0.000107404	1.54409e-05	2.01424e-06	2.42292e-07	2.7211e-08
					0.000235827		#NUM!	#NUM!	1.09037e-05	0.000152517	6.49047e-05	7.13874e-06	3.52702e-07	1.00595e-08	1.90479e-10	2.61369e-12	2.75751e-14	2.33353e-16	1.63468e-18	9.71186e-21	4.98815e-23	12	#NUM!	#NUM!	0.000491259	0.0436288	0.147353	0.154353	0.0847345	0.0306886	0.0083014	0.00180808	0.000333068	5.36871e-05	7.76053e-06	1.02459e-06	1.25296e-07
					0.000105898		#NUM!	#NUM!	#NUM!	5.29192e-05	4.50403e-05	7.43084e-06	4.89511e-07	1.74518e-08	3.96546e-10	6.34815e-12	7.65424e-14	7.28704e-16	5.67188e-18	3.70672e-20	2.0769e-22	13	#NUM!	#NUM!	#NUM!	0.015138	0.102255	0.160669	0.117602	0.0532405	0.0172821	0.00439148	0.000924522	0.000167651	2.69269e-05	3.91053e-06	5.2169e-07
					4.53853e-05		#NUM!	#NUM!	#NUM!	1.27875e-05	2.5395e-05	6.58386e-06	5.91431e-07	2.67082e-08	7.34635e-10	1.38058e-11	1.91123e-13	2.05433e-15	1.78173e-17	1.28383e-19	7.86255e-22	14	#NUM!	#NUM!	#NUM!	0.00365796	0.0576545	0.142356	0.142088	0.0814791	0.0320166	0.00955046	0.00230849	0.000472634	8.45864e-05	1.35442e-05	1.97497e-06
					1.89869e-05		#NUM!	#NUM!	#NUM!	1.92265e-06	1.14548e-05	4.94957e-06	6.22471e-07	3.61413e-08	1.21501e-09	2.69849e-11	4.31044e-13	5.25091e-15	5.08993e-17	4.05363e-19	2.71899e-21	15	#NUM!	#NUM!	#NUM!	0.000549991	0.0260059	0.107019	0.149545	0.110257	0.0529523	0.0186674	0.00520639	0.00120807	0.000241641	4.27652e-05	6.82975e-06
					0.446261
																						Number On	FDE:
					Number of Complexes:	0	1	2	3	4	5	6	7	8	9	10	11	12	13	14	15	per spot:	0.55
				0	0.54653	0.532592	0.0137589	0.000177724	1.53044e-06	9.88429e-09	5.107e-11	2.1989e-13	8.11518e-16	2.62059e-18	7.52223e-21	1.94329e-23	4.56389e-26	9.82528e-29	1.9525e-31	3.60292e-34	6.20517e-37	0	0.0410062	0.00168151	6.89525e-05	2.82748e-06	1.15945e-07	4.75445e-09	1.94962e-10	7.99467e-12	3.27831e-13	1.34431e-14	5.51253e-16	2.26048e-17	9.26938e-19	3.80103e-20	1.55866e-21
				1	0.0690263		0.0672659	0.00173774	2.24464e-05	1.93293e-07	1.24838e-09	6.45011e-12	2.7772e-14	1.02494e-16	3.30978e-19	9.50053e-22	2.45436e-24	5.76416e-27	1.24093e-29	2.466e-32	4.55046e-35	1	0.200475	0.0164415	0.0010113	5.5293e-05	2.8342e-06	1.39464e-07	6.67204e-09	3.1268e-10	1.44246e-11	6.5722e-13	2.96451e-14	1.32615e-15	5.89121e-17	2.60159e-18	1.14302e-19
				2	0.130907		0.123321	0.00743368	0.00015089	1.77185e-06	1.44951e-08	9.06599e-11	4.58237e-13	1.94169e-15	7.07926e-18	2.26429e-20	6.44951e-23	1.6556e-25	3.86755e-28	8.28849e-31	1.64069e-33	2	0.367538	0.0703329	0.00679821	0.000506853	3.29082e-05	1.96024e-06	1.10089e-07	5.92356e-09	3.08526e-10	1.56637e-11	7.79008e-13	3.80899e-14	1.83609e-15	8.74424e-17	4.12121e-18
				3	0.11928		0.100484	0.0181712	0.000614735	1.01061e-05	1.06297e-07	8.12581e-10	4.85392e-12	2.37318e-14	9.80608e-17	3.50546e-19	1.10358e-21	3.10271e-24	7.87834e-27	1.82347e-29	3.8769e-32	3	0.299475	0.171925	0.0276964	0.00289094	0.000241327	1.75696e-05	1.16612e-06	7.2399e-08	4.27365e-09	2.42498e-10	1.33297e-11	7.13833e-13	3.74019e-14	1.92373e-15	9.73826e-17
				4	0.0601962		0.0307034	0.0277616	0.00169052	4.01437e-05	5.52155e-07	5.21406e-09	3.70786e-11	2.1029e-13	9.8878e-16	3.96312e-18	1.38254e-20	4.26622e-23	1.17956e-25	2.95301e-28	6.75227e-31	4	0.0915063	0.262663	0.0761651	0.0114834	0.00125356	0.000112738	8.90789e-06	6.41536e-07	4.30927e-08	2.74157e-09	1.66991e-10	9.81521e-12	5.59989e-13	3.11538e-14	1.69608e-15
				5	0.0305705		#NUM!	0.0271447	0.00330591	0.000117755	2.15954e-06	2.5491e-08	2.17528e-10	1.43932e-12	7.73446e-15	3.48754e-17	1.35182e-19	4.58856e-22	1.38402e-24	3.7536e-27	9.2431e-30	5	#NUM!	0.256826	0.148945	0.0336848	0.00490281	0.000551164	5.22596e-05	4.39096e-06	3.3708e-07	2.41258e-08	1.63281e-09	1.05568e-10	6.57054e-12	3.95999e-13	2.32175e-14
				6	0.021573		#NUM!	0.0165884	0.00471398	0.000263858	6.59859e-06	9.86595e-08	1.01916e-09	7.91626e-12	4.88417e-14	2.48649e-16	1.07395e-18	4.01924e-21	1.32507e-23	3.89957e-26	1.03557e-28	6	#NUM!	0.156949	0.212385	0.0754789	0.0149808	0.00213321	0.000244846	2.41503e-05	2.1286e-06	1.72008e-07	1.29717e-08	9.24698e-10	6.29069e-11	4.11399e-12	2.60121e-13
				7	0.0112084		#NUM!	0.00579278	0.00493846	0.000460705	1.61299e-05	3.10073e-07	3.91486e-09	3.59373e-11	2.55837e-13	1.47611e-15	7.12555e-18	2.94744e-20	1.06426e-22	3.40439e-25	9.76394e-28	7	#NUM!	0.0548077	0.222498	0.131788	0.0366197	0.00670437	0.00094052	0.000109634	1.11498e-05	1.02113e-06	8.60664e-08	6.78112e-09	5.05252e-10	3.59158e-11	2.45257e-12
				8	0.00532376		#NUM!	0.000885008	0.00377243	0.000633469	3.20357e-05	8.05328e-07	1.25602e-08	1.37261e-10	1.1335e-12	7.44203e-15	4.02792e-17	1.84625e-19	7.31681e-22	2.54856e-24	7.90608e-27	8	#NUM!	0.00837339	0.169964	0.181209	0.0727309	0.0174127	0.0030175	0.000418743	4.93999e-05	5.14819e-06	4.86514e-07	4.24762e-08	3.47361e-09	2.6887e-10	1.9859e-11
					0.00279143		#NUM!	#NUM!	0.00204922	0.000688214	5.22064e-05	1.74985e-06	3.4114e-08	4.47368e-10	4.3101e-12	3.23407e-14	1.9692e-16	1.0029e-18	4.37202e-21	1.66129e-23	5.58306e-26	9	#NUM!	#NUM!	0.0923261	0.196869	0.118524	0.0378351	0.00819568	0.00136479	0.000187841	2.23724e-05	2.37851e-06	2.30735e-07	2.07559e-08	1.75263e-09	1.40239e-10
					0.00141366		#NUM!	#NUM!	0.000751382	0.000588805	7.01886e-05	3.20805e-06	7.92203e-08	1.2576e-09	1.42233e-11	1.22535e-13	8.42382e-16	4.78048e-18	2.29774e-20	9.54316e-23	3.48011e-25	10	#NUM!	#NUM!	0.0338529	0.168433	0.159349	0.0693644	0.0190322	0.00383658	0.000619877	8.47665e-05	1.01748e-05	1.09984e-06	1.09084e-07	1.00679e-08	8.74157e-10
					0.00064265		#NUM!	#NUM!	0.000166974	0.000392537	7.79873e-05	4.99031e-06	1.58441e-07	3.07413e-09	4.10897e-11	4.08451e-13	3.18233e-15	2.01843e-17	1.07228e-19	4.87762e-22	1.93339e-24	11	#NUM!	#NUM!	0.00752287	0.112288	0.177055	0.1079	0.0380644	0.00937831	0.00179076	0.000282555	3.8438e-05	4.64375e-06	5.09057e-07	5.14581e-08	4.85643e-09
					0.000295286		#NUM!	#NUM!	1.70066e-05	0.000199903	7.14884e-05	6.60753e-06	2.74337e-07	6.57523e-09	1.04626e-10	1.20644e-12	1.06962e-14	7.60648e-17	4.47776e-19	2.23557e-21	9.64906e-24	12	#NUM!	#NUM!	0.000766218	0.0571839	0.1623	0.142868	0.0659078	0.0200592	0.00455979	0.000834584	0.000129194	1.75001e-05	2.12578e-06	2.3585e-07	2.42372e-08
					0.000136826		#NUM!	#NUM!	#NUM!	7.51772e-05	5.3769e-05	7.45465e-06	4.12678e-07	1.23637e-08	2.3608e-10	3.17594e-12	3.21799e-14	2.5745e-16	1.68394e-18	9.24802e-21	4.35445e-23	13	#NUM!	#NUM!	#NUM!	0.0215051	0.122072	0.161184	0.0991433	0.0377181	0.0102888	0.00219702	0.000388687	5.9231e-05	7.9944e-06	9.75652e-07	1.09378e-07
					6.02684e-05		#NUM!	#NUM!	#NUM!	1.96893e-05	3.28589e-05	7.15883e-06	5.40412e-07	2.0508e-08	4.74034e-10	7.48613e-12	8.70901e-14	7.86653e-16	5.73342e-18	3.47168e-20	1.78671e-22	14	#NUM!	#NUM!	#NUM!	0.00563228	0.0745996	0.154788	0.129831	0.0625641	0.0206592	0.0051787	0.00105192	0.000180983	2.7219e-05	3.66257e-06	4.48797e-07
					2.57535e-05		#NUM!	#NUM!	#NUM!	3.20862e-06	1.60643e-05	5.83312e-06	6.1647e-07	3.00784e-08	8.4975e-10	1.58595e-11	2.12887e-13	2.17932e-15	1.77524e-17	1.18808e-19	6.69684e-22	15	#NUM!	#NUM!	#NUM!	0.000917852	0.0364709	0.126123	0.148103	0.0917607	0.0370335	0.0109712	0.00257137	0.000501391	8.42782e-05	1.25341e-05	1.68216e-06
					0.448085
																						Number On	FDE:
					Number of Complexes:	0	1	2	3	4	5	6	7	8	9	10	11	12	13	14	15	per spot:	0.57
				0	0.544187	0.532592	0.0114712	0.000123536	8.86924e-07	4.77574e-09	2.05724e-11	7.38496e-14	2.27229e-16	6.11771e-19	1.46407e-21	3.15337e-24	6.17443e-27	1.10823e-29	1.83612e-32	2.8248e-35	4.05612e-38	0	0.034188	0.00116882	3.99596e-05	1.36614e-06	4.67056e-08	1.59677e-09	5.45905e-11	1.86634e-12	6.38064e-14	2.18141e-15	7.45782e-17	2.54968e-18	8.71685e-20	2.98012e-21	1.01884e-22
				1	0.0621483		0.060824	0.00131006	1.41083e-05	1.0129e-07	5.45408e-10	2.34945e-12	8.43391e-15	2.59505e-17	6.98666e-20	1.67202e-22	3.60127e-25	7.05144e-28	1.26564e-30	2.09692e-33	3.22603e-36	1	0.181276	0.0123949	0.000635637	2.89749e-05	1.23824e-06	5.07996e-08	2.02619e-09	7.91675e-11	3.0449e-12	1.15666e-13	4.34982e-15	1.62231e-16	6.00855e-18	2.21222e-19	8.10336e-21
				2	0.127123		0.120941	0.00607805	0.000102859	1.00701e-06	6.86834e-09	3.58154e-11	1.50928e-13	5.33192e-16	1.62074e-18	4.32198e-21	1.02636e-23	2.1966e-26	4.27816e-29	7.644e-32	1.26153e-34	2	0.360444	0.0575067	0.00463424	0.000288064	1.55932e-05	7.74399e-07	3.62595e-08	1.62662e-09	7.06346e-11	2.98982e-12	1.2397e-13	5.05368e-15	2.03103e-16	8.06431e-18	3.16879e-19
				3	0.123453		0.106878	0.0161139	0.000454494	6.22942e-06	5.46272e-08	3.48159e-10	1.73391e-12	7.06789e-15	2.43488e-17	7.2569e-20	1.90474e-22	4.46473e-25	9.45176e-28	1.82389e-30	3.23303e-33	3	0.318532	0.15246	0.0204769	0.00178198	0.00012402	7.52788e-06	4.16562e-07	2.15621e-08	1.06116e-09	5.02012e-11	2.30065e-12	1.02719e-13	4.48716e-15	1.92418e-16	8.12094e-18
				4	0.0635019		0.0354188	0.0267003	0.00135555	2.68372e-05	3.07755e-07	2.42295e-09	1.43653e-11	6.79257e-14	2.6628e-16	8.89814e-19	2.58801e-21	6.65815e-24	1.53481e-26	3.20348e-29	6.10704e-32	4	0.10556	0.252622	0.0610734	0.00767701	0.000698696	5.23888e-05	3.45117e-06	2.07222e-07	1.16049e-08	6.15549e-10	3.12594e-11	1.53183e-12	7.28641e-14	3.37962e-15	1.53401e-16
				5	0.0312765		#NUM!	0.0283148	0.00287504	8.53798e-05	1.30545e-06	1.28472e-08	9.14033e-11	5.0423e-13	2.25905e-15	8.49255e-18	2.74449e-20	7.76681e-23	1.95314e-25	4.41633e-28	9.06683e-31	5	#NUM!	0.267897	0.129532	0.0244236	0.00296377	0.000277782	2.19591e-05	1.53826e-06	9.84529e-08	5.87491e-09	3.31495e-10	1.78689e-11	9.27238e-13	4.65916e-14	2.27747e-15
				6	0.0234249		#NUM!	0.0187668	0.00444628	0.000207493	4.32621e-06	5.39286e-08	4.64456e-10	3.00779e-12	1.54718e-14	6.56692e-17	2.36473e-19	7.37847e-22	2.02808e-24	4.97608e-27	1.10172e-29	6	#NUM!	0.17756	0.200323	0.0593551	0.0098218	0.00116604	0.000111583	9.17591e-06	6.74288e-07	4.54281e-08	2.85625e-09	1.69755e-10	9.62818e-12	5.24969e-13	2.76739e-14
				7	0.0125642		#NUM!	0.00710768	0.00505192	0.000392927	1.14695e-05	1.83823e-07	1.93498e-09	1.48091e-11	8.78965e-14	4.22813e-16	1.70166e-18	5.86846e-21	1.76666e-23	4.71157e-26	1.12661e-28	7	#NUM!	0.0672485	0.22761	0.1124	0.0260392	0.00397461	0.000464866	4.51784e-05	3.83067e-06	2.92491e-07	2.05536e-08	1.35014e-09	8.38707e-11	4.97063e-12	2.82991e-13
				8	0.00597438		#NUM!	0.00117773	0.00418546	0.000585963	2.47061e-05	5.17803e-07	6.73304e-09	6.13459e-11	4.22363e-13	2.31195e-15	1.04326e-17	3.9868e-20	1.31729e-22	3.82541e-25	9.8939e-28	8	#NUM!	0.0111429	0.188572	0.16762	0.0560903	0.0111959	0.00161757	0.000187149	1.84073e-05	1.59935e-06	1.26011e-07	9.17234e-09	6.25373e-10	4.03575e-11	2.48522e-12
					0.00320119		#NUM!	#NUM!	0.00246585	0.000690437	4.36665e-05	1.22025e-06	1.98338e-08	2.16851e-10	1.74184e-12	1.08967e-14	5.53169e-17	2.34881e-19	8.53684e-22	2.70448e-24	7.57765e-27	9	#NUM!	#NUM!	0.111097	0.197505	0.0991363	0.0263842	0.00476494	0.00066155	7.59122e-05	7.538e-06	6.68149e-07	5.40386e-08	4.05281e-09	2.85318e-10	1.90341e-11
					0.00168742		#NUM!	#NUM!	0.000980605	0.000640662	6.36719e-05	2.42631e-06	4.99534e-08	6.61142e-10	6.23416e-12	4.47776e-14	2.56645e-16	1.21428e-18	4.866e-21	1.68495e-23	5.12285e-26	10	#NUM!	#NUM!	0.0441804	0.183267	0.144555	0.0524616	0.012001	0.00201696	0.000271695	3.09759e-05	3.0999e-06	2.79367e-07	2.3101e-08	1.7776e-09	1.28679e-10
					0.0007805		#NUM!	#NUM!	0.00023634	0.000463227	7.67293e-05	4.09344e-06	1.08356e-07	1.7528e-09	1.95328e-11	1.61881e-13	1.05154e-15	5.56053e-18	2.46283e-20	9.34026e-23	3.0867e-25	11	#NUM!	#NUM!	0.0106481	0.13251	0.174199	0.0885081	0.0260318	0.00534728	0.000851272	0.000111985	1.27011e-05	1.2793e-06	1.16921e-07	9.85383e-09	7.7534e-10
					0.000364329		#NUM!	#NUM!	2.61074e-05	0.000255852	7.62832e-05	5.87837e-06	2.03482e-07	4.06608e-09	5.39424e-11	5.18584e-13	3.83322e-15	2.27271e-17	1.11543e-19	4.64298e-22	1.67077e-24	12	#NUM!	#NUM!	0.00117625	0.0731886	0.173186	0.127102	0.0488852	0.0124045	0.0023509	0.000358742	4.62998e-05	5.22877e-06	5.29545e-07	4.89827e-08	4.19675e-09
					0.000174115		#NUM!	#NUM!	#NUM!	0.000104355	6.22275e-05	7.19285e-06	3.31977e-07	8.29218e-09	1.32009e-10	1.48061e-12	1.25077e-14	8.34275e-17	4.54954e-19	2.08311e-21	8.1775e-24	13	#NUM!	#NUM!	#NUM!	0.0298515	0.141275	0.155523	0.0797555	0.0252971	0.00575318	0.00102424	0.000151075	1.9194e-05	2.15986e-06	2.19765e-07	2.05408e-08
					7.88643e-05		#NUM!	#NUM!	#NUM!	2.96423e-05	4.12438e-05	7.49156e-06	4.71496e-07	1.49177e-08	2.87482e-10	3.78514e-12	3.67128e-14	2.76475e-16	1.68e-18	8.48124e-21	3.63912e-23	14	#NUM!	#NUM!	#NUM!	0.00847942	0.0936359	0.161982	0.113274	0.0455096	0.0125289	0.00261846	0.000443438	6.36079e-05	7.9757e-06	8.94757e-07	9.141e-08
					3.4336e-05		#NUM!	#NUM!	#NUM!	5.2391e-06	2.18688e-05	6.62045e-06	5.8334e-07	2.37295e-08	5.58918e-10	8.69703e-12	9.73316e-14	8.3071e-16	5.64169e-18	3.14792e-20	1.47935e-22	15	#NUM!	#NUM!	#NUM!	0.00149869	0.0496488	0.143147	0.140144	0.0723919	0.0243586	0.00601636	0.00117563	0.00019112	2.67835e-05	3.32101e-06	3.71592e-07
					0.449466
																						Number On	FDE:
					Number of Complexes:	0	1	2	3	4	5	6	7	8	9	10	11	12	13	14	15	per spot:	0.59
				0	0.542158	0.532592	0.00948136	8.43949e-05	5.00808e-07	2.22888e-09	7.93584e-12	2.3546e-14	5.98819e-17	1.33254e-19	2.63582e-22	4.69236e-25	7.59407e-28	1.1266e-30	1.54277e-33	1.96178e-36	2.32828e-39	0	0.0282576	0.000798493	2.25635e-05	6.3759e-07	1.80168e-08	5.09111e-10	1.43863e-11	4.06521e-13	1.14873e-14	3.24604e-16	9.17254e-18	2.59194e-19	7.32421e-21	2.06965e-22	5.84832e-24
				1	0.0555559		0.0545756	0.000971571	8.6481e-06	5.13187e-08	2.28397e-10	8.132e-13	2.4128e-15	6.13621e-18	1.36548e-20	2.70097e-23	4.80834e-26	7.78177e-29	1.15445e-31	1.58091e-34	2.01027e-37	1	0.162654	0.0091924	0.000389633	1.46801e-05	5.18532e-07	1.7583e-08	5.79661e-10	1.87198e-11	5.95099e-13	1.86845e-14	5.80778e-16	1.79034e-17	5.48065e-19	1.66783e-20	5.04953e-22
				2	0.122766		0.117803	0.0048934	6.84465e-05	5.53866e-07	3.12236e-09	1.34575e-11	4.68731e-14	1.36867e-16	3.43868e-19	7.57918e-22	1.48765e-24	2.63157e-27	4.23625e-30	6.25615e-33	8.53383e-36	2	0.351094	0.0462983	0.0030838	0.000158438	7.08871e-06	2.90977e-07	1.1261e-08	4.17543e-10	1.49863e-11	5.24306e-13	1.79687e-14	6.05439e-16	2.01113e-17	6.60014e-19	2.14359e-20
				3	0.12743		0.113015	0.0140834	0.000328321	3.71946e-06	2.69589e-08	1.42015e-10	5.8458e-13	1.96955e-15	5.60813e-18	1.38151e-20	2.99708e-23	5.80657e-26	1.01601e-28	1.62049e-31	2.37421e-34	3	0.336822	0.133249	0.0147922	0.00106398	6.12049e-05	3.07063e-06	1.40442e-07	6.00855e-09	2.44411e-10	9.55687e-12	3.62004e-13	1.3359e-14	4.82344e-16	1.7096e-17	5.9637e-19
				4	0.0670714		0.0406577	0.025333	0.00106304	1.73953e-05	1.64877e-07	1.0729e-09	5.25766e-12	2.05482e-14	6.65794e-17	1.83892e-19	4.42069e-22	9.40026e-25	1.79103e-27	3.08981e-30	4.86858e-33	4	0.121174	0.239685	0.0478943	0.00497606	0.00037432	2.31982e-05	1.26312e-06	6.26867e-08	2.90164e-09	1.27211e-10	5.33956e-12	2.1627e-13	8.50279e-15	3.2597e-16	1.22292e-17
				5	0.0316723		#NUM!	0.0291639	0.00244758	6.00773e-05	7.59237e-07	6.17573e-09	3.63163e-11	1.65589e-13	6.1318e-16	1.9053e-18	5.08919e-21	1.19039e-23	2.47424e-26	4.62416e-29	7.84672e-32	5	#NUM!	0.27593	0.110274	0.0171856	0.0017237	0.000133531	8.72477e-06	5.05163e-07	2.67234e-08	1.31803e-09	6.147e-11	2.73871e-12	1.17463e-13	4.87842e-15	1.97099e-16
				6	0.0252542		#NUM!	0.0209838	0.00410915	0.000158497	2.7314e-06	2.81423e-08	2.0033e-10	1.07229e-12	4.55897e-15	1.59937e-17	4.76025e-20	1.22765e-22	2.78905e-25	5.65614e-28	1.03507e-30	6	#NUM!	0.198535	0.185134	0.0453393	0.00620112	0.00060849	4.81281e-05	3.27124e-06	1.98687e-07	1.1064e-08	5.7497e-10	2.82444e-11	1.32408e-12	5.96714e-14	2.59995e-15
				7	0.0140297		#NUM!	0.00862747	0.00506843	0.000325829	7.86111e-06	1.04136e-07	9.06023e-10	5.73132e-12	2.81163e-14	1.11789e-16	3.71863e-19	1.05998e-21	2.63745e-24	5.8138e-27	1.14903e-29	7	#NUM!	0.0816278	0.228354	0.0932062	0.0178471	0.00225163	0.000217666	1.74846e-05	1.22535e-06	7.73322e-08	4.49158e-09	2.43866e-10	1.25211e-11	6.13347e-13	2.88621e-14
				8	0.00665658		#NUM!	0.00155189	0.0045585	0.000527486	1.83825e-05	3.18441e-07	3.42245e-09	2.57734e-11	1.46668e-13	6.63574e-16	2.47493e-18	7.81732e-21	2.13489e-23	5.1243e-26	1.09543e-28	8	#NUM!	0.014683	0.205379	0.150892	0.041734	0.00688531	0.000822222	7.86275e-05	6.39202e-06	4.59042e-07	2.98936e-08	1.79851e-09	1.01352e-10	5.40606e-12	2.75158e-13
					0.00362628		#NUM!	#NUM!	0.00291546	0.000674725	3.52706e-05	8.14656e-07	1.09444e-08	9.8903e-11	6.56626e-13	3.3952e-15	1.4246e-17	4.99969e-20	1.50194e-22	3.9328e-25	9.10782e-28	9	#NUM!	#NUM!	0.131354	0.193011	0.0800749	0.0176144	0.00262933	0.000301725	2.86168e-05	2.3487e-06	1.72071e-07	1.15027e-08	7.13038e-10	4.14904e-11	2.28777e-12
					0.00199591		#NUM!	#NUM!	0.00125863	0.000679662	5.58307e-05	1.75846e-06	2.99236e-08	3.27345e-10	2.55123e-12	1.51459e-14	7.1751e-17	2.80593e-19	9.29374e-22	2.65991e-24	6.68425e-27	10	#NUM!	#NUM!	0.0567064	0.194423	0.126753	0.0380214	0.00718896	0.000998636	0.000111187	1.04775e-05	8.66648e-07	6.45553e-08	4.41214e-09	2.80617e-10	1.679e-11
					0.000939119		#NUM!	#NUM!	0.000329308	0.000533482	7.3038e-05	3.2206e-06	7.04632e-08	9.42114e-10	8.67758e-12	5.94417e-14	3.19141e-16	1.39487e-18	5.10641e-21	1.60067e-23	4.37218e-26	11	#NUM!	#NUM!	0.0148367	0.152607	0.165818	0.0696357	0.0169283	0.00287412	0.000378183	4.11201e-05	3.85476e-06	3.20916e-07	2.42423e-08	1.68868e-09	1.09824e-10
					0.000443357		#NUM!	#NUM!	3.94902e-05	0.000319872	7.88276e-05	5.02074e-06	1.43647e-07	2.37252e-09	2.60151e-11	2.06717e-13	1.26294e-15	6.18905e-18	2.51065e-20	8.63774e-23	2.5691e-25	12	#NUM!	#NUM!	0.0017792	0.0915021	0.178963	0.108558	0.0345104	0.00723788	0.00113378	0.000143001	1.52545e-05	1.4239e-06	1.19191e-07	9.11268e-09	6.45325e-10
					0.000218367		#NUM!	#NUM!	#NUM!	0.000141632	6.9806e-05	6.6692e-06	2.54415e-07	5.25248e-09	6.91133e-11	6.40707e-13	4.47361e-15	2.46633e-17	1.11166e-19	4.20705e-22	1.36505e-24	13	#NUM!	#NUM!	#NUM!	0.040515	0.158481	0.144201	0.0611216	0.0160238	0.00301207	0.000443223	5.40347e-05	5.67423e-06	5.27752e-07	4.43837e-08	3.42882e-09
					0.000101844		#NUM!	#NUM!	#NUM!	4.3674e-05	5.02263e-05	7.54061e-06	3.9226e-07	1.02579e-08	1.63392e-10	1.77813e-12	1.42547e-14	8.87277e-17	4.45631e-19	1.85946e-21	6.59455e-24	14	#NUM!	#NUM!	#NUM!	0.0124933	0.114029	0.163043	0.094238	0.0312939	0.00712087	0.00123006	0.000172177	2.04134e-05	2.1156e-06	1.9617e-07	1.65647e-08
					4.50694e-05		#NUM!	#NUM!	#NUM!	8.37972e-06	2.89107e-05	7.23408e-06	5.2684e-07	1.77136e-08	3.44849e-10	4.4352e-12	4.10259e-14	2.89411e-16	1.62456e-18	7.49225e-21	2.91018e-23	15	#NUM!	#NUM!	#NUM!	0.00239709	0.0656362	0.156415	0.12657	0.0540393	0.0150291	0.00306815	0.000495533	6.65842e-05	7.71249e-06	7.90421e-07	7.31e-08
					0.450436
																						Number On	FDE:
					Number of Complexes:	0	1	2	3	4	5	6	7	8	9	10	11	12	13	14	15	per spot:	0.61
				0	0.540411	0.532592	0.00776235	5.65669e-05	2.74815e-07	1.00133e-09	2.91883e-12	7.09016e-15	1.47624e-17	2.68946e-20	4.35534e-23	6.34777e-26	8.41061e-29	1.02152e-31	1.14525e-34	1.19226e-37	1.15846e-40	0	0.0231344	0.000535201	1.23816e-05	2.8644e-07	6.62662e-09	1.53303e-10	3.54657e-12	8.20479e-14	1.89813e-15	4.39121e-17	1.01588e-18	2.35018e-20	5.437e-22	1.25782e-23	2.90989e-25
				1	0.0492775		0.0485645	0.000707812	5.15806e-06	2.5059e-08	9.13068e-11	2.66154e-13	6.46517e-16	1.34611e-18	2.45239e-21	3.97143e-24	5.78823e-27	7.66923e-30	9.31471e-33	1.0443e-35	1.08717e-38	1	0.144738	0.00669687	0.000232392	7.16835e-06	2.07294e-07	5.75476e-09	1.55322e-10	4.1066e-12	1.06879e-13	2.74732e-15	6.99134e-17	1.76444e-18	4.4221e-20	1.10172e-21	2.73082e-23
				2	0.117859		0.11394	0.00387481	4.43726e-05	2.93962e-07	1.35673e-09	4.78735e-12	1.36515e-14	3.26346e-17	6.71264e-20	1.21128e-22	1.94648e-25	2.81893e-28	3.71514e-31	4.49183e-34	5.0163e-37	2	0.339578	0.0366611	0.00199917	8.40902e-05	3.08018e-06	1.03512e-07	3.27968e-09	9.95588e-11	2.92548e-12	8.37933e-14	2.35106e-15	6.48546e-17	1.76374e-18	4.73881e-20	1.26003e-21
				3	0.131164		0.118809	0.0121212	0.000231344	2.14567e-06	1.27324e-08	5.49113e-11	1.85053e-13	5.10438e-16	1.18992e-18	2.39979e-21	4.26228e-24	6.76062e-27	9.68476e-30	1.26462e-32	1.51689e-35	3	0.35409	0.114683	0.010423	0.000613787	2.89063e-05	1.18729e-06	4.44579e-08	1.5572e-09	5.18585e-11	1.66011e-12	5.14823e-14	1.5554e-15	4.59777e-17	1.33416e-18	3.81024e-20
				4	0.070981		0.0464573	0.0236985	0.000814153	1.09072e-05	8.46375e-08	4.50907e-10	1.80901e-12	5.78824e-15	1.53545e-17	3.47201e-20	6.83332e-23	1.18961e-25	1.85562e-28	2.62085e-31	3.38092e-34	4	0.138458	0.224221	0.036681	0.00312008	0.000192153	9.74948e-06	4.34604e-07	1.76583e-08	6.69174e-10	2.40184e-11	8.25366e-13	2.73691e-14	8.80945e-16	2.76495e-17	8.49243e-19
				5	0.0317324		#NUM!	0.0296535	0.00203747	4.09438e-05	4.23622e-07	2.82106e-09	1.35815e-11	5.0699e-14	1.53702e-16	3.91002e-19	8.5504e-22	1.63739e-24	2.78629e-27	4.26325e-30	5.92268e-33	5	#NUM!	0.280563	0.0917966	0.0117123	0.00096175	6.09967e-05	3.26287e-06	1.54668e-07	6.6986e-09	2.70484e-10	1.03277e-11	3.76711e-13	1.32277e-14	4.49766e-16	1.4877e-17
				6	0.0270276		#NUM!	0.0231906	0.00371795	0.000117407	1.65647e-06	1.39727e-08	8.1431e-11	3.56843e-13	1.2421e-15	3.56747e-18	8.69291e-21	1.83542e-23	3.4138e-26	5.66793e-29	8.49171e-32	6	#NUM!	0.219415	0.167509	0.0335853	0.00376069	0.000302116	1.95633e-05	1.08863e-06	5.41327e-08	2.46788e-09	1.04998e-10	4.2227e-12	1.62068e-13	5.97958e-15	2.13301e-16
				7	0.0156156		#NUM!	0.0103636	0.0049845	0.000262338	5.18177e-06	5.61978e-08	4.00295e-10	2.07309e-12	8.32616e-15	2.71023e-17	7.38101e-20	1.72247e-22	3.50884e-25	6.3323e-28	1.0246e-30	7	#NUM!	0.0980536	0.224573	0.0750441	0.0117642	0.0012151	9.61683e-05	6.3244e-06	3.62868e-07	1.87486e-08	8.9152e-10	3.96284e-11	1.6658e-12	6.68048e-14	2.57367e-15
				8	0.00737385		#NUM!	0.00202621	0.00487267	0.000461615	1.31703e-05	1.86786e-07	1.64352e-09	1.01329e-11	4.72082e-14	1.74862e-16	5.33941e-19	1.38073e-21	3.0871e-24	6.06643e-27	1.06171e-29	8	#NUM!	0.0191707	0.219534	0.132049	0.0299007	0.00403867	0.000394845	3.09125e-05	2.05741e-06	1.20965e-07	6.44924e-09	3.17663e-10	1.46558e-11	6.39999e-13	2.66688e-14
					0.00405705		#NUM!	#NUM!	0.00338727	0.000641789	2.74664e-05	5.19381e-07	5.71251e-09	4.22637e-11	2.2972e-13	9.72453e-16	3.34055e-18	9.59827e-21	2.36062e-23	5.06054e-26	9.59474e-29	9	#NUM!	#NUM!	0.152611	0.183589	0.062357	0.01123	0.0013724	0.000128934	1.00116e-05	6.72716e-07	4.03491e-08	2.20825e-09	1.12069e-10	5.33879e-12	2.41007e-13
					0.00234058		#NUM!	#NUM!	0.00158941	0.000702677	4.72562e-05	1.21855e-06	1.69764e-08	1.52041e-10	9.70125e-13	4.71515e-15	1.82874e-17	5.85494e-20	1.58767e-22	3.72015e-25	7.65365e-28	10	#NUM!	#NUM!	0.0716096	0.201006	0.107286	0.0263474	0.00407848	0.000463833	4.22796e-05	3.26181e-06	2.20885e-07	1.34703e-08	7.53736e-10	3.9247e-11	1.9225e-12
					0.00112115		#NUM!	#NUM!	0.000452	0.000599486	6.71942e-05	2.42573e-06	4.34501e-08	4.75615e-10	3.58652e-12	2.01136e-14	8.84103e-17	3.16358e-19	9.48161e-22	2.43327e-24	5.44141e-27	11	#NUM!	#NUM!	0.0203645	0.171488	0.152551	0.0524491	0.0104386	0.00145097	0.000156307	1.3914e-05	1.06787e-06	7.27838e-08	4.50133e-09	2.56706e-10	1.36681e-11
					0.000532637		#NUM!	#NUM!	5.89146e-05	0.000390691	7.88239e-05	4.11027e-06	9.62773e-08	1.30184e-09	1.16869e-11	7.60276e-14	3.80278e-16	1.52568e-18	5.06699e-21	1.42721e-23	3.47529e-26	12	#NUM!	#NUM!	0.00265435	0.11176	0.178954	0.088872	0.02313	0.00397155	0.000509332	5.25938e-05	4.59321e-06	3.51011e-07	2.40552e-08	1.50568e-09	8.72948e-11
					0.000270018		#NUM!	#NUM!	#NUM!	0.000188025	7.587e-05	5.93435e-06	1.85338e-07	3.13264e-09	3.37466e-11	2.56125e-13	1.46411e-15	6.60829e-18	2.43855e-20	7.55547e-23	2.00703e-25	13	#NUM!	#NUM!	#NUM!	0.0537861	0.172248	0.128312	0.0445264	0.00955679	0.00147073	0.00017718	1.76843e-05	1.52035e-06	1.15769e-07	7.97091e-09	5.0414e-10
					0.000129964		#NUM!	#NUM!	#NUM!	6.30193e-05	5.93342e-05	7.29295e-06	3.10595e-07	6.64969e-09	8.67153e-11	7.72595e-13	5.07074e-15	2.58401e-17	1.06251e-19	3.62967e-22	1.05388e-24	14	#NUM!	#NUM!	#NUM!	0.0180272	0.134707	0.157688	0.0746185	0.0202863	0.00377919	0.00053446	6.12473e-05	5.94498e-06	5.0442e-07	3.82925e-08	2.6472e-09
					5.83351e-05		#NUM!	#NUM!	#NUM!	1.31425e-05	3.71219e-05	7.60462e-06	4.53415e-07	1.2481e-08	1.98926e-10	2.09459e-12	1.58623e-14	9.16109e-17	4.21009e-19	1.58961e-21	5.055e-24	15	#NUM!	#NUM!	#NUM!	0.00375952	0.084278	0.164427	0.10893	0.0380758	0.00866954	0.00144898	0.000191594	2.10767e-05	1.99871e-06	1.67701e-07	1.26975e-08
					0.451031
																						Number On	FDE:
					Number of Complexes:	0	1	2	3	4	5	6	7	8	9	10	11	12	13	14	15	per spot:	0.63
				0	0.538917	0.532592	0.00628843	3.71244e-05	1.46112e-07	4.31294e-10	1.01848e-12	2.00423e-15	3.38062e-18	4.98946e-21	6.54574e-24	7.72869e-27	8.29585e-30	8.16257e-33	7.41363e-36	6.25245e-39	4.9216e-42	0	0.0187416	0.000351248	6.58295e-06	1.23375e-07	2.31225e-09	4.33353e-11	8.12172e-13	1.52214e-14	2.85274e-16	5.34649e-18	1.00202e-19	1.87794e-21	3.51957e-23	6.59624e-25	1.23624e-26
				1	0.043338		0.0428293	0.000505694	2.98542e-06	1.17498e-08	3.46832e-11	8.19024e-14	1.61173e-16	2.71858e-19	4.01236e-22	5.26386e-25	6.21516e-28	6.67125e-31	6.56407e-34	5.9618e-37	5.02802e-40	1	0.127646	0.00478457	0.000134506	3.36114e-06	7.87414e-08	1.77089e-09	3.87209e-11	8.29362e-13	1.74865e-14	3.64139e-16	7.50702e-18	1.53484e-19	3.11625e-21	6.28961e-23	1.26297e-24
				2	0.11243		0.109388	0.00301367	2.79581e-05	1.50049e-07	5.61024e-10	1.60374e-12	3.70481e-15	7.17485e-18	1.19557e-20	1.74775e-23	2.27525e-26	2.6694e-29	2.85005e-32	2.79157e-35	2.52556e-38	2	0.326014	0.0285134	0.00125963	4.29226e-05	1.2737e-06	3.46759e-08	8.90057e-10	2.18884e-11	5.21051e-13	1.20904e-14	2.74818e-16	6.14143e-18	1.35304e-19	2.94507e-21	6.34387e-23
				3	0.134593		0.12417	0.0102628	0.000158681	1.19228e-06	5.73155e-09	2.00251e-11	5.46709e-14	1.22166e-16	2.30714e-19	3.76946e-22	5.42371e-25	6.9693e-28	8.08797e-31	8.55579e-34	8.31387e-37	3	0.37007	0.0970998	0.00714924	0.000341061	1.30124e-05	4.32981e-07	1.31344e-08	3.72695e-10	1.00549e-11	2.60761e-13	6.55106e-15	1.60341e-16	3.83971e-18	9.02623e-20	2.08833e-21
				4	0.0753139		0.0528564	0.021843	0.000607919	6.59781e-06	4.14763e-08	1.79008e-10	5.81802e-13	1.50809e-15	3.2409e-18	5.9369e-21	9.46584e-24	1.335e-26	1.687e-29	1.93026e-32	2.01724e-35	4	0.15753	0.206665	0.0273893	0.00188736	9.41637e-05	3.87049e-06	1.39774e-07	4.60077e-09	1.41244e-10	4.10698e-12	1.14334e-13	3.0714e-15	8.00891e-17	2.03639e-18	5.06703e-20
				5	0.0314371		#NUM!	0.0297537	0.00165617	2.69619e-05	2.2599e-07	1.21919e-09	4.75505e-12	1.43799e-14	3.53171e-17	7.27832e-20	1.2894e-22	2.00033e-25	2.75756e-28	3.41812e-31	3.84692e-34	5	#NUM!	0.281511	0.0746174	0.00771266	0.000513065	2.63612e-05	1.14237e-06	4.38689e-08	1.53918e-09	5.03494e-11	1.55741e-12	4.60212e-14	1.30913e-15	3.60606e-17	9.66297e-19
				6	0.028706		#NUM!	0.0253309	0.00328996	8.41647e-05	9.61983e-07	6.57373e-09	3.10364e-11	1.10181e-13	3.10695e-16	7.22914e-19	1.42705e-21	2.44094e-24	3.67799e-27	4.94703e-30	6.00432e-33	6	#NUM!	0.239665	0.148226	0.024076	0.00218399	0.000142137	7.45629e-06	3.36131e-07	1.35406e-08	5.00092e-10	1.72367e-11	5.61583e-13	1.7461e-14	5.21904e-16	1.50821e-17
				7	0.0173327		#NUM!	0.0123231	0.00480156	0.000204725	3.27594e-06	2.87823e-08	1.66086e-10	6.9682e-13	2.26723e-15	5.9787e-18	1.31906e-20	2.49372e-23	4.11537e-26	6.01666e-29	7.88676e-32	7	#NUM!	0.116594	0.21633	0.0585633	0.00743738	0.000622329	3.99012e-05	2.1258e-06	9.88097e-08	4.1359e-09	1.59323e-10	5.73725e-12	1.95374e-13	6.34748e-15	1.98105e-16
				8	0.00813393		#NUM!	0.00262283	0.00510977	0.000392159	9.06417e-06	1.04141e-07	7.42339e-10	3.70774e-12	1.3994e-14	4.19923e-17	1.03876e-19	2.17611e-22	3.94158e-25	6.27481e-28	8.89658e-31	8	#NUM!	0.0248156	0.230217	0.11218	0.0205784	0.00225174	0.000178342	1.13113e-05	6.09883e-07	2.90491e-08	1.25467e-09	5.00653e-11	1.87124e-12	6.61983e-14	2.2347e-15
					0.00448129		#NUM!	#NUM!	0.00386685	0.000593538	2.05781e-05	3.15238e-07	2.80885e-09	1.68352e-11	7.41305e-14	2.54223e-16	7.07479e-19	1.64679e-21	3.2811e-24	5.6982e-27	8.75231e-30	9	#NUM!	#NUM!	0.174218	0.169786	0.0467186	0.00681607	0.000674809	5.13593e-05	3.23073e-06	1.75865e-07	8.54533e-09	3.78872e-10	1.55768e-11	6.01152e-13	2.19847e-14
					0.00272202		#NUM!	#NUM!	0.00197523	0.000707433	3.85423e-05	8.05136e-07	9.08701e-09	6.59301e-11	3.408e-13	1.34189e-15	4.21619e-18	1.09355e-20	2.4023e-23	4.5601e-26	7.60032e-29	10	#NUM!	#NUM!	0.0889924	0.202367	0.0875027	0.0174086	0.0021831	0.000201134	1.48526e-05	9.2828e-07	5.09256e-08	2.51592e-09	1.14047e-10	4.81084e-12	1.9091e-13
					0.00132995		#NUM!	#NUM!	0.000611496	0.000657026	5.966e-05	1.74479e-06	2.53186e-08	2.24519e-10	1.37157e-12	6.23137e-15	2.21894e-17	6.43236e-20	1.56179e-22	3.24697e-25	5.88231e-28	11	#NUM!	#NUM!	0.0275505	0.187948	0.135446	0.0377258	0.00608264	0.000684943	5.97755e-05	4.31069e-06	2.68016e-07	1.47988e-08	7.41448e-10	3.42551e-11	1.47756e-12
					0.000632368		#NUM!	#NUM!	8.67664e-05	0.000466133	7.61875e-05	3.21843e-06	6.10726e-08	6.69005e-10	4.86538e-12	2.56412e-14	1.039e-16	3.37699e-19	9.0858e-22	2.07324e-24	4.0898e-27	12	#NUM!	#NUM!	0.00390919	0.133341	0.172969	0.0695887	0.0146723	0.00204094	0.000212041	1.77379e-05	1.25497e-06	7.76936e-08	4.31342e-09	2.18723e-10	1.0273e-11
					0.00032923		#NUM!	#NUM!	#NUM!	0.000244211	7.98305e-05	5.05849e-06	1.27986e-07	1.75249e-09	1.52941e-11	9.40357e-14	4.35474e-16	1.59231e-18	4.76013e-21	1.1948e-23	2.57121e-26	13	#NUM!	#NUM!	#NUM!	0.0698587	0.18124	0.109374	0.0307478	0.00534634	0.000666542	6.50513e-05	5.2599e-06	3.66339e-07	2.25984e-08	1.2605e-09	6.45855e-11
					0.000164073		#NUM!	#NUM!	#NUM!	8.91041e-05	6.79638e-05	6.76744e-06	2.33488e-07	4.04967e-09	4.27821e-11	3.08793e-13	1.64186e-15	6.77807e-18	2.25784e-20	6.2485e-23	1.46976e-25	14	#NUM!	#NUM!	#NUM!	0.025489	0.154299	0.146325	0.0560939	0.0123544	0.00186451	0.000213614	1.98313e-05	1.55942e-06	1.0719e-07	6.59208e-09	3.69185e-10
					7.45793e-05		#NUM!	#NUM!	#NUM!	2.0229e-05	4.62889e-05	7.68196e-06	3.71056e-07	8.27446e-09	1.0684e-10	9.11356e-13	5.59119e-15	2.61597e-17	9.73924e-20	2.97902e-22	7.67454e-25	15	#NUM!	#NUM!	#NUM!	0.00578669	0.10509	0.166099	0.0891439	0.025243	0.00465625	0.000630451	6.75335e-05	6.01851e-06	4.62364e-07	3.14282e-08	1.92774e-09
					0.451285
																						Number On	FDE:
					Number of Complexes:	0	1	2	3	4	5	6	7	8	9	10	11	12	13	14	15	per spot:	0.65
				0	0.537651	0.532592	0.00503509	2.38007e-05	7.50035e-08	1.7727e-10	3.35179e-13	5.28127e-16	7.13268e-19	8.42899e-22	8.85413e-25	8.37064e-28	7.19414e-31	5.66774e-34	4.12173e-37	2.78333e-40	1.75423e-43	0	0.0150062	0.000225188	3.37922e-06	5.07094e-08	7.60958e-10	1.14191e-11	1.71358e-13	2.57145e-15	3.85878e-17	5.79058e-19	8.68948e-21	1.30397e-22	1.95676e-24	2.93637e-26	4.40639e-28
				1	0.0377588		0.0374035	0.000353611	1.67151e-06	5.26744e-09	1.24495e-11	2.35394e-14	3.709e-17	5.00923e-20	5.91962e-23	6.21819e-26	5.87864e-29	5.05239e-32	3.98041e-35	2.89466e-38	1.95471e-41	1	0.111475	0.00334564	7.53083e-05	1.50679e-06	2.82642e-08	5.08967e-10	8.91063e-12	1.52817e-13	2.57987e-15	4.30157e-17	7.10055e-19	1.16239e-20	1.88967e-22	3.05382e-24	4.90997e-26
				2	0.106511		0.104196	0.00229847	1.70732e-05	7.33679e-08	2.19645e-10	5.02734e-13	9.29898e-16	1.44194e-18	1.92388e-21	2.25187e-24	2.34726e-27	2.20501e-30	1.88501e-33	1.47834e-36	1.0709e-39	2	0.310537	0.0217467	0.000769221	2.09875e-05	4.98661e-07	1.08701e-08	2.23402e-10	4.39896e-12	8.38457e-14	1.55778e-15	2.83515e-17	5.07301e-19	8.94896e-21	1.55963e-22	2.68996e-24
				3	0.137647		0.129004	0.00853717	0.000105691	6.35855e-07	2.44747e-09	6.84675e-12	1.49669e-14	2.67789e-17	4.0493e-20	5.29726e-23	6.10287e-26	6.27902e-29	5.83456e-32	4.94189e-35	3.84505e-38	3	0.384475	0.0807734	0.00476184	0.000181892	5.5565e-06	1.4804e-07	3.59571e-09	8.16949e-11	1.76475e-12	3.6645e-14	7.37138e-16	1.4446e-17	2.76992e-19	5.21362e-21	9.65825e-23
				4	0.0801586		0.0598947	0.0198184	0.000441639	3.83784e-06	1.93175e-08	6.67559e-11	1.73723e-13	3.60559e-16	6.20411e-19	9.09994e-22	1.16172e-24	1.31187e-27	1.32736e-30	1.21606e-33	1.01756e-36	4	0.178506	0.18751	0.0198977	0.00109785	4.38567e-05	1.44339e-06	4.1736e-08	1.09996e-09	2.70385e-11	6.29509e-13	1.4032e-14	3.01818e-16	6.30156e-18	1.28292e-19	2.55599e-21
				5	0.030774		#NUM!	0.0294445	0.0013123	1.71058e-05	1.14801e-07	4.95901e-10	1.54862e-12	3.74982e-15	7.37403e-18	1.21679e-20	1.72599e-23	2.14396e-26	2.3665e-29	2.34873e-32	2.11653e-35	5	#NUM!	0.278586	0.0591246	0.00489326	0.000260634	1.07223e-05	3.72046e-07	1.14396e-08	3.21372e-10	8.41743e-12	2.08475e-13	4.93257e-15	1.12348e-16	2.47788e-18	5.31645e-20
				6	0.0302434		#NUM!	0.0273413	0.00284332	5.82412e-05	5.33007e-07	2.91637e-09	1.10247e-11	3.13378e-14	7.07555e-17	1.31819e-19	2.08352e-22	2.85352e-25	3.44269e-28	3.70764e-31	3.60315e-34	6	#NUM!	0.258687	0.128103	0.0166604	0.00121009	6.30575e-05	2.64862e-06	9.56026e-08	3.08364e-09	9.11888e-11	2.51659e-12	6.56502e-14	1.63439e-15	3.9115e-17	9.05063e-19
				7	0.0191903		#NUM!	0.0145077	0.0045261	0.000154517	1.97974e-06	1.39271e-08	6.43482e-11	2.16167e-13	5.63156e-16	1.18906e-18	2.10053e-21	3.17963e-24	4.20148e-27	4.9183e-30	5.16206e-33	7	#NUM!	0.137262	0.20392	0.044201	0.00449461	0.000301132	1.54593e-05	6.59463e-07	2.45433e-08	8.2256e-10	2.53713e-11	7.31531e-13	1.99463e-14	5.18873e-16	1.29664e-17
				8	0.00895021		#NUM!	0.00336785	0.0052535	0.000322831	5.97457e-06	5.49625e-08	3.13698e-10	1.25454e-12	3.79125e-15	9.10907e-18	1.8042e-20	3.02633e-23	4.38905e-26	5.59456e-29	6.35118e-32	8	#NUM!	0.0318645	0.236692	0.0923485	0.0135641	0.0011884	7.53639e-05	3.82724e-06	1.65229e-07	6.3014e-09	2.17922e-10	6.96261e-12	2.08367e-13	5.90218e-15	1.59533e-16
					0.00488413		#NUM!	#NUM!	0.00433623	0.000532927	1.47942e-05	1.81463e-07	1.29463e-09	6.21295e-12	2.1905e-14	6.01488e-17	1.34026e-19	2.49792e-22	3.98498e-25	5.54128e-28	6.81491e-31	9	#NUM!	#NUM!	0.195365	0.152448	0.0335873	0.00392359	0.000311026	1.89539e-05	9.54656e-07	4.16092e-08	1.61885e-09	5.74691e-11	1.89184e-12	5.84597e-14	1.71182e-15
					0.00313944		#NUM!	#NUM!	0.0024159	0.000692806	3.02224e-05	5.05505e-07	4.56818e-09	2.65382e-11	1.09838e-13	3.46285e-16	8.71171e-19	1.80921e-21	3.18229e-24	4.83675e-27	6.4547e-30	10	#NUM!	#NUM!	0.108846	0.198183	0.068614	0.01093	0.00109748	8.09604e-05	4.78692e-06	2.3955e-07	1.05225e-08	4.16241e-10	1.51077e-11	5.1027e-13	1.62133e-14
					0.00156979		#NUM!	#NUM!	0.000815758	0.000701803	5.10248e-05	1.19483e-06	1.38825e-08	9.85704e-11	4.82146e-13	1.75391e-15	5.00075e-18	1.16071e-20	2.25653e-23	3.75633e-26	5.44877e-29	11	#NUM!	#NUM!	0.0367533	0.200757	0.115842	0.0258346	0.00333519	0.00030071	2.10127e-05	1.21331e-06	6.04019e-08	2.67043e-09	1.07127e-10	3.96287e-12	1.36866e-13
					0.000742821		#NUM!	#NUM!	0.000126248	0.000543062	7.10702e-05	2.40389e-06	3.65242e-08	3.20354e-10	1.86544e-12	7.87172e-15	2.55395e-17	6.64646e-20	1.43182e-22	2.61602e-25	4.13198e-28	12	#NUM!	#NUM!	0.00568801	0.155347	0.161351	0.0519767	0.00877472	0.000977308	8.12991e-05	5.44544e-06	3.08481e-07	1.52914e-08	6.79749e-10	2.75986e-11	1.0379e-12
					0.00039575		#NUM!	#NUM!	#NUM!	0.000310321	8.12231e-05	4.12095e-06	8.34839e-08	9.15296e-10	6.39581e-12	3.14869e-14	1.16752e-16	3.41818e-19	8.18185e-22	1.64435e-24	2.83336e-27	13	#NUM!	#NUM!	#NUM!	0.0887699	0.184401	0.0891029	0.0200565	0.00279231	0.00027874	2.17818e-05	1.4102e-06	7.86414e-08	3.88428e-09	1.73477e-10	7.11703e-12
					0.000205098		#NUM!	#NUM!	#NUM!	0.000123495	7.54215e-05	6.01322e-06	1.66116e-07	2.30692e-09	1.95137e-11	1.12774e-13	4.80114e-16	1.58701e-18	4.23286e-21	9.37952e-24	1.76651e-26	14	#NUM!	#NUM!	#NUM!	0.0353268	0.17123	0.130017	0.0399083	0.00703776	0.000850441	7.80142e-05	5.79908e-06	3.65121e-07	2.00952e-08	9.89526e-10	4.43725e-11
					9.43452e-05		#NUM!	#NUM!	#NUM!	3.05797e-05	5.60274e-05	7.44494e-06	2.87934e-07	5.14114e-09	5.31517e-11	3.63026e-13	1.78328e-15	6.68057e-18	1.99146e-20	4.87735e-23	1.00607e-25	15	#NUM!	#NUM!	#NUM!	0.00874759	0.127199	0.160974	0.0691745	0.0156841	0.00231644	0.000251132	2.15394e-05	1.53698e-06	9.45431e-08	5.14553e-09	2.52712e-10
					0.451234
																						Number On	FDE:
					Number of Complexes:	0	1	2	3	4	5	6	7	8	9	10	11	12	13	14	15	per spot:	0.67
				0	0.536586	0.532592	0.00397915	1.48647e-05	3.70196e-08	6.91462e-11	1.03322e-13	1.28659e-16	1.37321e-19	1.28246e-22	1.06463e-25	7.95416e-29	5.40254e-32	3.36367e-35	1.93315e-38	1.03165e-41	5.13854e-45	0	0.0118592	0.000140641	1.66789e-06	1.97799e-08	2.34573e-10	2.78186e-12	3.29906e-14	3.91243e-16	4.63983e-18	5.50247e-20	6.52549e-22	7.73872e-24	9.17751e-26	1.08838e-27	1.29073e-29
				1	0.0377588		0.0374035	0.000353611	1.67151e-06	5.26744e-09	1.24495e-11	2.35394e-14	3.709e-17	5.00923e-20	5.91962e-23	6.21819e-26	5.87864e-29	5.05239e-32	3.98041e-35	2.89466e-38	1.95471e-41	1	0.111475	0.00334564	7.53083e-05	1.50679e-06	2.82642e-08	5.08967e-10	8.91063e-12	1.52817e-13	2.57987e-15	4.30157e-17	7.10055e-19	1.16239e-20	1.88967e-22	3.05382e-24	4.90997e-26
				2	0.106511		0.104196	0.00229847	1.70732e-05	7.33679e-08	2.19645e-10	5.02734e-13	9.29898e-16	1.44194e-18	1.92388e-21	2.25187e-24	2.34726e-27	2.20501e-30	1.88501e-33	1.47834e-36	1.0709e-39	2	0.310537	0.0217467	0.000769221	2.09875e-05	4.98661e-07	1.08701e-08	2.23402e-10	4.39896e-12	8.38457e-14	1.55778e-15	2.83515e-17	5.07301e-19	8.94896e-21	1.55963e-22	2.68996e-24
				3	0.137647		0.129004	0.00853717	0.000105691	6.35855e-07	2.44747e-09	6.84675e-12	1.49669e-14	2.67789e-17	4.0493e-20	5.29726e-23	6.10287e-26	6.27902e-29	5.83456e-32	4.94189e-35	3.84505e-38	3	0.384475	0.0807734	0.00476184	0.000181892	5.5565e-06	1.4804e-07	3.59571e-09	8.16949e-11	1.76475e-12	3.6645e-14	7.37138e-16	1.4446e-17	2.76992e-19	5.21362e-21	9.65825e-23
				4	0.0801586		0.0598947	0.0198184	0.000441639	3.83784e-06	1.93175e-08	6.67559e-11	1.73723e-13	3.60559e-16	6.20411e-19	9.09994e-22	1.16172e-24	1.31187e-27	1.32736e-30	1.21606e-33	1.01756e-36	4	0.178506	0.18751	0.0198977	0.00109785	4.38567e-05	1.44339e-06	4.1736e-08	1.09996e-09	2.70385e-11	6.29509e-13	1.4032e-14	3.01818e-16	6.30156e-18	1.28292e-19	2.55599e-21
				5	0.030774		#NUM!	0.0294445	0.0013123	1.71058e-05	1.14801e-07	4.95901e-10	1.54862e-12	3.74982e-15	7.37403e-18	1.21679e-20	1.72599e-23	2.14396e-26	2.3665e-29	2.34873e-32	2.11653e-35	5	#NUM!	0.278586	0.0591246	0.00489326	0.000260634	1.07223e-05	3.72046e-07	1.14396e-08	3.21372e-10	8.41743e-12	2.08475e-13	4.93257e-15	1.12348e-16	2.47788e-18	5.31645e-20
				6	0.0302434		#NUM!	0.0273413	0.00284332	5.82412e-05	5.33007e-07	2.91637e-09	1.10247e-11	3.13378e-14	7.07555e-17	1.31819e-19	2.08352e-22	2.85352e-25	3.44269e-28	3.70764e-31	3.60315e-34	6	#NUM!	0.258687	0.128103	0.0166604	0.00121009	6.30575e-05	2.64862e-06	9.56026e-08	3.08364e-09	9.11888e-11	2.51659e-12	6.56502e-14	1.63439e-15	3.9115e-17	9.05063e-19
				7	0.0191903		#NUM!	0.0145077	0.0045261	0.000154517	1.97974e-06	1.39271e-08	6.43482e-11	2.16167e-13	5.63156e-16	1.18906e-18	2.10053e-21	3.17963e-24	4.20148e-27	4.9183e-30	5.16206e-33	7	#NUM!	0.137262	0.20392	0.044201	0.00449461	0.000301132	1.54593e-05	6.59463e-07	2.45433e-08	8.2256e-10	2.53713e-11	7.31531e-13	1.99463e-14	5.18873e-16	1.29664e-17
				8	0.00895021		#NUM!	0.00336785	0.0052535	0.000322831	5.97457e-06	5.49625e-08	3.13698e-10	1.25454e-12	3.79125e-15	9.10907e-18	1.8042e-20	3.02633e-23	4.38905e-26	5.59456e-29	6.35118e-32	8	#NUM!	0.0318645	0.236692	0.0923485	0.0135641	0.0011884	7.53639e-05	3.82724e-06	1.65229e-07	6.3014e-09	2.17922e-10	6.96261e-12	2.08367e-13	5.90218e-15	1.59533e-16
					0.00488413		#NUM!	#NUM!	0.00433623	0.000532927	1.47942e-05	1.81463e-07	1.29463e-09	6.21295e-12	2.1905e-14	6.01488e-17	1.34026e-19	2.49792e-22	3.98498e-25	5.54128e-28	6.81491e-31	9	#NUM!	#NUM!	0.195365	0.152448	0.0335873	0.00392359	0.000311026	1.89539e-05	9.54656e-07	4.16092e-08	1.61885e-09	5.74691e-11	1.89184e-12	5.84597e-14	1.71182e-15
					0.00313944		#NUM!	#NUM!	0.0024159	0.000692806	3.02224e-05	5.05505e-07	4.56818e-09	2.65382e-11	1.09838e-13	3.46285e-16	8.71171e-19	1.80921e-21	3.18229e-24	4.83675e-27	6.4547e-30	10	#NUM!	#NUM!	0.108846	0.198183	0.068614	0.01093	0.00109748	8.09604e-05	4.78692e-06	2.3955e-07	1.05225e-08	4.16241e-10	1.51077e-11	5.1027e-13	1.62133e-14
					0.00156979		#NUM!	#NUM!	0.000815758	0.000701803	5.10248e-05	1.19483e-06	1.38825e-08	9.85704e-11	4.82146e-13	1.75391e-15	5.00075e-18	1.16071e-20	2.25653e-23	3.75633e-26	5.44877e-29	11	#NUM!	#NUM!	0.0367533	0.200757	0.115842	0.0258346	0.00333519	0.00030071	2.10127e-05	1.21331e-06	6.04019e-08	2.67043e-09	1.07127e-10	3.96287e-12	1.36866e-13
					0.000742821		#NUM!	#NUM!	0.000126248	0.000543062	7.10702e-05	2.40389e-06	3.65242e-08	3.20354e-10	1.86544e-12	7.87172e-15	2.55395e-17	6.64646e-20	1.43182e-22	2.61602e-25	4.13198e-28	12	#NUM!	#NUM!	0.00568801	0.155347	0.161351	0.0519767	0.00877472	0.000977308	8.12991e-05	5.44544e-06	3.08481e-07	1.52914e-08	6.79749e-10	2.75986e-11	1.0379e-12
					0.00039575		#NUM!	#NUM!	#NUM!	0.000310321	8.12231e-05	4.12095e-06	8.34839e-08	9.15296e-10	6.39581e-12	3.14869e-14	1.16752e-16	3.41818e-19	8.18185e-22	1.64435e-24	2.83336e-27	13	#NUM!	#NUM!	#NUM!	0.0887699	0.184401	0.0891029	0.0200565	0.00279231	0.00027874	2.17818e-05	1.4102e-06	7.86414e-08	3.88428e-09	1.73477e-10	7.11703e-12
					0.000205098		#NUM!	#NUM!	#NUM!	0.000123495	7.54215e-05	6.01322e-06	1.66116e-07	2.30692e-09	1.95137e-11	1.12774e-13	4.80114e-16	1.58701e-18	4.23286e-21	9.37952e-24	1.76651e-26	14	#NUM!	#NUM!	#NUM!	0.0353268	0.17123	0.130017	0.0399083	0.00703776	0.000850441	7.80142e-05	5.79908e-06	3.65121e-07	2.00952e-08	9.89526e-10	4.43725e-11
					9.43452e-05		#NUM!	#NUM!	#NUM!	3.05797e-05	5.60274e-05	7.44494e-06	2.87934e-07	5.14114e-09	5.31517e-11	3.63026e-13	1.78328e-15	6.68057e-18	1.99146e-20	4.87735e-23	1.00607e-25	15	#NUM!	#NUM!	#NUM!	0.00874759	0.127199	0.160974	0.0691745	0.0156841	0.00231644	0.000251132	2.15394e-05	1.53698e-06	9.45431e-08	5.14553e-09	2.52712e-10
					0.451234
																						Number On	FDE:
					Number of Complexes:	0	1	2	3	4	5	6	7	8	9	10	11	12	13	14	15	per spot:	0.69
				0	0.5357	0.532592	0.00309872	9.01445e-06	1.74826e-08	2.54292e-11	2.95903e-14	2.86937e-17	2.38493e-20	1.73449e-23	1.12129e-26	6.52386e-30	3.45064e-33	1.67304e-36	7.48772e-40	3.11178e-43	1.20699e-46	0	0.00923521	8.52891e-05	7.87663e-07	7.27423e-09	6.71791e-11	6.20413e-13	5.72964e-15	5.29144e-17	4.88676e-19	4.51303e-21	4.16787e-23	3.84912e-25	3.55474e-27	3.28288e-29	3.03181e-31
				1	0.0277496		0.0275886	0.000160515	4.66954e-07	9.05607e-10	1.31725e-12	1.5328e-15	1.48635e-18	1.23541e-21	8.98478e-25	5.80834e-28	3.3794e-31	1.78745e-34	8.66643e-38	3.87868e-41	1.61192e-44	1	0.0822232	0.0015187	2.10382e-05	2.59056e-07	2.99055e-09	3.3142e-11	3.57086e-13	3.76887e-15	3.91571e-17	4.01805e-19	4.08183e-21	4.11235e-23	4.11433e-25	4.09195e-27	4.04893e-29
				2	0.0933664		0.0921102	0.00125047	5.71642e-06	1.51178e-08	2.78534e-11	3.92347e-14	4.46624e-17	4.26215e-20	3.49972e-23	2.52101e-26	1.61721e-29	9.34952e-33	4.9189e-36	2.37413e-39	1.05841e-42	2	0.274519	0.0118311	0.000257549	4.32457e-06	6.32357e-08	8.48329e-10	1.07299e-11	1.30026e-13	1.52523e-15	1.74396e-17	1.95335e-19	2.15102e-21	2.33521e-23	2.50467e-25	2.65858e-27
				3	0.142289		0.13668	0.00556659	4.24121e-05	1.5703e-07	3.71978e-10	6.40411e-13	8.61552e-16	9.48673e-19	8.82831e-22	7.10761e-25	5.03942e-28	3.1909e-31	1.82475e-34	9.51183e-38	4.55457e-41	3	0.407351	0.0526676	0.00191084	4.49197e-05	8.44502e-07	1.38469e-08	2.06982e-10	2.89413e-12	3.84752e-14	4.91685e-16	6.0869e-18	7.34124e-20	8.66288e-22	1.00348e-23	1.14405e-25
				4	0.0917569		0.0760556	0.0154877	0.000212403	1.13594e-06	3.51879e-09	7.48351e-12	1.19853e-14	1.53088e-17	1.62113e-20	1.46337e-23	1.14972e-26	7.99012e-30	4.97539e-33	2.80522e-36	1.44461e-39	4	0.226671	0.146535	0.00956963	0.000324944	7.98872e-06	1.61808e-07	2.87939e-09	4.67029e-11	7.06517e-13	1.01232e-14	1.3887e-16	1.83827e-18	2.36203e-20	2.95947e-22	3.62866e-24
				5	0.0283406		#NUM!	0.0275781	0.000756428	6.06809e-06	2.50629e-08	6.66274e-11	1.28049e-13	1.90817e-16	2.30933e-19	2.34516e-22	2.04724e-25	1.56503e-28	1.06313e-31	6.49364e-35	3.60126e-38	5	#NUM!	0.260927	0.0340802	0.00173583	5.69003e-05	1.44061e-06	3.07631e-08	5.82129e-10	1.00645e-11	1.62232e-13	2.47277e-15	3.60064e-17	5.04713e-19	6.85069e-21	9.04589e-23
				6	0.0326809		#NUM!	0.0306917	0.00196427	2.47617e-05	1.39463e-07	4.69616e-10	1.09255e-12	1.91125e-15	2.65573e-18	3.04493e-21	2.9619e-24	2.49648e-27	1.85362e-30	1.22855e-33	7.34773e-37	6	#NUM!	0.290386	0.0884987	0.0070833	0.000316623	1.0154e-05	2.62478e-07	5.83067e-09	1.15741e-10	2.1064e-12	3.57755e-14	5.74359e-16	8.79992e-18	1.29611e-19	1.84565e-21
				7	0.0233451		#NUM!	0.0195183	0.0037475	7.87355e-05	6.20834e-07	2.68785e-09	7.64282e-12	1.58008e-14	2.53335e-17	3.29189e-20	3.57885e-23	3.33401e-26	2.71123e-29	1.95323e-32	1.26164e-35	7	#NUM!	0.18467	0.168841	0.0225229	0.00140948	5.81164e-05	1.83614e-06	4.82038e-08	1.10407e-09	2.27724e-11	4.32273e-13	7.67048e-15	1.28714e-16	2.06063e-18	3.16908e-20
				8	0.0108432		#NUM!	0.00543048	0.00521326	0.000197156	2.24552e-06	1.27131e-08	4.4655e-11	1.09905e-13	2.04404e-16	3.02243e-19	3.68419e-22	3.80319e-25	3.39451e-28	2.66285e-31	1.86042e-34	8	#NUM!	0.0513798	0.234879	0.0563981	0.005098	0.000274881	1.07281e-05	3.35289e-07	8.90828e-09	2.09083e-10	4.44997e-12	8.74991e-14	1.61152e-15	2.80927e-17	4.67312e-19
					0.00555399		#NUM!	#NUM!	0.00515721	0.000390072	6.66411e-06	5.03055e-08	2.20874e-10	6.52339e-13	1.41545e-15	2.39195e-18	3.28012e-21	3.76229e-24	3.69381e-27	3.16106e-30	2.39253e-33	9	#NUM!	#NUM!	0.232354	0.111583	0.0151296	0.0010877	5.30637e-05	1.9901e-06	6.16875e-08	1.65468e-09	3.96191e-11	8.65583e-13	1.75361e-14	3.33488e-16	6.00973e-18
					0.00406793		#NUM!	#NUM!	0.00344368	0.000607758	1.63163e-05	1.67955e-07	9.34084e-10	3.33956e-12	8.50637e-15	1.65044e-17	2.55532e-20	3.26591e-23	3.53533e-26	3.30688e-29	2.71591e-32	10	#NUM!	#NUM!	0.155152	0.173854	0.037043	0.00363152	0.000224408	1.0188e-05	3.70722e-07	1.14173e-08	3.08646e-10	7.51382e-12	1.67838e-13	3.48871e-15	6.82201e-17
					0.00216499		#NUM!	#NUM!	0.00139363	0.000737864	3.30154e-05	4.75792e-07	3.40215e-09	1.48664e-11	4.4752e-14	1.00188e-16	1.758e-19	2.51121e-22	3.00452e-25	3.07802e-28	2.74777e-31	11	#NUM!	#NUM!	0.0627889	0.211072	0.0749551	0.0102875	0.000817345	4.53532e-05	1.95037e-06	6.93074e-08	2.12341e-09	5.77749e-11	1.42637e-12	3.24726e-14	6.90204e-16
					0.000999078		#NUM!	#NUM!	0.000258496	0.00068431	5.51145e-05	1.14727e-06	1.07277e-08	5.79071e-11	2.07519e-13	5.38916e-16	1.07607e-18	1.72342e-21	2.28489e-24	2.56915e-27	2.49737e-30	12	#NUM!	#NUM!	0.0116463	0.195752	0.125127	0.0248063	0.00257727	0.000176658	9.04404e-06	3.72807e-07	1.29973e-08	3.96503e-10	1.08473e-11	2.71042e-13	6.27306e-15
					0.000546537		#NUM!	#NUM!	#NUM!	0.000468659	7.54918e-05	2.35717e-06	2.93882e-08	1.98292e-10	8.52735e-13	2.58359e-15	5.89566e-18	1.06228e-20	1.56483e-23	1.93547e-26	2.05243e-29	13	#NUM!	#NUM!	#NUM!	0.134064	0.171389	0.0509667	0.00706032	0.000604933	3.71636e-05	1.78725e-06	7.12111e-08	2.44396e-09	7.42895e-11	2.04189e-12	5.15543e-14
					0.000311739		#NUM!	#NUM!	#NUM!	0.000223531	8.40151e-05	4.12234e-06	7.00846e-08	5.98988e-10	3.11818e-12	1.10904e-14	2.90572e-17	5.91105e-20	9.7027e-23	1.32317e-25	1.53365e-28	14	#NUM!	#NUM!	#NUM!	0.0639428	0.19074	0.089133	0.0168374	0.00182734	0.000135895	7.67201e-06	3.50969e-07	1.35994e-08	4.60629e-10	1.39592e-11	3.85232e-13
					0.000147403		#NUM!	#NUM!	#NUM!	6.63382e-05	7.48005e-05	6.11702e-06	1.45595e-07	1.59988e-09	1.01793e-11	4.27874e-14	1.29351e-16	2.98222e-19	5.47107e-22	8.24631e-25	1.04684e-27	15	#NUM!	#NUM!	#NUM!	0.0189766	0.16982	0.132262	0.0349783	0.00488077	0.000443633	2.95991e-05	1.56238e-06	6.86113e-08	2.59735e-09	8.69973e-11	2.62952e-12
					0.450371
																						Number On	FDE:
					Number of Complexes:	0	1	2	3	4	5	6	7	8	9	10	11	12	13	14	15	per spot:	0.71
				0	0.53497	0.532592	0.00237316	5.28725e-06	7.85309e-09	8.74809e-12	7.79607e-15	5.78972e-18	3.68546e-21	2.05274e-24	1.01631e-27	4.52853e-31	1.83441e-34	6.81158e-38	2.33473e-41	7.4309e-45	2.20741e-48	0	0.00707281	5.00246e-05	3.53815e-07	2.50246e-09	1.76995e-11	1.25185e-13	8.85409e-16	6.26233e-18	4.42923e-20	3.13271e-22	2.2157e-24	1.56713e-26	1.1084e-28	7.83949e-31	5.54472e-33
				1	0.0233444		0.0232406	0.000103557	2.30719e-07	3.42684e-10	3.81739e-13	3.40196e-16	2.52645e-19	1.60822e-22	8.95751e-26	4.43483e-29	1.9761e-32	8.00478e-36	2.97236e-39	1.0188e-42	3.24261e-46	1	0.0692648	0.000979793	1.03948e-05	9.80276e-08	8.66663e-10	7.35569e-12	6.06963e-14	4.90621e-16	3.90383e-18	3.06789e-20	2.38685e-22	1.84164e-24	1.41111e-26	1.07482e-28	8.14501e-31
				2	0.0862396		0.0853491	0.000887377	3.10674e-06	6.29239e-09	8.87872e-12	9.57827e-15	8.35034e-18	6.10291e-21	3.83783e-24	2.11725e-27	1.04018e-30	4.60551e-34	1.85567e-37	6.85935e-41	2.34195e-44	2	0.254369	0.00839581	0.000139972	1.79999e-06	2.01574e-08	2.07101e-10	2.00612e-12	1.86182e-14	1.67259e-16	1.46465e-18	1.25639e-20	1.05958e-22	8.80968e-25	7.23651e-27	5.88266e-29
				3	0.143676		0.139305	0.00434509	2.53539e-05	7.18923e-08	1.30425e-10	1.71968e-13	1.77181e-16	1.49416e-19	1.06489e-22	6.56591e-26	3.56531e-29	1.72892e-32	7.572e-36	3.02285e-39	1.10852e-42	3	0.415177	0.0411105	0.0011423	2.05654e-05	2.96105e-07	3.71829e-09	4.25666e-11	4.55826e-13	4.64095e-15	4.54211e-17	4.30638e-19	3.97769e-21	3.59475e-23	3.18906e-25	2.78446e-27
				4	0.0987022		0.0852645	0.0132975	0.000139665	5.7204e-07	1.3571e-09	2.21039e-12	2.71117e-15	2.65213e-18	2.15089e-21	1.48695e-24	8.94708e-28	4.76198e-31	2.27095e-34	9.80601e-38	3.8674e-41	4	0.254117	0.125812	0.00629249	0.000163637	3.08102e-06	4.77929e-08	6.51342e-10	8.0909e-12	9.37393e-14	1.02863e-15	1.08068e-17	1.09558e-19	1.07812e-21	1.03452e-23	9.7144e-26
				5	0.0265952		#NUM!	0.0260447	0.000547101	3.36123e-06	1.06322e-08	2.16466e-11	3.18609e-14	3.63617e-17	3.37022e-20	2.62114e-23	1.75239e-26	1.02596e-29	5.33751e-33	2.49681e-36	1.06047e-39	5	#NUM!	0.246419	0.0246492	0.000961507	2.41382e-05	4.68041e-07	7.65439e-09	1.10929e-10	1.4688e-12	1.81323e-14	2.11664e-16	2.3604e-18	2.53395e-20	2.6341e-22	2.66376e-24
				6	0.0334602		#NUM!	0.0318823	0.0015627	1.50869e-05	6.50761e-08	1.67823e-10	2.99017e-13	4.00605e-16	4.26313e-19	3.74341e-22	2.78872e-25	1.80015e-28	1.02364e-31	5.19595e-35	2.37996e-38	6	#NUM!	0.301651	0.0704061	0.00431573	0.000147743	3.62866e-06	7.18369e-08	1.22213e-09	1.85794e-11	2.58958e-13	3.36837e-15	4.14156e-17	4.85964e-19	5.48165e-21	5.97814e-23
				7	0.0256343		#NUM!	0.0223019	0.00327936	5.27669e-05	3.18649e-07	1.05654e-09	2.30081e-12	3.64294e-15	4.47314e-18	4.45152e-21	3.70639e-24	2.64436e-27	1.64689e-30	9.08652e-34	4.49496e-37	7	#NUM!	0.211007	0.147749	0.0150944	0.000723429	2.28445e-05	5.52755e-07	1.11136e-08	1.94947e-10	3.07944e-12	4.47679e-14	6.08381e-16	7.81852e-18	9.58614e-20	1.12907e-21
				8	0.0119897		#NUM!	0.00682515	0.00501798	0.000145337	1.26773e-06	5.49674e-09	1.47867e-11	2.78716e-14	3.96991e-17	4.49565e-20	4.19685e-23	3.31798e-26	2.26803e-29	1.36259e-32	7.29074e-36	8	#NUM!	0.0645754	0.226081	0.0415747	0.00287813	0.00011885	3.5524e-06	8.50285e-08	1.73015e-09	3.10997e-11	5.06919e-13	7.63361e-15	1.07673e-16	1.43751e-18	1.83134e-20
					0.00578063		#NUM!	#NUM!	0.00546018	0.000316288	4.13833e-06	2.39245e-08	8.04485e-11	1.81967e-13	3.02383e-16	3.91345e-19	4.11002e-22	3.61037e-25	2.71468e-28	1.77919e-31	1.03132e-34	9	#NUM!	#NUM!	0.246004	0.0904768	0.00939526	0.000517295	1.93273e-05	5.55128e-07	1.31783e-08	2.70722e-10	4.96431e-12	8.3063e-14	1.28878e-15	1.87702e-17	2.59054e-19
					0.00456369		#NUM!	#NUM!	0.00401041	0.000542052	1.11449e-05	8.78608e-08	3.74224e-10	1.02466e-12	1.99885e-15	2.97018e-18	3.52186e-21	3.44728e-24	2.85791e-27	2.0473e-30	1.28773e-33	10	#NUM!	#NUM!	0.180686	0.155058	0.0253024	0.00189972	8.99051e-05	3.12595e-06	8.71133e-08	2.05469e-09	4.2539e-11	7.93109e-13	1.35677e-14	2.15987e-16	3.2346e-18
					0.00253415		#NUM!	#NUM!	0.0017852	0.000723869	2.48054e-05	2.73773e-07	1.49924e-09	5.0173e-12	1.1567e-14	1.98322e-17	2.66513e-20	2.9156e-23	2.67156e-26	2.09607e-29	1.43305e-32	11	#NUM!	#NUM!	0.0804306	0.207069	0.0563157	0.00591951	0.000360184	1.53064e-05	5.0411e-07	1.37194e-08	3.21909e-10	6.70786e-12	1.2683e-13	2.21133e-15	3.59963e-17
					0.00114893		#NUM!	#NUM!	0.000364221	0.000738429	4.55478e-05	7.26128e-07	5.19996e-09	2.14965e-11	5.89985e-14	1.17341e-16	1.79437e-19	2.20094e-22	2.23474e-25	1.92441e-28	1.43264e-31	12	#NUM!	#NUM!	0.0164097	0.211234	0.103407	0.0157003	0.00124926	6.55798e-05	2.57125e-06	8.1173e-08	2.16734e-09	5.06366e-11	1.06093e-12	2.03023e-14	3.5986e-16
					0.000626551		#NUM!	#NUM!	#NUM!	0.00055627	6.86237e-05	1.64101e-06	1.56689e-08	8.09684e-11	2.66667e-13	6.18762e-16	1.08138e-18	1.4922e-21	1.68347e-24	1.59466e-27	1.29507e-30	13	#NUM!	#NUM!	#NUM!	0.159126	0.155797	0.0354818	0.00376434	0.000247012	1.16218e-05	4.28042e-07	1.30615e-08	3.43308e-10	7.99215e-12	1.68234e-13	3.25306e-15
					0.000379039		#NUM!	#NUM!	#NUM!	0.000291836	8.40049e-05	3.15672e-06	4.11018e-08	2.69031e-10	1.07258e-12	2.92159e-15	5.86236e-18	9.13332e-21	1.14816e-23	1.19914e-26	1.06445e-29	14	#NUM!	#NUM!	#NUM!	0.0834822	0.190717	0.0682545	0.00987445	0.000820736	4.67448e-05	2.02108e-06	7.08089e-08	2.10128e-09	5.4508e-11	1.26507e-12	2.67375e-14
					0.00018278		#NUM!	#NUM!	#NUM!	9.52662e-05	8.22669e-05	5.15235e-06	9.392e-08	7.90393e-10	3.85142e-12	1.23983e-14	2.87054e-17	5.06847e-20	7.12122e-23	8.22029e-26	7.99193e-29	15	#NUM!	#NUM!	#NUM!	0.0272517	0.186771	0.111404	0.0225637	0.00241126	0.000167851	8.57679e-06	3.46719e-07	1.16609e-08	3.38075e-10	8.67228e-12	2.00747e-13
					0.449642
																						Number On	FDE:
					Number of Complexes:	0	1	2	3	4	5	6	7	8	9	10	11	12	13	14	15	per spot:	0.73
				0	0.534378	0.532592	0.00178316	2.98508e-06	3.33143e-09	2.78847e-12	1.8672e-15	1.04192e-18	4.98349e-22	2.08564e-25	7.75875e-29	2.59769e-32	7.90661e-36	2.206e-39	5.68142e-43	1.3587e-46	3.0327e-50	0	0.00531441	2.8243e-05	1.50095e-07	7.97664e-10	4.23912e-12	2.25284e-14	1.19725e-16	6.36269e-19	3.38139e-21	1.79701e-23	9.55005e-26	5.07529e-28	2.69722e-30	1.43341e-32	7.61773e-35
				1	0.0193492		0.0192845	6.45661e-05	1.08086e-07	1.20627e-10	1.00967e-13	6.76092e-17	3.77268e-20	1.80446e-23	7.55185e-27	2.80935e-30	9.40594e-34	2.86289e-37	7.98766e-41	2.05718e-44	4.91971e-48	1	0.0574744	0.000610885	4.86974e-06	3.45064e-08	2.29226e-10	1.46184e-12	9.06364e-15	5.5049e-17	3.29122e-19	1.94343e-21	1.1361e-23	6.5866e-26	3.79209e-28	2.17029e-30	1.23577e-32
				2	0.0788221		0.0782095	0.000610987	1.60728e-06	2.44605e-09	2.59336e-12	2.10215e-15	1.37703e-18	7.56203e-22	3.57314e-25	1.48115e-28	5.46764e-32	1.819e-35	5.50705e-39	1.52955e-42	3.92392e-46	2	0.23309	0.00578078	7.24148e-05	6.99713e-07	5.88772e-09	4.54525e-11	3.30823e-13	2.30696e-15	1.55724e-17	1.02462e-19	6.60412e-22	4.18493e-24	2.61443e-26	1.61365e-28	9.85638e-31
				3	0.144289		0.14097	0.00330386	1.44854e-05	3.08625e-08	4.20701e-11	4.16796e-14	3.22667e-17	2.04455e-20	1.09488e-23	5.0725e-27	2.0696e-30	7.54098e-34	2.48157e-37	7.44381e-41	2.0511e-44	3	0.420138	0.031259	0.000652627	8.82847e-06	9.55119e-08	9.01194e-10	7.75187e-12	6.23734e-14	4.77168e-16	3.50901e-18	2.49978e-20	1.73494e-22	1.17811e-24	7.8531e-27	5.15209e-29
				4	0.10654		0.0952854	0.0111658	8.81194e-05	2.7119e-07	4.83416e-10	5.91619e-13	5.45247e-16	4.0077e-19	2.4422e-22	1.26859e-25	5.73548e-29	2.29371e-32	8.21905e-36	2.66668e-39	7.90242e-43	4	0.283982	0.105644	0.00397015	7.75761e-05	1.0975e-06	1.27919e-08	1.30992e-10	1.22263e-12	1.06435e-14	8.77578e-17	6.92764e-19	5.2771e-21	3.90194e-23	2.8133e-25	1.98498e-27
				5	0.0245342		#NUM!	0.0241512	0.000381198	1.75972e-06	4.18245e-09	6.39825e-12	7.0761e-15	6.06795e-18	4.2259e-21	2.46953e-24	1.24056e-27	5.45734e-31	2.1333e-34	7.4983e-38	2.39297e-41	5	#NUM!	0.228504	0.0171746	0.000503383	9.49543e-06	1.38343e-07	1.69999e-09	1.85116e-11	1.84172e-13	1.70835e-15	1.49842e-17	1.25556e-19	1.01277e-21	7.91059e-24	6.01083e-26
				6	0.0338601		#NUM!	0.0326489	0.00120242	8.72257e-06	2.82702e-08	5.478e-11	7.33381e-14	7.38267e-17	5.90322e-20	3.89484e-23	2.18018e-26	1.05744e-29	4.51812e-33	1.72322e-36	5.93073e-40	6	#NUM!	0.308903	0.0541741	0.00249516	6.41821e-05	1.18445e-06	1.7619e-08	2.25224e-10	2.57272e-12	2.69434e-14	2.63334e-16	2.43284e-18	2.14495e-20	1.81797e-22	1.48972e-24
				7	0.0280412		#NUM!	0.0252208	0.00278656	3.36903e-05	1.52869e-07	3.80852e-10	6.2318e-13	7.41392e-16	6.84024e-19	5.11482e-22	3.1999e-25	1.71541e-28	8.02743e-32	3.32791e-35	1.23698e-38	7	#NUM!	0.238624	0.125546	0.0096374	0.000347059	8.23475e-06	1.49715e-07	2.26178e-09	2.98109e-11	3.53829e-13	3.86502e-15	3.94661e-17	3.81097e-19	3.51089e-21	3.10713e-23
				8	0.0133356		#NUM!	0.00852371	0.00470878	0.000102475	6.71632e-07	2.18813e-09	4.42284e-12	6.26408e-15	6.70407e-18	5.70444e-21	4.00135e-24	2.37695e-27	1.22084e-30	5.51108e-34	2.21568e-37	8	#NUM!	0.080646	0.21215	0.0293138	0.00152481	4.73117e-05	1.06256e-06	1.91099e-08	2.92174e-10	3.94617e-12	4.83306e-14	5.46861e-16	5.79585e-18	5.81411e-20	5.5655e-22
					0.00590699		#NUM!	#NUM!	0.00565828	0.000246277	2.42119e-06	1.05175e-08	2.65735e-11	4.51632e-14	5.63914e-17	5.48378e-20	4.32739e-23	2.85626e-26	1.61372e-29	7.94684e-33	3.46121e-36	9	#NUM!	#NUM!	0.254929	0.0704495	0.00549684	0.000227408	6.38411e-06	1.3778e-07	2.45763e-09	3.79352e-11	5.22686e-13	6.57133e-15	7.66101e-17	8.3838e-19	8.6941e-21
					0.00506284		#NUM!	#NUM!	0.0045895	0.000466102	7.2008e-06	4.26541e-08	1.36509e-10	2.80848e-13	4.11657e-16	4.59622e-19	4.09499e-22	3.01176e-25	1.8761e-28	1.00984e-31	4.77262e-35	10	#NUM!	#NUM!	0.206776	0.133332	0.016348	0.000922265	3.27954e-05	8.56788e-07	1.79407e-08	3.17953e-10	4.94616e-12	6.9291e-14	8.90664e-16	1.06536e-17	1.19882e-19
					0.00296134		#NUM!	#NUM!	0.00225612	0.000687382	1.76989e-05	1.46776e-07	6.03948e-10	1.51866e-12	2.63073e-15	3.38913e-18	3.42215e-21	2.81301e-24	1.93674e-27	1.14176e-30	5.86534e-34	11	#NUM!	#NUM!	0.101647	0.196631	0.040182	0.00317358	0.000145095	4.633e-06	1.14651e-07	2.3445e-09	4.13346e-11	6.47183e-13	9.19453e-15	1.20454e-16	1.4733e-18
					0.00131901		#NUM!	#NUM!	0.000508322	0.000774366	3.58895e-05	4.29909e-07	2.31327e-09	7.18552e-12	1.48181e-14	2.21444e-17	2.54443e-20	2.34504e-23	1.78909e-26	1.15762e-29	6.47541e-33	12	#NUM!	#NUM!	0.022902	0.221514	0.0814801	0.00929547	0.000555749	2.1921e-05	6.45799e-07	1.53189e-08	3.0733e-10	5.39519e-12	8.49359e-14	1.22127e-15	1.62654e-17
					0.000704996		#NUM!	#NUM!	#NUM!	0.000644202	5.97136e-05	1.07294e-06	7.69772e-09	2.98885e-11	7.3964e-14	1.28955e-16	1.69339e-19	1.75577e-22	1.48836e-25	1.05934e-28	6.46434e-32	13	#NUM!	#NUM!	#NUM!	0.184279	0.135568	0.0231989	0.00184933	9.11812e-05	3.22347e-06	8.92074e-08	2.04537e-09	4.03947e-11	7.06589e-13	1.11759e-14	1.62376e-16
					0.000456254		#NUM!	#NUM!	#NUM!	0.000373228	8.07239e-05	2.27928e-06	2.2299e-08	1.0967e-10	3.28533e-13	6.72407e-16	1.01379e-18	1.18677e-21	1.121e-24	8.79699e-28	5.8675e-31	14	#NUM!	#NUM!	#NUM!	0.106765	0.183268	0.0492824	0.00535719	0.000334572	1.4318e-05	4.65153e-07	1.22451e-08	2.73038e-10	5.32185e-12	9.28069e-14	1.47384e-15
					0.000226013		#NUM!	#NUM!	#NUM!	0.000134546	8.73015e-05	4.10833e-06	5.62705e-08	3.55819e-10	1.30278e-12	3.15118e-15	5.48198e-18	7.27302e-21	7.67813e-24	6.65965e-27	4.86495e-30	15	#NUM!	#NUM!	#NUM!	0.0384881	0.198201	0.08883	0.0135186	0.0010855	5.67771e-05	2.1799e-06	6.62145e-08	1.67329e-09	3.64514e-11	7.02583e-13	1.22201e-14
					0.448771
																						Number On	FDE:
					Number of Complexes:	0	1	2	3	4	5	6	7	8	9	10	11	12	13	14	15	per spot:	0.75
				0	0.533904	0.532592	0.00131068	1.61274e-06	1.32295e-09	8.13927e-13	4.00605e-16	1.64311e-19	5.77654e-23	1.77696e-26	4.85889e-30	1.19574e-33	2.67513e-37	5.48611e-41	1.03854e-44	1.82555e-48	2.99505e-52	0	0.00390625	1.52588e-05	5.96046e-08	2.32831e-10	9.09495e-13	3.55271e-15	1.38778e-17	5.42101e-20	2.11758e-22	8.27181e-25	3.23117e-27	1.26218e-29	4.93038e-32	1.92593e-34	7.52316e-37
				1	0.0157669		0.0157281	3.87059e-05	4.76264e-08	3.90685e-11	2.40363e-14	1.18304e-17	4.8523e-21	1.70589e-24	5.2476e-28	1.43489e-31	3.53117e-35	7.9e-39	1.62012e-42	3.06693e-46	5.39108e-50	1	0.046875	0.000366211	2.14577e-06	1.11759e-08	5.45697e-11	2.55795e-13	1.16573e-15	5.20417e-18	2.28699e-20	9.92617e-23	4.26515e-25	1.81754e-27	7.69139e-30	3.23556e-32	1.35417e-34
				2	0.0711837		0.0707765	0.000406412	7.85835e-07	8.79041e-10	6.85034e-13	4.08147e-16	1.96518e-19	7.93237e-23	2.75499e-26	8.3941e-30	2.27761e-33	5.5695e-37	1.23939e-40	2.53022e-44	4.77111e-48	2	0.210937	0.00384521	3.54052e-05	2.51457e-07	1.55524e-09	8.82494e-12	4.72122e-14	2.41994e-16	1.20067e-18	5.80681e-21	2.75102e-23	1.28136e-25	5.88392e-28	2.66934e-30	1.19844e-32
				3	0.143999		0.141553	0.00243847	7.85835e-06	1.23066e-08	1.23306e-11	8.97924e-15	5.10947e-18	2.37971e-21	9.36696e-25	3.18976e-28	9.56595e-32	2.56197e-35	6.19695e-39	1.36632e-42	2.76724e-46	3	0.421875	0.0230713	0.000354052	3.5204e-06	2.79942e-08	1.94149e-10	1.22752e-12	7.25982e-15	4.08228e-17	2.20659e-19	1.15543e-21	5.89427e-24	2.94196e-26	1.44144e-28	6.95095e-31
				4	0.115362		0.106165	0.00914426	5.30439e-05	1.19989e-07	1.57215e-10	1.41423e-13	9.58025e-17	5.17587e-20	2.31832e-23	8.85158e-27	2.94153e-30	8.64665e-34	2.27738e-37	5.43111e-41	1.183e-44	4	0.316406	0.0865173	0.00238985	3.43239e-05	3.56927e-07	3.05784e-09	2.3016e-11	1.57901e-13	1.01036e-15	6.12328e-18	3.55294e-20	1.98932e-22	1.08117e-24	5.72974e-27	2.97153e-29
				5	0.0222017		#NUM!	0.0219462	0.000254611	8.63922e-07	1.50927e-09	1.69708e-12	1.37956e-15	8.69546e-19	4.45118e-22	1.91194e-25	7.05967e-29	2.28271e-32	6.55885e-36	1.69451e-39	3.97487e-43	5	#NUM!	0.207642	0.0114713	0.000247132	3.4265e-06	3.66941e-08	3.3143e-10	2.65274e-12	1.9399e-14	1.32263e-16	8.52707e-19	5.25179e-21	3.11377e-23	1.78768e-25	9.98435e-28
				6	0.0338152		#NUM!	0.0329193	0.000891137	4.75157e-06	1.13195e-08	1.61222e-11	1.58649e-14	1.17389e-17	6.89933e-21	3.3459e-24	1.37664e-27	4.90784e-31	1.54133e-34	4.32099e-38	1.09309e-41	6	#NUM!	0.311462	0.0401495	0.00135923	2.56987e-05	3.48594e-07	3.81144e-09	3.5812e-11	3.00684e-13	2.3146e-15	1.66278e-17	1.12914e-19	7.31736e-22	4.55858e-24	2.7457e-26
				7	0.0305285		#NUM!	0.0282166	0.0022915	2.03639e-05	6.7917e-08	1.24372e-10	1.49583e-13	1.30805e-16	8.87056e-20	4.87545e-23	2.24195e-26	8.83411e-30	3.03862e-33	9.25926e-37	2.52972e-40	7	#NUM!	0.266968	0.103241	0.00582526	0.000154192	2.68915e-06	3.59365e-08	3.99047e-10	3.86594e-12	3.3727e-14	2.70795e-16	2.03244e-18	1.44256e-20	9.76838e-23	6.35432e-25
				8	0.0149468		#NUM!	0.0105812	0.00429655	6.87281e-05	3.31096e-07	7.92868e-10	1.17797e-12	1.22629e-15	9.64674e-19	6.03337e-22	3.11071e-25	1.35824e-28	5.12767e-32	1.70139e-35	5.02782e-39	8	#NUM!	0.100113	0.193578	0.0196602	0.000751688	1.71434e-05	2.83e-07	3.74107e-09	4.20421e-11	4.17372e-13	3.75728e-15	3.12488e-17	2.43433e-19	1.79494e-21	1.26292e-23
					0.00591334		#NUM!	#NUM!	0.00572874	0.000183275	1.32438e-06	4.22863e-09	7.85312e-12	9.81034e-15	9.00362e-18	6.4356e-21	3.73285e-24	1.81099e-27	7.52059e-31	2.72222e-34	8.71489e-38	9	#NUM!	#NUM!	0.258104	0.0524273	0.00300675	9.14312e-05	1.88666e-06	2.99286e-08	3.92393e-10	4.45197e-12	4.50874e-14	4.16651e-16	3.57035e-18	2.8719e-20	2.18906e-22
					0.00554513		#NUM!	#NUM!	0.00515586	0.000384877	4.37046e-06	1.90288e-08	4.47628e-11	6.76914e-14	7.29293e-17	5.98511e-20	3.91949e-23	2.11886e-26	9.70156e-30	3.83833e-33	1.33338e-36	10	#NUM!	#NUM!	0.232293	0.110097	0.00992228	0.000411441	1.0754e-05	2.06507e-07	3.17838e-09	4.14033e-11	4.73418e-13	4.87482e-15	4.60575e-17	4.04938e-19	3.34927e-21
					0.00345408		#NUM!	#NUM!	0.00281229	0.000629799	1.19194e-05	7.26556e-08	2.19745e-10	4.06148e-13	5.17135e-16	4.8969e-19	3.63444e-22	2.19591e-25	1.11127e-28	4.81537e-32	1.81824e-35	11	#NUM!	#NUM!	0.126705	0.180159	0.0270608	0.00157095	5.27923e-05	1.23904e-06	2.25376e-08	3.38754e-10	4.38987e-12	5.05208e-14	5.27567e-16	5.08014e-18	4.56718e-20
					0.00151738		#NUM!	#NUM!	0.000703072	0.000787249	2.68187e-05	2.36131e-07	9.33915e-10	2.13228e-12	3.2321e-15	3.55026e-18	2.99841e-21	2.03122e-24	1.13905e-27	5.41729e-31	2.22735e-34	12	#NUM!	#NUM!	0.0316764	0.225199	0.0608867	0.0051056	0.000224367	6.50497e-06	1.4086e-07	2.45597e-09	3.62165e-11	4.67318e-13	5.40757e-15	5.71515e-17	5.5948e-19
					0.00077686		#NUM!	#NUM!	#NUM!	0.000726691	4.95115e-05	6.539e-07	3.4483e-09	9.84128e-12	1.79008e-14	2.29401e-17	2.21421e-20	1.68747e-23	1.05143e-26	5.50063e-30	2.46721e-33	13	#NUM!	#NUM!	#NUM!	0.207876	0.112406	0.0141386	0.000828433	3.0023e-05	7.80148e-07	1.58693e-08	2.67445e-10	3.88233e-12	4.9916e-14	5.80308e-16	6.19732e-18
					0.000542978		#NUM!	#NUM!	#NUM!	0.000467159	7.42673e-05	1.54134e-06	1.10838e-08	4.00681e-11	8.82256e-14	1.32725e-16	1.47087e-19	1.2656e-22	8.78696e-26	5.06844e-29	2.48484e-32	14	#NUM!	#NUM!	#NUM!	0.133635	0.168609	0.0333267	0.00266282	0.000122236	3.84502e-06	9.18154e-08	1.7766e-09	2.91175e-11	4.17155e-13	5.34712e-15	6.24159e-17
					0.000279098		#NUM!	#NUM!	#NUM!	0.000186863	8.91207e-05	3.08267e-06	3.10347e-08	1.44245e-10	3.88193e-13	6.9017e-16	8.82521e-19	8.60611e-22	6.67809e-25	4.25749e-28	2.28605e-31	15	#NUM!	#NUM!	#NUM!	0.0534538	0.202331	0.0666534	0.0074559	0.000440051	1.69181e-05	4.7744e-07	1.06596e-08	1.97999e-10	3.17038e-12	4.49158e-14	5.74226e-16
					0.447804
																						Number On	FDE:
					Number of Complexes:	0	1	2	3	4	5	6	7	8	9	10	11	12	13	14	15	per spot:	0.77
				0	0.533532	0.532592	0.000938958	8.27691e-07	4.86406e-10	2.14383e-13	7.55915e-17	2.22113e-20	5.59406e-24	1.23279e-27	2.4149e-31	4.25746e-35	6.82354e-39	1.00249e-42	1.35953e-46	1.71203e-50	2.01221e-54	0	0.00279841	7.8311e-06	2.19146e-08	6.13261e-11	1.71616e-13	4.80251e-16	1.34394e-18	3.76089e-21	1.05245e-23	2.94519e-26	8.24185e-29	2.30641e-31	6.45428e-34	1.80617e-36	5.05441e-39
				1	0.0125961		0.0125739	2.21677e-05	1.95408e-08	1.14835e-11	5.06134e-15	1.78463e-18	5.24382e-22	1.32069e-25	2.91048e-29	5.70129e-33	1.00514e-36	1.61096e-40	2.36676e-44	3.20969e-48	4.04192e-52	1	0.0374744	0.000209737	8.80396e-07	3.28495e-09	1.14908e-11	3.85871e-14	1.2598e-16	4.02906e-19	1.26843e-21	3.94399e-24	1.21406e-26	3.7063e-29	1.12361e-31	3.38618e-34	1.01528e-36
				2	0.0634028		0.0631427	0.000259748	3.59806e-07	2.88335e-10	1.60973e-13	6.87081e-17	2.36998e-20	6.85325e-24	1.70516e-27	3.72195e-31	7.2348e-35	1.2674e-38	2.0205e-42	2.95501e-46	3.99183e-50	2	0.188186	0.00245757	1.62108e-05	8.24807e-08	3.65457e-10	1.4856e-12	5.69373e-15	2.09073e-17	7.43136e-20	2.57474e-22	8.7386e-25	2.91589e-27	9.59217e-30	3.11749e-32	1.0027e-34
				3	0.14267		0.140927	0.00173918	4.01523e-06	4.50472e-09	3.23345e-12	1.68683e-15	6.87638e-19	2.29435e-22	6.46972e-26	1.57832e-29	3.39092e-33	6.50601e-37	1.12738e-40	1.78072e-44	2.5837e-48	3	0.42001	0.0164551	0.000180903	1.28861e-06	7.34092e-09	3.64726e-11	1.65201e-13	6.9994e-16	2.81961e-18	1.09184e-20	4.09574e-23	1.49682e-25	5.35215e-28	1.87863e-30	6.48991e-33
				4	0.125258		0.11795	0.0072781	3.02451e-05	4.90133e-08	4.60064e-11	2.9648e-14	1.43881e-17	5.56878e-21	1.78691e-24	4.88766e-28	1.1636e-31	2.45036e-35	4.62348e-39	7.89902e-43	1.23259e-46	4	0.35153	0.0688608	0.00136267	1.40207e-05	1.04448e-07	6.41046e-10	3.45665e-12	1.69888e-14	7.78764e-17	3.38114e-19	1.40546e-21	5.63749e-24	2.19496e-26	8.33335e-29	3.09611e-31
				5	0.019655		#NUM!	0.0194926	0.000162009	3.93811e-07	4.92868e-10	3.97025e-13	2.3121e-16	1.04403e-19	3.82864e-23	1.17814e-26	3.11643e-30	7.21898e-34	1.48595e-37	2.75023e-41	4.62169e-45	5	#NUM!	0.184427	0.00729917	0.000112653	1.11896e-06	8.58445e-09	5.55468e-11	3.18503e-13	1.66859e-15	8.15003e-18	3.7642e-20	1.66085e-22	7.05442e-25	2.90145e-27	1.16091e-29
				6	0.0332642		#NUM!	0.032629	0.000632773	2.41709e-06	4.12509e-09	4.20904e-12	2.9672e-15	1.57285e-18	6.62245e-22	2.30078e-25	6.78162e-29	1.73203e-32	3.89684e-36	7.82621e-40	1.41832e-43	6	#NUM!	0.308715	0.0285091	0.000691428	9.36522e-06	9.10076e-08	7.12851e-10	4.79831e-12	2.88617e-14	1.59162e-16	8.19122e-19	3.98485e-21	1.85e-23	8.25653e-26	3.56264e-28
				7	0.0330377		#NUM!	0.0312103	0.00181578	1.156e-05	2.76202e-08	3.62343e-11	3.12201e-14	1.9558e-17	9.50177e-21	3.74127e-24	1.23249e-27	3.47912e-31	8.57304e-35	1.87148e-38	3.66297e-42	7	#NUM!	0.295293	0.0818087	0.00330683	6.27062e-05	7.83457e-07	7.50043e-09	5.96659e-11	4.14103e-13	2.58811e-15	1.48866e-17	8.00434e-20	4.06999e-22	1.97439e-24	9.2009e-27
				8	0.0169039		#NUM!	0.0130608	0.00379933	4.35384e-05	1.5026e-07	2.57776e-10	2.74363e-13	2.04615e-16	1.15312e-19	5.16662e-23	1.90834e-26	5.96934e-30	1.61443e-33	3.83756e-37	8.12423e-41	8	#NUM!	0.123574	0.171176	0.0124545	0.000341136	5.57361e-06	6.59141e-08	6.24223e-10	5.0255e-12	3.57412e-14	2.305e-16	1.37335e-18	7.66442e-21	4.04857e-23	2.0407e-25
					0.00578335		#NUM!	#NUM!	0.00565311	0.000129564	6.70725e-07	1.5342e-09	2.04116e-12	1.82671e-15	1.20103e-18	6.15002e-22	2.55552e-25	8.88192e-29	2.64237e-32	6.85199e-36	1.57147e-39	9	#NUM!	#NUM!	0.254696	0.0370627	0.00152275	3.31724e-05	4.90375e-07	5.57277e-09	5.23429e-11	4.25441e-13	3.0867e-15	2.04344e-17	1.25445e-19	7.22875e-22	3.94733e-24
					0.0059838		#NUM!	#NUM!	0.00567769	0.000303629	2.47002e-06	7.70436e-09	1.29835e-11	1.40657e-14	1.08563e-17	6.38265e-21	2.9944e-24	1.15967e-27	3.80386e-31	1.07815e-34	2.68311e-38	10	#NUM!	#NUM!	0.255804	0.0868557	0.00560769	0.000166583	3.11921e-06	4.29103e-08	4.73134e-10	4.41534e-12	3.61681e-14	2.66803e-16	1.80586e-18	1.13743e-20	6.73963e-23
					0.00401799		#NUM!	#NUM!	0.00345599	0.000554454	7.51745e-06	3.28273e-08	7.11272e-11	9.41788e-14	8.59061e-17	5.82764e-20	3.09856e-23	1.34118e-26	4.86233e-30	1.5094e-33	4.083e-37	11	#NUM!	#NUM!	0.155707	0.158606	0.0170669	0.000709789	1.70879e-05	2.87313e-07	3.74393e-09	4.0314e-11	3.74261e-13	3.08563e-15	2.30836e-17	1.5924e-19	1.0256e-21
					0.00175659		#NUM!	#NUM!	0.00096417	0.000773423	1.88753e-05	1.19058e-07	3.37339e-10	5.51765e-13	5.99164e-16	4.7149e-19	2.85269e-22	1.38443e-25	5.56173e-29	1.89496e-32	5.58158e-36	12	#NUM!	#NUM!	0.0434399	0.221244	0.0428527	0.00257427	8.10435e-05	1.68328e-06	2.61125e-08	3.26164e-10	3.44564e-12	3.18513e-14	2.64039e-16	1.99915e-18	1.40202e-20
					0.000835959		#NUM!	#NUM!	#NUM!	0.000796703	3.8887e-05	3.67926e-07	1.38997e-09	2.84187e-12	3.70319e-15	3.39977e-18	2.35085e-21	1.28349e-24	5.72914e-28	2.1472e-31	6.8995e-35	13	#NUM!	#NUM!	#NUM!	0.227903	0.0882852	0.00795528	0.000333932	8.66972e-06	1.61391e-07	2.35187e-09	2.83949e-11	2.95291e-13	2.71987e-15	2.26526e-17	1.73306e-19
					0.000637614		#NUM!	#NUM!	#NUM!	0.000571548	6.50934e-05	9.67805e-07	4.98576e-09	1.2912e-11	2.03676e-14	2.19507e-17	1.74269e-20	1.07423e-23	5.34304e-27	2.20788e-30	7.75444e-34	14	#NUM!	#NUM!	#NUM!	0.163496	0.147782	0.0209258	0.0011978	3.93907e-05	8.87652e-07	1.51849e-08	2.10492e-10	2.47145e-12	2.53657e-14	2.32928e-16	1.94781e-18
					0.00034447		#NUM!	#NUM!	#NUM!	0.000255126	8.71685e-05	2.16003e-06	1.55787e-08	5.18724e-11	1.00008e-13	1.27378e-16	1.16685e-19	8.15168e-23	4.53152e-26	2.06965e-29	7.96123e-33	15	#NUM!	#NUM!	#NUM!	0.0729808	0.197899	0.046704	0.00374269	0.000158248	4.3585e-06	8.81164e-08	1.40938e-09	1.87544e-11	2.15131e-13	2.18345e-15	1.99976e-17
					0.446789
																						Number On	FDE:
					Number of Complexes:	0	1	2	3	4	5	6	7	8	9	10	11	12	13	14	15	per spot:	0.79
				0	0.533245	0.532592	0.000652548	3.99761e-07	1.63266e-10	5.00097e-14	1.22547e-17	2.50247e-21	4.38014e-25	6.70835e-29	9.13253e-33	1.11894e-36	1.24633e-40	1.27254e-44	1.19935e-48	1.04963e-52	8.57355e-57	0	0.00194481	3.78229e-06	7.35583e-09	1.43057e-11	2.78218e-14	5.41082e-17	1.0523e-19	2.04653e-22	3.98011e-25	7.74055e-28	1.50539e-30	2.9277e-33	5.69381e-36	1.10734e-38	2.15356e-41
				1	0.00983133		0.00981929	1.20309e-05	7.3703e-09	3.01011e-12	9.22019e-16	2.25937e-19	4.61375e-23	8.07558e-27	1.23681e-30	1.68375e-34	2.06298e-38	2.29784e-42	2.34615e-46	2.21121e-50	1.93517e-54	1	0.0292648	0.000113829	3.32063e-07	8.61066e-10	2.09326e-12	4.8852e-15	1.10842e-17	2.46363e-20	5.3902e-23	1.16477e-25	2.49178e-28	5.28658e-31	1.11382e-33	2.33279e-36	4.8609e-39
				2	0.0555674		0.0554088	0.000158407	1.52495e-07	8.4928e-11	3.29512e-14	9.77447e-18	2.34312e-21	4.70883e-25	8.1423e-29	1.23515e-32	1.66855e-36	2.0314e-40	2.25063e-44	2.28755e-48	2.14758e-52	2	0.165137	0.00149875	6.87054e-06	2.42944e-08	7.48092e-11	2.11343e-13	5.62921e-16	1.43653e-18	3.54855e-21	8.54441e-24	2.01537e-26	4.67359e-29	1.06847e-31	2.41333e-34	5.39444e-37
				3	0.140156		0.138962	0.00119182	1.91224e-06	1.49096e-09	7.43755e-13	2.69651e-16	7.63933e-20	1.77142e-23	3.47146e-27	5.88558e-31	8.78772e-35	1.17176e-38	1.41111e-42	1.549e-46	1.56194e-50	3	0.414153	0.0112763	8.61544e-05	4.26501e-07	1.68855e-09	5.83038e-12	1.8353e-14	5.40409e-17	1.51292e-19	4.07148e-22	1.06143e-24	2.69585e-27	6.69914e-30	1.63417e-32	3.92339e-35
				4	0.136311		0.13069	0.0056044	1.61857e-05	1.82287e-08	1.18912e-11	5.32561e-15	1.79615e-18	4.83133e-22	1.07739e-25	2.04804e-29	3.3885e-33	4.95906e-37	6.50286e-41	7.72102e-45	8.37311e-49	4	0.389501	0.0530254	0.000729236	5.21448e-06	2.69967e-08	1.1515e-10	4.31514e-13	1.4739e-15	4.69546e-18	1.41678e-20	4.09283e-23	1.14092e-25	3.08719e-28	8.14556e-31	2.10322e-33
				5	0.0169642		#NUM!	0.0168666	9.74228e-05	1.6458e-07	1.43148e-10	8.01377e-14	3.24334e-17	1.0178e-20	2.59395e-24	5.54726e-28	1.01978e-31	1.64169e-35	2.34846e-39	3.02076e-43	3.52787e-47	5	#NUM!	0.159581	0.0043893	4.70793e-05	3.24989e-07	1.73273e-09	7.79192e-12	3.10502e-14	1.13049e-16	3.83744e-19	1.23175e-21	3.77699e-24	1.11492e-26	3.18685e-29	8.86155e-32
				6	0.0321539		#NUM!	0.0317252	0.000427578	1.13508e-06	1.34627e-09	9.54657e-13	4.6771e-16	1.72299e-19	5.04174e-23	1.21732e-26	2.4936e-30	4.42604e-34	6.9205e-38	9.65923e-42	1.21656e-45	6	#NUM!	0.300164	0.0192642	0.000324698	3.05644e-06	2.06415e-08	1.12364e-10	5.25635e-13	2.19727e-15	8.42106e-18	3.01191e-20	1.01829e-22	3.28546e-25	1.01903e-27	3.05583e-30
				7	0.0354841		#NUM!	0.0340992	0.00137872	6.10007e-06	1.01291e-08	9.23484e-12	5.52979e-15	2.4075e-18	8.12852e-22	2.22429e-25	5.09237e-29	9.9902e-33	1.71082e-36	2.59551e-40	3.53049e-44	7	#NUM!	0.322626	0.0621171	0.00174498	2.29961e-05	1.99675e-07	1.3285e-09	7.34459e-12	3.54254e-14	1.5387e-16	6.15085e-19	2.29842e-21	8.12202e-24	2.73822e-26	8.86814e-29
				8	0.0193023		#NUM!	0.0160348	0.00324163	2.58164e-05	6.19201e-08	7.38238e-11	5.46067e-14	2.83024e-17	1.10848e-20	3.45163e-24	8.86012e-28	1.92609e-31	3.62022e-35	5.98048e-39	8.79891e-43	8	#NUM!	0.151711	0.146049	0.00738499	0.000140577	1.59621e-06	1.31189e-08	8.63426e-11	4.83093e-13	2.38774e-15	1.07018e-17	4.43131e-20	1.71868e-22	6.30932e-25	2.21017e-27
					0.00550651		#NUM!	#NUM!	0.00541987	8.63277e-05	3.10583e-07	4.93721e-10	4.56501e-13	2.83923e-16	1.29733e-19	4.61678e-23	1.33324e-26	3.22034e-30	6.65815e-34	1.19989e-37	1.91248e-41	9	#NUM!	#NUM!	0.244188	0.0246948	0.000705118	1.06752e-05	1.09671e-07	8.66168e-10	5.65398e-12	3.19376e-14	1.61036e-16	7.40896e-19	3.16091e-21	1.26587e-23	4.80391e-26
					0.00634533		#NUM!	#NUM!	0.00611672	0.00022733	1.28522e-06	2.786e-09	3.26289e-12	2.45661e-15	1.31772e-18	5.38404e-22	1.75543e-25	4.72469e-29	1.07703e-32	2.12153e-36	3.66924e-40	10	#NUM!	#NUM!	0.275584	0.0650295	0.00291785	6.02387e-05	7.8389e-07	7.49441e-09	5.74283e-11	3.72453e-13	2.12031e-15	1.087e-17	5.11315e-20	2.23818e-22	9.21664e-25
					0.00465461		#NUM!	#NUM!	0.00418373	0.000466469	4.39535e-06	1.3339e-08	2.00859e-11	1.84831e-14	1.17168e-17	5.52389e-21	2.04116e-24	6.14005e-28	1.54701e-31	3.3375e-35	6.27424e-39	11	#NUM!	#NUM!	0.188494	0.133437	0.00997878	0.000288415	4.8255e-06	5.63865e-08	5.10639e-10	3.82127e-12	2.46543e-14	1.41263e-16	7.34434e-19	3.52101e-21	1.57601e-23
					0.00205519		#NUM!	#NUM!	0.00131157	0.000731171	1.24012e-05	5.43618e-08	1.07045e-10	1.2168e-13	9.18284e-17	5.02192e-20	2.11163e-23	7.12198e-27	1.9884e-30	4.70826e-34	9.63792e-38	12	#NUM!	#NUM!	0.0590915	0.209158	0.0281544	0.00117541	2.57169e-05	3.71211e-07	4.00203e-09	3.47402e-11	2.55055e-13	1.63854e-15	9.43981e-18	4.96714e-20	2.42092e-22
					0.000875236		#NUM!	#NUM!	#NUM!	0.000846337	2.87089e-05	1.88773e-07	4.95622e-10	7.04229e-13	6.37753e-16	4.06904e-19	1.95539e-22	7.41938e-26	2.3016e-29	5.99484e-33	1.33872e-36	13	#NUM!	#NUM!	#NUM!	0.242102	0.065178	0.00408163	0.00011907	2.1484e-06	2.77943e-08	2.81485e-10	2.36182e-12	1.70696e-14	1.09267e-16	6.32446e-19	3.36268e-21
					0.000736812		#NUM!	#NUM!	#NUM!	0.000682252	5.40001e-05	5.57971e-07	1.99766e-09	3.5954e-12	3.94149e-15	2.95213e-18	1.62882e-21	6.97775e-25	2.41198e-28	6.92669e-32	1.6907e-35	14	#NUM!	#NUM!	#NUM!	0.195164	0.122597	0.0120644	0.000479925	1.09685e-05	1.71777e-07	2.0422e-09	1.96738e-11	1.60536e-13	1.14507e-15	7.30755e-18	4.24682e-20
					0.000424872		#NUM!	#NUM!	#NUM!	0.000342209	8.12573e-05	1.39936e-06	7.014e-09	1.62307e-11	2.1747e-14	1.92498e-17	1.2255e-20	5.94991e-24	2.29865e-27	7.29611e-31	1.95048e-34	15	#NUM!	#NUM!	#NUM!	0.0978916	0.184479	0.0302568	0.00168507	4.95151e-05	9.4777e-07	1.33165e-08	1.48022e-10	1.36888e-12	1.09127e-14	7.69729e-17	4.89934e-19
					0.44577
																						Number On	FDE:
					Number of Complexes:	0	1	2	3	4	5	6	7	8	9	10	11	12	13	14	15	per spot:	0.81
				0	0.533029	0.532592	0.00043727	1.79504e-07	4.91256e-11	1.00833e-14	1.65572e-18	2.26564e-22	2.65735e-26	2.72718e-30	2.48786e-34	2.04259e-38	1.52456e-42	1.04308e-46	6.58762e-51	3.86327e-55	2.11456e-59	0	0.00130321	1.69836e-06	2.21331e-09	2.88441e-12	3.759e-15	4.89876e-18	6.38412e-21	8.31984e-24	1.08425e-26	1.41301e-29	1.84144e-32	2.39979e-35	3.12743e-38	4.07569e-41	5.31149e-44
				1	0.00746272		0.0074566	6.12203e-06	2.51316e-09	6.87788e-13	1.41172e-16	2.31811e-20	3.17204e-24	3.72045e-28	3.81821e-32	3.48315e-36	2.85975e-40	2.13447e-44	1.46037e-48	9.22306e-53	5.40881e-57	1	0.0222232	5.79229e-05	1.13229e-07	1.96747e-10	3.20504e-13	5.01221e-16	7.62062e-19	1.135e-21	1.66404e-24	2.40955e-27	3.45416e-30	4.91072e-33	6.93301e-36	9.73019e-39	1.35862e-41
				2	0.0477744		0.047683	9.13472e-05	5.89271e-08	2.19911e-11	5.71748e-15	1.13648e-18	1.82559e-22	2.45843e-26	2.84859e-30	2.8956e-34	2.62118e-38	2.1384e-42	1.58758e-46	1.08128e-50	6.80229e-55	2	0.142111	0.00086427	2.65491e-06	6.29074e-09	1.29804e-11	2.4573e-14	4.38587e-17	7.49997e-20	1.24146e-22	2.00309e-25	3.16601e-28	4.91977e-31	7.53691e-34	1.14074e-36	1.70865e-39
				3	0.1363		0.13552	0.000778855	8.37385e-07	4.37507e-10	1.46247e-13	3.55301e-17	6.74507e-21	1.04807e-24	1.37632e-28	1.56362e-32	1.56443e-36	1.39784e-40	1.12802e-44	8.29742e-49	5.60652e-53	3	0.403895	0.00736904	3.77277e-05	1.25153e-07	3.32025e-10	7.6823e-13	1.62046e-15	3.19736e-18	5.99822e-21	1.08167e-23	1.88961e-26	3.21598e-29	5.35518e-32	8.75365e-35	1.40828e-37
				4	0.148594		0.144436	0.00415048	8.03228e-06	6.06178e-09	2.64977e-12	7.9522e-16	1.79721e-19	3.23936e-23	4.84065e-27	6.16603e-31	6.83616e-35	6.70411e-39	5.89091e-43	4.68695e-47	3.40596e-51	4	0.430467	0.0392692	0.000361888	1.73402e-06	6.01577e-09	1.71942e-11	4.31768e-14	9.88236e-17	2.10964e-19	4.26548e-22	8.25709e-25	1.5424e-27	2.79667e-30	4.94466e-33	8.55533e-36
				5	0.0142102		#NUM!	0.0141553	5.47886e-05	6.20216e-08	3.61484e-11	1.35606e-14	3.67765e-18	7.73354e-22	1.32073e-25	1.89265e-29	2.33149e-33	2.5151e-37	2.41093e-41	2.07805e-45	1.62626e-49	5	#NUM!	0.133929	0.00246846	1.77418e-05	8.20678e-08	2.93206e-10	8.83534e-13	2.35928e-15	5.75597e-18	1.30928e-20	2.8161e-23	5.78643e-26	1.14457e-28	2.19231e-31	4.08494e-34
				6	0.0304462		#NUM!	0.0301732	0.000272501	4.84748e-07	3.85266e-10	1.83068e-13	6.01006e-17	1.48362e-20	2.90909e-24	4.70671e-28	6.46068e-32	7.68429e-36	8.05125e-40	7.53018e-44	6.35524e-48	6	#NUM!	0.28548	0.0122773	0.000138666	8.7467e-07	3.95829e-09	1.44388e-11	4.5261e-14	1.26783e-16	3.25597e-19	7.80357e-22	1.76791e-24	3.82228e-27	7.94422e-30	1.59635e-32
				7	0.037751		#NUM!	0.0367523	0.000995757	2.95222e-06	3.2849e-09	2.00687e-12	8.05258e-16	2.34925e-19	5.3151e-23	9.74607e-27	1.49519e-30	1.96556e-34	2.25556e-38	2.29302e-42	2.09006e-46	7	#NUM!	0.347727	0.044863	0.000844508	7.45771e-06	4.33923e-08	1.93458e-10	7.16689e-13	2.31641e-15	6.74206e-18	1.80597e-20	4.52212e-23	1.07081e-25	2.41911e-28	5.24996e-31
				8	0.0222524		#NUM!	0.0195851	0.00265317	1.4159e-05	2.27566e-08	1.81806e-11	9.01147e-15	3.12976e-18	8.21393e-22	1.7139e-25	2.94807e-29	4.29449e-33	5.40889e-37	5.98751e-41	5.90305e-45	8	#NUM!	0.185302	0.119536	0.0040503	5.16643e-05	3.931e-07	2.16495e-09	9.54799e-12	3.57977e-14	1.18563e-16	3.56085e-19	9.88024e-22	2.56784e-24	6.31673e-27	1.48277e-29
					0.00508084		#NUM!	#NUM!	0.00502705	5.36552e-05	1.29353e-07	1.3779e-10	8.53718e-14	3.55804e-17	1.08943e-20	2.59791e-24	5.02724e-28	8.13693e-32	1.12733e-35	1.36137e-39	1.45401e-43	9	#NUM!	#NUM!	0.22649	0.0153485	0.000293671	2.97929e-06	2.05101e-08	1.08546e-10	4.7479e-13	1.79716e-15	6.07218e-18	1.87205e-20	5.35191e-23	1.43623e-25	3.65229e-28
					0.00659006		#NUM!	#NUM!	0.00642934	0.000160118	6.06598e-07	8.8113e-10	6.91512e-13	3.48875e-16	1.25399e-19	3.43334e-23	7.50117e-27	1.35287e-30	2.06657e-34	2.72776e-38	3.16133e-42	10	#NUM!	#NUM!	0.289669	0.0458032	0.00137716	1.90518e-05	1.66131e-07	1.06432e-09	5.46508e-12	2.37509e-14	9.06034e-17	3.11252e-19	9.81089e-22	2.87774e-24	7.94085e-27
					0.00535819		#NUM!	#NUM!	0.00498351	0.000372333	2.35093e-06	4.78087e-09	4.82404e-12	2.97462e-15	1.26359e-18	3.99188e-22	9.88432e-26	1.99241e-29	3.36386e-33	4.86298e-37	6.12603e-41	11	#NUM!	#NUM!	0.224528	0.106509	0.00533732	0.000103372	1.15895e-06	9.07471e-09	5.50692e-11	2.76147e-13	1.19388e-15	4.58389e-18	1.59697e-20	5.13037e-23	1.53878e-25
					0.00243938		#NUM!	#NUM!	0.00177046	0.000661381	7.51679e-06	2.20801e-08	2.91347e-11	2.21922e-14	1.12227e-17	4.11268e-21	1.15881e-24	2.61897e-28	4.89973e-32	7.77436e-36	1.06641e-39	12	#NUM!	#NUM!	0.0797664	0.189193	0.0170654	0.000477414	6.99942e-06	6.77021e-08	4.89102e-10	2.84504e-12	1.39967e-14	6.02541e-17	2.32611e-19	8.20184e-22	2.67869e-24
					0.000887367		#NUM!	#NUM!	#NUM!	0.00086756	1.97201e-05	8.689e-08	1.52868e-10	1.45552e-13	8.83273e-17	3.77634e-20	1.21604e-23	3.09187e-27	6.42717e-31	1.12177e-34	1.67863e-38	13	#NUM!	#NUM!	#NUM!	0.248173	0.0447707	0.00187873	3.67257e-05	4.44038e-07	3.84945e-09	2.61237e-11	1.4688e-13	7.1134e-16	3.05126e-18	1.18346e-20	4.21649e-23
					0.000834872		#NUM!	#NUM!	#NUM!	0.000792545	4.20351e-05	2.91049e-07	6.98253e-10	8.42124e-13	6.18623e-16	3.10483e-19	1.14793e-22	3.29528e-26	7.63287e-30	1.46885e-33	2.40246e-37	14	#NUM!	#NUM!	#NUM!	0.226714	0.0954324	0.00629304	0.000167751	2.56908e-06	2.69606e-08	2.14784e-10	1.38653e-12	7.58138e-15	3.62365e-17	1.54961e-19	6.03466e-22
					0.00052301		#NUM!	#NUM!	#NUM!	0.000450499	7.16808e-05	8.27191e-07	2.77831e-09	4.30813e-12	3.86802e-15	2.29431e-18	9.78758e-22	3.18428e-25	8.2435e-29	1.75334e-32	3.1409e-36	15	#NUM!	#NUM!	#NUM!	0.128869	0.162737	0.0178855	0.000667472	1.31429e-05	1.68575e-07	1.58714e-09	1.1822e-11	7.32601e-14	3.91355e-16	1.84975e-18	7.88952e-21
					0.444791
																						Number On	FDE:
					Number of Complexes:	0	1	2	3	4	5	6	7	8	9	10	11	12	13	14	15	per spot:	0.83
				0	0.532872	0.532592	0.00028024	7.37288e-08	1.29316e-11	1.70109e-15	1.79017e-19	1.56993e-23	1.1801e-27	7.76182e-32	4.53793e-36	2.38778e-40	1.14219e-44	5.00832e-49	2.02715e-53	7.61892e-58	2.67263e-62	0	0.00083521	6.97576e-07	5.82622e-10	4.86612e-13	4.06423e-16	3.39449e-19	2.83511e-22	2.36791e-25	1.9777e-28	1.6518e-31	1.3796e-34	1.15225e-37	9.62374e-41	8.03784e-44	6.71329e-47
				1	0.00547581		0.00547293	2.87976e-06	7.57639e-10	1.32885e-13	1.74805e-17	1.83958e-21	1.61326e-25	1.21267e-29	7.97608e-34	4.66319e-38	2.45369e-42	1.17372e-46	5.14657e-51	2.0831e-55	7.82923e-60	1	0.0163112	2.72465e-05	3.41348e-08	3.8013e-11	3.9686e-14	3.97754e-17	3.87576e-20	3.69951e-23	3.4761e-26	3.22586e-29	2.9637e-32	2.70034e-35	2.4433e-38	2.19764e-41	1.9666e-44
				2	0.0401304		0.0400812	4.921e-05	2.03448e-08	4.86595e-12	8.10786e-16	1.03287e-19	1.06333e-23	9.17707e-28	6.81485e-32	4.43963e-36	2.57565e-40	1.34667e-44	6.40748e-49	2.79687e-53	1.12764e-57	2	0.119455	0.000465594	9.1662e-07	1.39195e-09	1.84073e-12	2.23327e-15	2.55458e-18	2.79966e-21	2.97002e-24	3.07121e-27	3.11101e-30	3.09824e-33	3.04191e-36	2.95066e-39	2.83248e-42
				3	0.130941		0.13046	0.000480521	3.31102e-07	1.10867e-10	2.37513e-14	3.69809e-18	4.49934e-22	4.48057e-26	3.77088e-30	2.74561e-34	1.76053e-38	1.00815e-42	5.21393e-47	2.45796e-51	1.0644e-55	3	0.388815	0.00454639	1.49175e-05	3.17145e-08	5.39226e-11	7.99599e-14	1.08094e-16	1.36689e-19	1.64341e-22	1.89933e-25	2.12647e-28	2.31943e-31	2.47528e-34	2.59311e-37	2.67364e-40
				4	0.162174		0.159238	0.00293259	3.63726e-06	1.7592e-09	4.92839e-13	9.47907e-17	1.37296e-20	1.58599e-24	1.51889e-28	1.23996e-32	8.81043e-37	5.53742e-41	3.11839e-45	1.59008e-49	7.40542e-54	4	0.474583	0.0277464	0.000163874	5.03235e-07	1.11889e-09	2.04956e-12	3.29845e-15	4.8384e-18	6.61957e-21	8.57773e-24	1.06417e-26	1.27398e-29	1.48043e-32	1.67751e-35	1.86015e-38
				5	0.0114828		#NUM!	0.0114544	2.84134e-05	2.06137e-08	7.69988e-12	1.85121e-15	3.21757e-19	4.33628e-23	4.74609e-27	4.35884e-31	3.44125e-35	2.37913e-39	1.46161e-43	8.07387e-48	4.04946e-52	5	#NUM!	0.108374	0.00128014	5.89673e-06	1.74811e-08	4.00267e-11	7.73002e-14	1.32288e-16	2.06842e-19	3.01532e-22	4.15653e-25	5.47362e-28	6.93888e-31	8.51781e-34	1.01717e-36
				6	0.0281241		#NUM!	0.0279621	0.000161845	1.84513e-07	9.39838e-11	2.86211e-14	6.02191e-18	9.52706e-22	1.19722e-25	1.24141e-29	1.09209e-33	8.32464e-38	5.58993e-42	3.35066e-46	1.81233e-50	6	#NUM!	0.26456	0.00729179	5.27815e-05	2.13372e-07	6.18844e-10	1.44673e-12	2.90644e-15	5.2177e-18	8.58776e-21	1.31909e-23	1.91523e-26	2.65378e-29	3.53489e-32	4.55234e-35
				7	0.0396846		#NUM!	0.039006	0.0006773	1.28694e-06	9.17725e-10	3.59327e-13	9.24034e-17	1.72768e-20	2.50511e-24	2.94393e-28	2.8945e-32	2.43863e-36	1.79348e-40	1.16851e-44	6.82594e-49	7	#NUM!	0.36905	0.0305152	0.00036814	2.08351e-06	7.76935e-09	2.21994e-11	5.27066e-14	1.09177e-16	2.03653e-19	3.49614e-22	5.6105e-25	8.5144e-28	1.23276e-30	1.71459e-33
				8	0.025879		#NUM!	0.0238051	0.00206676	7.06871e-06	7.28106e-09	3.72802e-12	1.18426e-15	2.63598e-19	4.43368e-23	5.92898e-27	6.53604e-31	6.10195e-35	4.92546e-39	3.49435e-43	2.20789e-47	8	#NUM!	0.225229	0.0931163	0.00202206	1.65302e-05	8.06071e-08	2.84511e-10	8.04164e-13	1.93227e-15	4.1015e-18	7.89459e-21	1.40386e-23	2.33833e-26	3.68648e-29	5.54593e-32
					0.00451546		#NUM!	#NUM!	0.00448474	3.06773e-05	4.73983e-08	3.23582e-11	1.28488e-14	3.43195e-18	6.73456e-22	1.02924e-25	1.27645e-29	1.32408e-33	1.17567e-37	9.09901e-42	6.22827e-46	9	#NUM!	#NUM!	0.202056	0.00877549	0.000107609	6.99648e-07	3.08685e-09	1.04699e-11	2.93503e-14	7.11999e-17	1.54177e-19	3.04629e-22	5.58143e-25	9.59932e-28	1.56446e-30
					0.00667392		#NUM!	#NUM!	0.00656882	0.000104844	2.54557e-07	2.36977e-10	1.19192e-13	3.85388e-17	8.87774e-21	1.55778e-24	2.18123e-28	2.52121e-32	2.46822e-36	2.08796e-40	1.55084e-44	10	#NUM!	#NUM!	0.295953	0.0299915	0.000577921	5.12389e-06	2.86351e-08	1.17571e-10	3.86906e-13	1.07763e-15	2.63461e-18	5.8005e-21	1.17177e-23	2.20276e-26	3.89551e-29
					0.00611149		#NUM!	#NUM!	0.00583115	0.00027921	1.12985e-06	1.47255e-09	9.52259e-13	3.7632e-16	1.0245e-19	2.07427e-23	3.29167e-27	4.25235e-31	4.60119e-35	4.263e-39	3.4417e-43	11	#NUM!	#NUM!	0.262718	0.0798705	0.00256511	3.18394e-05	2.28774e-07	1.14804e-09	4.46494e-12	1.43492e-14	3.97586e-17	9.7833e-20	2.18438e-22	4.4974e-25	8.64511e-28
					0.00294462		#NUM!	#NUM!	0.00237248	0.000568002	4.13725e-06	7.78863e-09	6.58646e-12	3.21532e-15	1.04208e-18	2.44743e-22	4.41955e-26	6.40146e-30	7.67541e-34	7.80505e-38	6.86148e-42	12	#NUM!	#NUM!	0.10689	0.162482	0.00939281	0.000168405	1.58236e-06	9.80902e-09	4.54155e-11	1.69307e-13	5.33818e-16	1.47277e-18	3.64385e-21	8.23421e-24	1.72351e-26
					0.000865753		#NUM!	#NUM!	#NUM!	0.000853288	1.24305e-05	3.51017e-08	3.95784e-11	2.41513e-14	9.39285e-18	2.57368e-21	5.31146e-25	8.65501e-29	1.15305e-32	1.28978e-36	1.23693e-40	13	#NUM!	#NUM!	#NUM!	0.24409	0.0282209	0.000758967	9.50845e-06	7.36786e-08	4.09356e-10	1.7804e-12	6.41548e-15	1.99124e-17	5.47402e-20	1.36069e-22	3.107e-25
					0.000923205		#NUM!	#NUM!	#NUM!	0.000892725	3.0345e-05	1.34655e-07	2.07038e-10	1.60027e-13	7.53401e-17	2.42337e-20	5.74218e-24	1.05642e-27	1.56824e-31	1.93412e-35	2.02742e-39	14	#NUM!	#NUM!	#NUM!	0.255371	0.0688923	0.0029115	4.97396e-05	4.88198e-07	3.28345e-09	1.67642e-11	6.93572e-14	2.43048e-16	7.44512e-19	2.04047e-21	5.09261e-24
					0.000640848		#NUM!	#NUM!	#NUM!	0.000581147	5.92619e-05	4.38288e-07	9.43444e-10	9.37573e-13	5.39494e-16	2.05084e-19	5.60707e-23	1.1691e-26	1.9397e-30	2.64406e-34	3.03556e-38	15	#NUM!	#NUM!	#NUM!	0.166242	0.134543	0.00947665	0.000226657	2.86027e-06	2.3512e-08	1.41871e-10	6.77253e-13	2.68973e-15	9.2086e-18	2.78944e-20	7.62494e-23
					0.443892
																						Number On	FDE:
					Number of Complexes:	0	1	2	3	4	5	6	7	8	9	10	11	12	13	14	15	per spot:	0.85
				0	0.532762	0.532592	0.000169863	2.70879e-08	2.87978e-12	2.29618e-16	1.46467e-20	7.78566e-25	3.54734e-29	1.41423e-33	5.01166e-38	1.59841e-42	4.63447e-47	1.23176e-51	3.02195e-56	6.88437e-61	1.46379e-65	0	0.00050625	2.56289e-07	1.29746e-10	6.56841e-14	3.32526e-17	1.68341e-20	8.52227e-24	4.3144e-27	2.18416e-30	1.10573e-33	5.59777e-37	2.83387e-40	1.43465e-43	7.26291e-47	3.67685e-50
				1	0.00385147		0.00385024	1.22799e-06	1.95825e-10	2.08187e-14	1.65996e-18	1.05885e-22	5.62845e-27	2.56446e-31	1.02238e-35	3.62306e-40	1.15553e-44	3.35038e-49	8.90467e-54	2.18464e-58	4.97688e-63	1	0.011475	1.16184e-05	8.82275e-09	5.95536e-12	3.76862e-15	2.28944e-18	1.3522e-21	7.82344e-25	4.4557e-28	2.50633e-31	1.39571e-34	7.70814e-38	4.22743e-41	2.30476e-44	1.25013e-47
				2	0.0327514		0.032727	2.4355e-05	6.10322e-09	8.84794e-13	8.93614e-17	6.90017e-21	4.30576e-25	2.25245e-29	1.01386e-33	4.00348e-38	1.40782e-42	4.46158e-47	1.28672e-51	3.4044e-56	8.31969e-61	2	0.0975375	0.000230432	2.74976e-07	2.53103e-10	2.02878e-13	1.49195e-16	1.03443e-19	6.87159e-23	4.41856e-26	2.76949e-29	1.70044e-32	1.02647e-35	6.10864e-39	3.59159e-42	2.0898e-45
				3	0.123912		0.123635	0.000276024	1.15283e-07	2.33979e-11	3.03829e-15	2.8674e-19	2.11461e-23	1.27639e-27	6.51123e-32	2.87361e-36	1.11687e-40	3.87662e-45	1.21524e-49	3.47249e-54	9.11468e-59	3	0.368475	0.00261157	5.19399e-06	6.69316e-09	6.89784e-12	6.19989e-15	5.08022e-18	3.8939e-21	2.8377e-24	1.98788e-27	1.34902e-30	8.91886e-34	5.76927e-37	3.66342e-40	2.28949e-43
				4	0.177107		0.17515	0.00195517	1.46986e-06	4.30911e-10	7.31721e-14	8.53053e-18	7.48924e-22	5.24383e-26	3.044e-30	1.50625e-34	6.48715e-39	2.47135e-43	8.43579e-48	2.60726e-52	7.36011e-57	4	0.522006	0.0184986	6.62233e-05	1.23266e-07	1.66123e-10	1.84447e-13	1.79924e-16	1.59974e-19	1.32662e-22	1.04198e-25	7.83554e-29	5.68577e-32	4.00483e-35	2.75062e-38	1.84876e-41
				5	0.00887677		#NUM!	0.00886343	1.33267e-05	5.86039e-09	1.32685e-12	1.93359e-16	2.03707e-20	1.66404e-24	1.10396e-28	6.14549e-33	2.94084e-37	1.23238e-41	4.58907e-46	1.53654e-50	4.67122e-55	5	#NUM!	0.0838603	0.000600425	1.67641e-06	3.01236e-09	4.18079e-12	4.89394e-15	5.07652e-18	4.81123e-21	4.25128e-24	3.55211e-27	2.8353e-30	2.17863e-33	1.62103e-36	1.17335e-39
				6	0.0252012		#NUM!	0.0251131	8.81045e-05	6.08829e-08	1.87971e-11	3.46971e-15	4.42497e-19	4.24331e-23	3.23214e-27	2.03143e-31	1.08321e-35	5.00482e-40	2.03704e-44	7.40102e-49	2.42644e-53	6	#NUM!	0.237604	0.00396948	1.74161e-05	4.26751e-08	7.5022e-11	1.06307e-13	1.29451e-16	1.40862e-19	1.40528e-22	1.30836e-25	1.15145e-28	9.67069e-32	7.80797e-35	6.09489e-38
				7	0.0410877		#NUM!	0.0406592	0.000427936	4.92862e-07	2.13034e-10	5.05587e-14	7.88067e-18	8.93116e-22	7.84949e-26	5.59126e-30	3.33216e-34	1.70164e-38	7.58554e-43	2.99565e-47	1.0607e-51	7	#NUM!	0.384693	0.0192803	0.000140987	4.83652e-07	1.09318e-09	1.89328e-12	2.72464e-15	3.42093e-18	3.86788e-21	4.02477e-24	3.91492e-27	3.60118e-30	3.16037e-33	2.66434e-36
				8	0.030319		#NUM!	0.0288003	0.00151561	3.14199e-06	1.96169e-09	6.08811e-13	1.17225e-16	1.58156e-20	1.61242e-24	1.30696e-28	8.73304e-33	4.94184e-37	2.41789e-41	1.03974e-45	3.98204e-50	8	#NUM!	0.272491	0.0682844	0.000898794	4.45362e-06	1.31637e-08	2.81626e-11	4.82489e-14	7.02717e-17	9.04117e-20	1.05482e-22	1.13696e-25	1.14788e-28	1.09691e-31	1.00024e-34
					0.00383292		#NUM!	#NUM!	0.00381708	1.58263e-05	1.48216e-08	6.13321e-12	1.47617e-15	2.38991e-19	2.84263e-23	2.63328e-27	1.97949e-31	1.24461e-35	6.69845e-40	3.14233e-44	1.30375e-48	9	#NUM!	#NUM!	0.171976	0.00452726	3.36496e-05	1.32612e-07	3.5464e-10	7.29094e-13	1.23886e-15	1.82163e-18	2.39094e-21	2.86345e-24	3.18004e-27	3.31511e-30	3.27485e-33
					0.00655191		#NUM!	#NUM!	0.00648904	6.27778e-05	9.23882e-08	5.21322e-11	1.58934e-14	3.11485e-18	4.34922e-22	4.62579e-26	3.92598e-30	2.75059e-34	1.63219e-38	8.36907e-43	3.76784e-47	10	#NUM!	#NUM!	0.292358	0.0179581	0.000209749	1.1272e-06	3.81829e-09	9.50253e-12	1.89546e-14	3.19999e-17	4.74202e-20	6.32823e-23	7.74871e-26	8.82924e-29	9.46431e-32
					0.0068802		#NUM!	#NUM!	0.00668568	0.000194041	4.75939e-07	3.75984e-10	1.47375e-13	3.53017e-17	5.82532e-21	7.14895e-25	6.87642e-29	5.3845e-33	3.53146e-37	1.98322e-41	9.70504e-46	11	#NUM!	#NUM!	0.301218	0.0555069	0.00108053	8.12951e-06	3.54059e-08	1.07695e-10	2.53877e-13	4.94544e-16	8.30573e-19	1.2388e-21	1.67654e-24	2.09226e-27	2.43778e-30
					0.0036173		#NUM!	#NUM!	0.00315713	0.000458151	2.02274e-06	2.30812e-09	1.18309e-12	3.50075e-16	6.87711e-20	9.79009e-24	1.07158e-27	9.40791e-32	6.83731e-36	4.21433e-40	2.24564e-44	12	#NUM!	#NUM!	0.142242	0.131058	0.00459224	4.99061e-05	2.84231e-07	1.06798e-09	2.99716e-12	6.77251e-15	1.29431e-17	2.16446e-20	3.24596e-23	4.44606e-26	5.64075e-29
					0.000805894		#NUM!	#NUM!	#NUM!	0.000798828	7.05366e-06	1.20733e-08	8.25132e-12	3.05193e-15	7.19452e-19	1.19489e-22	1.49471e-26	1.47632e-30	1.19215e-34	8.08287e-39	4.69857e-43	13	#NUM!	#NUM!	#NUM!	0.228511	0.016014	0.000261047	1.98233e-06	9.31058e-09	3.13549e-11	8.26594e-14	1.8054e-16	3.39653e-19	5.65963e-22	8.52731e-25	1.18022e-27
					0.000990045		#NUM!	#NUM!	#NUM!	0.000970005	1.99854e-05	5.37548e-08	5.00973e-11	2.34708e-14	6.69775e-18	1.30585e-21	1.87551e-25	2.09145e-29	1.88189e-33	1.4068e-37	8.93846e-42	14	#NUM!	#NUM!	#NUM!	0.277478	0.0453729	0.00116228	1.20356e-05	7.16028e-08	2.91899e-10	9.03349e-13	2.26534e-15	4.81176e-18	8.93413e-21	1.48416e-23	2.24522e-26
					0.000778396		#NUM!	#NUM!	#NUM!	0.000732893	4.53002e-05	2.03074e-07	2.64959e-10	1.59602e-13	5.56658e-17	1.28263e-20	2.12557e-24	2.68635e-28	2.70155e-32	2.23213e-36	1.55331e-40	15	#NUM!	#NUM!	#NUM!	0.20965	0.102845	0.00439085	6.36548e-05	4.86899e-07	2.42601e-09	8.87289e-12	2.56739e-14	6.18043e-17	1.28254e-19	2.35486e-22	3.9017e-25
					0.443106
																							1
																							1

## Sheet: Steps 0-8
What this Does: Calculates the expectation values by assuming the number of Tat complexes to be Poisson distributed in the IMVs and modeling the photobleaching steps to follow a binomial distibution with binomial probability being equal to the fluorescence detection efficiency (FDE) value.
This Excel sheet calculated the expected values for photobleaching steps 0-8.						Values in Yellow adjustable and the output values are in Red.
		Oligomer Size:	4
		Poisson Mean:	0.63
		Center FDE:	0.65
		FDE Step Size:	0.02		PROBABILITIES
						FDE Values (total of 21):
					Step Number:	0.45	0.47	0.49	0.51	0.53	0.55	0.57	0.59	0.61	0.63	0.65	0.67	0.69	0.71	0.73	0.75	0.77	0.79	0.81	0.83	0.85
					0	0.565319	0.561132	0.557496	0.55437	0.551713	0.549489	0.547663	0.546203	0.545076	0.54425	0.543694	0.543202	0.543267	0.543331	0.543537	0.543852	0.544242	0.544675	0.54512	0.545548	0.545936
					1	0.106658	0.0989444	0.0913165	0.0838221	0.0765038	0.0694	0.0625453	0.0559704	0.0497028	0.0437668	0.0381832	0.0382244	0.0281415	0.0237092	0.0196809	0.0160606	0.0128489	0.0100421	0.007632	0.00560607	0.00394671
					2	0.140961	0.140338	0.139082	0.137202	0.13471	0.131616	0.127935	0.123682	0.118877	0.113543	0.107708	0.107824	0.0946853	0.0875874	0.0801731	0.07251	0.0646757	0.0567585	0.0488581	0.041085	0.0335613
					3	0.0967288	0.10153	0.106259	0.110911	0.115473	0.119926	0.124241	0.128381	0.132296	0.135925	0.139195	0.139345	0.144299	0.145921	0.146762	0.146682	0.145535	0.14316	0.139391	0.134056	0.126976
					4	0.0455896	0.0484745	0.0513699	0.0543116	0.0573443	0.0605221	0.0639075	0.0675718	0.0715937	0.0760591	0.0810596	0.081147	0.093053	0.100245	0.108366	0.117512	0.127773	0.139233	0.151965	0.166032	0.181487
					5	0.0235655	0.0253446	0.0269872	0.0284572	0.0297185	0.030736	0.0314763	0.0319086	0.0320063	0.0317482	0.0311199	0.0311535	0.0287409	0.0270108	0.0249547	0.0226154	0.0200496	0.0173278	0.0145325	0.011756	0.00909628
					6	0.0127958	0.0144504	0.0161797	0.0179726	0.0198152	0.0216897	0.0235746	0.0254426	0.0272609	0.02899	0.0305834	0.0306163	0.0331426	0.0339831	0.0344404	0.0344453	0.033932	0.0328432	0.0311368	0.0287932	0.0258244
					7	0.00579952	0.0067268	0.00773284	0.00882135	0.0099977	0.0112691	0.0126444	0.0141344	0.0157504	0.0175042	0.019406	0.0194269	0.0236749	0.026035	0.0285219	0.0310973	0.0337009	0.0362447	0.0386073	0.0406286	0.0421037
					8	0.00258248	0.00305862	0.00357621	0.00413274	0.00472561	0.00535259	0.00601254	0.00670625	0.00743751	0.00821441	0.00905081	0.00906057	0.0109963	0.0121771	0.0135642	0.0152253	0.0172432	0.019716	0.0227572	0.0264946	0.0310688
					Poisson Lookup Table																	Binomial Lookup Tables
					Individual Probability:	0.532592	0.335533	0.105693	0.0221955	0.00349579	0.00044047	4.62493e-05	4.16244e-06	3.27792e-07	2.29454e-08	1.44556e-09	8.27913e-11	4.34654e-12	2.1064e-13	9.47881e-15	3.9811e-16
					Cumulative Probability:	0.532592	0.868125	0.973817	0.996013	0.999509	0.999949	0.999995	1	1	1	1	1	1	1	1	1
																						Number On	FDE:
					Number of Complexes:	0	1	2	3	4	5	6	7	8	9	10	11	12	13	14	15	per spot:	0.45
				0	0.564197	0.532592	0.0307034	0.000885008	1.70066e-05	2.45103e-07	2.82598e-09	2.71525e-11	2.23616e-13	1.6114e-15	1.03217e-17	5.95038e-20	3.11848e-22	1.49814e-24	6.64356e-27	2.73567e-29	1.05139e-31	0	0.0915063	0.00837339	0.000766218	7.01137e-05	6.41584e-06	5.8709e-07	5.37224e-08	4.91593e-09	4.49839e-10	4.11631e-11	3.76668e-12	3.44674e-13	3.15399e-14	2.88609e-15	2.64096e-16
				1	0.106447		0.100484	0.00579278	0.000166974	3.20862e-06	4.62434e-08	5.33176e-10	5.12284e-12	4.21895e-14	3.04022e-16	1.9474e-18	1.12265e-20	5.88362e-23	2.82653e-25	1.25344e-27	5.16138e-30	1	0.299475	0.0548077	0.00752287	0.000917852	0.000104987	1.15283e-05	1.23073e-06	1.28708e-07	1.32498e-08	1.34715e-09	1.356e-10	1.35363e-11	1.34188e-12	1.32236e-13	1.29647e-14
				2	0.140681		0.123321	0.0165884	0.000751382	1.96893e-05	3.59437e-07	5.0167e-09	5.65841e-11	5.35039e-13	4.35305e-15	3.10698e-17	1.97485e-19	1.13126e-21	5.89718e-24	2.82023e-26	1.24577e-28	2	0.367538	0.156949	0.0338529	0.00563228	0.000816032	0.000108471	1.3594e-05	1.63225e-06	1.89713e-07	2.14932e-08	2.38533e-09	2.60266e-10	2.79965e-11	2.9753e-12	3.12921e-13
				3	0.0965368		0.0672659	0.0271447	0.00204922	7.51772e-05	1.76451e-06	3.01002e-08	4.01233e-10	4.37759e-12	4.03646e-14	3.21996e-16	2.2621e-18	1.41922e-20	8.04161e-23	4.15343e-25	1.97058e-27	3	0.200475	0.256826	0.0923261	0.0215051	0.00400597	0.000650825	9.63937e-05	1.33548e-05	1.75916e-06	2.22748e-07	2.73229e-08	3.26516e-09	3.8177e-10	4.38181e-11	4.94984e-12
				4	0.0454991		0.0137589	0.0277616	0.00377243	0.000199903	6.13568e-06	1.29294e-07	2.05176e-09	2.59671e-11	2.72461e-13	2.43693e-15	1.89708e-17	1.30632e-19	8.05988e-22	4.5027e-24	2.29752e-26	4	0.0410063	0.262663	0.169964	0.0571839	0.0139299	0.00279559	0.000492922	7.92182e-05	1.18743e-05	1.6858e-06	2.2914e-07	3.00543e-08	3.82637e-09	4.75028e-10	5.77106e-11
				5	0.0235187		#NUM!	0.0181712	0.00493846	0.000392537	1.60643e-05	4.23145e-07	8.05782e-09	1.18977e-10	1.42671e-12	1.43557e-14	1.24172e-16	9.40553e-19	6.33067e-21	3.83139e-23	2.10536e-25	5	#NUM!	0.171925	0.222498	0.112288	0.0364709	0.00914921	0.00193584	0.000362963	6.21782e-05	9.93088e-06	1.49982e-06	2.16391e-07	3.00544e-08	4.04205e-09	5.28839e-10
				6	0.0127705		#NUM!	0.00743368	0.00471398	0.000588805	3.28589e-05	1.09633e-06	2.52722e-08	4.3805e-10	6.03108e-12	6.85159e-14	6.60372e-16	5.51506e-18	4.05739e-20	2.66456e-22	1.57902e-24	6	#NUM!	0.0703329	0.212385	0.168433	0.0745996	0.0237048	0.0060715	0.00133637	0.000262844	4.73974e-05	7.97634e-06	1.26884e-06	1.92622e-07	2.81107e-08	3.96629e-09
				7	0.00578801		#NUM!	0.00173774	0.00330591	0.000688214	5.3769e-05	2.30656e-06	6.49858e-08	1.33122e-09	2.11479e-11	2.72284e-13	2.93308e-15	2.70739e-17	2.1815e-19	1.55721e-21	9.96628e-24	7	#NUM!	0.0164415	0.148945	0.196869	0.122072	0.0498724	0.0156124	0.00406116	0.000921661	0.000188358	3.54274e-05	6.22884e-06	1.03565e-06	1.64283e-07	2.5034e-08
				8	0.00257736		#NUM!	0.000177724	0.00169052	0.000633469	7.14884e-05	4.01027e-06	1.39572e-07	3.40368e-09	6.27228e-11	9.18959e-13	1.1099e-14	1.13526e-16	1.00399e-18	7.80373e-21	5.40218e-23	8	#NUM!	0.00168151	0.0761651	0.181209	0.1623	0.0867099	0.0335312	0.0103837	0.00273356	0.00063571	0.00013406	2.61187e-05	4.76636e-06	8.23282e-07	1.35696e-07
					0.00115952		#NUM!	#NUM!	0.000614735	0.000460705	7.79873e-05	5.83312e-06	2.53767e-07	7.42621e-09	1.59658e-10	2.67333e-12	3.63241e-14	4.12821e-16	4.01595e-18	3.40527e-20	2.55376e-22	9	#NUM!	#NUM!	0.0276964	0.131788	0.177055	0.126123	0.0609659	0.0226552	0.00695816	0.00184934	0.000438743	9.49769e-05	1.90654e-05	3.5925e-06	6.4147e-07
					0.000492504		#NUM!	#NUM!	0.00015089	0.000263858	7.01886e-05	7.15883e-06	3.94492e-07	1.39748e-08	3.52699e-10	6.78055e-12	1.04019e-13	1.31728e-15	1.41288e-17	1.30948e-19	1.06561e-21	10	#NUM!	#NUM!	0.00679821	0.0754789	0.159349	0.154788	0.0947742	0.0426331	0.0153712	0.00469059	0.0012564	0.000303063	6.70757e-05	1.38148e-05	2.67668e-06
					0.000200414		#NUM!	#NUM!	2.24464e-05	0.000117755	5.22064e-05	7.45465e-06	5.28163e-07	2.28678e-08	6.8208e-10	1.51301e-11	2.63057e-13	3.72321e-15	4.4138e-17	4.48037e-19	3.96302e-21	11	#NUM!	#NUM!	0.0010113	0.0336848	0.118524	0.161184	0.126888	0.0697632	0.0297261	0.0104666	0.00317734	0.000856591	0.000209542	4.72672e-05	9.9546e-06
					8.09636e-05		#NUM!	#NUM!	1.53044e-06	4.01437e-05	3.20357e-05	6.60753e-06	6.12189e-07	3.27425e-08	1.16264e-09	2.99164e-11	5.91877e-13	9.39264e-15	1.23386e-16	1.37466e-18	1.32401e-20	12	#NUM!	#NUM!	6.89525e-05	0.0114834	0.0727309	0.142868	0.147075	0.0998882	0.0506696	0.0206953	0.00714903	0.00216094	0.000585766	0.000145024	3.32574e-05
					3.18858e-05		#NUM!	#NUM!	#NUM!	1.01061e-05	1.61299e-05	4.99031e-06	6.1647e-07	4.12144e-08	1.75615e-09	5.27199e-11	1.19203e-12	2.12812e-14	3.10622e-16	3.80675e-18	3.99981e-20	13	#NUM!	#NUM!	#NUM!	0.00289094	0.0366197	0.1079	0.148103	0.125733	0.0765359	0.0364701	0.014398	0.00489613	0.00147466	0.000401606	0.00010047
					1.21671e-05		#NUM!	#NUM!	#NUM!	1.77185e-06	6.59859e-06	3.20805e-06	5.40412e-07	4.5764e-08	2.36054e-09	8.31878e-11	2.15959e-12	4.35298e-14	7.07976e-16	9.5663e-18	1.09865e-19	14	#NUM!	#NUM!	#NUM!	0.000506853	0.0149808	0.0693644	0.129831	0.139613	0.102876	0.057547	0.0260848	0.0100148	0.00336107	0.00100923	0.000275966
					4.56324e-06		#NUM!	#NUM!	#NUM!	1.93293e-07	2.15954e-06	1.74985e-06	4.12678e-07	4.4932e-08	2.83265e-09	1.17975e-10	3.53388e-12	8.0728e-14	1.46744e-15	2.19155e-17	2.75661e-19	15	#NUM!	#NUM!	#NUM!	5.5293e-05	0.00490281	0.0378351	0.0991433	0.137075	0.123451	0.0816121	0.0426841	0.0185729	0.00696657	0.00231206	0.000692424
					0.998015
																						Number On	FDE:
					Number of Complexes:	0	1	2	3	4	5	6	7	8	9	10	11	12	13	14	15	per spot:	0.47
				0	0.559736	0.532592	0.0264752	0.00065804	1.09037e-05	1.35506e-07	1.3472e-09	1.11616e-11	7.92633e-14	4.92523e-16	2.72037e-18	1.3523e-20	6.11115e-23	2.53155e-25	9.68025e-28	3.43718e-30	1.13908e-32	0	0.0789048	0.00622597	0.000491259	3.87627e-05	3.05856e-06	2.41335e-07	1.90425e-08	1.50255e-09	1.18558e-10	9.35481e-12	7.38139e-13	5.82427e-14	4.59563e-15	3.62617e-16	2.86123e-17
				1	0.0986982		0.0939119	0.00466836	0.000116032	1.92265e-06	2.38938e-08	2.37552e-10	1.96812e-12	1.39765e-14	8.68465e-17	4.79682e-19	2.3845e-21	1.07758e-23	4.46387e-26	1.70692e-28	6.06078e-31	1	0.279889	0.0441691	0.00522774	0.000549991	5.42462e-05	5.13634e-06	4.72829e-07	4.26383e-08	3.78491e-09	3.31831e-10	2.88014e-11	2.47916e-12	2.11919e-13	1.80077e-14	1.52239e-15
				2	0.139989		0.124921	0.0144895	0.000565931	1.27875e-05	2.01294e-07	2.42259e-09	2.35618e-11	1.92111e-13	1.34776e-15	8.29488e-18	4.5463e-20	2.24563e-22	1.00942e-24	4.16262e-27	1.58552e-29	2	0.372305	0.137091	0.0254975	0.00365796	0.000456999	5.2381e-05	5.66057e-06	5.86075e-07	5.87376e-08	5.73817e-09	5.49128e-10	5.16648e-11	4.79218e-12	4.39151e-13	3.98263e-14
				3	0.101278		0.0738524	0.0256984	0.00167288	5.29192e-05	1.07104e-06	1.57544e-08	1.81085e-10	1.70362e-12	1.35454e-14	9.3174e-17	5.64428e-19	3.0535e-21	1.49192e-23	6.64449e-26	2.71832e-28	3	0.220105	0.243143	0.0753701	0.015138	0.00243158	0.000340641	4.35045e-05	5.19727e-06	5.90331e-07	6.44552e-08	6.81747e-09	7.02511e-10	7.08278e-11	7.00984e-12	6.82807e-13
				4	0.0483539		0.0163729	0.0284865	0.00333786	0.000152517	4.03659e-06	7.33473e-08	1.00365e-09	1.0953e-11	9.90987e-14	7.6429e-16	5.13043e-18	3.0463e-20	1.6207e-22	7.80728e-25	3.43509e-27	4	0.0487968	0.269521	0.150385	0.0436288	0.0091643	0.00158591	0.000241122	3.34145e-05	4.31888e-06	5.28715e-07	6.19683e-08	7.00855e-09	7.69417e-10	8.23656e-11	8.62849e-12
				5	0.0252816		#NUM!	0.0202093	0.00473599	0.000324603	1.14548e-05	2.60175e-07	4.27216e-09	5.43931e-11	5.62432e-13	4.87992e-15	3.6397e-17	2.37726e-19	1.37974e-21	7.20037e-24	3.41176e-26	5	#NUM!	0.191208	0.213376	0.0928553	0.0260059	0.00562549	0.00102636	0.000165938	2.45117e-05	3.37579e-06	4.39624e-07	5.46931e-08	6.5502e-09	7.59628e-10	8.56989e-11
				6	0.0144144		#NUM!	0.00896071	0.00489981	0.000527734	2.5395e-05	7.30618e-07	1.45226e-08	2.17059e-10	2.57693e-12	2.52436e-14	2.09798e-16	1.51083e-18	9.58439e-21	5.42745e-23	2.77339e-25	6	#NUM!	0.0847807	0.220757	0.150963	0.0576545	0.0157974	0.00348898	0.000662186	0.000112307	1.74628e-05	2.53406e-06	3.47594e-07	4.55013e-08	5.72588e-09	6.9664e-10
				7	0.00671006		#NUM!	0.00227037	0.00372438	0.000668558	4.50403e-05	1.66604e-06	4.04755e-08	7.1495e-10	9.79371e-12	1.08731e-13	1.00997e-15	8.03876e-18	5.5853e-20	3.43787e-22	1.89727e-24	7	#NUM!	0.0214808	0.167799	0.191247	0.102255	0.0360231	0.00972399	0.00218111	0.000426826	7.52173e-05	1.2199e-05	1.84946e-06	2.65158e-07	3.6269e-08	4.76569e-09
				8	0.00305101		#NUM!	0.000251668	0.00206422	0.000666982	6.49047e-05	3.13955e-06	9.42201e-08	1.98129e-09	3.14831e-11	3.97741e-13	4.14231e-15	3.65346e-17	2.78606e-19	1.86732e-21	1.11465e-23	8	#NUM!	0.00238113	0.0930018	0.190796	0.147353	0.0678832	0.0226358	0.00604435	0.00137208	0.000275146	5.00331e-05	8.40545e-06	1.32266e-06	1.96999e-07	2.79985e-08
					0.00142121		#NUM!	#NUM!	0.000813572	0.000525755	7.67427e-05	4.94957e-06	1.85675e-07	4.68531e-09	8.6859e-11	1.25409e-12	1.46935e-14	1.43994e-16	1.20788e-18	8.83158e-21	5.7111e-23	9	#NUM!	#NUM!	0.0366548	0.150397	0.174229	0.107019	0.0446072	0.0142935	0.00378546	0.000867547	0.000177476	3.31284e-05	5.73432e-06	9.31719e-07	1.43455e-07
					0.000624572		#NUM!	#NUM!	0.000216441	0.000326365	7.48603e-05	6.58386e-06	3.12845e-07	9.55626e-09	2.0797e-10	3.44757e-12	4.56052e-14	4.98002e-16	4.60589e-18	3.68094e-20	2.58293e-22	10	#NUM!	#NUM!	0.00975156	0.0933594	0.169956	0.142356	0.075159	0.0291534	0.00906367	0.00238494	0.000550846	0.000114574	2.18661e-05	3.88333e-06	6.48797e-07
					0.000261015		#NUM!	#NUM!	3.48978e-05	0.000157864	6.03505e-05	7.43084e-06	4.53974e-07	1.69488e-08	4.35917e-10	8.33804e-12	1.25004e-13	1.52561e-15	1.55952e-17	1.36504e-19	1.04115e-21	11	#NUM!	#NUM!	0.00157229	0.0451584	0.137014	0.160669	0.109064	0.0517061	0.018998	0.00576803	0.00150986	0.000350994	7.40373e-05	1.4401e-05	2.61522e-06
					0.000108784		#NUM!	#NUM!	2.57893e-06	5.83304e-05	4.01388e-05	7.13874e-06	5.70322e-07	2.63027e-08	8.05349e-10	1.78691e-11	3.04844e-13	4.17144e-15	4.72516e-17	4.5394e-19	3.77006e-21	12	#NUM!	#NUM!	0.000116191	0.0166859	0.0911273	0.154353	0.137016	0.080242	0.0350984	0.0123614	0.00368208	0.000959715	0.000224324	4.789e-05	9.46989e-06
					4.43238e-05		#NUM!	#NUM!	#NUM!	1.5916e-05	2.19045e-05	5.84362e-06	6.22471e-07	3.58847e-08	1.31848e-09	3.41303e-11	6.65436e-13	1.0244e-14	1.2893e-16	1.36248e-18	1.23443e-20	13	#NUM!	#NUM!	#NUM!	0.0045529	0.0497298	0.12635	0.149545	0.109474	0.0574616	0.0236104	0.00803751	0.0023568	0.000612088	0.00014374	3.10074e-05
					1.74451e-05		#NUM!	#NUM!	#NUM!	3.02446e-06	9.71236e-06	4.07163e-06	5.91431e-07	4.31873e-08	1.92086e-09	5.8371e-11	1.30666e-12	2.27106e-14	3.18503e-16	3.71101e-18	3.67502e-20	14	#NUM!	#NUM!	#NUM!	0.000865173	0.02205	0.0880365	0.142088	0.131752	0.0837142	0.0403794	0.0157825	0.00522499	0.00151207	0.000391506	9.23117e-05
					6.74794e-06		#NUM!	#NUM!	#NUM!	3.5761e-07	3.44514e-06	2.40713e-06	4.89511e-07	4.59578e-08	2.49833e-09	8.97225e-11	2.31747e-12	4.56498e-14	7.15531e-16	9.21452e-18	9.99421e-20	15	#NUM!	#NUM!	#NUM!	0.000102297	0.00782152	0.0520468	0.117602	0.140204	0.108881	0.0620675	0.0279917	0.0105026	0.00339693	0.000972117	0.000251041
					0.997512
																						Number On	FDE:
					Number of Complexes:	0	1	2	3	4	5	6	7	8	9	10	11	12	13	14	15	per spot:	0.49
				0	0.555782	0.532592	0.0226995	0.000483734	6.87238e-06	7.32265e-08	6.24194e-10	4.43394e-12	2.69968e-14	1.43828e-16	6.81119e-19	2.90298e-21	1.12479e-23	3.99496e-26	1.30976e-28	3.98734e-31	1.13296e-33	0	0.067652	0.00457679	0.000309629	2.0947e-05	1.41711e-06	9.58703e-08	6.48582e-09	4.38779e-10	2.96843e-11	2.0082e-12	1.35859e-13	9.19112e-15	6.21798e-16	4.20659e-17	2.84584e-18
				1	0.0910357		0.0872372	0.00371812	7.92345e-05	1.12568e-06	1.19943e-08	1.02241e-10	7.26268e-13	4.42201e-15	2.35587e-17	1.11565e-19	4.75501e-22	1.84238e-24	6.54364e-27	2.14535e-29	6.53117e-32	1	0.259996	0.0351785	0.00356984	0.00032201	2.72307e-05	2.21066e-06	1.74481e-07	1.34903e-08	1.02673e-09	7.71779e-11	5.74336e-12	4.23873e-13	3.10655e-14	2.26331e-15	1.64054e-16
				2	0.138654		0.125724	0.0125031	0.0004187	8.1115e-06	1.09478e-07	1.12967e-09	9.42012e-12	6.58533e-14	3.96109e-16	2.09021e-18	9.82235e-21	4.15981e-23	1.60319e-25	5.66834e-28	1.85114e-30	2	0.3747	0.118296	0.0188642	0.00232036	0.000248547	2.44256e-05	2.26312e-06	2.009e-07	1.72631e-08	1.44595e-09	1.1864e-10	9.57038e-12	7.61105e-13	5.98002e-14	4.64981e-15
				3	0.105933		0.0805292	0.0240255	0.00134093	3.63692e-05	6.31106e-07	7.95935e-09	7.84394e-11	6.32708e-13	4.31319e-15	2.54377e-17	1.3212e-19	6.12824e-22	2.5672e-24	9.8029e-27	3.43852e-29	3	0.240004	0.227315	0.0604147	0.0104037	0.0014328	0.000172097	1.88446e-05	1.93021e-06	1.87976e-07	1.75971e-08	1.59582e-09	1.40991e-10	1.21876e-11	1.03419e-12	8.63711e-14
				4	0.0512119		0.0193428	0.0288542	0.00289878	0.000113565	2.57701e-06	4.01479e-08	4.71021e-10	4.40725e-12	3.41884e-14	2.26072e-16	1.30113e-18	6.62391e-21	3.0215e-23	1.24795e-25	4.70774e-28	4	0.057648	0.273	0.130602	0.0324861	0.00585061	0.000868076	0.00011316	1.34453e-05	1.48999e-06	1.5639e-07	1.57157e-08	1.52395e-09	1.43444e-10	1.31657e-11	1.18252e-12
				5	0.0269042		#NUM!	0.0221781	0.00445617	0.000261867	7.92306e-06	1.54294e-07	2.17224e-09	2.37127e-11	2.10225e-13	1.56388e-15	1.00008e-17	5.60045e-20	2.78689e-22	1.24697e-24	5.06589e-27	5	#NUM!	0.209835	0.200769	0.0749092	0.0179877	0.00333613	0.000521867	7.23407e-05	9.16195e-06	1.08185e-06	1.20795e-07	1.28848e-08	1.32306e-09	1.31553e-10	1.27249e-11
				6	0.0161299		#NUM!	0.0106542	0.00499499	0.000461262	1.90309e-05	4.69437e-07	8.00037e-09	1.02523e-10	1.04357e-12	8.76491e-15	6.2456e-17	3.85626e-19	2.09745e-21	1.01836e-23	4.46163e-26	6	#NUM!	0.100803	0.225045	0.131948	0.0432059	0.0101501	0.00192204	0.000312767	4.54804e-05	6.06332e-06	7.54379e-07	8.87201e-08	9.95751e-09	1.07435e-09	1.1207e-10
				7	0.00770906		#NUM!	0.00292468	0.00411352	0.000633105	3.65691e-05	1.15978e-06	2.4158e-08	3.65865e-10	4.29704e-12	4.09029e-14	3.25751e-16	2.22302e-18	1.32427e-20	6.98873e-23	3.30685e-25	7	#NUM!	0.0276715	0.185331	0.181105	0.083023	0.0250768	0.0058038	0.00111615	0.000187272	2.82955e-05	3.9346e-06	5.11445e-07	6.2869e-08	7.373e-09	8.30638e-10
				8	0.00356521		#NUM!	0.000351248	0.00247013	0.000684312	5.70944e-05	2.36789e-06	6.09278e-08	1.09849e-09	1.49659e-11	1.62108e-13	1.44752e-15	1.09462e-17	7.15692e-20	4.11273e-22	2.10488e-24	8	#NUM!	0.00332329	0.11129	0.195753	0.129622	0.0511985	0.0146375	0.00335119	0.00065224	0.000112142	1.74839e-05	2.51837e-06	3.3977e-07	4.33887e-08	5.28718e-09
					0.00171652		#NUM!	#NUM!	0.00105478	0.000584423	7.31406e-05	4.04451e-06	1.30086e-07	2.81444e-09	4.47348e-11	5.5378e-13	5.563e-15	4.67419e-17	3.36173e-19	2.10744e-21	1.16846e-23	9	#NUM!	#NUM!	0.0475224	0.167179	0.166051	0.0874501	0.0312522	0.00858604	0.00194961	0.00038309	6.71931e-05	1.07538e-05	1.59596e-06	2.22332e-07	2.93502e-08
					0.000780451		#NUM!	#NUM!	0.000304025	0.000393053	7.72996e-05	5.82885e-06	2.3747e-07	6.21935e-09	1.16047e-10	1.6494e-12	1.8707e-14	1.75145e-16	1.38885e-18	9.51653e-21	5.72545e-23	10	#NUM!	#NUM!	0.0136976	0.112436	0.175494	0.126031	0.0570507	0.0189735	0.00505753	0.00114101	0.000225953	4.02952e-05	6.59349e-06	1.00398e-06	1.43816e-07
					0.000334124		#NUM!	#NUM!	5.31096e-05	0.000205985	6.75166e-05	7.12761e-06	3.73348e-07	1.19509e-08	2.63537e-10	4.32195e-12	5.5554e-14	5.81318e-16	5.09494e-18	3.82358e-20	2.50042e-22	11	#NUM!	#NUM!	0.00239281	0.0589238	0.153283	0.154113	0.0896946	0.0364588	0.0114854	0.0029898	0.000671013	0.000133743	2.41879e-05	4.03381e-06	6.28072e-07
					0.000143313		#NUM!	#NUM!	4.25224e-06	8.24614e-05	4.86516e-05	7.41877e-06	5.08169e-07	2.00939e-08	5.27504e-10	1.00351e-11	1.46782e-13	1.72211e-15	1.67251e-17	1.37761e-19	9.80965e-22	12	#NUM!	#NUM!	0.000191581	0.0235888	0.110454	0.160408	0.122084	0.0613009	0.0229895	0.00694201	0.00177292	0.000396201	7.94011e-05	1.45336e-05	2.46406e-06
					6.03542e-05		#NUM!	#NUM!	#NUM!	2.43777e-05	2.87654e-05	6.57955e-06	6.00911e-07	2.97014e-08	9.35664e-10	2.07665e-11	3.47142e-13	4.5819e-15	4.94436e-17	4.47984e-19	3.47999e-21	13	#NUM!	#NUM!	#NUM!	0.00697345	0.0653061	0.142263	0.144365	0.0906106	0.0407778	0.0143657	0.00419297	0.00105415	0.00023473	4.72616e-05	8.74127e-06
					2.44633e-05		#NUM!	#NUM!	#NUM!	5.01894e-06	1.38187e-05	4.96691e-06	6.18585e-07	3.87284e-08	1.47688e-09	3.8479e-11	7.38527e-13	1.10055e-14	1.32334e-16	1.32199e-18	1.12247e-20	14	#NUM!	#NUM!	#NUM!	0.00143571	0.0313726	0.107394	0.148611	0.118149	0.0643649	0.0266187	0.00892034	0.00253202	0.000628248	0.000139468	2.81949e-05
					9.73657e-06		#NUM!	#NUM!	#NUM!	6.42949e-07	5.3107e-06	3.18142e-06	5.54705e-07	4.46515e-08	2.08115e-09	6.40814e-11	1.41913e-12	2.39676e-14	3.221e-16	3.55642e-18	3.30724e-20	15	#NUM!	#NUM!	#NUM!	0.000183921	0.0120569	0.0687885	0.133264	0.136219	0.0906998	0.0443298	0.017141	0.00551417	0.00152915	0.000375196	8.30735e-05
					0.996925
																						Number On	FDE:
					Number of Complexes:	0	1	2	3	4	5	6	7	8	9	10	11	12	13	14	15	per spot:	0.51
				0	0.55229	0.532592	0.0193428	0.000351248	4.25224e-06	3.86085e-08	2.80438e-10	1.69751e-12	8.8072e-15	3.99828e-17	1.61345e-19	5.85976e-22	1.93469e-24	5.85539e-27	1.63583e-29	4.2436e-32	1.02747e-34	0	0.057648	0.00332329	0.000191581	1.10443e-05	6.36681e-07	3.67034e-08	2.11588e-09	1.21976e-10	7.03168e-12	4.05362e-13	2.33683e-14	1.34714e-15	7.76598e-17	4.47693e-18	2.58086e-19
				1	0.0835076		0.0805292	0.00292468	5.31096e-05	6.42949e-07	5.8377e-09	4.2403e-11	2.56667e-13	1.33167e-15	6.0455e-18	2.43958e-20	8.86011e-23	2.92531e-25	8.8535e-28	2.47341e-30	6.41643e-33	1	0.240004	0.0276715	0.00239281	0.000183921	1.32534e-05	9.16835e-07	6.16627e-08	4.06255e-09	2.63473e-10	1.68763e-11	1.07017e-12	6.73019e-14	4.20314e-15	2.60941e-16	1.61172e-17
				2	0.136687		0.125724	0.0106542	0.000304025	5.01894e-06	5.77217e-08	5.07538e-10	3.60643e-12	2.14834e-14	1.10114e-16	4.95134e-19	1.98268e-21	7.15506e-24	2.34979e-26	7.07951e-29	1.9701e-31	2	0.3747	0.100803	0.0136976	0.00143571	0.000131046	1.0974e-05	8.66424e-07	6.55397e-08	4.79897e-09	3.4252e-10	2.39479e-11	1.64615e-12	1.11555e-13	7.46878e-15	4.94864e-16
				3	0.110495		0.0872372	0.0221781	0.00105478	2.43777e-05	3.60466e-07	3.87386e-09	3.25315e-11	2.23603e-13	1.2989e-15	6.52769e-18	2.88904e-20	1.14189e-22	4.07617e-25	1.32632e-27	3.96433e-30	3	0.259996	0.209835	0.0475224	0.00697345	0.000818368	8.37604e-05	7.81549e-06	6.82148e-07	5.66082e-08	4.51567e-09	3.48955e-10	2.62712e-11	1.93513e-12	1.39925e-13	9.95788e-15
				4	0.0541078		0.0226995	0.0288542	0.00247013	8.24614e-05	1.59451e-06	2.11679e-08	2.11621e-10	1.68729e-12	1.11533e-14	6.28456e-17	3.08214e-19	1.33706e-21	5.19711e-24	1.82911e-26	5.87975e-29	4	0.067652	0.273	0.11129	0.0235888	0.00362003	0.000457691	5.08406e-05	5.14743e-06	4.8608e-07	4.34749e-08	3.72278e-09	3.07614e-10	2.46729e-11	1.92968e-12	1.47692e-13
				5	0.0283504		#NUM!	0.0240255	0.00411352	0.000205985	5.3107e-06	8.81275e-08	1.05724e-09	9.83447e-12	7.42947e-14	4.70958e-16	2.56635e-18	1.22464e-20	5.19287e-23	1.97992e-25	6.85411e-28	5	#NUM!	0.227315	0.185331	0.0589238	0.0120569	0.00190549	0.000253995	3.00022e-05	3.23789e-06	3.25795e-07	3.09978e-08	2.8175e-09	2.46528e-10	2.08878e-11	1.72166e-12
				6	0.0179052		#NUM!	0.0125031	0.00499499	0.000393053	1.38187e-05	2.90461e-07	4.21817e-09	4.60615e-11	3.99524e-13	2.85939e-15	1.73621e-17	9.13479e-20	4.23378e-22	1.75162e-24	6.53938e-27	6	#NUM!	0.118296	0.225045	0.112436	0.0313726	0.00628033	0.00101339	0.00014052	1.74119e-05	1.97804e-06	2.0971e-07	2.10162e-08	2.00996e-09	1.84793e-10	1.64261e-11
				7	0.00878826		#NUM!	0.00371812	0.00445617	0.000584423	2.87654e-05	7.77386e-07	1.37982e-08	1.78069e-10	1.78213e-12	1.44553e-14	9.80986e-17	5.70458e-19	2.89576e-21	1.30223e-23	5.25057e-26	7	#NUM!	0.0351785	0.200769	0.167179	0.0653061	0.0168086	0.00331494	0.000543236	7.76682e-05	9.99979e-06	1.18489e-06	1.31244e-07	1.37474e-08	1.37383e-09	1.31887e-10
				8	0.00411724		#NUM!	0.000483734	0.00289878	0.000684312	4.86516e-05	1.71937e-06	3.76987e-08	5.79177e-10	6.72391e-12	6.2062e-14	4.72225e-16	3.04293e-18	1.69535e-20	8.30169e-23	3.62048e-25	8	#NUM!	0.00457679	0.130602	0.195753	0.110454	0.0371761	0.00905688	0.0017669	0.000293039	4.29328e-05	5.7038e-06	7.0008e-07	8.04855e-08	8.75816e-09	9.09418e-10
					0.00204483		#NUM!	#NUM!	0.00134093	0.000633105	6.75166e-05	3.18142e-06	8.71943e-08	1.60751e-09	2.17727e-11	2.29672e-13	1.966e-15	1.40761e-17	8.62667e-20	4.60828e-22	2.17722e-24	9	#NUM!	#NUM!	0.0604147	0.181105	0.153283	0.0687885	0.0209479	0.00490406	0.000948888	0.00015888	2.37464e-05	3.23847e-06	4.09545e-07	4.86167e-08	5.46888e-09
					0.000962405		#NUM!	#NUM!	0.0004187	0.000461262	7.72996e-05	4.96691e-06	1.72431e-07	3.84819e-09	6.11856e-11	7.41042e-13	7.16185e-15	5.71376e-17	3.86087e-19	2.2543e-21	1.1557e-23	10	#NUM!	#NUM!	0.0188642	0.131948	0.175494	0.107394	0.0414255	0.0117397	0.00266657	0.000512632	8.65048e-05	1.31455e-05	1.83292e-06	2.37825e-07	2.90297e-08
					0.000421123		#NUM!	#NUM!	7.92345e-05	0.000261867	7.31406e-05	6.57955e-06	2.93677e-07	8.01051e-09	1.50523e-10	2.10352e-12	2.30402e-14	2.05441e-16	1.53432e-18	9.81184e-21	5.46761e-23	11	#NUM!	#NUM!	0.00356984	0.0749092	0.166051	0.142263	0.070554	0.0244378	0.00656006	0.00145515	0.000278292	4.72654e-05	7.28408e-06	1.03513e-06	1.37339e-07
					0.000185398		#NUM!	#NUM!	6.87238e-06	0.000113565	5.70944e-05	7.41877e-06	4.33023e-07	1.45906e-08	3.2639e-10	5.29099e-12	6.59466e-14	6.59298e-16	5.45623e-18	3.82962e-20	2.32373e-22	12	#NUM!	#NUM!	0.000309629	0.0324861	0.129622	0.160408	0.104031	0.0445117	0.0142246	0.00366016	0.000796539	0.000151683	2.59031e-05	4.04019e-06	5.83691e-07
					8.06447e-05		#NUM!	#NUM!	#NUM!	3.63692e-05	3.65691e-05	7.12761e-06	5.54705e-07	2.33632e-08	6.27161e-10	1.18611e-11	1.68956e-13	1.90027e-15	1.74737e-17	1.34908e-19	8.93014e-22	13	#NUM!	#NUM!	#NUM!	0.0104037	0.083023	0.154113	0.133264	0.0712746	0.0273327	0.00820519	0.00204074	0.000437191	8.2955e-05	1.42326e-05	2.24313e-06
					3.36239e-05		#NUM!	#NUM!	#NUM!	8.1115e-06	1.90309e-05	5.82885e-06	6.18585e-07	3.30014e-08	1.07239e-09	2.38087e-11	3.89386e-13	4.94458e-15	5.06634e-17	4.31275e-19	3.12034e-21	14	#NUM!	#NUM!	#NUM!	0.00232036	0.0432059	0.126031	0.148611	0.100678	0.0467365	0.0164702	0.00470323	0.00113759	0.000240521	4.54988e-05	7.83789e-06
					1.37371e-05		#NUM!	#NUM!	#NUM!	1.12568e-06	7.92306e-06	4.04451e-06	6.00911e-07	4.12181e-08	1.63704e-09	4.29528e-11	8.10559e-13	1.16652e-14	1.33586e-16	1.25686e-18	9.95962e-21	15	#NUM!	#NUM!	#NUM!	0.00032201	0.0179877	0.0874501	0.144365	0.125745	0.0713447	0.0297135	0.00979039	0.00268378	0.00063419	0.000132597	2.50173e-05
					0.996249
																						Number On	FDE:
					Number of Complexes:	0	1	2	3	4	5	6	7	8	9	10	11	12	13	14	15	per spot:	0.53
				0	0.549219	0.532592	0.0163729	0.000251668	2.57893e-06	1.98203e-08	1.21863e-10	6.24387e-13	2.74213e-15	1.05373e-17	3.59931e-20	1.1065e-22	3.09236e-25	7.92212e-28	1.8734e-30	4.11371e-33	8.43091e-36	0	0.0487968	0.00238113	0.000116191	5.66977e-06	2.76667e-07	1.35005e-08	6.58779e-10	3.21463e-11	1.56864e-12	7.65446e-14	3.73513e-15	1.82262e-16	8.89383e-18	4.3399e-19	2.11773e-20
				1	0.076158		0.0738524	0.00227037	3.48978e-05	3.5761e-07	2.74841e-09	1.68983e-11	8.65812e-14	3.8024e-16	1.46117e-18	4.99102e-21	1.53434e-23	4.28806e-26	1.09853e-28	2.59777e-31	5.70432e-34	1	0.220105	0.0214808	0.00157229	0.000102297	6.23972e-06	3.65374e-07	2.08006e-08	1.16e-09	6.36801e-11	3.45265e-12	1.85326e-13	9.86544e-15	5.21519e-16	2.7406e-17	1.43285e-18
				2	0.134101		0.124921	0.00896071	0.000216441	3.02446e-06	2.9443e-08	2.19139e-10	1.31806e-12	6.64611e-15	2.88347e-17	1.09749e-19	3.71996e-22	1.13634e-24	3.15885e-27	8.05584e-30	1.8976e-32	2	0.372305	0.0847807	0.00975156	0.000865173	6.68447e-05	4.7382e-06	3.16656e-07	2.02754e-08	1.25666e-09	7.59215e-11	4.49317e-12	2.61434e-13	1.49964e-14	8.49878e-16	4.76651e-17
				3	0.114951		0.0939119	0.0202093	0.000813572	1.5916e-05	1.9921e-07	1.81217e-09	1.28815e-11	7.49455e-14	3.68512e-16	1.56763e-18	5.87278e-21	1.96481e-23	5.93685e-26	1.63516e-28	4.13703e-31	3	0.279889	0.191208	0.0366548	0.0045529	0.000452268	3.91826e-05	3.0947e-06	2.28637e-07	1.60604e-08	1.08444e-09	7.09347e-11	4.5204e-12	2.81848e-13	1.72507e-14	1.03917e-15
				4	0.0570851		0.0264752	0.0284865	0.00206422	5.83304e-05	9.54726e-07	1.07284e-08	9.0787e-11	6.12719e-13	3.42834e-15	1.63517e-17	6.78806e-20	2.49259e-22	8.20107e-25	2.44318e-27	6.64785e-30	4	0.0789048	0.269521	0.0930018	0.0166859	0.00216752	0.000231969	2.1811e-05	1.86923e-06	1.49413e-07	1.13116e-08	8.199e-10	5.73466e-11	3.8934e-12	2.57751e-13	1.66985e-14
				5	0.0295842		#NUM!	0.0256984	0.00372438	0.000157864	3.44514e-06	4.8392e-08	4.91409e-10	3.86926e-12	2.47424e-14	1.32762e-16	6.1237e-19	2.4735e-21	8.87809e-24	2.86528e-26	8.3961e-29	5	#NUM!	0.243143	0.167799	0.0451584	0.00782152	0.00104633	0.000118058	1.1804e-05	1.07831e-06	9.18408e-08	7.39654e-09	5.69073e-10	4.21481e-11	3.02282e-12	2.10899e-13
				6	0.0197256		#NUM!	0.0144895	0.00489981	0.000326365	9.71236e-06	1.72804e-07	2.12421e-09	1.96344e-11	1.44155e-13	8.73308e-16	4.48854e-18	1.99898e-20	7.84231e-23	2.7464e-25	8.67895e-28	6	#NUM!	0.137091	0.220757	0.0933594	0.02205	0.00373636	0.000510329	5.9899e-05	6.28251e-06	6.0413e-07	5.42151e-08	4.599e-09	3.72308e-10	2.89741e-11	2.18004e-12
				7	0.00995252		#NUM!	0.00466836	0.00473599	0.000525755	2.19045e-05	5.01079e-07	7.52836e-09	8.22378e-11	6.96676e-13	4.78328e-15	2.7477e-17	1.3525e-19	5.81142e-22	2.21214e-24	7.54989e-27	7	#NUM!	0.0441691	0.213376	0.150397	0.0497298	0.0108343	0.00180864	0.000250884	3.03623e-05	3.30894e-06	3.31882e-07	3.11166e-08	2.75893e-09	2.33378e-10	1.89643e-11
				8	0.00470425		#NUM!	0.00065804	0.00333786	0.000666982	4.01388e-05	1.20072e-06	2.22847e-08	2.89801e-10	2.84785e-12	2.22499e-14	1.43304e-16	7.81643e-19	3.68623e-21	1.52791e-23	5.64033e-26	8	#NUM!	0.00622597	0.150385	0.190796	0.0911273	0.025962	0.00535377	0.000884099	0.000124114	1.53919e-05	1.73091e-06	1.79831e-07	1.75001e-08	1.61192e-09	1.41678e-10
					0.00240425		#NUM!	#NUM!	0.00167288	0.000668558	6.03505e-05	2.40713e-06	5.58436e-08	8.71457e-10	9.99104e-12	8.921e-14	6.46393e-16	3.91746e-18	2.03222e-20	9.18912e-23	3.67488e-25	9	#NUM!	#NUM!	0.0753701	0.191247	0.137014	0.0520468	0.0134161	0.00265857	0.000435426	6.1713e-05	7.80749e-06	9.0128e-07	9.64782e-08	9.69439e-09	9.23082e-10
					0.00117272		#NUM!	#NUM!	0.000565931	0.000527734	7.48603e-05	4.07163e-06	1.19648e-07	2.26023e-09	3.04195e-11	3.11855e-13	2.55119e-15	1.72285e-17	9.8541e-20	4.87024e-22	2.11345e-24	10	#NUM!	#NUM!	0.0254975	0.150963	0.169956	0.0880365	0.0287446	0.00689531	0.00132573	0.000215733	3.08147e-05	3.96372e-06	4.67817e-07	5.13802e-08	5.3087e-09
					0.000523447		#NUM!	#NUM!	0.000116032	0.000324603	7.67427e-05	5.84362e-06	2.20781e-07	5.09753e-09	8.10795e-11	9.59091e-13	8.89215e-15	6.71144e-17	4.24279e-19	2.29664e-21	1.0833e-23	11	#NUM!	#NUM!	0.00522774	0.0928553	0.174229	0.12635	0.0530414	0.0155511	0.00353358	0.000663473	0.000107404	1.54409e-05	2.01424e-06	2.42292e-07	2.7211e-08
					0.000235827		#NUM!	#NUM!	1.09037e-05	0.000152517	6.49047e-05	7.13874e-06	3.52702e-07	1.00595e-08	1.90479e-10	2.61369e-12	2.75751e-14	2.33353e-16	1.63468e-18	9.71186e-21	4.98815e-23	12	#NUM!	#NUM!	0.000491259	0.0436288	0.147353	0.154353	0.0847345	0.0306886	0.0083014	0.00180808	0.000333068	5.36871e-05	7.76053e-06	1.02459e-06	1.25296e-07
					0.000105898		#NUM!	#NUM!	#NUM!	5.29192e-05	4.50403e-05	7.43084e-06	4.89511e-07	1.74518e-08	3.96546e-10	6.34815e-12	7.65424e-14	7.28704e-16	5.67188e-18	3.70672e-20	2.0769e-22	13	#NUM!	#NUM!	#NUM!	0.015138	0.102255	0.160669	0.117602	0.0532405	0.0172821	0.00439148	0.000924522	0.000167651	2.69269e-05	3.91053e-06	5.2169e-07
					4.53853e-05		#NUM!	#NUM!	#NUM!	1.27875e-05	2.5395e-05	6.58386e-06	5.91431e-07	2.67082e-08	7.34635e-10	1.38058e-11	1.91123e-13	2.05433e-15	1.78173e-17	1.28383e-19	7.86255e-22	14	#NUM!	#NUM!	#NUM!	0.00365796	0.0576545	0.142356	0.142088	0.0814791	0.0320166	0.00955046	0.00230849	0.000472634	8.45864e-05	1.35442e-05	1.97497e-06
					1.89869e-05		#NUM!	#NUM!	#NUM!	1.92265e-06	1.14548e-05	4.94957e-06	6.22471e-07	3.61413e-08	1.21501e-09	2.69849e-11	4.31044e-13	5.25091e-15	5.08993e-17	4.05363e-19	2.71899e-21	15	#NUM!	#NUM!	#NUM!	0.000549991	0.0260059	0.107019	0.149545	0.110257	0.0529523	0.0186674	0.00520639	0.00120807	0.000241641	4.27652e-05	6.82975e-06
					0.99548
																						Number On	FDE:
					Number of Complexes:	0	1	2	3	4	5	6	7	8	9	10	11	12	13	14	15	per spot:	0.55
				0	0.54653	0.532592	0.0137589	0.000177724	1.53044e-06	9.88429e-09	5.107e-11	2.1989e-13	8.11518e-16	2.62059e-18	7.52223e-21	1.94329e-23	4.56389e-26	9.82528e-29	1.9525e-31	3.60292e-34	6.20517e-37	0	0.0410062	0.00168151	6.89525e-05	2.82748e-06	1.15945e-07	4.75445e-09	1.94962e-10	7.99467e-12	3.27831e-13	1.34431e-14	5.51253e-16	2.26048e-17	9.26938e-19	3.80103e-20	1.55866e-21
				1	0.0690263		0.0672659	0.00173774	2.24464e-05	1.93293e-07	1.24838e-09	6.45011e-12	2.7772e-14	1.02494e-16	3.30978e-19	9.50053e-22	2.45436e-24	5.76416e-27	1.24093e-29	2.466e-32	4.55046e-35	1	0.200475	0.0164415	0.0010113	5.5293e-05	2.8342e-06	1.39464e-07	6.67204e-09	3.1268e-10	1.44246e-11	6.5722e-13	2.96451e-14	1.32615e-15	5.89121e-17	2.60159e-18	1.14302e-19
				2	0.130907		0.123321	0.00743368	0.00015089	1.77185e-06	1.44951e-08	9.06599e-11	4.58237e-13	1.94169e-15	7.07926e-18	2.26429e-20	6.44951e-23	1.6556e-25	3.86755e-28	8.28849e-31	1.64069e-33	2	0.367538	0.0703329	0.00679821	0.000506853	3.29082e-05	1.96024e-06	1.10089e-07	5.92356e-09	3.08526e-10	1.56637e-11	7.79008e-13	3.80899e-14	1.83609e-15	8.74424e-17	4.12121e-18
				3	0.11928		0.100484	0.0181712	0.000614735	1.01061e-05	1.06297e-07	8.12581e-10	4.85392e-12	2.37318e-14	9.80608e-17	3.50546e-19	1.10358e-21	3.10271e-24	7.87834e-27	1.82347e-29	3.8769e-32	3	0.299475	0.171925	0.0276964	0.00289094	0.000241327	1.75696e-05	1.16612e-06	7.2399e-08	4.27365e-09	2.42498e-10	1.33297e-11	7.13833e-13	3.74019e-14	1.92373e-15	9.73826e-17
				4	0.0601962		0.0307034	0.0277616	0.00169052	4.01437e-05	5.52155e-07	5.21406e-09	3.70786e-11	2.1029e-13	9.8878e-16	3.96312e-18	1.38254e-20	4.26622e-23	1.17956e-25	2.95301e-28	6.75227e-31	4	0.0915063	0.262663	0.0761651	0.0114834	0.00125356	0.000112738	8.90789e-06	6.41536e-07	4.30927e-08	2.74157e-09	1.66991e-10	9.81521e-12	5.59989e-13	3.11538e-14	1.69608e-15
				5	0.0305705		#NUM!	0.0271447	0.00330591	0.000117755	2.15954e-06	2.5491e-08	2.17528e-10	1.43932e-12	7.73446e-15	3.48754e-17	1.35182e-19	4.58856e-22	1.38402e-24	3.7536e-27	9.2431e-30	5	#NUM!	0.256826	0.148945	0.0336848	0.00490281	0.000551164	5.22596e-05	4.39096e-06	3.3708e-07	2.41258e-08	1.63281e-09	1.05568e-10	6.57054e-12	3.95999e-13	2.32175e-14
				6	0.021573		#NUM!	0.0165884	0.00471398	0.000263858	6.59859e-06	9.86595e-08	1.01916e-09	7.91626e-12	4.88417e-14	2.48649e-16	1.07395e-18	4.01924e-21	1.32507e-23	3.89957e-26	1.03557e-28	6	#NUM!	0.156949	0.212385	0.0754789	0.0149808	0.00213321	0.000244846	2.41503e-05	2.1286e-06	1.72008e-07	1.29717e-08	9.24698e-10	6.29069e-11	4.11399e-12	2.60121e-13
				7	0.0112084		#NUM!	0.00579278	0.00493846	0.000460705	1.61299e-05	3.10073e-07	3.91486e-09	3.59373e-11	2.55837e-13	1.47611e-15	7.12555e-18	2.94744e-20	1.06426e-22	3.40439e-25	9.76394e-28	7	#NUM!	0.0548077	0.222498	0.131788	0.0366197	0.00670437	0.00094052	0.000109634	1.11498e-05	1.02113e-06	8.60664e-08	6.78112e-09	5.05252e-10	3.59158e-11	2.45257e-12
				8	0.00532376		#NUM!	0.000885008	0.00377243	0.000633469	3.20357e-05	8.05328e-07	1.25602e-08	1.37261e-10	1.1335e-12	7.44203e-15	4.02792e-17	1.84625e-19	7.31681e-22	2.54856e-24	7.90608e-27	8	#NUM!	0.00837339	0.169964	0.181209	0.0727309	0.0174127	0.0030175	0.000418743	4.93999e-05	5.14819e-06	4.86514e-07	4.24762e-08	3.47361e-09	2.6887e-10	1.9859e-11
					0.00279143		#NUM!	#NUM!	0.00204922	0.000688214	5.22064e-05	1.74985e-06	3.4114e-08	4.47368e-10	4.3101e-12	3.23407e-14	1.9692e-16	1.0029e-18	4.37202e-21	1.66129e-23	5.58306e-26	9	#NUM!	#NUM!	0.0923261	0.196869	0.118524	0.0378351	0.00819568	0.00136479	0.000187841	2.23724e-05	2.37851e-06	2.30735e-07	2.07559e-08	1.75263e-09	1.40239e-10
					0.00141366		#NUM!	#NUM!	0.000751382	0.000588805	7.01886e-05	3.20805e-06	7.92203e-08	1.2576e-09	1.42233e-11	1.22535e-13	8.42382e-16	4.78048e-18	2.29774e-20	9.54316e-23	3.48011e-25	10	#NUM!	#NUM!	0.0338529	0.168433	0.159349	0.0693644	0.0190322	0.00383658	0.000619877	8.47665e-05	1.01748e-05	1.09984e-06	1.09084e-07	1.00679e-08	8.74157e-10
					0.00064265		#NUM!	#NUM!	0.000166974	0.000392537	7.79873e-05	4.99031e-06	1.58441e-07	3.07413e-09	4.10897e-11	4.08451e-13	3.18233e-15	2.01843e-17	1.07228e-19	4.87762e-22	1.93339e-24	11	#NUM!	#NUM!	0.00752287	0.112288	0.177055	0.1079	0.0380644	0.00937831	0.00179076	0.000282555	3.8438e-05	4.64375e-06	5.09057e-07	5.14581e-08	4.85643e-09
					0.000295286		#NUM!	#NUM!	1.70066e-05	0.000199903	7.14884e-05	6.60753e-06	2.74337e-07	6.57523e-09	1.04626e-10	1.20644e-12	1.06962e-14	7.60648e-17	4.47776e-19	2.23557e-21	9.64906e-24	12	#NUM!	#NUM!	0.000766218	0.0571839	0.1623	0.142868	0.0659078	0.0200592	0.00455979	0.000834584	0.000129194	1.75001e-05	2.12578e-06	2.3585e-07	2.42372e-08
					0.000136826		#NUM!	#NUM!	#NUM!	7.51772e-05	5.3769e-05	7.45465e-06	4.12678e-07	1.23637e-08	2.3608e-10	3.17594e-12	3.21799e-14	2.5745e-16	1.68394e-18	9.24802e-21	4.35445e-23	13	#NUM!	#NUM!	#NUM!	0.0215051	0.122072	0.161184	0.0991433	0.0377181	0.0102888	0.00219702	0.000388687	5.9231e-05	7.9944e-06	9.75652e-07	1.09378e-07
					6.02684e-05		#NUM!	#NUM!	#NUM!	1.96893e-05	3.28589e-05	7.15883e-06	5.40412e-07	2.0508e-08	4.74034e-10	7.48613e-12	8.70901e-14	7.86653e-16	5.73342e-18	3.47168e-20	1.78671e-22	14	#NUM!	#NUM!	#NUM!	0.00563228	0.0745996	0.154788	0.129831	0.0625641	0.0206592	0.0051787	0.00105192	0.000180983	2.7219e-05	3.66257e-06	4.48797e-07
					2.57535e-05		#NUM!	#NUM!	#NUM!	3.20862e-06	1.60643e-05	5.83312e-06	6.1647e-07	3.00784e-08	8.4975e-10	1.58595e-11	2.12887e-13	2.17932e-15	1.77524e-17	1.18808e-19	6.69684e-22	15	#NUM!	#NUM!	#NUM!	0.000917852	0.0364709	0.126123	0.148103	0.0917607	0.0370335	0.0109712	0.00257137	0.000501391	8.42782e-05	1.25341e-05	1.68216e-06
					0.994615
																						Number On	FDE:
					Number of Complexes:	0	1	2	3	4	5	6	7	8	9	10	11	12	13	14	15	per spot:	0.57
				0	0.544187	0.532592	0.0114712	0.000123536	8.86924e-07	4.77574e-09	2.05724e-11	7.38496e-14	2.27229e-16	6.11771e-19	1.46407e-21	3.15337e-24	6.17443e-27	1.10823e-29	1.83612e-32	2.8248e-35	4.05612e-38	0	0.034188	0.00116882	3.99596e-05	1.36614e-06	4.67056e-08	1.59677e-09	5.45905e-11	1.86634e-12	6.38064e-14	2.18141e-15	7.45782e-17	2.54968e-18	8.71685e-20	2.98012e-21	1.01884e-22
				1	0.0621483		0.060824	0.00131006	1.41083e-05	1.0129e-07	5.45408e-10	2.34945e-12	8.43391e-15	2.59505e-17	6.98666e-20	1.67202e-22	3.60127e-25	7.05144e-28	1.26564e-30	2.09692e-33	3.22603e-36	1	0.181276	0.0123949	0.000635637	2.89749e-05	1.23824e-06	5.07996e-08	2.02619e-09	7.91675e-11	3.0449e-12	1.15666e-13	4.34982e-15	1.62231e-16	6.00855e-18	2.21222e-19	8.10336e-21
				2	0.127123		0.120941	0.00607805	0.000102859	1.00701e-06	6.86834e-09	3.58154e-11	1.50928e-13	5.33192e-16	1.62074e-18	4.32198e-21	1.02636e-23	2.1966e-26	4.27816e-29	7.644e-32	1.26153e-34	2	0.360444	0.0575067	0.00463424	0.000288064	1.55932e-05	7.74399e-07	3.62595e-08	1.62662e-09	7.06346e-11	2.98982e-12	1.2397e-13	5.05368e-15	2.03103e-16	8.06431e-18	3.16879e-19
				3	0.123453		0.106878	0.0161139	0.000454494	6.22942e-06	5.46272e-08	3.48159e-10	1.73391e-12	7.06789e-15	2.43488e-17	7.2569e-20	1.90474e-22	4.46473e-25	9.45176e-28	1.82389e-30	3.23303e-33	3	0.318532	0.15246	0.0204769	0.00178198	0.00012402	7.52788e-06	4.16562e-07	2.15621e-08	1.06116e-09	5.02012e-11	2.30065e-12	1.02719e-13	4.48716e-15	1.92418e-16	8.12094e-18
				4	0.0635019		0.0354188	0.0267003	0.00135555	2.68372e-05	3.07755e-07	2.42295e-09	1.43653e-11	6.79257e-14	2.6628e-16	8.89814e-19	2.58801e-21	6.65815e-24	1.53481e-26	3.20348e-29	6.10704e-32	4	0.10556	0.252622	0.0610734	0.00767701	0.000698696	5.23888e-05	3.45117e-06	2.07222e-07	1.16049e-08	6.15549e-10	3.12594e-11	1.53183e-12	7.28641e-14	3.37962e-15	1.53401e-16
				5	0.0312765		#NUM!	0.0283148	0.00287504	8.53798e-05	1.30545e-06	1.28472e-08	9.14033e-11	5.0423e-13	2.25905e-15	8.49255e-18	2.74449e-20	7.76681e-23	1.95314e-25	4.41633e-28	9.06683e-31	5	#NUM!	0.267897	0.129532	0.0244236	0.00296377	0.000277782	2.19591e-05	1.53826e-06	9.84529e-08	5.87491e-09	3.31495e-10	1.78689e-11	9.27238e-13	4.65916e-14	2.27747e-15
				6	0.0234249		#NUM!	0.0187668	0.00444628	0.000207493	4.32621e-06	5.39286e-08	4.64456e-10	3.00779e-12	1.54718e-14	6.56692e-17	2.36473e-19	7.37847e-22	2.02808e-24	4.97608e-27	1.10172e-29	6	#NUM!	0.17756	0.200323	0.0593551	0.0098218	0.00116604	0.000111583	9.17591e-06	6.74288e-07	4.54281e-08	2.85625e-09	1.69755e-10	9.62818e-12	5.24969e-13	2.76739e-14
				7	0.0125642		#NUM!	0.00710768	0.00505192	0.000392927	1.14695e-05	1.83823e-07	1.93498e-09	1.48091e-11	8.78965e-14	4.22813e-16	1.70166e-18	5.86846e-21	1.76666e-23	4.71157e-26	1.12661e-28	7	#NUM!	0.0672485	0.22761	0.1124	0.0260392	0.00397461	0.000464866	4.51784e-05	3.83067e-06	2.92491e-07	2.05536e-08	1.35014e-09	8.38707e-11	4.97063e-12	2.82991e-13
				8	0.00597438		#NUM!	0.00117773	0.00418546	0.000585963	2.47061e-05	5.17803e-07	6.73304e-09	6.13459e-11	4.22363e-13	2.31195e-15	1.04326e-17	3.9868e-20	1.31729e-22	3.82541e-25	9.8939e-28	8	#NUM!	0.0111429	0.188572	0.16762	0.0560903	0.0111959	0.00161757	0.000187149	1.84073e-05	1.59935e-06	1.26011e-07	9.17234e-09	6.25373e-10	4.03575e-11	2.48522e-12
					0.00320119		#NUM!	#NUM!	0.00246585	0.000690437	4.36665e-05	1.22025e-06	1.98338e-08	2.16851e-10	1.74184e-12	1.08967e-14	5.53169e-17	2.34881e-19	8.53684e-22	2.70448e-24	7.57765e-27	9	#NUM!	#NUM!	0.111097	0.197505	0.0991363	0.0263842	0.00476494	0.00066155	7.59122e-05	7.538e-06	6.68149e-07	5.40386e-08	4.05281e-09	2.85318e-10	1.90341e-11
					0.00168742		#NUM!	#NUM!	0.000980605	0.000640662	6.36719e-05	2.42631e-06	4.99534e-08	6.61142e-10	6.23416e-12	4.47776e-14	2.56645e-16	1.21428e-18	4.866e-21	1.68495e-23	5.12285e-26	10	#NUM!	#NUM!	0.0441804	0.183267	0.144555	0.0524616	0.012001	0.00201696	0.000271695	3.09759e-05	3.0999e-06	2.79367e-07	2.3101e-08	1.7776e-09	1.28679e-10
					0.0007805		#NUM!	#NUM!	0.00023634	0.000463227	7.67293e-05	4.09344e-06	1.08356e-07	1.7528e-09	1.95328e-11	1.61881e-13	1.05154e-15	5.56053e-18	2.46283e-20	9.34026e-23	3.0867e-25	11	#NUM!	#NUM!	0.0106481	0.13251	0.174199	0.0885081	0.0260318	0.00534728	0.000851272	0.000111985	1.27011e-05	1.2793e-06	1.16921e-07	9.85383e-09	7.7534e-10
					0.000364329		#NUM!	#NUM!	2.61074e-05	0.000255852	7.62832e-05	5.87837e-06	2.03482e-07	4.06608e-09	5.39424e-11	5.18584e-13	3.83322e-15	2.27271e-17	1.11543e-19	4.64298e-22	1.67077e-24	12	#NUM!	#NUM!	0.00117625	0.0731886	0.173186	0.127102	0.0488852	0.0124045	0.0023509	0.000358742	4.62998e-05	5.22877e-06	5.29545e-07	4.89827e-08	4.19675e-09
					0.000174115		#NUM!	#NUM!	#NUM!	0.000104355	6.22275e-05	7.19285e-06	3.31977e-07	8.29218e-09	1.32009e-10	1.48061e-12	1.25077e-14	8.34275e-17	4.54954e-19	2.08311e-21	8.1775e-24	13	#NUM!	#NUM!	#NUM!	0.0298515	0.141275	0.155523	0.0797555	0.0252971	0.00575318	0.00102424	0.000151075	1.9194e-05	2.15986e-06	2.19765e-07	2.05408e-08
					7.88643e-05		#NUM!	#NUM!	#NUM!	2.96423e-05	4.12438e-05	7.49156e-06	4.71496e-07	1.49177e-08	2.87482e-10	3.78514e-12	3.67128e-14	2.76475e-16	1.68e-18	8.48124e-21	3.63912e-23	14	#NUM!	#NUM!	#NUM!	0.00847942	0.0936359	0.161982	0.113274	0.0455096	0.0125289	0.00261846	0.000443438	6.36079e-05	7.9757e-06	8.94757e-07	9.141e-08
					3.4336e-05		#NUM!	#NUM!	#NUM!	5.2391e-06	2.18688e-05	6.62045e-06	5.8334e-07	2.37295e-08	5.58918e-10	8.69703e-12	9.73316e-14	8.3071e-16	5.64169e-18	3.14792e-20	1.47935e-22	15	#NUM!	#NUM!	#NUM!	0.00149869	0.0496488	0.143147	0.140144	0.0723919	0.0243586	0.00601636	0.00117563	0.00019112	2.67835e-05	3.32101e-06	3.71592e-07
					0.993653
																						Number On	FDE:
					Number of Complexes:	0	1	2	3	4	5	6	7	8	9	10	11	12	13	14	15	per spot:	0.59
				0	0.542158	0.532592	0.00948136	8.43949e-05	5.00808e-07	2.22888e-09	7.93584e-12	2.3546e-14	5.98819e-17	1.33254e-19	2.63582e-22	4.69236e-25	7.59407e-28	1.1266e-30	1.54277e-33	1.96178e-36	2.32828e-39	0	0.0282576	0.000798493	2.25635e-05	6.3759e-07	1.80168e-08	5.09111e-10	1.43863e-11	4.06521e-13	1.14873e-14	3.24604e-16	9.17254e-18	2.59194e-19	7.32421e-21	2.06965e-22	5.84832e-24
				1	0.0555559		0.0545756	0.000971571	8.6481e-06	5.13187e-08	2.28397e-10	8.132e-13	2.4128e-15	6.13621e-18	1.36548e-20	2.70097e-23	4.80834e-26	7.78177e-29	1.15445e-31	1.58091e-34	2.01027e-37	1	0.162654	0.0091924	0.000389633	1.46801e-05	5.18532e-07	1.7583e-08	5.79661e-10	1.87198e-11	5.95099e-13	1.86845e-14	5.80778e-16	1.79034e-17	5.48065e-19	1.66783e-20	5.04953e-22
				2	0.122766		0.117803	0.0048934	6.84465e-05	5.53866e-07	3.12236e-09	1.34575e-11	4.68731e-14	1.36867e-16	3.43868e-19	7.57918e-22	1.48765e-24	2.63157e-27	4.23625e-30	6.25615e-33	8.53383e-36	2	0.351094	0.0462983	0.0030838	0.000158438	7.08871e-06	2.90977e-07	1.1261e-08	4.17543e-10	1.49863e-11	5.24306e-13	1.79687e-14	6.05439e-16	2.01113e-17	6.60014e-19	2.14359e-20
				3	0.12743		0.113015	0.0140834	0.000328321	3.71946e-06	2.69589e-08	1.42015e-10	5.8458e-13	1.96955e-15	5.60813e-18	1.38151e-20	2.99708e-23	5.80657e-26	1.01601e-28	1.62049e-31	2.37421e-34	3	0.336822	0.133249	0.0147922	0.00106398	6.12049e-05	3.07063e-06	1.40442e-07	6.00855e-09	2.44411e-10	9.55687e-12	3.62004e-13	1.3359e-14	4.82344e-16	1.7096e-17	5.9637e-19
				4	0.0670714		0.0406577	0.025333	0.00106304	1.73953e-05	1.64877e-07	1.0729e-09	5.25766e-12	2.05482e-14	6.65794e-17	1.83892e-19	4.42069e-22	9.40026e-25	1.79103e-27	3.08981e-30	4.86858e-33	4	0.121174	0.239685	0.0478943	0.00497606	0.00037432	2.31982e-05	1.26312e-06	6.26867e-08	2.90164e-09	1.27211e-10	5.33956e-12	2.1627e-13	8.50279e-15	3.2597e-16	1.22292e-17
				5	0.0316723		#NUM!	0.0291639	0.00244758	6.00773e-05	7.59237e-07	6.17573e-09	3.63163e-11	1.65589e-13	6.1318e-16	1.9053e-18	5.08919e-21	1.19039e-23	2.47424e-26	4.62416e-29	7.84672e-32	5	#NUM!	0.27593	0.110274	0.0171856	0.0017237	0.000133531	8.72477e-06	5.05163e-07	2.67234e-08	1.31803e-09	6.147e-11	2.73871e-12	1.17463e-13	4.87842e-15	1.97099e-16
				6	0.0252542		#NUM!	0.0209838	0.00410915	0.000158497	2.7314e-06	2.81423e-08	2.0033e-10	1.07229e-12	4.55897e-15	1.59937e-17	4.76025e-20	1.22765e-22	2.78905e-25	5.65614e-28	1.03507e-30	6	#NUM!	0.198535	0.185134	0.0453393	0.00620112	0.00060849	4.81281e-05	3.27124e-06	1.98687e-07	1.1064e-08	5.7497e-10	2.82444e-11	1.32408e-12	5.96714e-14	2.59995e-15
				7	0.0140297		#NUM!	0.00862747	0.00506843	0.000325829	7.86111e-06	1.04136e-07	9.06023e-10	5.73132e-12	2.81163e-14	1.11789e-16	3.71863e-19	1.05998e-21	2.63745e-24	5.8138e-27	1.14903e-29	7	#NUM!	0.0816278	0.228354	0.0932062	0.0178471	0.00225163	0.000217666	1.74846e-05	1.22535e-06	7.73322e-08	4.49158e-09	2.43866e-10	1.25211e-11	6.13347e-13	2.88621e-14
				8	0.00665658		#NUM!	0.00155189	0.0045585	0.000527486	1.83825e-05	3.18441e-07	3.42245e-09	2.57734e-11	1.46668e-13	6.63574e-16	2.47493e-18	7.81732e-21	2.13489e-23	5.1243e-26	1.09543e-28	8	#NUM!	0.014683	0.205379	0.150892	0.041734	0.00688531	0.000822222	7.86275e-05	6.39202e-06	4.59042e-07	2.98936e-08	1.79851e-09	1.01352e-10	5.40606e-12	2.75158e-13
					0.00362628		#NUM!	#NUM!	0.00291546	0.000674725	3.52706e-05	8.14656e-07	1.09444e-08	9.8903e-11	6.56626e-13	3.3952e-15	1.4246e-17	4.99969e-20	1.50194e-22	3.9328e-25	9.10782e-28	9	#NUM!	#NUM!	0.131354	0.193011	0.0800749	0.0176144	0.00262933	0.000301725	2.86168e-05	2.3487e-06	1.72071e-07	1.15027e-08	7.13038e-10	4.14904e-11	2.28777e-12
					0.00199591		#NUM!	#NUM!	0.00125863	0.000679662	5.58307e-05	1.75846e-06	2.99236e-08	3.27345e-10	2.55123e-12	1.51459e-14	7.1751e-17	2.80593e-19	9.29374e-22	2.65991e-24	6.68425e-27	10	#NUM!	#NUM!	0.0567064	0.194423	0.126753	0.0380214	0.00718896	0.000998636	0.000111187	1.04775e-05	8.66648e-07	6.45553e-08	4.41214e-09	2.80617e-10	1.679e-11
					0.000939119		#NUM!	#NUM!	0.000329308	0.000533482	7.3038e-05	3.2206e-06	7.04632e-08	9.42114e-10	8.67758e-12	5.94417e-14	3.19141e-16	1.39487e-18	5.10641e-21	1.60067e-23	4.37218e-26	11	#NUM!	#NUM!	0.0148367	0.152607	0.165818	0.0696357	0.0169283	0.00287412	0.000378183	4.11201e-05	3.85476e-06	3.20916e-07	2.42423e-08	1.68868e-09	1.09824e-10
					0.000443357		#NUM!	#NUM!	3.94902e-05	0.000319872	7.88276e-05	5.02074e-06	1.43647e-07	2.37252e-09	2.60151e-11	2.06717e-13	1.26294e-15	6.18905e-18	2.51065e-20	8.63774e-23	2.5691e-25	12	#NUM!	#NUM!	0.0017792	0.0915021	0.178963	0.108558	0.0345104	0.00723788	0.00113378	0.000143001	1.52545e-05	1.4239e-06	1.19191e-07	9.11268e-09	6.45325e-10
					0.000218367		#NUM!	#NUM!	#NUM!	0.000141632	6.9806e-05	6.6692e-06	2.54415e-07	5.25248e-09	6.91133e-11	6.40707e-13	4.47361e-15	2.46633e-17	1.11166e-19	4.20705e-22	1.36505e-24	13	#NUM!	#NUM!	#NUM!	0.040515	0.158481	0.144201	0.0611216	0.0160238	0.00301207	0.000443223	5.40347e-05	5.67423e-06	5.27752e-07	4.43837e-08	3.42882e-09
					0.000101844		#NUM!	#NUM!	#NUM!	4.3674e-05	5.02263e-05	7.54061e-06	3.9226e-07	1.02579e-08	1.63392e-10	1.77813e-12	1.42547e-14	8.87277e-17	4.45631e-19	1.85946e-21	6.59455e-24	14	#NUM!	#NUM!	#NUM!	0.0124933	0.114029	0.163043	0.094238	0.0312939	0.00712087	0.00123006	0.000172177	2.04134e-05	2.1156e-06	1.9617e-07	1.65647e-08
					4.50694e-05		#NUM!	#NUM!	#NUM!	8.37972e-06	2.89107e-05	7.23408e-06	5.2684e-07	1.77136e-08	3.44849e-10	4.4352e-12	4.10259e-14	2.89411e-16	1.62456e-18	7.49225e-21	2.91018e-23	15	#NUM!	#NUM!	#NUM!	0.00239709	0.0656362	0.156415	0.12657	0.0540393	0.0150291	0.00306815	0.000495533	6.65842e-05	7.71249e-06	7.90421e-07	7.31e-08
					0.992594
																						Number On	FDE:
					Number of Complexes:	0	1	2	3	4	5	6	7	8	9	10	11	12	13	14	15	per spot:	0.61
				0	0.540411	0.532592	0.00776235	5.65669e-05	2.74815e-07	1.00133e-09	2.91883e-12	7.09016e-15	1.47624e-17	2.68946e-20	4.35534e-23	6.34777e-26	8.41061e-29	1.02152e-31	1.14525e-34	1.19226e-37	1.15846e-40	0	0.0231344	0.000535201	1.23816e-05	2.8644e-07	6.62662e-09	1.53303e-10	3.54657e-12	8.20479e-14	1.89813e-15	4.39121e-17	1.01588e-18	2.35018e-20	5.437e-22	1.25782e-23	2.90989e-25
				1	0.0492775		0.0485645	0.000707812	5.15806e-06	2.5059e-08	9.13068e-11	2.66154e-13	6.46517e-16	1.34611e-18	2.45239e-21	3.97143e-24	5.78823e-27	7.66923e-30	9.31471e-33	1.0443e-35	1.08717e-38	1	0.144738	0.00669687	0.000232392	7.16835e-06	2.07294e-07	5.75476e-09	1.55322e-10	4.1066e-12	1.06879e-13	2.74732e-15	6.99134e-17	1.76444e-18	4.4221e-20	1.10172e-21	2.73082e-23
				2	0.117859		0.11394	0.00387481	4.43726e-05	2.93962e-07	1.35673e-09	4.78735e-12	1.36515e-14	3.26346e-17	6.71264e-20	1.21128e-22	1.94648e-25	2.81893e-28	3.71514e-31	4.49183e-34	5.0163e-37	2	0.339578	0.0366611	0.00199917	8.40902e-05	3.08018e-06	1.03512e-07	3.27968e-09	9.95588e-11	2.92548e-12	8.37933e-14	2.35106e-15	6.48546e-17	1.76374e-18	4.73881e-20	1.26003e-21
				3	0.131164		0.118809	0.0121212	0.000231344	2.14567e-06	1.27324e-08	5.49113e-11	1.85053e-13	5.10438e-16	1.18992e-18	2.39979e-21	4.26228e-24	6.76062e-27	9.68476e-30	1.26462e-32	1.51689e-35	3	0.35409	0.114683	0.010423	0.000613787	2.89063e-05	1.18729e-06	4.44579e-08	1.5572e-09	5.18585e-11	1.66011e-12	5.14823e-14	1.5554e-15	4.59777e-17	1.33416e-18	3.81024e-20
				4	0.070981		0.0464573	0.0236985	0.000814153	1.09072e-05	8.46375e-08	4.50907e-10	1.80901e-12	5.78824e-15	1.53545e-17	3.47201e-20	6.83332e-23	1.18961e-25	1.85562e-28	2.62085e-31	3.38092e-34	4	0.138458	0.224221	0.036681	0.00312008	0.000192153	9.74948e-06	4.34604e-07	1.76583e-08	6.69174e-10	2.40184e-11	8.25366e-13	2.73691e-14	8.80945e-16	2.76495e-17	8.49243e-19
				5	0.0317324		#NUM!	0.0296535	0.00203747	4.09438e-05	4.23622e-07	2.82106e-09	1.35815e-11	5.0699e-14	1.53702e-16	3.91002e-19	8.5504e-22	1.63739e-24	2.78629e-27	4.26325e-30	5.92268e-33	5	#NUM!	0.280563	0.0917966	0.0117123	0.00096175	6.09967e-05	3.26287e-06	1.54668e-07	6.6986e-09	2.70484e-10	1.03277e-11	3.76711e-13	1.32277e-14	4.49766e-16	1.4877e-17
				6	0.0270276		#NUM!	0.0231906	0.00371795	0.000117407	1.65647e-06	1.39727e-08	8.1431e-11	3.56843e-13	1.2421e-15	3.56747e-18	8.69291e-21	1.83542e-23	3.4138e-26	5.66793e-29	8.49171e-32	6	#NUM!	0.219415	0.167509	0.0335853	0.00376069	0.000302116	1.95633e-05	1.08863e-06	5.41327e-08	2.46788e-09	1.04998e-10	4.2227e-12	1.62068e-13	5.97958e-15	2.13301e-16
				7	0.0156156		#NUM!	0.0103636	0.0049845	0.000262338	5.18177e-06	5.61978e-08	4.00295e-10	2.07309e-12	8.32616e-15	2.71023e-17	7.38101e-20	1.72247e-22	3.50884e-25	6.3323e-28	1.0246e-30	7	#NUM!	0.0980536	0.224573	0.0750441	0.0117642	0.0012151	9.61683e-05	6.3244e-06	3.62868e-07	1.87486e-08	8.9152e-10	3.96284e-11	1.6658e-12	6.68048e-14	2.57367e-15
				8	0.00737385		#NUM!	0.00202621	0.00487267	0.000461615	1.31703e-05	1.86786e-07	1.64352e-09	1.01329e-11	4.72082e-14	1.74862e-16	5.33941e-19	1.38073e-21	3.0871e-24	6.06643e-27	1.06171e-29	8	#NUM!	0.0191707	0.219534	0.132049	0.0299007	0.00403867	0.000394845	3.09125e-05	2.05741e-06	1.20965e-07	6.44924e-09	3.17663e-10	1.46558e-11	6.39999e-13	2.66688e-14
					0.00405705		#NUM!	#NUM!	0.00338727	0.000641789	2.74664e-05	5.19381e-07	5.71251e-09	4.22637e-11	2.2972e-13	9.72453e-16	3.34055e-18	9.59827e-21	2.36062e-23	5.06054e-26	9.59474e-29	9	#NUM!	#NUM!	0.152611	0.183589	0.062357	0.01123	0.0013724	0.000128934	1.00116e-05	6.72716e-07	4.03491e-08	2.20825e-09	1.12069e-10	5.33879e-12	2.41007e-13
					0.00234058		#NUM!	#NUM!	0.00158941	0.000702677	4.72562e-05	1.21855e-06	1.69764e-08	1.52041e-10	9.70125e-13	4.71515e-15	1.82874e-17	5.85494e-20	1.58767e-22	3.72015e-25	7.65365e-28	10	#NUM!	#NUM!	0.0716096	0.201006	0.107286	0.0263474	0.00407848	0.000463833	4.22796e-05	3.26181e-06	2.20885e-07	1.34703e-08	7.53736e-10	3.9247e-11	1.9225e-12
					0.00112115		#NUM!	#NUM!	0.000452	0.000599486	6.71942e-05	2.42573e-06	4.34501e-08	4.75615e-10	3.58652e-12	2.01136e-14	8.84103e-17	3.16358e-19	9.48161e-22	2.43327e-24	5.44141e-27	11	#NUM!	#NUM!	0.0203645	0.171488	0.152551	0.0524491	0.0104386	0.00145097	0.000156307	1.3914e-05	1.06787e-06	7.27838e-08	4.50133e-09	2.56706e-10	1.36681e-11
					0.000532637		#NUM!	#NUM!	5.89146e-05	0.000390691	7.88239e-05	4.11027e-06	9.62773e-08	1.30184e-09	1.16869e-11	7.60276e-14	3.80278e-16	1.52568e-18	5.06699e-21	1.42721e-23	3.47529e-26	12	#NUM!	#NUM!	0.00265435	0.11176	0.178954	0.088872	0.02313	0.00397155	0.000509332	5.25938e-05	4.59321e-06	3.51011e-07	2.40552e-08	1.50568e-09	8.72948e-11
					0.000270018		#NUM!	#NUM!	#NUM!	0.000188025	7.587e-05	5.93435e-06	1.85338e-07	3.13264e-09	3.37466e-11	2.56125e-13	1.46411e-15	6.60829e-18	2.43855e-20	7.55547e-23	2.00703e-25	13	#NUM!	#NUM!	#NUM!	0.0537861	0.172248	0.128312	0.0445264	0.00955679	0.00147073	0.00017718	1.76843e-05	1.52035e-06	1.15769e-07	7.97091e-09	5.0414e-10
					0.000129964		#NUM!	#NUM!	#NUM!	6.30193e-05	5.93342e-05	7.29295e-06	3.10595e-07	6.64969e-09	8.67153e-11	7.72595e-13	5.07074e-15	2.58401e-17	1.06251e-19	3.62967e-22	1.05388e-24	14	#NUM!	#NUM!	#NUM!	0.0180272	0.134707	0.157688	0.0746185	0.0202863	0.00377919	0.00053446	6.12473e-05	5.94498e-06	5.0442e-07	3.82925e-08	2.6472e-09
					5.83351e-05		#NUM!	#NUM!	#NUM!	1.31425e-05	3.71219e-05	7.60462e-06	4.53415e-07	1.2481e-08	1.98926e-10	2.09459e-12	1.58623e-14	9.16109e-17	4.21009e-19	1.58961e-21	5.055e-24	15	#NUM!	#NUM!	#NUM!	0.00375952	0.084278	0.164427	0.10893	0.0380758	0.00866954	0.00144898	0.000191594	2.10767e-05	1.99871e-06	1.67701e-07	1.26975e-08
					0.991442
																						Number On	FDE:
					Number of Complexes:	0	1	2	3	4	5	6	7	8	9	10	11	12	13	14	15	per spot:	0.63
				0	0.538917	0.532592	0.00628843	3.71244e-05	1.46112e-07	4.31294e-10	1.01848e-12	2.00423e-15	3.38062e-18	4.98946e-21	6.54574e-24	7.72869e-27	8.29585e-30	8.16257e-33	7.41363e-36	6.25245e-39	4.9216e-42	0	0.0187416	0.000351248	6.58295e-06	1.23375e-07	2.31225e-09	4.33353e-11	8.12172e-13	1.52214e-14	2.85274e-16	5.34649e-18	1.00202e-19	1.87794e-21	3.51957e-23	6.59624e-25	1.23624e-26
				1	0.043338		0.0428293	0.000505694	2.98542e-06	1.17498e-08	3.46832e-11	8.19024e-14	1.61173e-16	2.71858e-19	4.01236e-22	5.26386e-25	6.21516e-28	6.67125e-31	6.56407e-34	5.9618e-37	5.02802e-40	1	0.127646	0.00478457	0.000134506	3.36114e-06	7.87414e-08	1.77089e-09	3.87209e-11	8.29362e-13	1.74865e-14	3.64139e-16	7.50702e-18	1.53484e-19	3.11625e-21	6.28961e-23	1.26297e-24
				2	0.11243		0.109388	0.00301367	2.79581e-05	1.50049e-07	5.61024e-10	1.60374e-12	3.70481e-15	7.17485e-18	1.19557e-20	1.74775e-23	2.27525e-26	2.6694e-29	2.85005e-32	2.79157e-35	2.52556e-38	2	0.326014	0.0285134	0.00125963	4.29226e-05	1.2737e-06	3.46759e-08	8.90057e-10	2.18884e-11	5.21051e-13	1.20904e-14	2.74818e-16	6.14143e-18	1.35304e-19	2.94507e-21	6.34387e-23
				3	0.134593		0.12417	0.0102628	0.000158681	1.19228e-06	5.73155e-09	2.00251e-11	5.46709e-14	1.22166e-16	2.30714e-19	3.76946e-22	5.42371e-25	6.9693e-28	8.08797e-31	8.55579e-34	8.31387e-37	3	0.37007	0.0970998	0.00714924	0.000341061	1.30124e-05	4.32981e-07	1.31344e-08	3.72695e-10	1.00549e-11	2.60761e-13	6.55106e-15	1.60341e-16	3.83971e-18	9.02623e-20	2.08833e-21
				4	0.0753139		0.0528564	0.021843	0.000607919	6.59781e-06	4.14763e-08	1.79008e-10	5.81802e-13	1.50809e-15	3.2409e-18	5.9369e-21	9.46584e-24	1.335e-26	1.687e-29	1.93026e-32	2.01724e-35	4	0.15753	0.206665	0.0273893	0.00188736	9.41637e-05	3.87049e-06	1.39774e-07	4.60077e-09	1.41244e-10	4.10698e-12	1.14334e-13	3.0714e-15	8.00891e-17	2.03639e-18	5.06703e-20
				5	0.0314371		#NUM!	0.0297537	0.00165617	2.69619e-05	2.2599e-07	1.21919e-09	4.75505e-12	1.43799e-14	3.53171e-17	7.27832e-20	1.2894e-22	2.00033e-25	2.75756e-28	3.41812e-31	3.84692e-34	5	#NUM!	0.281511	0.0746174	0.00771266	0.000513065	2.63612e-05	1.14237e-06	4.38689e-08	1.53918e-09	5.03494e-11	1.55741e-12	4.60212e-14	1.30913e-15	3.60606e-17	9.66297e-19
				6	0.028706		#NUM!	0.0253309	0.00328996	8.41647e-05	9.61983e-07	6.57373e-09	3.10364e-11	1.10181e-13	3.10695e-16	7.22914e-19	1.42705e-21	2.44094e-24	3.67799e-27	4.94703e-30	6.00432e-33	6	#NUM!	0.239665	0.148226	0.024076	0.00218399	0.000142137	7.45629e-06	3.36131e-07	1.35406e-08	5.00092e-10	1.72367e-11	5.61583e-13	1.7461e-14	5.21904e-16	1.50821e-17
				7	0.0173327		#NUM!	0.0123231	0.00480156	0.000204725	3.27594e-06	2.87823e-08	1.66086e-10	6.9682e-13	2.26723e-15	5.9787e-18	1.31906e-20	2.49372e-23	4.11537e-26	6.01666e-29	7.88676e-32	7	#NUM!	0.116594	0.21633	0.0585633	0.00743738	0.000622329	3.99012e-05	2.1258e-06	9.88097e-08	4.1359e-09	1.59323e-10	5.73725e-12	1.95374e-13	6.34748e-15	1.98105e-16
				8	0.00813393		#NUM!	0.00262283	0.00510977	0.000392159	9.06417e-06	1.04141e-07	7.42339e-10	3.70774e-12	1.3994e-14	4.19923e-17	1.03876e-19	2.17611e-22	3.94158e-25	6.27481e-28	8.89658e-31	8	#NUM!	0.0248156	0.230217	0.11218	0.0205784	0.00225174	0.000178342	1.13113e-05	6.09883e-07	2.90491e-08	1.25467e-09	5.00653e-11	1.87124e-12	6.61983e-14	2.2347e-15
					0.00448129		#NUM!	#NUM!	0.00386685	0.000593538	2.05781e-05	3.15238e-07	2.80885e-09	1.68352e-11	7.41305e-14	2.54223e-16	7.07479e-19	1.64679e-21	3.2811e-24	5.6982e-27	8.75231e-30	9	#NUM!	#NUM!	0.174218	0.169786	0.0467186	0.00681607	0.000674809	5.13593e-05	3.23073e-06	1.75865e-07	8.54533e-09	3.78872e-10	1.55768e-11	6.01152e-13	2.19847e-14
					0.00272202		#NUM!	#NUM!	0.00197523	0.000707433	3.85423e-05	8.05136e-07	9.08701e-09	6.59301e-11	3.408e-13	1.34189e-15	4.21619e-18	1.09355e-20	2.4023e-23	4.5601e-26	7.60032e-29	10	#NUM!	#NUM!	0.0889924	0.202367	0.0875027	0.0174086	0.0021831	0.000201134	1.48526e-05	9.2828e-07	5.09256e-08	2.51592e-09	1.14047e-10	4.81084e-12	1.9091e-13
					0.00132995		#NUM!	#NUM!	0.000611496	0.000657026	5.966e-05	1.74479e-06	2.53186e-08	2.24519e-10	1.37157e-12	6.23137e-15	2.21894e-17	6.43236e-20	1.56179e-22	3.24697e-25	5.88231e-28	11	#NUM!	#NUM!	0.0275505	0.187948	0.135446	0.0377258	0.00608264	0.000684943	5.97755e-05	4.31069e-06	2.68016e-07	1.47988e-08	7.41448e-10	3.42551e-11	1.47756e-12
					0.000632368		#NUM!	#NUM!	8.67664e-05	0.000466133	7.61875e-05	3.21843e-06	6.10726e-08	6.69005e-10	4.86538e-12	2.56412e-14	1.039e-16	3.37699e-19	9.0858e-22	2.07324e-24	4.0898e-27	12	#NUM!	#NUM!	0.00390919	0.133341	0.172969	0.0695887	0.0146723	0.00204094	0.000212041	1.77379e-05	1.25497e-06	7.76936e-08	4.31342e-09	2.18723e-10	1.0273e-11
					0.00032923		#NUM!	#NUM!	#NUM!	0.000244211	7.98305e-05	5.05849e-06	1.27986e-07	1.75249e-09	1.52941e-11	9.40357e-14	4.35474e-16	1.59231e-18	4.76013e-21	1.1948e-23	2.57121e-26	13	#NUM!	#NUM!	#NUM!	0.0698587	0.18124	0.109374	0.0307478	0.00534634	0.000666542	6.50513e-05	5.2599e-06	3.66339e-07	2.25984e-08	1.2605e-09	6.45855e-11
					0.000164073		#NUM!	#NUM!	#NUM!	8.91041e-05	6.79638e-05	6.76744e-06	2.33488e-07	4.04967e-09	4.27821e-11	3.08793e-13	1.64186e-15	6.77807e-18	2.25784e-20	6.2485e-23	1.46976e-25	14	#NUM!	#NUM!	#NUM!	0.025489	0.154299	0.146325	0.0560939	0.0123544	0.00186451	0.000213614	1.98313e-05	1.55942e-06	1.0719e-07	6.59208e-09	3.69185e-10
					7.45793e-05		#NUM!	#NUM!	#NUM!	2.0229e-05	4.62889e-05	7.68196e-06	3.71056e-07	8.27446e-09	1.0684e-10	9.11356e-13	5.59119e-15	2.61597e-17	9.73924e-20	2.97902e-22	7.67454e-25	15	#NUM!	#NUM!	#NUM!	0.00578669	0.10509	0.166099	0.0891439	0.025243	0.00465625	0.000630451	6.75335e-05	6.01851e-06	4.62364e-07	3.14282e-08	1.92774e-09
					0.990202
																						Number On	FDE:
					Number of Complexes:	0	1	2	3	4	5	6	7	8	9	10	11	12	13	14	15	per spot:	0.65
				0	0.537651	0.532592	0.00503509	2.38007e-05	7.50035e-08	1.7727e-10	3.35179e-13	5.28127e-16	7.13268e-19	8.42899e-22	8.85413e-25	8.37064e-28	7.19414e-31	5.66774e-34	4.12173e-37	2.78333e-40	1.75423e-43	0	0.0150062	0.000225188	3.37922e-06	5.07094e-08	7.60958e-10	1.14191e-11	1.71358e-13	2.57145e-15	3.85878e-17	5.79058e-19	8.68948e-21	1.30397e-22	1.95676e-24	2.93637e-26	4.40639e-28
				1	0.0377588		0.0374035	0.000353611	1.67151e-06	5.26744e-09	1.24495e-11	2.35394e-14	3.709e-17	5.00923e-20	5.91962e-23	6.21819e-26	5.87864e-29	5.05239e-32	3.98041e-35	2.89466e-38	1.95471e-41	1	0.111475	0.00334564	7.53083e-05	1.50679e-06	2.82642e-08	5.08967e-10	8.91063e-12	1.52817e-13	2.57987e-15	4.30157e-17	7.10055e-19	1.16239e-20	1.88967e-22	3.05382e-24	4.90997e-26
				2	0.106511		0.104196	0.00229847	1.70732e-05	7.33679e-08	2.19645e-10	5.02734e-13	9.29898e-16	1.44194e-18	1.92388e-21	2.25187e-24	2.34726e-27	2.20501e-30	1.88501e-33	1.47834e-36	1.0709e-39	2	0.310537	0.0217467	0.000769221	2.09875e-05	4.98661e-07	1.08701e-08	2.23402e-10	4.39896e-12	8.38457e-14	1.55778e-15	2.83515e-17	5.07301e-19	8.94896e-21	1.55963e-22	2.68996e-24
				3	0.137647		0.129004	0.00853717	0.000105691	6.35855e-07	2.44747e-09	6.84675e-12	1.49669e-14	2.67789e-17	4.0493e-20	5.29726e-23	6.10287e-26	6.27902e-29	5.83456e-32	4.94189e-35	3.84505e-38	3	0.384475	0.0807734	0.00476184	0.000181892	5.5565e-06	1.4804e-07	3.59571e-09	8.16949e-11	1.76475e-12	3.6645e-14	7.37138e-16	1.4446e-17	2.76992e-19	5.21362e-21	9.65825e-23
				4	0.0801586		0.0598947	0.0198184	0.000441639	3.83784e-06	1.93175e-08	6.67559e-11	1.73723e-13	3.60559e-16	6.20411e-19	9.09994e-22	1.16172e-24	1.31187e-27	1.32736e-30	1.21606e-33	1.01756e-36	4	0.178506	0.18751	0.0198977	0.00109785	4.38567e-05	1.44339e-06	4.1736e-08	1.09996e-09	2.70385e-11	6.29509e-13	1.4032e-14	3.01818e-16	6.30156e-18	1.28292e-19	2.55599e-21
				5	0.030774		#NUM!	0.0294445	0.0013123	1.71058e-05	1.14801e-07	4.95901e-10	1.54862e-12	3.74982e-15	7.37403e-18	1.21679e-20	1.72599e-23	2.14396e-26	2.3665e-29	2.34873e-32	2.11653e-35	5	#NUM!	0.278586	0.0591246	0.00489326	0.000260634	1.07223e-05	3.72046e-07	1.14396e-08	3.21372e-10	8.41743e-12	2.08475e-13	4.93257e-15	1.12348e-16	2.47788e-18	5.31645e-20
				6	0.0302434		#NUM!	0.0273413	0.00284332	5.82412e-05	5.33007e-07	2.91637e-09	1.10247e-11	3.13378e-14	7.07555e-17	1.31819e-19	2.08352e-22	2.85352e-25	3.44269e-28	3.70764e-31	3.60315e-34	6	#NUM!	0.258687	0.128103	0.0166604	0.00121009	6.30575e-05	2.64862e-06	9.56026e-08	3.08364e-09	9.11888e-11	2.51659e-12	6.56502e-14	1.63439e-15	3.9115e-17	9.05063e-19
				7	0.0191903		#NUM!	0.0145077	0.0045261	0.000154517	1.97974e-06	1.39271e-08	6.43482e-11	2.16167e-13	5.63156e-16	1.18906e-18	2.10053e-21	3.17963e-24	4.20148e-27	4.9183e-30	5.16206e-33	7	#NUM!	0.137262	0.20392	0.044201	0.00449461	0.000301132	1.54593e-05	6.59463e-07	2.45433e-08	8.2256e-10	2.53713e-11	7.31531e-13	1.99463e-14	5.18873e-16	1.29664e-17
				8	0.00895021		#NUM!	0.00336785	0.0052535	0.000322831	5.97457e-06	5.49625e-08	3.13698e-10	1.25454e-12	3.79125e-15	9.10907e-18	1.8042e-20	3.02633e-23	4.38905e-26	5.59456e-29	6.35118e-32	8	#NUM!	0.0318645	0.236692	0.0923485	0.0135641	0.0011884	7.53639e-05	3.82724e-06	1.65229e-07	6.3014e-09	2.17922e-10	6.96261e-12	2.08367e-13	5.90218e-15	1.59533e-16
					0.00488413		#NUM!	#NUM!	0.00433623	0.000532927	1.47942e-05	1.81463e-07	1.29463e-09	6.21295e-12	2.1905e-14	6.01488e-17	1.34026e-19	2.49792e-22	3.98498e-25	5.54128e-28	6.81491e-31	9	#NUM!	#NUM!	0.195365	0.152448	0.0335873	0.00392359	0.000311026	1.89539e-05	9.54656e-07	4.16092e-08	1.61885e-09	5.74691e-11	1.89184e-12	5.84597e-14	1.71182e-15
					0.00313944		#NUM!	#NUM!	0.0024159	0.000692806	3.02224e-05	5.05505e-07	4.56818e-09	2.65382e-11	1.09838e-13	3.46285e-16	8.71171e-19	1.80921e-21	3.18229e-24	4.83675e-27	6.4547e-30	10	#NUM!	#NUM!	0.108846	0.198183	0.068614	0.01093	0.00109748	8.09604e-05	4.78692e-06	2.3955e-07	1.05225e-08	4.16241e-10	1.51077e-11	5.1027e-13	1.62133e-14
					0.00156979		#NUM!	#NUM!	0.000815758	0.000701803	5.10248e-05	1.19483e-06	1.38825e-08	9.85704e-11	4.82146e-13	1.75391e-15	5.00075e-18	1.16071e-20	2.25653e-23	3.75633e-26	5.44877e-29	11	#NUM!	#NUM!	0.0367533	0.200757	0.115842	0.0258346	0.00333519	0.00030071	2.10127e-05	1.21331e-06	6.04019e-08	2.67043e-09	1.07127e-10	3.96287e-12	1.36866e-13
					0.000742821		#NUM!	#NUM!	0.000126248	0.000543062	7.10702e-05	2.40389e-06	3.65242e-08	3.20354e-10	1.86544e-12	7.87172e-15	2.55395e-17	6.64646e-20	1.43182e-22	2.61602e-25	4.13198e-28	12	#NUM!	#NUM!	0.00568801	0.155347	0.161351	0.0519767	0.00877472	0.000977308	8.12991e-05	5.44544e-06	3.08481e-07	1.52914e-08	6.79749e-10	2.75986e-11	1.0379e-12
					0.00039575		#NUM!	#NUM!	#NUM!	0.000310321	8.12231e-05	4.12095e-06	8.34839e-08	9.15296e-10	6.39581e-12	3.14869e-14	1.16752e-16	3.41818e-19	8.18185e-22	1.64435e-24	2.83336e-27	13	#NUM!	#NUM!	#NUM!	0.0887699	0.184401	0.0891029	0.0200565	0.00279231	0.00027874	2.17818e-05	1.4102e-06	7.86414e-08	3.88428e-09	1.73477e-10	7.11703e-12
					0.000205098		#NUM!	#NUM!	#NUM!	0.000123495	7.54215e-05	6.01322e-06	1.66116e-07	2.30692e-09	1.95137e-11	1.12774e-13	4.80114e-16	1.58701e-18	4.23286e-21	9.37952e-24	1.76651e-26	14	#NUM!	#NUM!	#NUM!	0.0353268	0.17123	0.130017	0.0399083	0.00703776	0.000850441	7.80142e-05	5.79908e-06	3.65121e-07	2.00952e-08	9.89526e-10	4.43725e-11
					9.43452e-05		#NUM!	#NUM!	#NUM!	3.05797e-05	5.60274e-05	7.44494e-06	2.87934e-07	5.14114e-09	5.31517e-11	3.63026e-13	1.78328e-15	6.68057e-18	1.99146e-20	4.87735e-23	1.00607e-25	15	#NUM!	#NUM!	#NUM!	0.00874759	0.127199	0.160974	0.0691745	0.0156841	0.00231644	0.000251132	2.15394e-05	1.53698e-06	9.45431e-08	5.14553e-09	2.52712e-10
					0.988885
																						Number On	FDE:
					Number of Complexes:	0	1	2	3	4	5	6	7	8	9	10	11	12	13	14	15	per spot:	0.67
				0	0.536586	0.532592	0.00397915	1.48647e-05	3.70196e-08	6.91462e-11	1.03322e-13	1.28659e-16	1.37321e-19	1.28246e-22	1.06463e-25	7.95416e-29	5.40254e-32	3.36367e-35	1.93315e-38	1.03165e-41	5.13854e-45	0	0.0118592	0.000140641	1.66789e-06	1.97799e-08	2.34573e-10	2.78186e-12	3.29906e-14	3.91243e-16	4.63983e-18	5.50247e-20	6.52549e-22	7.73872e-24	9.17751e-26	1.08838e-27	1.29073e-29
				1	0.0377588		0.0374035	0.000353611	1.67151e-06	5.26744e-09	1.24495e-11	2.35394e-14	3.709e-17	5.00923e-20	5.91962e-23	6.21819e-26	5.87864e-29	5.05239e-32	3.98041e-35	2.89466e-38	1.95471e-41	1	0.111475	0.00334564	7.53083e-05	1.50679e-06	2.82642e-08	5.08967e-10	8.91063e-12	1.52817e-13	2.57987e-15	4.30157e-17	7.10055e-19	1.16239e-20	1.88967e-22	3.05382e-24	4.90997e-26
				2	0.106511		0.104196	0.00229847	1.70732e-05	7.33679e-08	2.19645e-10	5.02734e-13	9.29898e-16	1.44194e-18	1.92388e-21	2.25187e-24	2.34726e-27	2.20501e-30	1.88501e-33	1.47834e-36	1.0709e-39	2	0.310537	0.0217467	0.000769221	2.09875e-05	4.98661e-07	1.08701e-08	2.23402e-10	4.39896e-12	8.38457e-14	1.55778e-15	2.83515e-17	5.07301e-19	8.94896e-21	1.55963e-22	2.68996e-24
				3	0.137647		0.129004	0.00853717	0.000105691	6.35855e-07	2.44747e-09	6.84675e-12	1.49669e-14	2.67789e-17	4.0493e-20	5.29726e-23	6.10287e-26	6.27902e-29	5.83456e-32	4.94189e-35	3.84505e-38	3	0.384475	0.0807734	0.00476184	0.000181892	5.5565e-06	1.4804e-07	3.59571e-09	8.16949e-11	1.76475e-12	3.6645e-14	7.37138e-16	1.4446e-17	2.76992e-19	5.21362e-21	9.65825e-23
				4	0.0801586		0.0598947	0.0198184	0.000441639	3.83784e-06	1.93175e-08	6.67559e-11	1.73723e-13	3.60559e-16	6.20411e-19	9.09994e-22	1.16172e-24	1.31187e-27	1.32736e-30	1.21606e-33	1.01756e-36	4	0.178506	0.18751	0.0198977	0.00109785	4.38567e-05	1.44339e-06	4.1736e-08	1.09996e-09	2.70385e-11	6.29509e-13	1.4032e-14	3.01818e-16	6.30156e-18	1.28292e-19	2.55599e-21
				5	0.030774		#NUM!	0.0294445	0.0013123	1.71058e-05	1.14801e-07	4.95901e-10	1.54862e-12	3.74982e-15	7.37403e-18	1.21679e-20	1.72599e-23	2.14396e-26	2.3665e-29	2.34873e-32	2.11653e-35	5	#NUM!	0.278586	0.0591246	0.00489326	0.000260634	1.07223e-05	3.72046e-07	1.14396e-08	3.21372e-10	8.41743e-12	2.08475e-13	4.93257e-15	1.12348e-16	2.47788e-18	5.31645e-20
				6	0.0302434		#NUM!	0.0273413	0.00284332	5.82412e-05	5.33007e-07	2.91637e-09	1.10247e-11	3.13378e-14	7.07555e-17	1.31819e-19	2.08352e-22	2.85352e-25	3.44269e-28	3.70764e-31	3.60315e-34	6	#NUM!	0.258687	0.128103	0.0166604	0.00121009	6.30575e-05	2.64862e-06	9.56026e-08	3.08364e-09	9.11888e-11	2.51659e-12	6.56502e-14	1.63439e-15	3.9115e-17	9.05063e-19
				7	0.0191903		#NUM!	0.0145077	0.0045261	0.000154517	1.97974e-06	1.39271e-08	6.43482e-11	2.16167e-13	5.63156e-16	1.18906e-18	2.10053e-21	3.17963e-24	4.20148e-27	4.9183e-30	5.16206e-33	7	#NUM!	0.137262	0.20392	0.044201	0.00449461	0.000301132	1.54593e-05	6.59463e-07	2.45433e-08	8.2256e-10	2.53713e-11	7.31531e-13	1.99463e-14	5.18873e-16	1.29664e-17
				8	0.00895021		#NUM!	0.00336785	0.0052535	0.000322831	5.97457e-06	5.49625e-08	3.13698e-10	1.25454e-12	3.79125e-15	9.10907e-18	1.8042e-20	3.02633e-23	4.38905e-26	5.59456e-29	6.35118e-32	8	#NUM!	0.0318645	0.236692	0.0923485	0.0135641	0.0011884	7.53639e-05	3.82724e-06	1.65229e-07	6.3014e-09	2.17922e-10	6.96261e-12	2.08367e-13	5.90218e-15	1.59533e-16
					0.00488413		#NUM!	#NUM!	0.00433623	0.000532927	1.47942e-05	1.81463e-07	1.29463e-09	6.21295e-12	2.1905e-14	6.01488e-17	1.34026e-19	2.49792e-22	3.98498e-25	5.54128e-28	6.81491e-31	9	#NUM!	#NUM!	0.195365	0.152448	0.0335873	0.00392359	0.000311026	1.89539e-05	9.54656e-07	4.16092e-08	1.61885e-09	5.74691e-11	1.89184e-12	5.84597e-14	1.71182e-15
					0.00313944		#NUM!	#NUM!	0.0024159	0.000692806	3.02224e-05	5.05505e-07	4.56818e-09	2.65382e-11	1.09838e-13	3.46285e-16	8.71171e-19	1.80921e-21	3.18229e-24	4.83675e-27	6.4547e-30	10	#NUM!	#NUM!	0.108846	0.198183	0.068614	0.01093	0.00109748	8.09604e-05	4.78692e-06	2.3955e-07	1.05225e-08	4.16241e-10	1.51077e-11	5.1027e-13	1.62133e-14
					0.00156979		#NUM!	#NUM!	0.000815758	0.000701803	5.10248e-05	1.19483e-06	1.38825e-08	9.85704e-11	4.82146e-13	1.75391e-15	5.00075e-18	1.16071e-20	2.25653e-23	3.75633e-26	5.44877e-29	11	#NUM!	#NUM!	0.0367533	0.200757	0.115842	0.0258346	0.00333519	0.00030071	2.10127e-05	1.21331e-06	6.04019e-08	2.67043e-09	1.07127e-10	3.96287e-12	1.36866e-13
					0.000742821		#NUM!	#NUM!	0.000126248	0.000543062	7.10702e-05	2.40389e-06	3.65242e-08	3.20354e-10	1.86544e-12	7.87172e-15	2.55395e-17	6.64646e-20	1.43182e-22	2.61602e-25	4.13198e-28	12	#NUM!	#NUM!	0.00568801	0.155347	0.161351	0.0519767	0.00877472	0.000977308	8.12991e-05	5.44544e-06	3.08481e-07	1.52914e-08	6.79749e-10	2.75986e-11	1.0379e-12
					0.00039575		#NUM!	#NUM!	#NUM!	0.000310321	8.12231e-05	4.12095e-06	8.34839e-08	9.15296e-10	6.39581e-12	3.14869e-14	1.16752e-16	3.41818e-19	8.18185e-22	1.64435e-24	2.83336e-27	13	#NUM!	#NUM!	#NUM!	0.0887699	0.184401	0.0891029	0.0200565	0.00279231	0.00027874	2.17818e-05	1.4102e-06	7.86414e-08	3.88428e-09	1.73477e-10	7.11703e-12
					0.000205098		#NUM!	#NUM!	#NUM!	0.000123495	7.54215e-05	6.01322e-06	1.66116e-07	2.30692e-09	1.95137e-11	1.12774e-13	4.80114e-16	1.58701e-18	4.23286e-21	9.37952e-24	1.76651e-26	14	#NUM!	#NUM!	#NUM!	0.0353268	0.17123	0.130017	0.0399083	0.00703776	0.000850441	7.80142e-05	5.79908e-06	3.65121e-07	2.00952e-08	9.89526e-10	4.43725e-11
					9.43452e-05		#NUM!	#NUM!	#NUM!	3.05797e-05	5.60274e-05	7.44494e-06	2.87934e-07	5.14114e-09	5.31517e-11	3.63026e-13	1.78328e-15	6.68057e-18	1.99146e-20	4.87735e-23	1.00607e-25	15	#NUM!	#NUM!	#NUM!	0.00874759	0.127199	0.160974	0.0691745	0.0156841	0.00231644	0.000251132	2.15394e-05	1.53698e-06	9.45431e-08	5.14553e-09	2.52712e-10
					0.98782
																						Number On	FDE:
					Number of Complexes:	0	1	2	3	4	5	6	7	8	9	10	11	12	13	14	15	per spot:	0.69
				0	0.5357	0.532592	0.00309872	9.01445e-06	1.74826e-08	2.54292e-11	2.95903e-14	2.86937e-17	2.38493e-20	1.73449e-23	1.12129e-26	6.52386e-30	3.45064e-33	1.67304e-36	7.48772e-40	3.11178e-43	1.20699e-46	0	0.00923521	8.52891e-05	7.87663e-07	7.27423e-09	6.71791e-11	6.20413e-13	5.72964e-15	5.29144e-17	4.88676e-19	4.51303e-21	4.16787e-23	3.84912e-25	3.55474e-27	3.28288e-29	3.03181e-31
				1	0.0277496		0.0275886	0.000160515	4.66954e-07	9.05607e-10	1.31725e-12	1.5328e-15	1.48635e-18	1.23541e-21	8.98478e-25	5.80834e-28	3.3794e-31	1.78745e-34	8.66643e-38	3.87868e-41	1.61192e-44	1	0.0822232	0.0015187	2.10382e-05	2.59056e-07	2.99055e-09	3.3142e-11	3.57086e-13	3.76887e-15	3.91571e-17	4.01805e-19	4.08183e-21	4.11235e-23	4.11433e-25	4.09195e-27	4.04893e-29
				2	0.0933664		0.0921102	0.00125047	5.71642e-06	1.51178e-08	2.78534e-11	3.92347e-14	4.46624e-17	4.26215e-20	3.49972e-23	2.52101e-26	1.61721e-29	9.34952e-33	4.9189e-36	2.37413e-39	1.05841e-42	2	0.274519	0.0118311	0.000257549	4.32457e-06	6.32357e-08	8.48329e-10	1.07299e-11	1.30026e-13	1.52523e-15	1.74396e-17	1.95335e-19	2.15102e-21	2.33521e-23	2.50467e-25	2.65858e-27
				3	0.142289		0.13668	0.00556659	4.24121e-05	1.5703e-07	3.71978e-10	6.40411e-13	8.61552e-16	9.48673e-19	8.82831e-22	7.10761e-25	5.03942e-28	3.1909e-31	1.82475e-34	9.51183e-38	4.55457e-41	3	0.407351	0.0526676	0.00191084	4.49197e-05	8.44502e-07	1.38469e-08	2.06982e-10	2.89413e-12	3.84752e-14	4.91685e-16	6.0869e-18	7.34124e-20	8.66288e-22	1.00348e-23	1.14405e-25
				4	0.0917569		0.0760556	0.0154877	0.000212403	1.13594e-06	3.51879e-09	7.48351e-12	1.19853e-14	1.53088e-17	1.62113e-20	1.46337e-23	1.14972e-26	7.99012e-30	4.97539e-33	2.80522e-36	1.44461e-39	4	0.226671	0.146535	0.00956963	0.000324944	7.98872e-06	1.61808e-07	2.87939e-09	4.67029e-11	7.06517e-13	1.01232e-14	1.3887e-16	1.83827e-18	2.36203e-20	2.95947e-22	3.62866e-24
				5	0.0283406		#NUM!	0.0275781	0.000756428	6.06809e-06	2.50629e-08	6.66274e-11	1.28049e-13	1.90817e-16	2.30933e-19	2.34516e-22	2.04724e-25	1.56503e-28	1.06313e-31	6.49364e-35	3.60126e-38	5	#NUM!	0.260927	0.0340802	0.00173583	5.69003e-05	1.44061e-06	3.07631e-08	5.82129e-10	1.00645e-11	1.62232e-13	2.47277e-15	3.60064e-17	5.04713e-19	6.85069e-21	9.04589e-23
				6	0.0326809		#NUM!	0.0306917	0.00196427	2.47617e-05	1.39463e-07	4.69616e-10	1.09255e-12	1.91125e-15	2.65573e-18	3.04493e-21	2.9619e-24	2.49648e-27	1.85362e-30	1.22855e-33	7.34773e-37	6	#NUM!	0.290386	0.0884987	0.0070833	0.000316623	1.0154e-05	2.62478e-07	5.83067e-09	1.15741e-10	2.1064e-12	3.57755e-14	5.74359e-16	8.79992e-18	1.29611e-19	1.84565e-21
				7	0.0233451		#NUM!	0.0195183	0.0037475	7.87355e-05	6.20834e-07	2.68785e-09	7.64282e-12	1.58008e-14	2.53335e-17	3.29189e-20	3.57885e-23	3.33401e-26	2.71123e-29	1.95323e-32	1.26164e-35	7	#NUM!	0.18467	0.168841	0.0225229	0.00140948	5.81164e-05	1.83614e-06	4.82038e-08	1.10407e-09	2.27724e-11	4.32273e-13	7.67048e-15	1.28714e-16	2.06063e-18	3.16908e-20
				8	0.0108432		#NUM!	0.00543048	0.00521326	0.000197156	2.24552e-06	1.27131e-08	4.4655e-11	1.09905e-13	2.04404e-16	3.02243e-19	3.68419e-22	3.80319e-25	3.39451e-28	2.66285e-31	1.86042e-34	8	#NUM!	0.0513798	0.234879	0.0563981	0.005098	0.000274881	1.07281e-05	3.35289e-07	8.90828e-09	2.09083e-10	4.44997e-12	8.74991e-14	1.61152e-15	2.80927e-17	4.67312e-19
					0.00555399		#NUM!	#NUM!	0.00515721	0.000390072	6.66411e-06	5.03055e-08	2.20874e-10	6.52339e-13	1.41545e-15	2.39195e-18	3.28012e-21	3.76229e-24	3.69381e-27	3.16106e-30	2.39253e-33	9	#NUM!	#NUM!	0.232354	0.111583	0.0151296	0.0010877	5.30637e-05	1.9901e-06	6.16875e-08	1.65468e-09	3.96191e-11	8.65583e-13	1.75361e-14	3.33488e-16	6.00973e-18
					0.00406793		#NUM!	#NUM!	0.00344368	0.000607758	1.63163e-05	1.67955e-07	9.34084e-10	3.33956e-12	8.50637e-15	1.65044e-17	2.55532e-20	3.26591e-23	3.53533e-26	3.30688e-29	2.71591e-32	10	#NUM!	#NUM!	0.155152	0.173854	0.037043	0.00363152	0.000224408	1.0188e-05	3.70722e-07	1.14173e-08	3.08646e-10	7.51382e-12	1.67838e-13	3.48871e-15	6.82201e-17
					0.00216499		#NUM!	#NUM!	0.00139363	0.000737864	3.30154e-05	4.75792e-07	3.40215e-09	1.48664e-11	4.4752e-14	1.00188e-16	1.758e-19	2.51121e-22	3.00452e-25	3.07802e-28	2.74777e-31	11	#NUM!	#NUM!	0.0627889	0.211072	0.0749551	0.0102875	0.000817345	4.53532e-05	1.95037e-06	6.93074e-08	2.12341e-09	5.77749e-11	1.42637e-12	3.24726e-14	6.90204e-16
					0.000999078		#NUM!	#NUM!	0.000258496	0.00068431	5.51145e-05	1.14727e-06	1.07277e-08	5.79071e-11	2.07519e-13	5.38916e-16	1.07607e-18	1.72342e-21	2.28489e-24	2.56915e-27	2.49737e-30	12	#NUM!	#NUM!	0.0116463	0.195752	0.125127	0.0248063	0.00257727	0.000176658	9.04404e-06	3.72807e-07	1.29973e-08	3.96503e-10	1.08473e-11	2.71042e-13	6.27306e-15
					0.000546537		#NUM!	#NUM!	#NUM!	0.000468659	7.54918e-05	2.35717e-06	2.93882e-08	1.98292e-10	8.52735e-13	2.58359e-15	5.89566e-18	1.06228e-20	1.56483e-23	1.93547e-26	2.05243e-29	13	#NUM!	#NUM!	#NUM!	0.134064	0.171389	0.0509667	0.00706032	0.000604933	3.71636e-05	1.78725e-06	7.12111e-08	2.44396e-09	7.42895e-11	2.04189e-12	5.15543e-14
					0.000311739		#NUM!	#NUM!	#NUM!	0.000223531	8.40151e-05	4.12234e-06	7.00846e-08	5.98988e-10	3.11818e-12	1.10904e-14	2.90572e-17	5.91105e-20	9.7027e-23	1.32317e-25	1.53365e-28	14	#NUM!	#NUM!	#NUM!	0.0639428	0.19074	0.089133	0.0168374	0.00182734	0.000135895	7.67201e-06	3.50969e-07	1.35994e-08	4.60629e-10	1.39592e-11	3.85232e-13
					0.000147403		#NUM!	#NUM!	#NUM!	6.63382e-05	7.48005e-05	6.11702e-06	1.45595e-07	1.59988e-09	1.01793e-11	4.27874e-14	1.29351e-16	2.98222e-19	5.47107e-22	8.24631e-25	1.04684e-27	15	#NUM!	#NUM!	#NUM!	0.0189766	0.16982	0.132262	0.0349783	0.00488077	0.000443633	2.95991e-05	1.56238e-06	6.86113e-08	2.59735e-09	8.69973e-11	2.62952e-12
					0.986071
																						Number On	FDE:
					Number of Complexes:	0	1	2	3	4	5	6	7	8	9	10	11	12	13	14	15	per spot:	0.71
				0	0.53497	0.532592	0.00237316	5.28725e-06	7.85309e-09	8.74809e-12	7.79607e-15	5.78972e-18	3.68546e-21	2.05274e-24	1.01631e-27	4.52853e-31	1.83441e-34	6.81158e-38	2.33473e-41	7.4309e-45	2.20741e-48	0	0.00707281	5.00246e-05	3.53815e-07	2.50246e-09	1.76995e-11	1.25185e-13	8.85409e-16	6.26233e-18	4.42923e-20	3.13271e-22	2.2157e-24	1.56713e-26	1.1084e-28	7.83949e-31	5.54472e-33
				1	0.0233444		0.0232406	0.000103557	2.30719e-07	3.42684e-10	3.81739e-13	3.40196e-16	2.52645e-19	1.60822e-22	8.95751e-26	4.43483e-29	1.9761e-32	8.00478e-36	2.97236e-39	1.0188e-42	3.24261e-46	1	0.0692648	0.000979793	1.03948e-05	9.80276e-08	8.66663e-10	7.35569e-12	6.06963e-14	4.90621e-16	3.90383e-18	3.06789e-20	2.38685e-22	1.84164e-24	1.41111e-26	1.07482e-28	8.14501e-31
				2	0.0862396		0.0853491	0.000887377	3.10674e-06	6.29239e-09	8.87872e-12	9.57827e-15	8.35034e-18	6.10291e-21	3.83783e-24	2.11725e-27	1.04018e-30	4.60551e-34	1.85567e-37	6.85935e-41	2.34195e-44	2	0.254369	0.00839581	0.000139972	1.79999e-06	2.01574e-08	2.07101e-10	2.00612e-12	1.86182e-14	1.67259e-16	1.46465e-18	1.25639e-20	1.05958e-22	8.80968e-25	7.23651e-27	5.88266e-29
				3	0.143676		0.139305	0.00434509	2.53539e-05	7.18923e-08	1.30425e-10	1.71968e-13	1.77181e-16	1.49416e-19	1.06489e-22	6.56591e-26	3.56531e-29	1.72892e-32	7.572e-36	3.02285e-39	1.10852e-42	3	0.415177	0.0411105	0.0011423	2.05654e-05	2.96105e-07	3.71829e-09	4.25666e-11	4.55826e-13	4.64095e-15	4.54211e-17	4.30638e-19	3.97769e-21	3.59475e-23	3.18906e-25	2.78446e-27
				4	0.0987022		0.0852645	0.0132975	0.000139665	5.7204e-07	1.3571e-09	2.21039e-12	2.71117e-15	2.65213e-18	2.15089e-21	1.48695e-24	8.94708e-28	4.76198e-31	2.27095e-34	9.80601e-38	3.8674e-41	4	0.254117	0.125812	0.00629249	0.000163637	3.08102e-06	4.77929e-08	6.51342e-10	8.0909e-12	9.37393e-14	1.02863e-15	1.08068e-17	1.09558e-19	1.07812e-21	1.03452e-23	9.7144e-26
				5	0.0265952		#NUM!	0.0260447	0.000547101	3.36123e-06	1.06322e-08	2.16466e-11	3.18609e-14	3.63617e-17	3.37022e-20	2.62114e-23	1.75239e-26	1.02596e-29	5.33751e-33	2.49681e-36	1.06047e-39	5	#NUM!	0.246419	0.0246492	0.000961507	2.41382e-05	4.68041e-07	7.65439e-09	1.10929e-10	1.4688e-12	1.81323e-14	2.11664e-16	2.3604e-18	2.53395e-20	2.6341e-22	2.66376e-24
				6	0.0334602		#NUM!	0.0318823	0.0015627	1.50869e-05	6.50761e-08	1.67823e-10	2.99017e-13	4.00605e-16	4.26313e-19	3.74341e-22	2.78872e-25	1.80015e-28	1.02364e-31	5.19595e-35	2.37996e-38	6	#NUM!	0.301651	0.0704061	0.00431573	0.000147743	3.62866e-06	7.18369e-08	1.22213e-09	1.85794e-11	2.58958e-13	3.36837e-15	4.14156e-17	4.85964e-19	5.48165e-21	5.97814e-23
				7	0.0256343		#NUM!	0.0223019	0.00327936	5.27669e-05	3.18649e-07	1.05654e-09	2.30081e-12	3.64294e-15	4.47314e-18	4.45152e-21	3.70639e-24	2.64436e-27	1.64689e-30	9.08652e-34	4.49496e-37	7	#NUM!	0.211007	0.147749	0.0150944	0.000723429	2.28445e-05	5.52755e-07	1.11136e-08	1.94947e-10	3.07944e-12	4.47679e-14	6.08381e-16	7.81852e-18	9.58614e-20	1.12907e-21
				8	0.0119897		#NUM!	0.00682515	0.00501798	0.000145337	1.26773e-06	5.49674e-09	1.47867e-11	2.78716e-14	3.96991e-17	4.49565e-20	4.19685e-23	3.31798e-26	2.26803e-29	1.36259e-32	7.29074e-36	8	#NUM!	0.0645754	0.226081	0.0415747	0.00287813	0.00011885	3.5524e-06	8.50285e-08	1.73015e-09	3.10997e-11	5.06919e-13	7.63361e-15	1.07673e-16	1.43751e-18	1.83134e-20
					0.00578063		#NUM!	#NUM!	0.00546018	0.000316288	4.13833e-06	2.39245e-08	8.04485e-11	1.81967e-13	3.02383e-16	3.91345e-19	4.11002e-22	3.61037e-25	2.71468e-28	1.77919e-31	1.03132e-34	9	#NUM!	#NUM!	0.246004	0.0904768	0.00939526	0.000517295	1.93273e-05	5.55128e-07	1.31783e-08	2.70722e-10	4.96431e-12	8.3063e-14	1.28878e-15	1.87702e-17	2.59054e-19
					0.00456369		#NUM!	#NUM!	0.00401041	0.000542052	1.11449e-05	8.78608e-08	3.74224e-10	1.02466e-12	1.99885e-15	2.97018e-18	3.52186e-21	3.44728e-24	2.85791e-27	2.0473e-30	1.28773e-33	10	#NUM!	#NUM!	0.180686	0.155058	0.0253024	0.00189972	8.99051e-05	3.12595e-06	8.71133e-08	2.05469e-09	4.2539e-11	7.93109e-13	1.35677e-14	2.15987e-16	3.2346e-18
					0.00253415		#NUM!	#NUM!	0.0017852	0.000723869	2.48054e-05	2.73773e-07	1.49924e-09	5.0173e-12	1.1567e-14	1.98322e-17	2.66513e-20	2.9156e-23	2.67156e-26	2.09607e-29	1.43305e-32	11	#NUM!	#NUM!	0.0804306	0.207069	0.0563157	0.00591951	0.000360184	1.53064e-05	5.0411e-07	1.37194e-08	3.21909e-10	6.70786e-12	1.2683e-13	2.21133e-15	3.59963e-17
					0.00114893		#NUM!	#NUM!	0.000364221	0.000738429	4.55478e-05	7.26128e-07	5.19996e-09	2.14965e-11	5.89985e-14	1.17341e-16	1.79437e-19	2.20094e-22	2.23474e-25	1.92441e-28	1.43264e-31	12	#NUM!	#NUM!	0.0164097	0.211234	0.103407	0.0157003	0.00124926	6.55798e-05	2.57125e-06	8.1173e-08	2.16734e-09	5.06366e-11	1.06093e-12	2.03023e-14	3.5986e-16
					0.000626551		#NUM!	#NUM!	#NUM!	0.00055627	6.86237e-05	1.64101e-06	1.56689e-08	8.09684e-11	2.66667e-13	6.18762e-16	1.08138e-18	1.4922e-21	1.68347e-24	1.59466e-27	1.29507e-30	13	#NUM!	#NUM!	#NUM!	0.159126	0.155797	0.0354818	0.00376434	0.000247012	1.16218e-05	4.28042e-07	1.30615e-08	3.43308e-10	7.99215e-12	1.68234e-13	3.25306e-15
					0.000379039		#NUM!	#NUM!	#NUM!	0.000291836	8.40049e-05	3.15672e-06	4.11018e-08	2.69031e-10	1.07258e-12	2.92159e-15	5.86236e-18	9.13332e-21	1.14816e-23	1.19914e-26	1.06445e-29	14	#NUM!	#NUM!	#NUM!	0.0834822	0.190717	0.0682545	0.00987445	0.000820736	4.67448e-05	2.02108e-06	7.08089e-08	2.10128e-09	5.4508e-11	1.26507e-12	2.67375e-14
					0.00018278		#NUM!	#NUM!	#NUM!	9.52662e-05	8.22669e-05	5.15235e-06	9.392e-08	7.90393e-10	3.85142e-12	1.23983e-14	2.87054e-17	5.06847e-20	7.12122e-23	8.22029e-26	7.99193e-29	15	#NUM!	#NUM!	#NUM!	0.0272517	0.186771	0.111404	0.0225637	0.00241126	0.000167851	8.57679e-06	3.46719e-07	1.16609e-08	3.38075e-10	8.67228e-12	2.00747e-13
					0.984612
																						Number On	FDE:
					Number of Complexes:	0	1	2	3	4	5	6	7	8	9	10	11	12	13	14	15	per spot:	0.73
				0	0.534378	0.532592	0.00178316	2.98508e-06	3.33143e-09	2.78847e-12	1.8672e-15	1.04192e-18	4.98349e-22	2.08564e-25	7.75875e-29	2.59769e-32	7.90661e-36	2.206e-39	5.68142e-43	1.3587e-46	3.0327e-50	0	0.00531441	2.8243e-05	1.50095e-07	7.97664e-10	4.23912e-12	2.25284e-14	1.19725e-16	6.36269e-19	3.38139e-21	1.79701e-23	9.55005e-26	5.07529e-28	2.69722e-30	1.43341e-32	7.61773e-35
				1	0.0193492		0.0192845	6.45661e-05	1.08086e-07	1.20627e-10	1.00967e-13	6.76092e-17	3.77268e-20	1.80446e-23	7.55185e-27	2.80935e-30	9.40594e-34	2.86289e-37	7.98766e-41	2.05718e-44	4.91971e-48	1	0.0574744	0.000610885	4.86974e-06	3.45064e-08	2.29226e-10	1.46184e-12	9.06364e-15	5.5049e-17	3.29122e-19	1.94343e-21	1.1361e-23	6.5866e-26	3.79209e-28	2.17029e-30	1.23577e-32
				2	0.0788221		0.0782095	0.000610987	1.60728e-06	2.44605e-09	2.59336e-12	2.10215e-15	1.37703e-18	7.56203e-22	3.57314e-25	1.48115e-28	5.46764e-32	1.819e-35	5.50705e-39	1.52955e-42	3.92392e-46	2	0.23309	0.00578078	7.24148e-05	6.99713e-07	5.88772e-09	4.54525e-11	3.30823e-13	2.30696e-15	1.55724e-17	1.02462e-19	6.60412e-22	4.18493e-24	2.61443e-26	1.61365e-28	9.85638e-31
				3	0.144289		0.14097	0.00330386	1.44854e-05	3.08625e-08	4.20701e-11	4.16796e-14	3.22667e-17	2.04455e-20	1.09488e-23	5.0725e-27	2.0696e-30	7.54098e-34	2.48157e-37	7.44381e-41	2.0511e-44	3	0.420138	0.031259	0.000652627	8.82847e-06	9.55119e-08	9.01194e-10	7.75187e-12	6.23734e-14	4.77168e-16	3.50901e-18	2.49978e-20	1.73494e-22	1.17811e-24	7.8531e-27	5.15209e-29
				4	0.10654		0.0952854	0.0111658	8.81194e-05	2.7119e-07	4.83416e-10	5.91619e-13	5.45247e-16	4.0077e-19	2.4422e-22	1.26859e-25	5.73548e-29	2.29371e-32	8.21905e-36	2.66668e-39	7.90242e-43	4	0.283982	0.105644	0.00397015	7.75761e-05	1.0975e-06	1.27919e-08	1.30992e-10	1.22263e-12	1.06435e-14	8.77578e-17	6.92764e-19	5.2771e-21	3.90194e-23	2.8133e-25	1.98498e-27
				5	0.0245342		#NUM!	0.0241512	0.000381198	1.75972e-06	4.18245e-09	6.39825e-12	7.0761e-15	6.06795e-18	4.2259e-21	2.46953e-24	1.24056e-27	5.45734e-31	2.1333e-34	7.4983e-38	2.39297e-41	5	#NUM!	0.228504	0.0171746	0.000503383	9.49543e-06	1.38343e-07	1.69999e-09	1.85116e-11	1.84172e-13	1.70835e-15	1.49842e-17	1.25556e-19	1.01277e-21	7.91059e-24	6.01083e-26
				6	0.0338601		#NUM!	0.0326489	0.00120242	8.72257e-06	2.82702e-08	5.478e-11	7.33381e-14	7.38267e-17	5.90322e-20	3.89484e-23	2.18018e-26	1.05744e-29	4.51812e-33	1.72322e-36	5.93073e-40	6	#NUM!	0.308903	0.0541741	0.00249516	6.41821e-05	1.18445e-06	1.7619e-08	2.25224e-10	2.57272e-12	2.69434e-14	2.63334e-16	2.43284e-18	2.14495e-20	1.81797e-22	1.48972e-24
				7	0.0280412		#NUM!	0.0252208	0.00278656	3.36903e-05	1.52869e-07	3.80852e-10	6.2318e-13	7.41392e-16	6.84024e-19	5.11482e-22	3.1999e-25	1.71541e-28	8.02743e-32	3.32791e-35	1.23698e-38	7	#NUM!	0.238624	0.125546	0.0096374	0.000347059	8.23475e-06	1.49715e-07	2.26178e-09	2.98109e-11	3.53829e-13	3.86502e-15	3.94661e-17	3.81097e-19	3.51089e-21	3.10713e-23
				8	0.0133356		#NUM!	0.00852371	0.00470878	0.000102475	6.71632e-07	2.18813e-09	4.42284e-12	6.26408e-15	6.70407e-18	5.70444e-21	4.00135e-24	2.37695e-27	1.22084e-30	5.51108e-34	2.21568e-37	8	#NUM!	0.080646	0.21215	0.0293138	0.00152481	4.73117e-05	1.06256e-06	1.91099e-08	2.92174e-10	3.94617e-12	4.83306e-14	5.46861e-16	5.79585e-18	5.81411e-20	5.5655e-22
					0.00590699		#NUM!	#NUM!	0.00565828	0.000246277	2.42119e-06	1.05175e-08	2.65735e-11	4.51632e-14	5.63914e-17	5.48378e-20	4.32739e-23	2.85626e-26	1.61372e-29	7.94684e-33	3.46121e-36	9	#NUM!	#NUM!	0.254929	0.0704495	0.00549684	0.000227408	6.38411e-06	1.3778e-07	2.45763e-09	3.79352e-11	5.22686e-13	6.57133e-15	7.66101e-17	8.3838e-19	8.6941e-21
					0.00506284		#NUM!	#NUM!	0.0045895	0.000466102	7.2008e-06	4.26541e-08	1.36509e-10	2.80848e-13	4.11657e-16	4.59622e-19	4.09499e-22	3.01176e-25	1.8761e-28	1.00984e-31	4.77262e-35	10	#NUM!	#NUM!	0.206776	0.133332	0.016348	0.000922265	3.27954e-05	8.56788e-07	1.79407e-08	3.17953e-10	4.94616e-12	6.9291e-14	8.90664e-16	1.06536e-17	1.19882e-19
					0.00296134		#NUM!	#NUM!	0.00225612	0.000687382	1.76989e-05	1.46776e-07	6.03948e-10	1.51866e-12	2.63073e-15	3.38913e-18	3.42215e-21	2.81301e-24	1.93674e-27	1.14176e-30	5.86534e-34	11	#NUM!	#NUM!	0.101647	0.196631	0.040182	0.00317358	0.000145095	4.633e-06	1.14651e-07	2.3445e-09	4.13346e-11	6.47183e-13	9.19453e-15	1.20454e-16	1.4733e-18
					0.00131901		#NUM!	#NUM!	0.000508322	0.000774366	3.58895e-05	4.29909e-07	2.31327e-09	7.18552e-12	1.48181e-14	2.21444e-17	2.54443e-20	2.34504e-23	1.78909e-26	1.15762e-29	6.47541e-33	12	#NUM!	#NUM!	0.022902	0.221514	0.0814801	0.00929547	0.000555749	2.1921e-05	6.45799e-07	1.53189e-08	3.0733e-10	5.39519e-12	8.49359e-14	1.22127e-15	1.62654e-17
					0.000704996		#NUM!	#NUM!	#NUM!	0.000644202	5.97136e-05	1.07294e-06	7.69772e-09	2.98885e-11	7.3964e-14	1.28955e-16	1.69339e-19	1.75577e-22	1.48836e-25	1.05934e-28	6.46434e-32	13	#NUM!	#NUM!	#NUM!	0.184279	0.135568	0.0231989	0.00184933	9.11812e-05	3.22347e-06	8.92074e-08	2.04537e-09	4.03947e-11	7.06589e-13	1.11759e-14	1.62376e-16
					0.000456254		#NUM!	#NUM!	#NUM!	0.000373228	8.07239e-05	2.27928e-06	2.2299e-08	1.0967e-10	3.28533e-13	6.72407e-16	1.01379e-18	1.18677e-21	1.121e-24	8.79699e-28	5.8675e-31	14	#NUM!	#NUM!	#NUM!	0.106765	0.183268	0.0492824	0.00535719	0.000334572	1.4318e-05	4.65153e-07	1.22451e-08	2.73038e-10	5.32185e-12	9.28069e-14	1.47384e-15
					0.000226013		#NUM!	#NUM!	#NUM!	0.000134546	8.73015e-05	4.10833e-06	5.62705e-08	3.55819e-10	1.30278e-12	3.15118e-15	5.48198e-18	7.27302e-21	7.67813e-24	6.65965e-27	4.86495e-30	15	#NUM!	#NUM!	#NUM!	0.0384881	0.198201	0.08883	0.0135186	0.0010855	5.67771e-05	2.1799e-06	6.62145e-08	1.67329e-09	3.64514e-11	7.02583e-13	1.22201e-14
					0.983149
																						Number On	FDE:
					Number of Complexes:	0	1	2	3	4	5	6	7	8	9	10	11	12	13	14	15	per spot:	0.75
				0	0.533904	0.532592	0.00131068	1.61274e-06	1.32295e-09	8.13927e-13	4.00605e-16	1.64311e-19	5.77654e-23	1.77696e-26	4.85889e-30	1.19574e-33	2.67513e-37	5.48611e-41	1.03854e-44	1.82555e-48	2.99505e-52	0	0.00390625	1.52588e-05	5.96046e-08	2.32831e-10	9.09495e-13	3.55271e-15	1.38778e-17	5.42101e-20	2.11758e-22	8.27181e-25	3.23117e-27	1.26218e-29	4.93038e-32	1.92593e-34	7.52316e-37
				1	0.0157669		0.0157281	3.87059e-05	4.76264e-08	3.90685e-11	2.40363e-14	1.18304e-17	4.8523e-21	1.70589e-24	5.2476e-28	1.43489e-31	3.53117e-35	7.9e-39	1.62012e-42	3.06693e-46	5.39108e-50	1	0.046875	0.000366211	2.14577e-06	1.11759e-08	5.45697e-11	2.55795e-13	1.16573e-15	5.20417e-18	2.28699e-20	9.92617e-23	4.26515e-25	1.81754e-27	7.69139e-30	3.23556e-32	1.35417e-34
				2	0.0711837		0.0707765	0.000406412	7.85835e-07	8.79041e-10	6.85034e-13	4.08147e-16	1.96518e-19	7.93237e-23	2.75499e-26	8.3941e-30	2.27761e-33	5.5695e-37	1.23939e-40	2.53022e-44	4.77111e-48	2	0.210937	0.00384521	3.54052e-05	2.51457e-07	1.55524e-09	8.82494e-12	4.72122e-14	2.41994e-16	1.20067e-18	5.80681e-21	2.75102e-23	1.28136e-25	5.88392e-28	2.66934e-30	1.19844e-32
				3	0.143999		0.141553	0.00243847	7.85835e-06	1.23066e-08	1.23306e-11	8.97924e-15	5.10947e-18	2.37971e-21	9.36696e-25	3.18976e-28	9.56595e-32	2.56197e-35	6.19695e-39	1.36632e-42	2.76724e-46	3	0.421875	0.0230713	0.000354052	3.5204e-06	2.79942e-08	1.94149e-10	1.22752e-12	7.25982e-15	4.08228e-17	2.20659e-19	1.15543e-21	5.89427e-24	2.94196e-26	1.44144e-28	6.95095e-31
				4	0.115362		0.106165	0.00914426	5.30439e-05	1.19989e-07	1.57215e-10	1.41423e-13	9.58025e-17	5.17587e-20	2.31832e-23	8.85158e-27	2.94153e-30	8.64665e-34	2.27738e-37	5.43111e-41	1.183e-44	4	0.316406	0.0865173	0.00238985	3.43239e-05	3.56927e-07	3.05784e-09	2.3016e-11	1.57901e-13	1.01036e-15	6.12328e-18	3.55294e-20	1.98932e-22	1.08117e-24	5.72974e-27	2.97153e-29
				5	0.0222017		#NUM!	0.0219462	0.000254611	8.63922e-07	1.50927e-09	1.69708e-12	1.37956e-15	8.69546e-19	4.45118e-22	1.91194e-25	7.05967e-29	2.28271e-32	6.55885e-36	1.69451e-39	3.97487e-43	5	#NUM!	0.207642	0.0114713	0.000247132	3.4265e-06	3.66941e-08	3.3143e-10	2.65274e-12	1.9399e-14	1.32263e-16	8.52707e-19	5.25179e-21	3.11377e-23	1.78768e-25	9.98435e-28
				6	0.0338152		#NUM!	0.0329193	0.000891137	4.75157e-06	1.13195e-08	1.61222e-11	1.58649e-14	1.17389e-17	6.89933e-21	3.3459e-24	1.37664e-27	4.90784e-31	1.54133e-34	4.32099e-38	1.09309e-41	6	#NUM!	0.311462	0.0401495	0.00135923	2.56987e-05	3.48594e-07	3.81144e-09	3.5812e-11	3.00684e-13	2.3146e-15	1.66278e-17	1.12914e-19	7.31736e-22	4.55858e-24	2.7457e-26
				7	0.0305285		#NUM!	0.0282166	0.0022915	2.03639e-05	6.7917e-08	1.24372e-10	1.49583e-13	1.30805e-16	8.87056e-20	4.87545e-23	2.24195e-26	8.83411e-30	3.03862e-33	9.25926e-37	2.52972e-40	7	#NUM!	0.266968	0.103241	0.00582526	0.000154192	2.68915e-06	3.59365e-08	3.99047e-10	3.86594e-12	3.3727e-14	2.70795e-16	2.03244e-18	1.44256e-20	9.76838e-23	6.35432e-25
				8	0.0149468		#NUM!	0.0105812	0.00429655	6.87281e-05	3.31096e-07	7.92868e-10	1.17797e-12	1.22629e-15	9.64674e-19	6.03337e-22	3.11071e-25	1.35824e-28	5.12767e-32	1.70139e-35	5.02782e-39	8	#NUM!	0.100113	0.193578	0.0196602	0.000751688	1.71434e-05	2.83e-07	3.74107e-09	4.20421e-11	4.17372e-13	3.75728e-15	3.12488e-17	2.43433e-19	1.79494e-21	1.26292e-23
					0.00591334		#NUM!	#NUM!	0.00572874	0.000183275	1.32438e-06	4.22863e-09	7.85312e-12	9.81034e-15	9.00362e-18	6.4356e-21	3.73285e-24	1.81099e-27	7.52059e-31	2.72222e-34	8.71489e-38	9	#NUM!	#NUM!	0.258104	0.0524273	0.00300675	9.14312e-05	1.88666e-06	2.99286e-08	3.92393e-10	4.45197e-12	4.50874e-14	4.16651e-16	3.57035e-18	2.8719e-20	2.18906e-22
					0.00554513		#NUM!	#NUM!	0.00515586	0.000384877	4.37046e-06	1.90288e-08	4.47628e-11	6.76914e-14	7.29293e-17	5.98511e-20	3.91949e-23	2.11886e-26	9.70156e-30	3.83833e-33	1.33338e-36	10	#NUM!	#NUM!	0.232293	0.110097	0.00992228	0.000411441	1.0754e-05	2.06507e-07	3.17838e-09	4.14033e-11	4.73418e-13	4.87482e-15	4.60575e-17	4.04938e-19	3.34927e-21
					0.00345408		#NUM!	#NUM!	0.00281229	0.000629799	1.19194e-05	7.26556e-08	2.19745e-10	4.06148e-13	5.17135e-16	4.8969e-19	3.63444e-22	2.19591e-25	1.11127e-28	4.81537e-32	1.81824e-35	11	#NUM!	#NUM!	0.126705	0.180159	0.0270608	0.00157095	5.27923e-05	1.23904e-06	2.25376e-08	3.38754e-10	4.38987e-12	5.05208e-14	5.27567e-16	5.08014e-18	4.56718e-20
					0.00151738		#NUM!	#NUM!	0.000703072	0.000787249	2.68187e-05	2.36131e-07	9.33915e-10	2.13228e-12	3.2321e-15	3.55026e-18	2.99841e-21	2.03122e-24	1.13905e-27	5.41729e-31	2.22735e-34	12	#NUM!	#NUM!	0.0316764	0.225199	0.0608867	0.0051056	0.000224367	6.50497e-06	1.4086e-07	2.45597e-09	3.62165e-11	4.67318e-13	5.40757e-15	5.71515e-17	5.5948e-19
					0.00077686		#NUM!	#NUM!	#NUM!	0.000726691	4.95115e-05	6.539e-07	3.4483e-09	9.84128e-12	1.79008e-14	2.29401e-17	2.21421e-20	1.68747e-23	1.05143e-26	5.50063e-30	2.46721e-33	13	#NUM!	#NUM!	#NUM!	0.207876	0.112406	0.0141386	0.000828433	3.0023e-05	7.80148e-07	1.58693e-08	2.67445e-10	3.88233e-12	4.9916e-14	5.80308e-16	6.19732e-18
					0.000542978		#NUM!	#NUM!	#NUM!	0.000467159	7.42673e-05	1.54134e-06	1.10838e-08	4.00681e-11	8.82256e-14	1.32725e-16	1.47087e-19	1.2656e-22	8.78696e-26	5.06844e-29	2.48484e-32	14	#NUM!	#NUM!	#NUM!	0.133635	0.168609	0.0333267	0.00266282	0.000122236	3.84502e-06	9.18154e-08	1.7766e-09	2.91175e-11	4.17155e-13	5.34712e-15	6.24159e-17
					0.000279098		#NUM!	#NUM!	#NUM!	0.000186863	8.91207e-05	3.08267e-06	3.10347e-08	1.44245e-10	3.88193e-13	6.9017e-16	8.82521e-19	8.60611e-22	6.67809e-25	4.25749e-28	2.28605e-31	15	#NUM!	#NUM!	#NUM!	0.0534538	0.202331	0.0666534	0.0074559	0.000440051	1.69181e-05	4.7744e-07	1.06596e-08	1.97999e-10	3.17038e-12	4.49158e-14	5.74226e-16
					0.981708
																						Number On	FDE:
					Number of Complexes:	0	1	2	3	4	5	6	7	8	9	10	11	12	13	14	15	per spot:	0.77
				0	0.533532	0.532592	0.000938958	8.27691e-07	4.86406e-10	2.14383e-13	7.55915e-17	2.22113e-20	5.59406e-24	1.23279e-27	2.4149e-31	4.25746e-35	6.82354e-39	1.00249e-42	1.35953e-46	1.71203e-50	2.01221e-54	0	0.00279841	7.8311e-06	2.19146e-08	6.13261e-11	1.71616e-13	4.80251e-16	1.34394e-18	3.76089e-21	1.05245e-23	2.94519e-26	8.24185e-29	2.30641e-31	6.45428e-34	1.80617e-36	5.05441e-39
				1	0.0125961		0.0125739	2.21677e-05	1.95408e-08	1.14835e-11	5.06134e-15	1.78463e-18	5.24382e-22	1.32069e-25	2.91048e-29	5.70129e-33	1.00514e-36	1.61096e-40	2.36676e-44	3.20969e-48	4.04192e-52	1	0.0374744	0.000209737	8.80396e-07	3.28495e-09	1.14908e-11	3.85871e-14	1.2598e-16	4.02906e-19	1.26843e-21	3.94399e-24	1.21406e-26	3.7063e-29	1.12361e-31	3.38618e-34	1.01528e-36
				2	0.0634028		0.0631427	0.000259748	3.59806e-07	2.88335e-10	1.60973e-13	6.87081e-17	2.36998e-20	6.85325e-24	1.70516e-27	3.72195e-31	7.2348e-35	1.2674e-38	2.0205e-42	2.95501e-46	3.99183e-50	2	0.188186	0.00245757	1.62108e-05	8.24807e-08	3.65457e-10	1.4856e-12	5.69373e-15	2.09073e-17	7.43136e-20	2.57474e-22	8.7386e-25	2.91589e-27	9.59217e-30	3.11749e-32	1.0027e-34
				3	0.14267		0.140927	0.00173918	4.01523e-06	4.50472e-09	3.23345e-12	1.68683e-15	6.87638e-19	2.29435e-22	6.46972e-26	1.57832e-29	3.39092e-33	6.50601e-37	1.12738e-40	1.78072e-44	2.5837e-48	3	0.42001	0.0164551	0.000180903	1.28861e-06	7.34092e-09	3.64726e-11	1.65201e-13	6.9994e-16	2.81961e-18	1.09184e-20	4.09574e-23	1.49682e-25	5.35215e-28	1.87863e-30	6.48991e-33
				4	0.125258		0.11795	0.0072781	3.02451e-05	4.90133e-08	4.60064e-11	2.9648e-14	1.43881e-17	5.56878e-21	1.78691e-24	4.88766e-28	1.1636e-31	2.45036e-35	4.62348e-39	7.89902e-43	1.23259e-46	4	0.35153	0.0688608	0.00136267	1.40207e-05	1.04448e-07	6.41046e-10	3.45665e-12	1.69888e-14	7.78764e-17	3.38114e-19	1.40546e-21	5.63749e-24	2.19496e-26	8.33335e-29	3.09611e-31
				5	0.019655		#NUM!	0.0194926	0.000162009	3.93811e-07	4.92868e-10	3.97025e-13	2.3121e-16	1.04403e-19	3.82864e-23	1.17814e-26	3.11643e-30	7.21898e-34	1.48595e-37	2.75023e-41	4.62169e-45	5	#NUM!	0.184427	0.00729917	0.000112653	1.11896e-06	8.58445e-09	5.55468e-11	3.18503e-13	1.66859e-15	8.15003e-18	3.7642e-20	1.66085e-22	7.05442e-25	2.90145e-27	1.16091e-29
				6	0.0332642		#NUM!	0.032629	0.000632773	2.41709e-06	4.12509e-09	4.20904e-12	2.9672e-15	1.57285e-18	6.62245e-22	2.30078e-25	6.78162e-29	1.73203e-32	3.89684e-36	7.82621e-40	1.41832e-43	6	#NUM!	0.308715	0.0285091	0.000691428	9.36522e-06	9.10076e-08	7.12851e-10	4.79831e-12	2.88617e-14	1.59162e-16	8.19122e-19	3.98485e-21	1.85e-23	8.25653e-26	3.56264e-28
				7	0.0330377		#NUM!	0.0312103	0.00181578	1.156e-05	2.76202e-08	3.62343e-11	3.12201e-14	1.9558e-17	9.50177e-21	3.74127e-24	1.23249e-27	3.47912e-31	8.57304e-35	1.87148e-38	3.66297e-42	7	#NUM!	0.295293	0.0818087	0.00330683	6.27062e-05	7.83457e-07	7.50043e-09	5.96659e-11	4.14103e-13	2.58811e-15	1.48866e-17	8.00434e-20	4.06999e-22	1.97439e-24	9.2009e-27
				8	0.0169039		#NUM!	0.0130608	0.00379933	4.35384e-05	1.5026e-07	2.57776e-10	2.74363e-13	2.04615e-16	1.15312e-19	5.16662e-23	1.90834e-26	5.96934e-30	1.61443e-33	3.83756e-37	8.12423e-41	8	#NUM!	0.123574	0.171176	0.0124545	0.000341136	5.57361e-06	6.59141e-08	6.24223e-10	5.0255e-12	3.57412e-14	2.305e-16	1.37335e-18	7.66442e-21	4.04857e-23	2.0407e-25
					0.00578335		#NUM!	#NUM!	0.00565311	0.000129564	6.70725e-07	1.5342e-09	2.04116e-12	1.82671e-15	1.20103e-18	6.15002e-22	2.55552e-25	8.88192e-29	2.64237e-32	6.85199e-36	1.57147e-39	9	#NUM!	#NUM!	0.254696	0.0370627	0.00152275	3.31724e-05	4.90375e-07	5.57277e-09	5.23429e-11	4.25441e-13	3.0867e-15	2.04344e-17	1.25445e-19	7.22875e-22	3.94733e-24
					0.0059838		#NUM!	#NUM!	0.00567769	0.000303629	2.47002e-06	7.70436e-09	1.29835e-11	1.40657e-14	1.08563e-17	6.38265e-21	2.9944e-24	1.15967e-27	3.80386e-31	1.07815e-34	2.68311e-38	10	#NUM!	#NUM!	0.255804	0.0868557	0.00560769	0.000166583	3.11921e-06	4.29103e-08	4.73134e-10	4.41534e-12	3.61681e-14	2.66803e-16	1.80586e-18	1.13743e-20	6.73963e-23
					0.00401799		#NUM!	#NUM!	0.00345599	0.000554454	7.51745e-06	3.28273e-08	7.11272e-11	9.41788e-14	8.59061e-17	5.82764e-20	3.09856e-23	1.34118e-26	4.86233e-30	1.5094e-33	4.083e-37	11	#NUM!	#NUM!	0.155707	0.158606	0.0170669	0.000709789	1.70879e-05	2.87313e-07	3.74393e-09	4.0314e-11	3.74261e-13	3.08563e-15	2.30836e-17	1.5924e-19	1.0256e-21
					0.00175659		#NUM!	#NUM!	0.00096417	0.000773423	1.88753e-05	1.19058e-07	3.37339e-10	5.51765e-13	5.99164e-16	4.7149e-19	2.85269e-22	1.38443e-25	5.56173e-29	1.89496e-32	5.58158e-36	12	#NUM!	#NUM!	0.0434399	0.221244	0.0428527	0.00257427	8.10435e-05	1.68328e-06	2.61125e-08	3.26164e-10	3.44564e-12	3.18513e-14	2.64039e-16	1.99915e-18	1.40202e-20
					0.000835959		#NUM!	#NUM!	#NUM!	0.000796703	3.8887e-05	3.67926e-07	1.38997e-09	2.84187e-12	3.70319e-15	3.39977e-18	2.35085e-21	1.28349e-24	5.72914e-28	2.1472e-31	6.8995e-35	13	#NUM!	#NUM!	#NUM!	0.227903	0.0882852	0.00795528	0.000333932	8.66972e-06	1.61391e-07	2.35187e-09	2.83949e-11	2.95291e-13	2.71987e-15	2.26526e-17	1.73306e-19
					0.000637614		#NUM!	#NUM!	#NUM!	0.000571548	6.50934e-05	9.67805e-07	4.98576e-09	1.2912e-11	2.03676e-14	2.19507e-17	1.74269e-20	1.07423e-23	5.34304e-27	2.20788e-30	7.75444e-34	14	#NUM!	#NUM!	#NUM!	0.163496	0.147782	0.0209258	0.0011978	3.93907e-05	8.87652e-07	1.51849e-08	2.10492e-10	2.47145e-12	2.53657e-14	2.32928e-16	1.94781e-18
					0.00034447		#NUM!	#NUM!	#NUM!	0.000255126	8.71685e-05	2.16003e-06	1.55787e-08	5.18724e-11	1.00008e-13	1.27378e-16	1.16685e-19	8.15168e-23	4.53152e-26	2.06965e-29	7.96123e-33	15	#NUM!	#NUM!	#NUM!	0.0729808	0.197899	0.046704	0.00374269	0.000158248	4.3585e-06	8.81164e-08	1.40938e-09	1.87544e-11	2.15131e-13	2.18345e-15	1.99976e-17
					0.98032
																						Number On	FDE:
					Number of Complexes:	0	1	2	3	4	5	6	7	8	9	10	11	12	13	14	15	per spot:	0.79
				0	0.533245	0.532592	0.000652548	3.99761e-07	1.63266e-10	5.00097e-14	1.22547e-17	2.50247e-21	4.38014e-25	6.70835e-29	9.13253e-33	1.11894e-36	1.24633e-40	1.27254e-44	1.19935e-48	1.04963e-52	8.57355e-57	0	0.00194481	3.78229e-06	7.35583e-09	1.43057e-11	2.78218e-14	5.41082e-17	1.0523e-19	2.04653e-22	3.98011e-25	7.74055e-28	1.50539e-30	2.9277e-33	5.69381e-36	1.10734e-38	2.15356e-41
				1	0.00983133		0.00981929	1.20309e-05	7.3703e-09	3.01011e-12	9.22019e-16	2.25937e-19	4.61375e-23	8.07558e-27	1.23681e-30	1.68375e-34	2.06298e-38	2.29784e-42	2.34615e-46	2.21121e-50	1.93517e-54	1	0.0292648	0.000113829	3.32063e-07	8.61066e-10	2.09326e-12	4.8852e-15	1.10842e-17	2.46363e-20	5.3902e-23	1.16477e-25	2.49178e-28	5.28658e-31	1.11382e-33	2.33279e-36	4.8609e-39
				2	0.0555674		0.0554088	0.000158407	1.52495e-07	8.4928e-11	3.29512e-14	9.77447e-18	2.34312e-21	4.70883e-25	8.1423e-29	1.23515e-32	1.66855e-36	2.0314e-40	2.25063e-44	2.28755e-48	2.14758e-52	2	0.165137	0.00149875	6.87054e-06	2.42944e-08	7.48092e-11	2.11343e-13	5.62921e-16	1.43653e-18	3.54855e-21	8.54441e-24	2.01537e-26	4.67359e-29	1.06847e-31	2.41333e-34	5.39444e-37
				3	0.140156		0.138962	0.00119182	1.91224e-06	1.49096e-09	7.43755e-13	2.69651e-16	7.63933e-20	1.77142e-23	3.47146e-27	5.88558e-31	8.78772e-35	1.17176e-38	1.41111e-42	1.549e-46	1.56194e-50	3	0.414153	0.0112763	8.61544e-05	4.26501e-07	1.68855e-09	5.83038e-12	1.8353e-14	5.40409e-17	1.51292e-19	4.07148e-22	1.06143e-24	2.69585e-27	6.69914e-30	1.63417e-32	3.92339e-35
				4	0.136311		0.13069	0.0056044	1.61857e-05	1.82287e-08	1.18912e-11	5.32561e-15	1.79615e-18	4.83133e-22	1.07739e-25	2.04804e-29	3.3885e-33	4.95906e-37	6.50286e-41	7.72102e-45	8.37311e-49	4	0.389501	0.0530254	0.000729236	5.21448e-06	2.69967e-08	1.1515e-10	4.31514e-13	1.4739e-15	4.69546e-18	1.41678e-20	4.09283e-23	1.14092e-25	3.08719e-28	8.14556e-31	2.10322e-33
				5	0.0169642		#NUM!	0.0168666	9.74228e-05	1.6458e-07	1.43148e-10	8.01377e-14	3.24334e-17	1.0178e-20	2.59395e-24	5.54726e-28	1.01978e-31	1.64169e-35	2.34846e-39	3.02076e-43	3.52787e-47	5	#NUM!	0.159581	0.0043893	4.70793e-05	3.24989e-07	1.73273e-09	7.79192e-12	3.10502e-14	1.13049e-16	3.83744e-19	1.23175e-21	3.77699e-24	1.11492e-26	3.18685e-29	8.86155e-32
				6	0.0321539		#NUM!	0.0317252	0.000427578	1.13508e-06	1.34627e-09	9.54657e-13	4.6771e-16	1.72299e-19	5.04174e-23	1.21732e-26	2.4936e-30	4.42604e-34	6.9205e-38	9.65923e-42	1.21656e-45	6	#NUM!	0.300164	0.0192642	0.000324698	3.05644e-06	2.06415e-08	1.12364e-10	5.25635e-13	2.19727e-15	8.42106e-18	3.01191e-20	1.01829e-22	3.28546e-25	1.01903e-27	3.05583e-30
				7	0.0354841		#NUM!	0.0340992	0.00137872	6.10007e-06	1.01291e-08	9.23484e-12	5.52979e-15	2.4075e-18	8.12852e-22	2.22429e-25	5.09237e-29	9.9902e-33	1.71082e-36	2.59551e-40	3.53049e-44	7	#NUM!	0.322626	0.0621171	0.00174498	2.29961e-05	1.99675e-07	1.3285e-09	7.34459e-12	3.54254e-14	1.5387e-16	6.15085e-19	2.29842e-21	8.12202e-24	2.73822e-26	8.86814e-29
				8	0.0193023		#NUM!	0.0160348	0.00324163	2.58164e-05	6.19201e-08	7.38238e-11	5.46067e-14	2.83024e-17	1.10848e-20	3.45163e-24	8.86012e-28	1.92609e-31	3.62022e-35	5.98048e-39	8.79891e-43	8	#NUM!	0.151711	0.146049	0.00738499	0.000140577	1.59621e-06	1.31189e-08	8.63426e-11	4.83093e-13	2.38774e-15	1.07018e-17	4.43131e-20	1.71868e-22	6.30932e-25	2.21017e-27
					0.00550651		#NUM!	#NUM!	0.00541987	8.63277e-05	3.10583e-07	4.93721e-10	4.56501e-13	2.83923e-16	1.29733e-19	4.61678e-23	1.33324e-26	3.22034e-30	6.65815e-34	1.19989e-37	1.91248e-41	9	#NUM!	#NUM!	0.244188	0.0246948	0.000705118	1.06752e-05	1.09671e-07	8.66168e-10	5.65398e-12	3.19376e-14	1.61036e-16	7.40896e-19	3.16091e-21	1.26587e-23	4.80391e-26
					0.00634533		#NUM!	#NUM!	0.00611672	0.00022733	1.28522e-06	2.786e-09	3.26289e-12	2.45661e-15	1.31772e-18	5.38404e-22	1.75543e-25	4.72469e-29	1.07703e-32	2.12153e-36	3.66924e-40	10	#NUM!	#NUM!	0.275584	0.0650295	0.00291785	6.02387e-05	7.8389e-07	7.49441e-09	5.74283e-11	3.72453e-13	2.12031e-15	1.087e-17	5.11315e-20	2.23818e-22	9.21664e-25
					0.00465461		#NUM!	#NUM!	0.00418373	0.000466469	4.39535e-06	1.3339e-08	2.00859e-11	1.84831e-14	1.17168e-17	5.52389e-21	2.04116e-24	6.14005e-28	1.54701e-31	3.3375e-35	6.27424e-39	11	#NUM!	#NUM!	0.188494	0.133437	0.00997878	0.000288415	4.8255e-06	5.63865e-08	5.10639e-10	3.82127e-12	2.46543e-14	1.41263e-16	7.34434e-19	3.52101e-21	1.57601e-23
					0.00205519		#NUM!	#NUM!	0.00131157	0.000731171	1.24012e-05	5.43618e-08	1.07045e-10	1.2168e-13	9.18284e-17	5.02192e-20	2.11163e-23	7.12198e-27	1.9884e-30	4.70826e-34	9.63792e-38	12	#NUM!	#NUM!	0.0590915	0.209158	0.0281544	0.00117541	2.57169e-05	3.71211e-07	4.00203e-09	3.47402e-11	2.55055e-13	1.63854e-15	9.43981e-18	4.96714e-20	2.42092e-22
					0.000875236		#NUM!	#NUM!	#NUM!	0.000846337	2.87089e-05	1.88773e-07	4.95622e-10	7.04229e-13	6.37753e-16	4.06904e-19	1.95539e-22	7.41938e-26	2.3016e-29	5.99484e-33	1.33872e-36	13	#NUM!	#NUM!	#NUM!	0.242102	0.065178	0.00408163	0.00011907	2.1484e-06	2.77943e-08	2.81485e-10	2.36182e-12	1.70696e-14	1.09267e-16	6.32446e-19	3.36268e-21
					0.000736812		#NUM!	#NUM!	#NUM!	0.000682252	5.40001e-05	5.57971e-07	1.99766e-09	3.5954e-12	3.94149e-15	2.95213e-18	1.62882e-21	6.97775e-25	2.41198e-28	6.92669e-32	1.6907e-35	14	#NUM!	#NUM!	#NUM!	0.195164	0.122597	0.0120644	0.000479925	1.09685e-05	1.71777e-07	2.0422e-09	1.96738e-11	1.60536e-13	1.14507e-15	7.30755e-18	4.24682e-20
					0.000424872		#NUM!	#NUM!	#NUM!	0.000342209	8.12573e-05	1.39936e-06	7.014e-09	1.62307e-11	2.1747e-14	1.92498e-17	1.2255e-20	5.94991e-24	2.29865e-27	7.29611e-31	1.95048e-34	15	#NUM!	#NUM!	#NUM!	0.0978916	0.184479	0.0302568	0.00168507	4.95151e-05	9.4777e-07	1.33165e-08	1.48022e-10	1.36888e-12	1.09127e-14	7.69729e-17	4.89934e-19
					0.979014
																						Number On	FDE:
					Number of Complexes:	0	1	2	3	4	5	6	7	8	9	10	11	12	13	14	15	per spot:	0.81
				0	0.533029	0.532592	0.00043727	1.79504e-07	4.91256e-11	1.00833e-14	1.65572e-18	2.26564e-22	2.65735e-26	2.72718e-30	2.48786e-34	2.04259e-38	1.52456e-42	1.04308e-46	6.58762e-51	3.86327e-55	2.11456e-59	0	0.00130321	1.69836e-06	2.21331e-09	2.88441e-12	3.759e-15	4.89876e-18	6.38412e-21	8.31984e-24	1.08425e-26	1.41301e-29	1.84144e-32	2.39979e-35	3.12743e-38	4.07569e-41	5.31149e-44
				1	0.00746272		0.0074566	6.12203e-06	2.51316e-09	6.87788e-13	1.41172e-16	2.31811e-20	3.17204e-24	3.72045e-28	3.81821e-32	3.48315e-36	2.85975e-40	2.13447e-44	1.46037e-48	9.22306e-53	5.40881e-57	1	0.0222232	5.79229e-05	1.13229e-07	1.96747e-10	3.20504e-13	5.01221e-16	7.62062e-19	1.135e-21	1.66404e-24	2.40955e-27	3.45416e-30	4.91072e-33	6.93301e-36	9.73019e-39	1.35862e-41
				2	0.0477744		0.047683	9.13472e-05	5.89271e-08	2.19911e-11	5.71748e-15	1.13648e-18	1.82559e-22	2.45843e-26	2.84859e-30	2.8956e-34	2.62118e-38	2.1384e-42	1.58758e-46	1.08128e-50	6.80229e-55	2	0.142111	0.00086427	2.65491e-06	6.29074e-09	1.29804e-11	2.4573e-14	4.38587e-17	7.49997e-20	1.24146e-22	2.00309e-25	3.16601e-28	4.91977e-31	7.53691e-34	1.14074e-36	1.70865e-39
				3	0.1363		0.13552	0.000778855	8.37385e-07	4.37507e-10	1.46247e-13	3.55301e-17	6.74507e-21	1.04807e-24	1.37632e-28	1.56362e-32	1.56443e-36	1.39784e-40	1.12802e-44	8.29742e-49	5.60652e-53	3	0.403895	0.00736904	3.77277e-05	1.25153e-07	3.32025e-10	7.6823e-13	1.62046e-15	3.19736e-18	5.99822e-21	1.08167e-23	1.88961e-26	3.21598e-29	5.35518e-32	8.75365e-35	1.40828e-37
				4	0.148594		0.144436	0.00415048	8.03228e-06	6.06178e-09	2.64977e-12	7.9522e-16	1.79721e-19	3.23936e-23	4.84065e-27	6.16603e-31	6.83616e-35	6.70411e-39	5.89091e-43	4.68695e-47	3.40596e-51	4	0.430467	0.0392692	0.000361888	1.73402e-06	6.01577e-09	1.71942e-11	4.31768e-14	9.88236e-17	2.10964e-19	4.26548e-22	8.25709e-25	1.5424e-27	2.79667e-30	4.94466e-33	8.55533e-36
				5	0.0142102		#NUM!	0.0141553	5.47886e-05	6.20216e-08	3.61484e-11	1.35606e-14	3.67765e-18	7.73354e-22	1.32073e-25	1.89265e-29	2.33149e-33	2.5151e-37	2.41093e-41	2.07805e-45	1.62626e-49	5	#NUM!	0.133929	0.00246846	1.77418e-05	8.20678e-08	2.93206e-10	8.83534e-13	2.35928e-15	5.75597e-18	1.30928e-20	2.8161e-23	5.78643e-26	1.14457e-28	2.19231e-31	4.08494e-34
				6	0.0304462		#NUM!	0.0301732	0.000272501	4.84748e-07	3.85266e-10	1.83068e-13	6.01006e-17	1.48362e-20	2.90909e-24	4.70671e-28	6.46068e-32	7.68429e-36	8.05125e-40	7.53018e-44	6.35524e-48	6	#NUM!	0.28548	0.0122773	0.000138666	8.7467e-07	3.95829e-09	1.44388e-11	4.5261e-14	1.26783e-16	3.25597e-19	7.80357e-22	1.76791e-24	3.82228e-27	7.94422e-30	1.59635e-32
				7	0.037751		#NUM!	0.0367523	0.000995757	2.95222e-06	3.2849e-09	2.00687e-12	8.05258e-16	2.34925e-19	5.3151e-23	9.74607e-27	1.49519e-30	1.96556e-34	2.25556e-38	2.29302e-42	2.09006e-46	7	#NUM!	0.347727	0.044863	0.000844508	7.45771e-06	4.33923e-08	1.93458e-10	7.16689e-13	2.31641e-15	6.74206e-18	1.80597e-20	4.52212e-23	1.07081e-25	2.41911e-28	5.24996e-31
				8	0.0222524		#NUM!	0.0195851	0.00265317	1.4159e-05	2.27566e-08	1.81806e-11	9.01147e-15	3.12976e-18	8.21393e-22	1.7139e-25	2.94807e-29	4.29449e-33	5.40889e-37	5.98751e-41	5.90305e-45	8	#NUM!	0.185302	0.119536	0.0040503	5.16643e-05	3.931e-07	2.16495e-09	9.54799e-12	3.57977e-14	1.18563e-16	3.56085e-19	9.88024e-22	2.56784e-24	6.31673e-27	1.48277e-29
					0.00508084		#NUM!	#NUM!	0.00502705	5.36552e-05	1.29353e-07	1.3779e-10	8.53718e-14	3.55804e-17	1.08943e-20	2.59791e-24	5.02724e-28	8.13693e-32	1.12733e-35	1.36137e-39	1.45401e-43	9	#NUM!	#NUM!	0.22649	0.0153485	0.000293671	2.97929e-06	2.05101e-08	1.08546e-10	4.7479e-13	1.79716e-15	6.07218e-18	1.87205e-20	5.35191e-23	1.43623e-25	3.65229e-28
					0.00659006		#NUM!	#NUM!	0.00642934	0.000160118	6.06598e-07	8.8113e-10	6.91512e-13	3.48875e-16	1.25399e-19	3.43334e-23	7.50117e-27	1.35287e-30	2.06657e-34	2.72776e-38	3.16133e-42	10	#NUM!	#NUM!	0.289669	0.0458032	0.00137716	1.90518e-05	1.66131e-07	1.06432e-09	5.46508e-12	2.37509e-14	9.06034e-17	3.11252e-19	9.81089e-22	2.87774e-24	7.94085e-27
					0.00535819		#NUM!	#NUM!	0.00498351	0.000372333	2.35093e-06	4.78087e-09	4.82404e-12	2.97462e-15	1.26359e-18	3.99188e-22	9.88432e-26	1.99241e-29	3.36386e-33	4.86298e-37	6.12603e-41	11	#NUM!	#NUM!	0.224528	0.106509	0.00533732	0.000103372	1.15895e-06	9.07471e-09	5.50692e-11	2.76147e-13	1.19388e-15	4.58389e-18	1.59697e-20	5.13037e-23	1.53878e-25
					0.00243938		#NUM!	#NUM!	0.00177046	0.000661381	7.51679e-06	2.20801e-08	2.91347e-11	2.21922e-14	1.12227e-17	4.11268e-21	1.15881e-24	2.61897e-28	4.89973e-32	7.77436e-36	1.06641e-39	12	#NUM!	#NUM!	0.0797664	0.189193	0.0170654	0.000477414	6.99942e-06	6.77021e-08	4.89102e-10	2.84504e-12	1.39967e-14	6.02541e-17	2.32611e-19	8.20184e-22	2.67869e-24
					0.000887367		#NUM!	#NUM!	#NUM!	0.00086756	1.97201e-05	8.689e-08	1.52868e-10	1.45552e-13	8.83273e-17	3.77634e-20	1.21604e-23	3.09187e-27	6.42717e-31	1.12177e-34	1.67863e-38	13	#NUM!	#NUM!	#NUM!	0.248173	0.0447707	0.00187873	3.67257e-05	4.44038e-07	3.84945e-09	2.61237e-11	1.4688e-13	7.1134e-16	3.05126e-18	1.18346e-20	4.21649e-23
					0.000834872		#NUM!	#NUM!	#NUM!	0.000792545	4.20351e-05	2.91049e-07	6.98253e-10	8.42124e-13	6.18623e-16	3.10483e-19	1.14793e-22	3.29528e-26	7.63287e-30	1.46885e-33	2.40246e-37	14	#NUM!	#NUM!	#NUM!	0.226714	0.0954324	0.00629304	0.000167751	2.56908e-06	2.69606e-08	2.14784e-10	1.38653e-12	7.58138e-15	3.62365e-17	1.54961e-19	6.03466e-22
					0.00052301		#NUM!	#NUM!	#NUM!	0.000450499	7.16808e-05	8.27191e-07	2.77831e-09	4.30813e-12	3.86802e-15	2.29431e-18	9.78758e-22	3.18428e-25	8.2435e-29	1.75334e-32	3.1409e-36	15	#NUM!	#NUM!	#NUM!	0.128869	0.162737	0.0178855	0.000667472	1.31429e-05	1.68575e-07	1.58714e-09	1.1822e-11	7.32601e-14	3.91355e-16	1.84975e-18	7.88952e-21
					0.97782
																						Number On	FDE:
					Number of Complexes:	0	1	2	3	4	5	6	7	8	9	10	11	12	13	14	15	per spot:	0.83
				0	0.532872	0.532592	0.00028024	7.37288e-08	1.29316e-11	1.70109e-15	1.79017e-19	1.56993e-23	1.1801e-27	7.76182e-32	4.53793e-36	2.38778e-40	1.14219e-44	5.00832e-49	2.02715e-53	7.61892e-58	2.67263e-62	0	0.00083521	6.97576e-07	5.82622e-10	4.86612e-13	4.06423e-16	3.39449e-19	2.83511e-22	2.36791e-25	1.9777e-28	1.6518e-31	1.3796e-34	1.15225e-37	9.62374e-41	8.03784e-44	6.71329e-47
				1	0.00547581		0.00547293	2.87976e-06	7.57639e-10	1.32885e-13	1.74805e-17	1.83958e-21	1.61326e-25	1.21267e-29	7.97608e-34	4.66319e-38	2.45369e-42	1.17372e-46	5.14657e-51	2.0831e-55	7.82923e-60	1	0.0163112	2.72465e-05	3.41348e-08	3.8013e-11	3.9686e-14	3.97754e-17	3.87576e-20	3.69951e-23	3.4761e-26	3.22586e-29	2.9637e-32	2.70034e-35	2.4433e-38	2.19764e-41	1.9666e-44
				2	0.0401304		0.0400812	4.921e-05	2.03448e-08	4.86595e-12	8.10786e-16	1.03287e-19	1.06333e-23	9.17707e-28	6.81485e-32	4.43963e-36	2.57565e-40	1.34667e-44	6.40748e-49	2.79687e-53	1.12764e-57	2	0.119455	0.000465594	9.1662e-07	1.39195e-09	1.84073e-12	2.23327e-15	2.55458e-18	2.79966e-21	2.97002e-24	3.07121e-27	3.11101e-30	3.09824e-33	3.04191e-36	2.95066e-39	2.83248e-42
				3	0.130941		0.13046	0.000480521	3.31102e-07	1.10867e-10	2.37513e-14	3.69809e-18	4.49934e-22	4.48057e-26	3.77088e-30	2.74561e-34	1.76053e-38	1.00815e-42	5.21393e-47	2.45796e-51	1.0644e-55	3	0.388815	0.00454639	1.49175e-05	3.17145e-08	5.39226e-11	7.99599e-14	1.08094e-16	1.36689e-19	1.64341e-22	1.89933e-25	2.12647e-28	2.31943e-31	2.47528e-34	2.59311e-37	2.67364e-40
				4	0.162174		0.159238	0.00293259	3.63726e-06	1.7592e-09	4.92839e-13	9.47907e-17	1.37296e-20	1.58599e-24	1.51889e-28	1.23996e-32	8.81043e-37	5.53742e-41	3.11839e-45	1.59008e-49	7.40542e-54	4	0.474583	0.0277464	0.000163874	5.03235e-07	1.11889e-09	2.04956e-12	3.29845e-15	4.8384e-18	6.61957e-21	8.57773e-24	1.06417e-26	1.27398e-29	1.48043e-32	1.67751e-35	1.86015e-38
				5	0.0114828		#NUM!	0.0114544	2.84134e-05	2.06137e-08	7.69988e-12	1.85121e-15	3.21757e-19	4.33628e-23	4.74609e-27	4.35884e-31	3.44125e-35	2.37913e-39	1.46161e-43	8.07387e-48	4.04946e-52	5	#NUM!	0.108374	0.00128014	5.89673e-06	1.74811e-08	4.00267e-11	7.73002e-14	1.32288e-16	2.06842e-19	3.01532e-22	4.15653e-25	5.47362e-28	6.93888e-31	8.51781e-34	1.01717e-36
				6	0.0281241		#NUM!	0.0279621	0.000161845	1.84513e-07	9.39838e-11	2.86211e-14	6.02191e-18	9.52706e-22	1.19722e-25	1.24141e-29	1.09209e-33	8.32464e-38	5.58993e-42	3.35066e-46	1.81233e-50	6	#NUM!	0.26456	0.00729179	5.27815e-05	2.13372e-07	6.18844e-10	1.44673e-12	2.90644e-15	5.2177e-18	8.58776e-21	1.31909e-23	1.91523e-26	2.65378e-29	3.53489e-32	4.55234e-35
				7	0.0396846		#NUM!	0.039006	0.0006773	1.28694e-06	9.17725e-10	3.59327e-13	9.24034e-17	1.72768e-20	2.50511e-24	2.94393e-28	2.8945e-32	2.43863e-36	1.79348e-40	1.16851e-44	6.82594e-49	7	#NUM!	0.36905	0.0305152	0.00036814	2.08351e-06	7.76935e-09	2.21994e-11	5.27066e-14	1.09177e-16	2.03653e-19	3.49614e-22	5.6105e-25	8.5144e-28	1.23276e-30	1.71459e-33
				8	0.025879		#NUM!	0.0238051	0.00206676	7.06871e-06	7.28106e-09	3.72802e-12	1.18426e-15	2.63598e-19	4.43368e-23	5.92898e-27	6.53604e-31	6.10195e-35	4.92546e-39	3.49435e-43	2.20789e-47	8	#NUM!	0.225229	0.0931163	0.00202206	1.65302e-05	8.06071e-08	2.84511e-10	8.04164e-13	1.93227e-15	4.1015e-18	7.89459e-21	1.40386e-23	2.33833e-26	3.68648e-29	5.54593e-32
					0.00451546		#NUM!	#NUM!	0.00448474	3.06773e-05	4.73983e-08	3.23582e-11	1.28488e-14	3.43195e-18	6.73456e-22	1.02924e-25	1.27645e-29	1.32408e-33	1.17567e-37	9.09901e-42	6.22827e-46	9	#NUM!	#NUM!	0.202056	0.00877549	0.000107609	6.99648e-07	3.08685e-09	1.04699e-11	2.93503e-14	7.11999e-17	1.54177e-19	3.04629e-22	5.58143e-25	9.59932e-28	1.56446e-30
					0.00667392		#NUM!	#NUM!	0.00656882	0.000104844	2.54557e-07	2.36977e-10	1.19192e-13	3.85388e-17	8.87774e-21	1.55778e-24	2.18123e-28	2.52121e-32	2.46822e-36	2.08796e-40	1.55084e-44	10	#NUM!	#NUM!	0.295953	0.0299915	0.000577921	5.12389e-06	2.86351e-08	1.17571e-10	3.86906e-13	1.07763e-15	2.63461e-18	5.8005e-21	1.17177e-23	2.20276e-26	3.89551e-29
					0.00611149		#NUM!	#NUM!	0.00583115	0.00027921	1.12985e-06	1.47255e-09	9.52259e-13	3.7632e-16	1.0245e-19	2.07427e-23	3.29167e-27	4.25235e-31	4.60119e-35	4.263e-39	3.4417e-43	11	#NUM!	#NUM!	0.262718	0.0798705	0.00256511	3.18394e-05	2.28774e-07	1.14804e-09	4.46494e-12	1.43492e-14	3.97586e-17	9.7833e-20	2.18438e-22	4.4974e-25	8.64511e-28
					0.00294462		#NUM!	#NUM!	0.00237248	0.000568002	4.13725e-06	7.78863e-09	6.58646e-12	3.21532e-15	1.04208e-18	2.44743e-22	4.41955e-26	6.40146e-30	7.67541e-34	7.80505e-38	6.86148e-42	12	#NUM!	#NUM!	0.10689	0.162482	0.00939281	0.000168405	1.58236e-06	9.80902e-09	4.54155e-11	1.69307e-13	5.33818e-16	1.47277e-18	3.64385e-21	8.23421e-24	1.72351e-26
					0.000865753		#NUM!	#NUM!	#NUM!	0.000853288	1.24305e-05	3.51017e-08	3.95784e-11	2.41513e-14	9.39285e-18	2.57368e-21	5.31146e-25	8.65501e-29	1.15305e-32	1.28978e-36	1.23693e-40	13	#NUM!	#NUM!	#NUM!	0.24409	0.0282209	0.000758967	9.50845e-06	7.36786e-08	4.09356e-10	1.7804e-12	6.41548e-15	1.99124e-17	5.47402e-20	1.36069e-22	3.107e-25
					0.000923205		#NUM!	#NUM!	#NUM!	0.000892725	3.0345e-05	1.34655e-07	2.07038e-10	1.60027e-13	7.53401e-17	2.42337e-20	5.74218e-24	1.05642e-27	1.56824e-31	1.93412e-35	2.02742e-39	14	#NUM!	#NUM!	#NUM!	0.255371	0.0688923	0.0029115	4.97396e-05	4.88198e-07	3.28345e-09	1.67642e-11	6.93572e-14	2.43048e-16	7.44512e-19	2.04047e-21	5.09261e-24
					0.000640848		#NUM!	#NUM!	#NUM!	0.000581147	5.92619e-05	4.38288e-07	9.43444e-10	9.37573e-13	5.39494e-16	2.05084e-19	5.60707e-23	1.1691e-26	1.9397e-30	2.64406e-34	3.03556e-38	15	#NUM!	#NUM!	#NUM!	0.166242	0.134543	0.00947665	0.000226657	2.86027e-06	2.3512e-08	1.41871e-10	6.77253e-13	2.68973e-15	9.2086e-18	2.78944e-20	7.62494e-23
					0.976764
																						Number On	FDE:
					Number of Complexes:	0	1	2	3	4	5	6	7	8	9	10	11	12	13	14	15	per spot:	0.85
				0	0.532762	0.532592	0.000169863	2.70879e-08	2.87978e-12	2.29618e-16	1.46467e-20	7.78566e-25	3.54734e-29	1.41423e-33	5.01166e-38	1.59841e-42	4.63447e-47	1.23176e-51	3.02195e-56	6.88437e-61	1.46379e-65	0	0.00050625	2.56289e-07	1.29746e-10	6.56841e-14	3.32526e-17	1.68341e-20	8.52227e-24	4.3144e-27	2.18416e-30	1.10573e-33	5.59777e-37	2.83387e-40	1.43465e-43	7.26291e-47	3.67685e-50
				1	0.00385147		0.00385024	1.22799e-06	1.95825e-10	2.08187e-14	1.65996e-18	1.05885e-22	5.62845e-27	2.56446e-31	1.02238e-35	3.62306e-40	1.15553e-44	3.35038e-49	8.90467e-54	2.18464e-58	4.97688e-63	1	0.011475	1.16184e-05	8.82275e-09	5.95536e-12	3.76862e-15	2.28944e-18	1.3522e-21	7.82344e-25	4.4557e-28	2.50633e-31	1.39571e-34	7.70814e-38	4.22743e-41	2.30476e-44	1.25013e-47
				2	0.0327514		0.032727	2.4355e-05	6.10322e-09	8.84794e-13	8.93614e-17	6.90017e-21	4.30576e-25	2.25245e-29	1.01386e-33	4.00348e-38	1.40782e-42	4.46158e-47	1.28672e-51	3.4044e-56	8.31969e-61	2	0.0975375	0.000230432	2.74976e-07	2.53103e-10	2.02878e-13	1.49195e-16	1.03443e-19	6.87159e-23	4.41856e-26	2.76949e-29	1.70044e-32	1.02647e-35	6.10864e-39	3.59159e-42	2.0898e-45
				3	0.123912		0.123635	0.000276024	1.15283e-07	2.33979e-11	3.03829e-15	2.8674e-19	2.11461e-23	1.27639e-27	6.51123e-32	2.87361e-36	1.11687e-40	3.87662e-45	1.21524e-49	3.47249e-54	9.11468e-59	3	0.368475	0.00261157	5.19399e-06	6.69316e-09	6.89784e-12	6.19989e-15	5.08022e-18	3.8939e-21	2.8377e-24	1.98788e-27	1.34902e-30	8.91886e-34	5.76927e-37	3.66342e-40	2.28949e-43
				4	0.177107		0.17515	0.00195517	1.46986e-06	4.30911e-10	7.31721e-14	8.53053e-18	7.48924e-22	5.24383e-26	3.044e-30	1.50625e-34	6.48715e-39	2.47135e-43	8.43579e-48	2.60726e-52	7.36011e-57	4	0.522006	0.0184986	6.62233e-05	1.23266e-07	1.66123e-10	1.84447e-13	1.79924e-16	1.59974e-19	1.32662e-22	1.04198e-25	7.83554e-29	5.68577e-32	4.00483e-35	2.75062e-38	1.84876e-41
				5	0.00887677		#NUM!	0.00886343	1.33267e-05	5.86039e-09	1.32685e-12	1.93359e-16	2.03707e-20	1.66404e-24	1.10396e-28	6.14549e-33	2.94084e-37	1.23238e-41	4.58907e-46	1.53654e-50	4.67122e-55	5	#NUM!	0.0838603	0.000600425	1.67641e-06	3.01236e-09	4.18079e-12	4.89394e-15	5.07652e-18	4.81123e-21	4.25128e-24	3.55211e-27	2.8353e-30	2.17863e-33	1.62103e-36	1.17335e-39
				6	0.0252012		#NUM!	0.0251131	8.81045e-05	6.08829e-08	1.87971e-11	3.46971e-15	4.42497e-19	4.24331e-23	3.23214e-27	2.03143e-31	1.08321e-35	5.00482e-40	2.03704e-44	7.40102e-49	2.42644e-53	6	#NUM!	0.237604	0.00396948	1.74161e-05	4.26751e-08	7.5022e-11	1.06307e-13	1.29451e-16	1.40862e-19	1.40528e-22	1.30836e-25	1.15145e-28	9.67069e-32	7.80797e-35	6.09489e-38
				7	0.0410877		#NUM!	0.0406592	0.000427936	4.92862e-07	2.13034e-10	5.05587e-14	7.88067e-18	8.93116e-22	7.84949e-26	5.59126e-30	3.33216e-34	1.70164e-38	7.58554e-43	2.99565e-47	1.0607e-51	7	#NUM!	0.384693	0.0192803	0.000140987	4.83652e-07	1.09318e-09	1.89328e-12	2.72464e-15	3.42093e-18	3.86788e-21	4.02477e-24	3.91492e-27	3.60118e-30	3.16037e-33	2.66434e-36
				8	0.030319		#NUM!	0.0288003	0.00151561	3.14199e-06	1.96169e-09	6.08811e-13	1.17225e-16	1.58156e-20	1.61242e-24	1.30696e-28	8.73304e-33	4.94184e-37	2.41789e-41	1.03974e-45	3.98204e-50	8	#NUM!	0.272491	0.0682844	0.000898794	4.45362e-06	1.31637e-08	2.81626e-11	4.82489e-14	7.02717e-17	9.04117e-20	1.05482e-22	1.13696e-25	1.14788e-28	1.09691e-31	1.00024e-34
					0.00383292		#NUM!	#NUM!	0.00381708	1.58263e-05	1.48216e-08	6.13321e-12	1.47617e-15	2.38991e-19	2.84263e-23	2.63328e-27	1.97949e-31	1.24461e-35	6.69845e-40	3.14233e-44	1.30375e-48	9	#NUM!	#NUM!	0.171976	0.00452726	3.36496e-05	1.32612e-07	3.5464e-10	7.29094e-13	1.23886e-15	1.82163e-18	2.39094e-21	2.86345e-24	3.18004e-27	3.31511e-30	3.27485e-33
					0.00655191		#NUM!	#NUM!	0.00648904	6.27778e-05	9.23882e-08	5.21322e-11	1.58934e-14	3.11485e-18	4.34922e-22	4.62579e-26	3.92598e-30	2.75059e-34	1.63219e-38	8.36907e-43	3.76784e-47	10	#NUM!	#NUM!	0.292358	0.0179581	0.000209749	1.1272e-06	3.81829e-09	9.50253e-12	1.89546e-14	3.19999e-17	4.74202e-20	6.32823e-23	7.74871e-26	8.82924e-29	9.46431e-32
					0.0068802		#NUM!	#NUM!	0.00668568	0.000194041	4.75939e-07	3.75984e-10	1.47375e-13	3.53017e-17	5.82532e-21	7.14895e-25	6.87642e-29	5.3845e-33	3.53146e-37	1.98322e-41	9.70504e-46	11	#NUM!	#NUM!	0.301218	0.0555069	0.00108053	8.12951e-06	3.54059e-08	1.07695e-10	2.53877e-13	4.94544e-16	8.30573e-19	1.2388e-21	1.67654e-24	2.09226e-27	2.43778e-30
					0.0036173		#NUM!	#NUM!	0.00315713	0.000458151	2.02274e-06	2.30812e-09	1.18309e-12	3.50075e-16	6.87711e-20	9.79009e-24	1.07158e-27	9.40791e-32	6.83731e-36	4.21433e-40	2.24564e-44	12	#NUM!	#NUM!	0.142242	0.131058	0.00459224	4.99061e-05	2.84231e-07	1.06798e-09	2.99716e-12	6.77251e-15	1.29431e-17	2.16446e-20	3.24596e-23	4.44606e-26	5.64075e-29
					0.000805894		#NUM!	#NUM!	#NUM!	0.000798828	7.05366e-06	1.20733e-08	8.25132e-12	3.05193e-15	7.19452e-19	1.19489e-22	1.49471e-26	1.47632e-30	1.19215e-34	8.08287e-39	4.69857e-43	13	#NUM!	#NUM!	#NUM!	0.228511	0.016014	0.000261047	1.98233e-06	9.31058e-09	3.13549e-11	8.26594e-14	1.8054e-16	3.39653e-19	5.65963e-22	8.52731e-25	1.18022e-27
					0.000990045		#NUM!	#NUM!	#NUM!	0.000970005	1.99854e-05	5.37548e-08	5.00973e-11	2.34708e-14	6.69775e-18	1.30585e-21	1.87551e-25	2.09145e-29	1.88189e-33	1.4068e-37	8.93846e-42	14	#NUM!	#NUM!	#NUM!	0.277478	0.0453729	0.00116228	1.20356e-05	7.16028e-08	2.91899e-10	9.03349e-13	2.26534e-15	4.81176e-18	8.93413e-21	1.48416e-23	2.24522e-26
					0.000778396		#NUM!	#NUM!	#NUM!	0.000732893	4.53002e-05	2.03074e-07	2.64959e-10	1.59602e-13	5.56658e-17	1.28263e-20	2.12557e-24	2.68635e-28	2.70155e-32	2.23213e-36	1.55331e-40	15	#NUM!	#NUM!	#NUM!	0.20965	0.102845	0.00439085	6.36548e-05	4.86899e-07	2.42601e-09	8.87289e-12	2.56739e-14	6.18043e-17	1.28254e-19	2.35486e-22	3.9017e-25
					0.975868
																							1
																							1
