# Supplementary material for: Oligomerization state of the functional bacterial twin-arginine translocation (Tat) receptor complex
Source: Commun Biol. 2022 Sep 19;5:988. doi: 10.1038/s42003-022-03952-2 (PMC9485244; doi:10.1038/s42003-022-03952-2)
Supplement: Supplementary file 5 — Supplementary Software 1–4 [file 42003_2022_3952_MOESM5_ESM.zip › SUPPLEMENTARY SOFTWARE FILE 2_PhotobleachingStepHistograms-Expectation Values_Protein Standards_FINAL.xlsx]

## Sheet: Steps
What this Does: Calculates the expectation values (# of photobleaching steps) by assuming that the photobleaching steps of fluorescent proteins follow a binomial distibution with the binomial probability being equal to the fluorescence detection efficiency (FDE).
Values in Yellow are adjustable and the output values are in Red.
	Oligomer Size:	4
	Center FDE:	0.9
	FDE Step Size:	0.01		PROBABILITIES
					FDE Values (total of 21):
				Step Number:	0.8	0.81	0.82	0.83	0.84	0.85	0.86	0.87	0.88	0.89	0.9	0.91	0.92	0.93	0.94	0.95	0.96	0.97	0.98	0.99	1
				0	0.0016	0.00130321	0.00104976	0.00083521	0.00065536	0.00050625	0.00038416	0.00028561	0.00020736	0.00014641	0.0001	6.561e-05	4.096e-05	2.401e-05	1.296e-05	6.25e-06	2.56e-06	8.1e-07	1.6e-07	1e-08	0
				1	0.0256	0.0222232	0.019129	0.0163112	0.0137626	0.011475	0.00943936	0.00764556	0.00608256	0.00473836	0.0036	0.00265356	0.00188416	0.00127596	0.00081216	0.000475	0.00024576	0.00010476	3.136e-05	3.96e-06	0
				2	0.1536	0.142111	0.130715	0.119455	0.10838	0.0975375	0.086977	0.0767497	0.0669082	0.0575065	0.0486	0.0402457	0.0325018	0.0254281	0.0190858	0.0135375	0.00884736	0.00508086	0.00230496	0.00058806	0
				3	0.4096	0.403895	0.396985	0.388815	0.379331	0.368475	0.356191	0.342422	0.327107	0.310186	0.2916	0.271286	0.24918	0.22522	0.19934	0.171475	0.141558	0.109521	0.0752954	0.038812	0
				4	0.4096	0.430467	0.452122	0.474583	0.497871	0.522006	0.547008	0.572898	0.599695	0.627422	0.6561	0.68575	0.716393	0.748052	0.780749	0.814506	0.849347	0.885293	0.922368	0.960596	1
					Steps 1-4 (normalized)
				1	0.025641	0.0222522	0.0191491	0.0163248	0.0137716	0.0114808	0.00944299	0.00764774	0.00608382	0.00473905	0.00360036	0.00265373	0.00188424	0.00127599	0.000812171	0.000475003	0.000245761	0.00010476	3.136e-05	3.96e-06	0
				2	0.153846	0.142297	0.130852	0.119555	0.108451	0.0975869	0.0870104	0.0767716	0.066922	0.0575149	0.0486049	0.0402483	0.0325031	0.0254287	0.019086	0.0135376	0.00884738	0.00508086	0.00230496	0.00058806	0
				3	0.410256	0.404422	0.397402	0.38914	0.379579	0.368662	0.356328	0.342519	0.327174	0.310232	0.291629	0.271303	0.24919	0.225225	0.199343	0.171476	0.141558	0.109521	0.0752954	0.038812	0
				4	0.410256	0.431029	0.452597	0.47498	0.498198	0.522271	0.547218	0.573061	0.59982	0.627514	0.656166	0.685795	0.716422	0.74807	0.780759	0.814511	0.849349	0.885294	0.922368	0.960596	1
					1	1	1	1	1	1	1	1	1	1	1	1	1	1	1	1	1	1	1	1	1
					Steps 2-4 (normalized)
				2	0.157895	0.145535	0.133407	0.121539	0.109966	0.0987203	0.0878399	0.0773632	0.0673317	0.0577887	0.0487805	0.0403554	0.0325645	0.0254612	0.0191015	0.013544	0.00884956	0.0050814	0.00230503	0.000588062	0
				3	0.421053	0.413626	0.405161	0.395598	0.38488	0.372943	0.359725	0.345159	0.329177	0.311709	0.292683	0.272025	0.249661	0.225513	0.199505	0.171558	0.141593	0.109532	0.0752977	0.0388121	0
				4	0.421053	0.440839	0.461433	0.482863	0.505155	0.528336	0.552435	0.577478	0.603491	0.630502	0.658537	0.687619	0.717775	0.749026	0.781394	0.814898	0.849558	0.885386	0.922397	0.9606	1
					1	1	1	1	1	1	1	1	1	1	1	1	1	1	1	1	1	1	1	1	1
					Steps 1-2 (normalized)
				1	0.142857	0.135231	0.12766	0.120141	0.112676	0.105263	0.0979021	0.0905923	0.0833333	0.0761246	0.0689655	0.0618557	0.0547945	0.0477816	0.0408163	0.0338983	0.027027	0.020202	0.0134228	0.00668896	#DIV/0!
				2	0.857143	0.864769	0.87234	0.879859	0.887324	0.894737	0.902098	0.909408	0.916667	0.923875	0.931034	0.938144	0.945205	0.952218	0.959184	0.966102	0.972973	0.979798	0.986577	0.993311	#DIV/0!
					1	1	1	1	1	1	1	1	1	1	1	1	1	1	1	1	1	1	1	1	#DIV/0!
				Number On	FDE:	FDE:	FDE:	FDE:	FDE:	FDE:	FDE:	FDE:	FDE:	FDE:	FDE:	FDE:	FDE:	FDE:	FDE:	FDE:	FDE:	FDE:	FDE:	FDE:	FDE:
				per spot:	0.8	0.81	0.82	0.83	0.84	0.85	0.86	0.87	0.88	0.89	0.9	0.91	0.92	0.93	0.94	0.95	0.96	0.97	0.98	0.99	1
				0	0.0016	0.00130321	0.00104976	0.00083521	0.00065536	0.00050625	0.00038416	0.00028561	0.00020736	0.00014641	0.0001	6.561e-05	4.096e-05	2.401e-05	1.296e-05	6.25e-06	2.56e-06	8.1e-07	1.6e-07	1e-08	0
				1	0.0256	0.0222232	0.019129	0.0163112	0.0137626	0.011475	0.00943936	0.00764556	0.00608256	0.00473836	0.0036	0.00265356	0.00188416	0.00127596	0.00081216	0.000475	0.00024576	0.00010476	3.136e-05	3.96e-06	0
				2	0.1536	0.142111	0.130715	0.119455	0.10838	0.0975375	0.086977	0.0767497	0.0669082	0.0575065	0.0486	0.0402457	0.0325018	0.0254281	0.0190858	0.0135375	0.00884736	0.00508086	0.00230496	0.00058806	0
				3	0.4096	0.403895	0.396985	0.388815	0.379331	0.368475	0.356191	0.342422	0.327107	0.310186	0.2916	0.271286	0.24918	0.22522	0.19934	0.171475	0.141558	0.109521	0.0752954	0.038812	0
				4	0.4096	0.430467	0.452122	0.474583	0.497871	0.522006	0.547008	0.572898	0.599695	0.627422	0.6561	0.68575	0.716393	0.748052	0.780749	0.814506	0.849347	0.885293	0.922368	0.960596	1
					1	1	1	1	1	1	1	1	1	1	1	1	1	1	1	1	1	1	1	1	1
