# Supplementary material for: Oligomerization state of the functional bacterial twin-arginine translocation (Tat) receptor complex
Source: Commun Biol. 2022 Sep 19;5:988. doi: 10.1038/s42003-022-03952-2 (PMC9485244; doi:10.1038/s42003-022-03952-2)
Supplement: Supplementary file 5 — Supplementary Software 1–4 [file 42003_2022_3952_MOESM5_ESM.zip › SUPPLEMENTARY SOFTWARE FILE 3_PhotobleachingStepHistogramSimulator_For Standard Deviation_FINAL.xlsx]

## Sheet: Sheet1
What this Does: Calculates the standard deviation for expectation values (# of photobleaching steps) by assuming that the number of Tat complexes are Poisson distributed into the IMVs and assuming that the photobleaching steps follow a binomial distibution with binomial probability being equal to the fluorescence detection efficiency (FDE).
This Excel sheet requires the RiskAMP Plugin to run.									Values in Yellow are adjustable and the output values are in Red.
Poisson Lookup Table											Normalized	Normalized	Normalized	Normalized	Trimer	Tetramer								# Active			# Active			# Active			# Active			# Active			# Active			# Active			# Active			# Active
Mean:	0.8							Fluorophores		Normalized	Counts	Counts	Counts	Counts	Poisson	Poisson				# Active	Total # of			Fluorophores			Fluorophores			Fluorophores			Fluorophores			Fluorophores			Fluorophores			Fluorophores			Fluorophores			Fluorophores
	Probability							per spot	Counts	Counts	(– first bin)	(bins 0-8)	(bins 1-8)	(bins 2-8)	Probability	Probability			# Oligomers	Fluorophores	FPs			per Oligomer			per Oligomer			per Oligomer			per Oligomer			per Oligomer			per Oligomer			per Oligomer			per Oligomer			per Oligomer
Number	Individual	Cumulative		Poisson Mean:	0.8			0	191	0.466993		0.476309			0.449329	0.449329			per IMV	per IMV	per IMV			1			2			3			4			5			6			7			8			9
0	0.449329	0.449329		On Probability (FDE):	0.36			1	30	0.0733496	0.137615	0.074813	0.142857					0.376053	0	0	0	0.407895	0	0	0.0306765	0	0	0.827759	0	0	0.0872611	0	0	0.785663	0	0	0.312715	0	0	0.233797	0	0	0.281078	0	0	0.252842	0	0	0.800768
1	0.359463	0.808792		Oligomer Size:	7			2	49	0.119804	0.224771	0.122195	0.233333	0.272222				0.673714	1	4	7	0.838061	7	4	0.335576	0	0	0.318494	0	0	0.967222	0	0	0.0886247	0	0	0.16152	0	0	0.216616	0	0	0.432208	0	0	0.510954	0	0	0.474392
2	0.143785	0.952577		Total # of Spots Analyzed:	409			3	44	0.107579	0.201835	0.109726	0.209524	0.244444	0.359463			0.117613	0	0	0	0.0551787	0	0	0.939128	0	0	0.222926	0	0	0.47368	0	0	0.617212	0	0	0.424124	0	0	0.830231	0	0	0.871415	0	0	0.272197	0	0	0.502662
3	0.0383427	0.99092						4	27	0.0660147	0.123853	0.0673317	0.128571	0.15		0.359463		0.46168	1	1	7	0.0609201	7	1	0.716341	0	0	0.571862	0	0	0.90396	0	0	0.0187036	0	0	0.598366	0	0	0.147385	0	0	0.701115	0	0	0.447153	0	0	0.68092
4	0.00766855	0.998589		For Mixed Oligomers & Cleaved Monomers				5	17	0.0415648	0.0779817	0.042394	0.0809524	0.0944444				0.0236975	0	0	0	0.568341	0	0	0.092402	0	0	0.126182	0	0	0.60352	0	0	0.420139	0	0	0.805141	0	0	0.458335	0	0	0.56369	0	0	0.466983	0	0	0.94962
5	0.00122697	0.999816		Mixed Oligomers?	n	(Y/N; if Y, enter fractions below)		6	19	0.0464548	0.087156	0.0473815	0.0904762	0.105556	0.143785			0.887043	2	6	14	0.885686	7	2	0.429552	7	4	0.854804	0	0	0.839285	0	0	0.952108	0	0	0.568142	0	0	0.261305	0	0	0.385692	0	0	0.0576449	0	0	0.153148
6	0.000163596	0.999979		Cleaved Fraction:	0			7	13	0.0317848	0.059633	0.032419	0.0619048	0.0722222				0.576585	1	3	7	0.360923	7	3	0.725672	0	0	0.398908	0	0	0.257507	0	0	0.824315	0	0	0.0608174	0	0	0.254742	0	0	0.880124	0	0	0.476513	0	0	0.753338
7	1.86966e-05	0.999998				Probability of # of FPs per		8	11	0.0268949	0.0504587	0.0274314	0.052381	0.0611111		0.143785		0.723627	1	2	7	0.378926	7	2	0.0760437	0	0	0.787528	0	0	0.321542	0	0	0.0855831	0	0	0.225271	0	0	0.437982	0	0	0.656685	0	0	0.861341	0	0	0.742185
8	1.86966e-06	1			Fraction each	Oligomer (due to cleavage)		9	4	0.00977995	0.0183486				0.0383427			0.195017	0	0	0	0.756914	0	0	0.306966	0	0	0.688452	0	0	0.868459	0	0	0.819751	0	0	0.0254996	0	0	0.594752	0	0	0.678142	0	0	0.027909	0	0	0.326348
9	1.66192e-07	1			Oligomer	Individual	Cumulative	10	2	0.00488998	0.00917431	1	1	1				0.763061	1	5	7	0.659946	7	5	0.686949	0	0	0.759644	0	0	0.443036	0	0	0.138275	0	0	0.524499	0	0	0.693502	0	0	0.0189428	0	0	0.668214	0	0	0.901757
10	1.32954e-08	1		0	––––	0	0	11	0	0	0							0.886574	2	6	14	0.455578	7	5	0.164928	7	1	0.777189	0	0	0.906639	0	0	0.751537	0	0	0.815104	0	0	0.526222	0	0	0.613522	0	0	0.727616	0	0	0.569338
11	9.66938e-10	1		Monomer (1)	0	0	0	12	2	0.00488998	0.00917431				0.00766855	0.0383427		0.583009	1	3	7	0.621725	7	3	0.70264	0	0	0.602603	0	0	0.597673	0	0	0.475308	0	0	0.62326	0	0	0.0159819	0	0	0.582273	0	0	0.430848	0	0	0.771685
12	6.44625e-11	1		Dimer (2)	0	0	0	13	0	0	0							0.324878	0	0	0	0.856494	0	0	0.470804	0	0	0.948212	0	0	0.0362994	0	0	0.605174	0	0	0.890734	0	0	0.622483	0	0	0.164168	0	0	0.877023	0	0	0.852493
13	3.96692e-12	1		Trimer (3)	0	0	0	14	0	0	0							0.310315	0	0	0	0.571951	0	0	0.674606	0	0	0.510476	0	0	0.791055	0	0	0.452885	0	0	0.826465	0	0	0.667913	0	0	0.306135	0	0	0.81282	0	0	0.146928
14	2.26681e-13	1		Tetramer (4)	0	0	0	15	0	0	0				0.00122697			0.236222	0	0	0	0.387503	0	0	0.140821	0	0	0.199965	0	0	0.521641	0	0	0.394233	0	0	0.160327	0	0	0.716052	0	0	0.864614	0	0	0.965812	0	0	0.311759
15	1.20897e-14	1		Pentamer (5)	0	0	0	16	0	0	0					0.00766855		0.86974	2	3	14	0.0216604	7	1	0.841949	7	2	0.138536	0	0	0.992068	0	0	0.323966	0	0	0.161707	0	0	0.177604	0	0	0.190901	0	0	0.491447	0	0	0.917013
16	6.04484e-16	1		Hexamer (6)	0	0	0	17	0	0	0							0.900129	2	4	14	0.127717	7	2	0.430231	7	2	0.626432	0	0	0.35979	0	0	0.891063	0	0	0.533545	0	0	0.258014	0	0	0.605177	0	0	0.280975	0	0	0.22256
17	2.84463e-17	1		Heptamer (7)	1	1	1	18	0	0	0				0.000163596			0.0135417	0	0	0	0.727801	0	0	0.894607	0	0	0.64067	0	0	0.0637272	0	0	0.722377	0	0	0.144403	0	0	0.806956	0	0	0.817375	0	0	0.375979	0	0	0.0158057
18	1.26428e-18	1		Octomer (8)	0	0	1	19	0	0	0							0.762226	1	4	7	0.345671	7	4	0.129561	0	0	0.112421	0	0	0.458803	0	0	0.261391	0	0	0.108369	0	0	0.110203	0	0	0.0136958	0	0	0.0195279	0	0	0.240512
19	5.32328e-20	1		Oligomer Total (must = 1):	1	1		20	0	0	0					0.00122697		0.724815	1	4	7	0.386887	7	4	0.591695	0	0	0.576392	0	0	0.610774	0	0	0.330297	0	0	0.461802	0	0	0.887065	0	0	0.759463	0	0	0.116121	0	0	0.313985
20	2.12931e-21	1						21	0	0	0				1.86966e-05			0.415667	0	0	0	0.896401	0	0	0.937448	0	0	0.59281	0	0	0.426277	0	0	0.655198	0	0	0.844538	0	0	0.184377	0	0	0.827299	0	0	0.477063	0	0	0.650256
21	8.11167e-23	1						22	0	0	0							0.584612	1	3	7	0.248446	7	3	0.958111	0	0	0.167152	0	0	0.167099	0	0	0.116275	0	0	0.409447	0	0	0.83671	0	0	0.300806	0	0	0.628948	0	0	0.127153
22	2.9497e-24	1						23	0	0	0							0.794043	1	2	7	0.250145	7	2	0.944559	0	0	0.0585757	0	0	0.678289	0	0	0.911262	0	0	0.210198	0	0	0.839992	0	0	0.423064	0	0	0.659401	0	0	0.988853
23	1.02598e-25	1						24	0	0	0				1.86966e-06	0.000163596		0.913732	2	9	14	0.684868	7	4	0.552737	7	5	0.443827	0	0	0.845423	0	0	0.410862	0	0	0.455703	0	0	0.794526	0	0	0.187673	0	0	0.794113	0	0	0.906238
24	3.41994e-27	1						25	0	0	0							0.376254	0	0	0	0.461809	0	0	0.540895	0	0	0.34506	0	0	0.251186	0	0	0.128947	0	0	0.907539	0	0	0.000739508	0	0	0.782497	0	0	0.971282	0	0	0.458109
25	1.09438e-28	1						26	0	0	0							0.0364713	0	0	0	0.238195	0	0	0.527387	0	0	0.00909147	0	0	0.425304	0	0	0.526293	0	0	0.893658	0	0	0.90937	0	0	0.497773	0	0	0.153889	0	0	0.93159
26	3.36733e-30	1						27	0	0	0				1.66192e-07			0.179871	0	0	0	0.565853	0	0	0.954113	0	0	0.549235	0	0	0.980937	0	0	0.0395581	0	0	0.332159	0	0	0.621919	0	0	0.149866	0	0	0.774787	0	0	0.227689
27	9.97726e-32	1						28	0	0	0					1.86966e-05		0.584845	1	3	7	0.236128	7	3	0.650506	0	0	0.225431	0	0	0.718878	0	0	0.0355545	0	0	0.00637465	0	0	0.534152	0	0	0.025554	0	0	0.127809	0	0	0.413193
28	2.85065e-33	1						29	0	0	0							0.429935	0	0	0	0.859138	0	0	0.945131	0	0	0.563623	0	0	0.466758	0	0	0.579095	0	0	0.246207	0	0	0.61441	0	0	0.99214	0	0	0.149526	0	0	0.89453
29	7.86385e-35	1						30	0	0	0				1.32954e-08			0.71328	1	1	7	0.0976544	7	1	0.64622	0	0	0.0886593	0	0	0.546916	0	0	0.658974	0	0	0.605741	0	0	0.121439	0	0	0.597453	0	0	0.949336	0	0	0.839638
30	2.09703e-36	1							409	1	1							0.546483	1	3	7	0.746675	7	3	0.56087	0	0	0.151427	0	0	0.216766	0	0	0.245788	0	0	0.621761	0	0	0.197568	0	0	0.874989	0	0	0.651301	0	0	0.545169
																		0.654924	1	5	7	0.128319	7	5	0.899252	0	0	0.109264	0	0	0.300908	0	0	0.683961	0	0	0.321349	0	0	0.747335	0	0	0.474311	0	0	0.940766	0	0	0.0303381
Binomial Lookup Table																		0.86877	2	3	14	0.569864	7	2	0.90001	7	1	0.292594	0	0	0.194863	0	0	0.244174	0	0	0.87171	0	0	0.100912	0	0	0.613421	0	0	0.403055	0	0	0.722668
Max:	7			SIMULATION AVERAGES:														0.776382	1	3	7	0.356732	7	3	0.391381	0	0	0.311634	0	0	0.0716074	0	0	0.869971	0	0	0.988411	0	0	0.840138	0	0	0.384913	0	0	0.671671	0	0	0.859421
FDE:	1						Average		Average		Average		Average					0.564094	1	2	7	0.0691904	7	2	0.379914	0	0	0.247527	0	0	0.613459	0	0	0.540071	0	0	0.338555	0	0	0.329575	0	0	0.104819	0	0	0.216786	0	0	0.101357
	Probability				Average		Normalized		Normalized		Normalized		Normalized					0.248382	0	0	0	0.316807	0	0	0.105352	0	0	0.25603	0	0	0.0565112	0	0	0.518542	0	0	0.14959	0	0	0.117558	0	0	0.0127227	0	0	0.114647	0	0	0.754347
Number	Individual	Cumulative			Normalized		Counts		Counts		Counts		Counts					0.0642849	0	0	0	0.140812	0	0	0.189467	0	0	0.64037	0	0	0.115153	0	0	0.430329	0	0	0.938272	0	0	0.226994	0	0	0.791959	0	0	0.166491	0	0	0.469023
0	0	0		# of steps	Counts	SD	(-first bin)	SD	(bins 0-8)	SD	(bins 1-8)	SD	(bins 2-8)	SD				0.0868827	0	0	0	0.624007	0	0	0.898295	0	0	0.820711	0	0	0.385955	0	0	0.45192	0	0	0.653707	0	0	0.588214	0	0	0.613164	0	0	0.441734	0	0	0.717162
1	0	0		0	0.476773	0.0293907			0.484283	0.0283682								0.855374	2	4	14	0.922253	7	3	0.0481914	7	1	0.599597	0	0	0.230591	0	0	0.202407	0	0	0.43723	0	0	0.558058	0	0	0.830856	0	0	0.82715	0	0	0.303375
2	0	0		1	0.0640587	0.021552	0.121705	0.0360487	0.065148	0.0222188	0.125624	0.0380499						0.972178	3	7	21	0.2232	7	2	0.298861	7	3	0.272144	7	2	0.466328	0	0	0.144214	0	0	0.0561336	0	0	0.603919	0	0	0.175661	0	0	0.608544	0	0	0.262491
3	0	0		2	0.109535	0.0159768	0.208927	0.025571	0.111286	0.0162549	0.215302	0.0259916	0.246141	0.0262608				0.750887	1	4	7	0.492753	7	4	0.954043	0	0	0.23075	0	0	0.907237	0	0	0.257887	0	0	0.357557	0	0	0.690082	0	0	0.745039	0	0	0.431473	0	0	0.241691
4	0	0		3	0.115892	0.0138956	0.222174	0.0305345	0.117721	0.0139629	0.228884	0.0305495	0.261638	0.0318577				0.217262	0	0	0	0.676552	0	0	0.431213	0	0	0.523683	0	0	0.172433	0	0	0.689644	0	0	0.432731	0	0	0.484898	0	0	0.408872	0	0	0.844794	0	0	0.0351945
5	0	0		4	0.0811736	0.0155982	0.154868	0.0270432	0.082467	0.0158465	0.159585	0.0276928	0.182399	0.0300979				0.673836	1	4	7	0.258755	7	4	0.206616	0	0	0.836122	0	0	0.10496	0	0	0.889146	0	0	0.689427	0	0	0.112637	0	0	0.407343	0	0	0.167323	0	0	0.0915168
6	0	0		5	0.0655257	0.0099916	0.124877	0.0153139	0.066586	0.0102798	0.128731	0.0160355	0.147517	0.0200679				0.522874	1	2	7	0.0599937	7	2	0.221191	0	0	0.100595	0	0	0.967421	0	0	0.350356	0	0	0.106159	0	0	0.738078	0	0	0.233651	0	0	0.720517	0	0	0.839176
7	1	1		6	0.0327628	0.00940606	0.063395	0.0213551	0.0332732	0.0094934	0.0653017	0.0218251	0.0746563	0.024369				0.898411	2	8	14	0.361587	7	3	0.0284863	7	5	0.0593865	0	0	0.252346	0	0	0.8791	0	0	0.775363	0	0	0.21671	0	0	0.629138	0	0	0.179016	0	0	0.444217
8	#NUM!	#NUM!		7	0.0249389	0.00608797	0.0476186	0.0111566	0.0253389	0.00619739	0.0490757	0.0114701	0.0562626	0.0133989				0.781189	1	1	7	0.819544	7	1	0.136778	0	0	0.341934	0	0	0.793333	0	0	0.269159	0	0	0.940662	0	0	0.781439	0	0	0.896883	0	0	0.0019662	0	0	0.935689
9	#NUM!	#NUM!		8	0.0136919	0.00803505	0.0267173	0.0173922	0.0138972	0.00811804	0.0274952	0.017798	0.0313853	0.0201072				0.254647	0	0	0	0.995398	0	0	0.919255	0	0	0.0188588	0	0	0.150223	0	0	0.913816	0	0	0.206713	0	0	0.795501	0	0	0.676913	0	0	0.51533	0	0	0.614599
10	#NUM!	#NUM!		9	0.00635697	0.0032803	0.0119901	0.00551785										0.819177	2	4	14	0.00473727	7	1	0.686077	7	3	0.445148	0	0	0.216052	0	0	0.535542	0	0	0.653898	0	0	0.437388	0	0	0.942793	0	0	0.81308	0	0	0.160116
				10	0.00391198	0.00278771	0.00751319	0.00532734										0.25807	0	0	0	0.0415615	0	0	0.703088	0	0	0.0252974	0	0	0.78224	0	0	0.74729	0	0	0.382746	0	0	0.688804	0	0	0.754281	0	0	0.76604	0	0	0.507294
				11	0.00293399	0.00204562	0.00546388	0.00374979										0.459898	1	0	7	0.72223	7	0	0.794049	0	0	0.125282	0	0	0.119964	0	0	0.123567	0	0	0.835802	0	0	0.619337	0	0	0.0821222	0	0	0.441431	0	0	0.681555
				12	0.00146699	0.00133917	0.00288571	0.00264091										0.781093	1	2	7	0.720871	7	2	0.0325753	0	0	0.284868	0	0	0.0124563	0	0	0.516421	0	0	0.173674	0	0	0.0311933	0	0	0.836698	0	0	0.269222	0	0	0.422702
				13	0.000488998	0.00109343	0.000917431	0.00205144										0.866094	2	6	14	0.221892	7	3	0.142624	7	3	0.775127	0	0	0.275128	0	0	0.073023	0	0	0.776096	0	0	0.903923	0	0	0.623848	0	0	0.776944	0	0	0.165112
				14	0.000488998	0.00109343	0.000947867	0.0021195										0.943124	2	6	14	0.800114	7	1	0.51304	7	5	0.28343	0	0	0.346583	0	0	0.819961	0	0	0.679082	0	0	0.737065	0	0	0.651346	0	0	0.724779	0	0	0.662503
				15	0	0	0	0										0.0935112	0	0	0	0.949823	0	0	0.749081	0	0	0.00351159	0	0	0.970427	0	0	0.973866	0	0	0.251255	0	0	0.00816082	0	0	0.758537	0	0	0.620537	0	0	0.985345
				16	0	0	0	0										0.873729	2	4	14	0.250321	7	1	0.600235	7	3	0.975205	0	0	0.442609	0	0	0.806348	0	0	0.967908	0	0	0.324721	0	0	0.260667	0	0	0.0497443	0	0	0.604124
				17	0	0	0	0										0.412706	0	0	0	0.351044	0	0	0.383189	0	0	0.291174	0	0	0.108283	0	0	0.972909	0	0	0.0500656	0	0	0.139412	0	0	0.544711	0	0	0.716882	0	0	0.62997
				18	0	0	0	0										0.12617	0	0	0	0.318804	0	0	0.260941	0	0	0.714471	0	0	0.484311	0	0	0.914323	0	0	0.110564	0	0	0.751565	0	0	0.214022	0	0	0.0712506	0	0	0.661775
				19	0	0	0	0										0.437689	0	0	0	0.298917	0	0	0.66469	0	0	0.686978	0	0	0.338815	0	0	0.39684	0	0	0.357185	0	0	0.720308	0	0	0.713897	0	0	0.527161	0	0	0.372248
				20	0	0	0	0										0.824871	2	3	14	0.219443	7	1	0.299627	7	2	0.777065	0	0	0.725563	0	0	0.000989503	0	0	0.30821	0	0	0.23618	0	0	0.597787	0	0	0.0450038	0	0	0.96961
				21	0	0	0	0										0.344886	0	0	0	0.0104034	0	0	0.469666	0	0	0.41082	0	0	0.249894	0	0	0.122656	0	0	0.708406	0	0	0.453959	0	0	0.122207	0	0	0.124706	0	0	0.501953
				22	0	0	0	0										0.201374	0	0	0	0.901314	0	0	0.363698	0	0	0.44419	0	0	0.49853	0	0	0.772918	0	0	0.557499	0	0	0.0451361	0	0	0.815437	0	0	0.978944	0	0	0.859737
				23	0	0	0	0										0.184691	0	0	0	0.648448	0	0	0.901314	0	0	0.924686	0	0	0.619125	0	0	0.345773	0	0	0.926281	0	0	0.599591	0	0	0.83809	0	0	0.285551	0	0	0.802386
				24	0	0	0	0										0.710172	1	3	7	0.872707	7	3	0.67128	0	0	0.422299	0	0	0.808838	0	0	0.394082	0	0	0.173857	0	0	0.0794484	0	0	0.316347	0	0	0.123702	0	0	0.969123
				25	0	0	0	0										0.226381	0	0	0	0.217967	0	0	0.150247	0	0	0.716203	0	0	0.763362	0	0	0.776774	0	0	0.236199	0	0	0.475892	0	0	0.0358317	0	0	0.282628	0	0	0.174543
				26	0	0	0	0										0.2932	0	0	0	0.371442	0	0	0.653169	0	0	0.393241	0	0	0.667687	0	0	0.998498	0	0	0.369932	0	0	0.800214	0	0	0.854312	0	0	0.800096	0	0	0.19863
				27	0	0	0	0										0.618347	1	4	7	0.747858	7	4	0.0235222	0	0	0.391987	0	0	0.601221	0	0	0.336713	0	0	0.575177	0	0	0.295033	0	0	0.86955	0	0	0.442445	0	0	0.415757
				28	0	0	0	0										0.191939	0	0	0	0.794397	0	0	0.585973	0	0	0.607087	0	0	0.971472	0	0	0.0459778	0	0	0.851524	0	0	0.90951	0	0	0.195377	0	0	0.797152	0	0	0.285342
				29	0	0	0	0										0.897734	2	4	14	0.0790647	7	1	0.317692	7	3	0.900818	0	0	0.498514	0	0	0.271688	0	0	0.235795	0	0	0.575204	0	0	0.519712	0	0	0.945474	0	0	0.873262
				30	0	0	0	0										0.864529	2	4	14	0.352438	7	1	0.745553	7	3	0.653733	0	0	0.52249	0	0	0.209172	0	0	0.533068	0	0	0.291579	0	0	0.606759	0	0	0.67472	0	0	0.397039
																		0.971917	3	8	21	0.850059	7	6	0.842883	7	1	0.75009	7	1	0.208565	0	0	0.163948	0	0	0.223332	0	0	0.32683	0	0	0.532968	0	0	0.970056	0	0	0.446127
																		0.840267	2	5	14	0.172833	7	3	0.743844	7	2	0.807901	0	0	0.949093	0	0	0.166594	0	0	0.960373	0	0	0.186923	0	0	0.886299	0	0	0.56023	0	0	0.515975
																		0.960276	3	12	21	0.570204	7	4	0.238733	7	4	0.992727	7	4	0.998316	0	0	0.343565	0	0	0.31453	0	0	0.10133	0	0	0.72432	0	0	0.221812	0	0	0.454557
																		0.456474	1	2	7	0.944581	7	2	0.68065	0	0	0.0405175	0	0	0.385486	0	0	0.105351	0	0	0.723431	0	0	0.740226	0	0	0.503299	0	0	0.891774	0	0	0.118478
																		0.166098	0	0	0	0.559378	0	0	0.781756	0	0	0.959843	0	0	0.758211	0	0	0.507647	0	0	0.0756462	0	0	0.918685	0	0	0.69031	0	0	0.184615	0	0	0.933323
																		0.65663	1	2	7	0.0340273	7	2	0.102849	0	0	0.0483806	0	0	0.540013	0	0	0.37192	0	0	0.13854	0	0	0.698474	0	0	0.962467	0	0	0.100838	0	0	0.674247
																		0.221903	0	0	0	0.304184	0	0	0.0695717	0	0	0.0765747	0	0	0.622811	0	0	0.0462167	0	0	0.357664	0	0	0.770633	0	0	0.463018	0	0	0.700246	0	0	0.767747
																		0.388249	0	0	0	0.424515	0	0	0.658279	0	0	0.4852	0	0	0.863504	0	0	0.937977	0	0	0.899976	0	0	0.0484693	0	0	0.106023	0	0	0.186973	0	0	0.141079
																		0.862837	2	7	14	0.407143	7	4	0.140488	7	3	0.8385	0	0	0.262497	0	0	0.042966	0	0	0.711419	0	0	0.512539	0	0	0.0114825	0	0	0.422367	0	0	0.658958
																		0.389057	0	0	0	0.672007	0	0	0.703892	0	0	0.676366	0	0	0.199002	0	0	0.836372	0	0	0.153536	0	0	0.387994	0	0	0.63919	0	0	0.613432	0	0	0.0813519
																		0.20174	0	0	0	0.63814	0	0	0.59581	0	0	0.575428	0	0	0.159819	0	0	0.77682	0	0	0.2983	0	0	0.0674862	0	0	0.618762	0	0	0.418884	0	0	0.704778
																		0.466476	1	2	7	0.397414	7	2	0.430718	0	0	0.504971	0	0	0.844732	0	0	0.834041	0	0	0.815328	0	0	0.455481	0	0	0.415351	0	0	0.987191	0	0	0.415057
																		0.829034	2	4	14	0.75387	7	3	0.0130159	7	1	0.990453	0	0	0.392529	0	0	0.621603	0	0	0.0733629	0	0	0.00900645	0	0	0.896204	0	0	0.836051	0	0	0.66633
																		0.464505	1	1	7	0.906985	7	1	0.311591	0	0	0.324679	0	0	0.0619252	0	0	0.416665	0	0	0.640569	0	0	0.152454	0	0	0.490733	0	0	0.801682	0	0	0.628042
																		0.93881	2	5	14	0.128266	7	3	0.210677	7	2	0.536892	0	0	0.745374	0	0	0.0170092	0	0	0.599343	0	0	0.751173	0	0	0.475016	0	0	0.801944	0	0	0.818699
																		0.0861801	0	0	0	0.780775	0	0	0.405064	0	0	0.66507	0	0	0.550516	0	0	0.233425	0	0	0.180034	0	0	0.461547	0	0	0.112632	0	0	0.0663243	0	0	0.759955
																		0.510526	1	2	7	0.934092	7	2	0.626252	0	0	0.532948	0	0	0.201841	0	0	0.710041	0	0	0.3105	0	0	0.649954	0	0	0.414726	0	0	0.533013	0	0	0.60732
																		0.143661	0	0	0	0.302411	0	0	0.312049	0	0	0.0342794	0	0	0.51038	0	0	0.328542	0	0	0.00223331	0	0	0.679125	0	0	0.888218	0	0	0.348652	0	0	0.0560739
																		0.0361224	0	0	0	0.955541	0	0	0.769632	0	0	0.935624	0	0	0.245191	0	0	0.00169014	0	0	0.897866	0	0	0.659346	0	0	0.294245	0	0	0.388022	0	0	0.434968
																		0.710985	1	2	7	0.0898562	7	2	0.00748718	0	0	0.40394	0	0	0.873	0	0	0.109405	0	0	0.00804097	0	0	0.952681	0	0	0.106332	0	0	0.170857	0	0	0.791386
																		0.454364	1	1	7	0.549314	7	1	0.0223846	0	0	0.631997	0	0	0.269041	0	0	0.772585	0	0	0.645488	0	0	0.347755	0	0	0.539455	0	0	0.355212	0	0	0.570076
																		0.649894	1	4	7	0.163783	7	4	0.820257	0	0	0.789845	0	0	0.763125	0	0	0.858104	0	0	0.529031	0	0	0.910898	0	0	0.291009	0	0	0.505726	0	0	0.592127
																		0.192296	0	0	0	0.544262	0	0	0.660879	0	0	0.26106	0	0	0.240955	0	0	0.329107	0	0	0.327112	0	0	0.659984	0	0	0.390256	0	0	0.988395	0	0	0.563918
																		0.725102	1	2	7	0.298624	7	2	0.172856	0	0	0.268845	0	0	0.0686689	0	0	0.270184	0	0	0.977542	0	0	0.0984314	0	0	0.506222	0	0	0.666042	0	0	0.415289
																		0.783202	1	2	7	0.617359	7	2	0.220859	0	0	0.00965171	0	0	0.366978	0	0	0.781706	0	0	0.90884	0	0	0.23918	0	0	0.168994	0	0	0.138321	0	0	0.293635
																		0.0587485	0	0	0	0.74972	0	0	0.299185	0	0	0.809399	0	0	0.990868	0	0	0.389422	0	0	0.857975	0	0	0.171942	0	0	0.0839114	0	0	0.378871	0	0	0.159263
																		0.499536	1	2	7	0.269981	7	2	0.915057	0	0	0.201418	0	0	0.225543	0	0	0.0956355	0	0	0.425296	0	0	0.778556	0	0	0.873931	0	0	0.601136	0	0	0.520114
																		0.733106	1	5	7	0.954549	7	5	0.25545	0	0	0.416291	0	0	0.917917	0	0	0.810897	0	0	0.875301	0	0	0.51821	0	0	0.871587	0	0	0.157544	0	0	0.610596
																		0.478126	1	1	7	0.537837	7	1	0.488219	0	0	0.0463064	0	0	0.599192	0	0	0.262722	0	0	0.190717	0	0	0.582766	0	0	0.983066	0	0	0.988043	0	0	0.270805
																		0.148271	0	0	0	0.524079	0	0	0.445382	0	0	0.343705	0	0	0.658895	0	0	0.901078	0	0	0.214332	0	0	0.186112	0	0	0.549309	0	0	0.562018	0	0	0.555868
																		0.708236	1	5	7	0.10436	7	5	0.0998866	0	0	0.547523	0	0	0.00325341	0	0	0.642093	0	0	0.487521	0	0	0.613551	0	0	0.0271739	0	0	0.319903	0	0	0.86537
																		0.271904	0	0	0	0.398713	0	0	0.0185264	0	0	0.437443	0	0	0.255112	0	0	0.212205	0	0	0.839173	0	0	0.692146	0	0	0.383123	0	0	0.809187	0	0	0.562215
																		0.883992	2	9	14	0.515616	7	5	0.199262	7	4	0.0632698	0	0	0.0699294	0	0	0.257429	0	0	0.182165	0	0	0.141626	0	0	0.867748	0	0	0.426157	0	0	0.42256
																		0.239518	0	0	0	0.0262464	0	0	0.838328	0	0	0.97218	0	0	0.370225	0	0	0.29513	0	0	0.881823	0	0	0.407086	0	0	0.754074	0	0	0.767782	0	0	0.69119
																		0.984869	3	6	21	0.13214	7	1	0.0209074	7	1	0.510255	7	4	0.798861	0	0	0.0927792	0	0	0.854507	0	0	0.920304	0	0	0.949984	0	0	0.470245	0	0	0.361683
																		0.591792	1	2	7	0.10833	7	2	0.644434	0	0	0.210253	0	0	0.486217	0	0	0.520265	0	0	0.806588	0	0	0.949651	0	0	0.542984	0	0	0.193873	0	0	0.652622
																		0.571361	1	5	7	0.975082	7	5	0.362281	0	0	0.53145	0	0	0.499462	0	0	0.347856	0	0	0.725753	0	0	0.172601	0	0	0.387714	0	0	0.968668	0	0	0.433586
																		0.045942	0	0	0	0.986511	0	0	0.107037	0	0	0.0485306	0	0	0.935076	0	0	0.8598	0	0	0.0795813	0	0	0.500116	0	0	0.922703	0	0	0.183662	0	0	0.665546
																		0.967169	3	7	21	0.654095	7	3	0.0767511	7	2	0.332307	7	2	0.585842	0	0	0.313479	0	0	0.441431	0	0	0.446922	0	0	0.112299	0	0	0.704296	0	0	0.392474
																		0.356923	0	0	0	0.953368	0	0	0.150271	0	0	0.745928	0	0	0.684833	0	0	0.982244	0	0	0.844329	0	0	0.271201	0	0	0.909018	0	0	0.176534	0	0	0.129005
																		0.129789	0	0	0	0.681624	0	0	0.917003	0	0	0.835921	0	0	0.739031	0	0	0.378038	0	0	0.748709	0	0	0.316538	0	0	0.0451763	0	0	0.862039	0	0	0.150417
																		0.779075	1	3	7	0.00696015	7	3	0.820044	0	0	0.633637	0	0	0.238236	0	0	0.663052	0	0	0.000970012	0	0	0.17224	0	0	0.753014	0	0	0.23654	0	0	0.888227
																		0.670784	1	3	7	0.295488	7	3	0.68145	0	0	0.653702	0	0	0.430278	0	0	0.734581	0	0	0.385909	0	0	0.868786	0	0	0.100158	0	0	0.177674	0	0	0.708355
																		0.744389	1	1	7	0.283497	7	1	0.478748	0	0	0.305512	0	0	0.139659	0	0	0.662425	0	0	0.800537	0	0	0.445286	0	0	0.0649451	0	0	0.436608	0	0	0.0788188
																		0.513654	1	1	7	0.188215	7	1	0.41296	0	0	0.566146	0	0	0.61328	0	0	0.737443	0	0	0.307438	0	0	0.1685	0	0	0.394622	0	0	0.230748	0	0	0.465367
																		0.504933	1	3	7	0.366731	7	3	0.913236	0	0	0.718048	0	0	0.688249	0	0	0.042114	0	0	0.978529	0	0	0.872871	0	0	0.449624	0	0	0.720535	0	0	0.217387
																		0.326431	0	0	0	0.171195	0	0	0.694919	0	0	0.189715	0	0	0.0199823	0	0	0.475736	0	0	0.438692	0	0	0.728349	0	0	0.664542	0	0	0.998136	0	0	0.407746
																		0.884459	2	6	14	0.327097	7	2	0.611248	7	4	0.10866	0	0	0.528251	0	0	0.503441	0	0	0.684357	0	0	0.633269	0	0	0.598292	0	0	0.26623	0	0	0.79298
																		0.117203	0	0	0	0.0165906	0	0	0.162306	0	0	0.786209	0	0	0.227776	0	0	0.926078	0	0	0.941334	0	0	0.450079	0	0	0.59115	0	0	0.572812	0	0	0.0795101
																		0.365657	0	0	0	0.00527962	0	0	0.630771	0	0	0.451597	0	0	0.399846	0	0	0.597456	0	0	0.792849	0	0	0.447908	0	0	0.677031	0	0	0.707185	0	0	0.877819
																		0.574166	1	2	7	0.611744	7	2	0.760131	0	0	0.629205	0	0	0.290214	0	0	0.0275206	0	0	0.388566	0	0	0.997832	0	0	0.187921	0	0	0.602079	0	0	0.761802
																		0.948905	2	6	14	0.128406	7	4	0.133294	7	2	0.991316	0	0	0.791568	0	0	0.0379667	0	0	0.181856	0	0	0.161976	0	0	0.313432	0	0	0.296764	0	0	0.883003
																		0.516229	1	2	7	0.545453	7	2	0.0389464	0	0	0.564374	0	0	0.875849	0	0	0.403832	0	0	0.102596	0	0	0.347951	0	0	0.575989	0	0	0.916114	0	0	0.556563
																		0.327756	0	0	0	0.412866	0	0	0.563568	0	0	0.0678008	0	0	0.234224	0	0	0.587963	0	0	0.477545	0	0	0.817775	0	0	0.104795	0	0	0.0675982	0	0	0.680777
																		0.513575	1	5	7	0.0279788	7	5	0.274101	0	0	0.127297	0	0	0.581414	0	0	0.58768	0	0	0.747913	0	0	0.0702972	0	0	0.962978	0	0	0.175162	0	0	0.617978
																		0.659723	1	2	7	0.290176	7	2	0.899277	0	0	0.445455	0	0	0.557264	0	0	0.577445	0	0	0.197484	0	0	0.61563	0	0	0.195619	0	0	0.909868	0	0	0.0340552
																		0.792004	1	2	7	0.972501	7	2	0.199271	0	0	0.805753	0	0	0.968924	0	0	0.0564531	0	0	0.837106	0	0	0.306133	0	0	0.204113	0	0	0.0897735	0	0	0.85406
																		0.0231018	0	0	0	0.416642	0	0	0.751648	0	0	0.494443	0	0	0.265884	0	0	0.659443	0	0	0.783338	0	0	0.792761	0	0	0.560035	0	0	0.40417	0	0	0.458593
																		0.0553917	0	0	0	0.537538	0	0	0.23271	0	0	0.668528	0	0	0.847027	0	0	0.151721	0	0	0.00487278	0	0	0.779886	0	0	0.800821	0	0	0.978979	0	0	0.29829
																		0.564891	1	1	7	0.334563	7	1	0.291421	0	0	0.184329	0	0	0.506241	0	0	0.83612	0	0	0.0734	0	0	0.119872	0	0	0.0754571	0	0	0.260104	0	0	0.0293424
																		0.242956	0	0	0	0.34235	0	0	0.459738	0	0	0.372138	0	0	0.796498	0	0	0.887132	0	0	0.0955415	0	0	0.764883	0	0	0.99369	0	0	0.359645	0	0	0.37227
																		0.153454	0	0	0	0.204858	0	0	0.104466	0	0	0.545007	0	0	0.821855	0	0	0.315319	0	0	0.0572554	0	0	0.981114	0	0	0.216734	0	0	0.773163	0	0	0.646163
																		0.605349	1	3	7	0.298554	7	3	0.902548	0	0	0.433537	0	0	0.850306	0	0	0.498762	0	0	0.142293	0	0	0.0586669	0	0	0.745009	0	0	0.449432	0	0	0.807559
																		0.284196	0	0	0	0.574982	0	0	0.772978	0	0	0.746971	0	0	0.923599	0	0	0.814484	0	0	0.431597	0	0	0.0240104	0	0	0.919023	0	0	0.354048	0	0	0.777869
																		0.032006	0	0	0	0.00867533	0	0	0.0890658	0	0	0.185703	0	0	0.968412	0	0	0.249868	0	0	0.72221	0	0	0.255154	0	0	0.619232	0	0	0.673573	0	0	0.236424
																		0.18641	0	0	0	0.470031	0	0	0.661513	0	0	0.892041	0	0	0.793116	0	0	0.685289	0	0	0.993876	0	0	0.878099	0	0	0.121271	0	0	0.536704	0	0	0.713115
																		0.462635	1	1	7	0.163819	7	1	0.331386	0	0	0.919365	0	0	0.649697	0	0	0.48236	0	0	0.386749	0	0	0.41439	0	0	0.0361191	0	0	0.712563	0	0	0.354908
																		0.652275	1	1	7	0.0640792	7	1	0.793387	0	0	0.751494	0	0	0.837322	0	0	0.851126	0	0	0.150381	0	0	0.0834012	0	0	0.268256	0	0	0.835069	0	0	0.143577
																		0.631646	1	3	7	0.0490785	7	3	0.454964	0	0	0.451109	0	0	0.724456	0	0	0.620888	0	0	0.38745	0	0	0.469999	0	0	0.118807	0	0	0.596046	0	0	0.98833
																		0.223753	0	0	0	0.217948	0	0	0.682061	0	0	0.920359	0	0	0.755276	0	0	0.998583	0	0	0.0194481	0	0	0.709373	0	0	0.0404371	0	0	0.837048	0	0	0.370372
																		0.699492	1	3	7	0.117846	7	3	0.154048	0	0	0.701292	0	0	0.771737	0	0	0.682702	0	0	0.0914777	0	0	0.667431	0	0	0.617546	0	0	0.544851	0	0	0.36219
																		0.0773147	0	0	0	0.401498	0	0	0.341691	0	0	0.959272	0	0	0.358206	0	0	0.0944808	0	0	0.754778	0	0	0.0994645	0	0	0.0493185	0	0	0.660535	0	0	0.988426
																		0.91426	2	5	14	0.2393	7	2	0.301601	7	3	0.641439	0	0	0.489287	0	0	0.0144713	0	0	0.326484	0	0	0.991087	0	0	0.80846	0	0	0.741575	0	0	0.936737
																		0.936461	2	8	14	0.442707	7	3	0.329117	7	5	0.367603	0	0	0.290265	0	0	0.500971	0	0	0.480341	0	0	0.845212	0	0	0.711951	0	0	0.19716	0	0	0.941276
																		0.28966	0	0	0	0.716851	0	0	0.70789	0	0	0.572919	0	0	0.207298	0	0	0.920163	0	0	0.873966	0	0	0.826969	0	0	0.223056	0	0	0.992108	0	0	0.194296
																		0.58592	1	2	7	0.847422	7	2	0.648165	0	0	0.304757	0	0	0.784837	0	0	0.540417	0	0	0.578149	0	0	0.61964	0	0	0.889796	0	0	0.896708	0	0	0.706886
																		0.324345	0	0	0	0.455705	0	0	0.333043	0	0	0.0771024	0	0	0.230016	0	0	0.997726	0	0	0.89458	0	0	0.773121	0	0	0.776801	0	0	0.217398	0	0	0.593938
																		0.394615	0	0	0	0.7436	0	0	0.179327	0	0	0.157123	0	0	0.538115	0	0	0.558279	0	0	0.324886	0	0	0.419926	0	0	0.0848871	0	0	0.25572	0	0	0.74815
																		0.48221	1	1	7	0.475114	7	1	0.452867	0	0	0.901357	0	0	0.00245383	0	0	0.453443	0	0	0.925821	0	0	0.246666	0	0	0.942109	0	0	0.897246	0	0	0.850852
																		0.379467	0	0	0	0.889991	0	0	0.448835	0	0	0.0739476	0	0	0.761043	0	0	0.595263	0	0	0.235204	0	0	0.385398	0	0	0.632947	0	0	0.367962	0	0	0.417544
																		0.395146	0	0	0	0.495925	0	0	0.482025	0	0	0.774039	0	0	0.335467	0	0	0.833824	0	0	0.871693	0	0	0.129167	0	0	0.0466382	0	0	0.711021	0	0	0.855064
																		0.685781	1	1	7	0.20093	7	1	0.556986	0	0	0.632648	0	0	0.38812	0	0	0.184084	0	0	0.150949	0	0	0.444735	0	0	0.589789	0	0	0.112336	0	0	0.495724
																		0.39452	0	0	0	0.304927	0	0	0.589282	0	0	0.630205	0	0	0.305782	0	0	0.311432	0	0	0.27879	0	0	0.583743	0	0	0.0951994	0	0	0.324343	0	0	0.148136
																		0.793901	1	6	7	0.571932	7	6	0.478907	0	0	0.828095	0	0	0.851502	0	0	0.412405	0	0	0.876913	0	0	0.824626	0	0	0.430691	0	0	0.863882	0	0	0.205536
																		0.299212	0	0	0	0.659724	0	0	0.783771	0	0	0.575842	0	0	0.808856	0	0	0.468776	0	0	0.647832	0	0	0.667911	0	0	0.242848	0	0	0.187998	0	0	0.101391
																		0.112673	0	0	0	0.992411	0	0	0.137998	0	0	0.825892	0	0	0.142885	0	0	0.0456182	0	0	0.539904	0	0	0.206672	0	0	0.955055	0	0	0.888112	0	0	0.84118
																		0.113691	0	0	0	0.213046	0	0	0.700504	0	0	0.321688	0	0	0.230883	0	0	0.77977	0	0	0.909832	0	0	0.629175	0	0	0.779681	0	0	0.289849	0	0	0.656739
																		0.712231	1	3	7	0.25289	7	3	0.541174	0	0	0.287858	0	0	0.395687	0	0	0.58575	0	0	0.379365	0	0	0.0386025	0	0	0.318491	0	0	0.261582	0	0	0.0475409
																		0.140483	0	0	0	0.784768	0	0	0.455498	0	0	0.733894	0	0	0.977554	0	0	0.900641	0	0	0.979808	0	0	0.730959	0	0	0.458994	0	0	0.963161	0	0	0.811231
																		0.782438	1	2	7	0.962995	7	2	0.696584	0	0	0.894507	0	0	0.804864	0	0	0.772124	0	0	0.304355	0	0	0.279742	0	0	0.228403	0	0	0.678295	0	0	0.457739
																		0.640387	1	2	7	0.000847233	7	2	0.935984	0	0	0.315013	0	0	0.50028	0	0	0.414545	0	0	0.38034	0	0	0.102737	0	0	0.333732	0	0	0.581666	0	0	0.0631242
																		0.0438464	0	0	0	0.135384	0	0	0.250624	0	0	0.332925	0	0	0.73193	0	0	0.586558	0	0	0.288129	0	0	0.00260159	0	0	0.143066	0	0	0.477695	0	0	0.763569
																		0.375955	0	0	0	0.148981	0	0	0.208106	0	0	0.762367	0	0	0.511627	0	0	0.662721	0	0	0.814831	0	0	0.394127	0	0	0.557665	0	0	0.858897	0	0	0.380444
																		0.608129	1	4	7	0.273671	7	4	0.738374	0	0	0.877354	0	0	0.064259	0	0	0.100091	0	0	0.96042	0	0	0.971494	0	0	0.819848	0	0	0.419629	0	0	0.120151
																		0.553749	1	2	7	0.00863938	7	2	0.0167867	0	0	0.0324501	0	0	0.694396	0	0	0.09625	0	0	0.632422	0	0	0.247064	0	0	0.991963	0	0	0.162021	0	0	0.234957
																		0.156842	0	0	0	0.544835	0	0	0.733148	0	0	0.60032	0	0	0.830726	0	0	0.191797	0	0	0.644475	0	0	0.636285	0	0	0.632704	0	0	0.0096616	0	0	0.263909
																		0.0576569	0	0	0	0.264591	0	0	0.0932438	0	0	0.400342	0	0	0.464362	0	0	0.934174	0	0	0.0185242	0	0	0.0366283	0	0	0.339249	0	0	0.356001	0	0	0.805926
																		0.618081	1	2	7	0.28797	7	2	0.0373653	0	0	0.726836	0	0	0.300795	0	0	0.194663	0	0	0.818532	0	0	0.229458	0	0	0.823327	0	0	0.752263	0	0	0.605263
																		0.138017	0	0	0	0.640055	0	0	0.921683	0	0	0.653767	0	0	0.47439	0	0	0.901929	0	0	0.0978854	0	0	0.764194	0	0	0.563108	0	0	0.550978	0	0	0.625431
																		0.72586	1	2	7	0.185997	7	2	0.276638	0	0	0.210735	0	0	0.494241	0	0	0.121161	0	0	0.273166	0	0	0.122276	0	0	0.445407	0	0	0.53649	0	0	0.782079
																		0.624762	1	0	7	0.0930085	7	0	0.74002	0	0	0.997161	0	0	0.257823	0	0	0.701542	0	0	0.181972	0	0	0.765335	0	0	0.608171	0	0	0.398329	0	0	0.954745
																		0.93695	2	3	14	0.534755	7	2	0.44685	7	1	0.960087	0	0	0.65944	0	0	0.589886	0	0	0.0847338	0	0	0.401984	0	0	0.832443	0	0	0.878343	0	0	0.0319627
																		0.174185	0	0	0	0.639199	0	0	0.577395	0	0	0.135432	0	0	0.156578	0	0	0.273301	0	0	0.126523	0	0	0.724592	0	0	0.175066	0	0	0.109384	0	0	0.47635
																		0.623537	1	3	7	0.603043	7	3	0.101871	0	0	0.880094	0	0	0.296511	0	0	0.272536	0	0	0.520789	0	0	0.188299	0	0	0.855694	0	0	0.0849639	0	0	0.769593
																		0.81942	2	7	14	0.136178	7	3	0.402035	7	4	0.856414	0	0	0.838992	0	0	0.0692715	0	0	0.359928	0	0	0.365649	0	0	0.587869	0	0	0.0421197	0	0	0.256598
																		0.719741	1	2	7	0.565013	7	2	0.636013	0	0	0.879528	0	0	0.296361	0	0	0.229404	0	0	0.843577	0	0	0.915523	0	0	0.704005	0	0	0.983874	0	0	0.352114
																		0.51231	1	0	7	0.362555	7	0	0.113181	0	0	0.457561	0	0	0.769679	0	0	0.344002	0	0	0.168316	0	0	0.60307	0	0	0.70452	0	0	0.682088	0	0	0.266535
																		0.248957	0	0	0	0.633871	0	0	0.303359	0	0	0.962901	0	0	0.633376	0	0	0.910103	0	0	0.120915	0	0	0.400764	0	0	0.317456	0	0	0.269555	0	0	0.00474096
																		0.899784	2	7	14	0.595614	7	4	0.676822	7	3	0.935329	0	0	0.140313	0	0	0.24044	0	0	0.214933	0	0	0.781313	0	0	0.420665	0	0	0.748317	0	0	0.062221
																		0.658899	1	3	7	0.296589	7	3	0.744656	0	0	0.349767	0	0	0.213593	0	0	0.241574	0	0	0.990081	0	0	0.516596	0	0	0.252869	0	0	0.504956	0	0	0.0992848
																		0.433344	0	0	0	0.695974	0	0	0.841998	0	0	0.0912511	0	0	0.0340362	0	0	0.434765	0	0	0.733535	0	0	0.624902	0	0	0.973249	0	0	0.068528	0	0	0.608269
																		0.384031	0	0	0	0.224285	0	0	0.260405	0	0	0.59134	0	0	0.851374	0	0	0.465884	0	0	0.617817	0	0	0.535213	0	0	0.584925	0	0	0.342755	0	0	0.138684
																		0.627084	1	0	7	0.188124	7	0	0.36772	0	0	0.912412	0	0	0.896981	0	0	0.462798	0	0	0.892138	0	0	0.611742	0	0	0.138246	0	0	0.987894	0	0	0.527646
																		0.0240492	0	0	0	0.810325	0	0	0.994746	0	0	0.0328226	0	0	0.365777	0	0	0.970695	0	0	0.151121	0	0	0.541468	0	0	0.145602	0	0	0.685461	0	0	0.55569
																		0.368271	0	0	0	0.569524	0	0	0.653847	0	0	0.722424	0	0	0.0990759	0	0	0.235319	0	0	0.457157	0	0	0.58605	0	0	0.170675	0	0	0.437663	0	0	0.650813
																		0.981478	3	9	21	0.124245	7	2	0.964453	7	3	0.0137082	7	4	0.953619	0	0	0.404567	0	0	0.243108	0	0	0.565814	0	0	0.129166	0	0	0.560399	0	0	0.87217
																		0.332269	0	0	0	0.317828	0	0	0.127633	0	0	0.971234	0	0	0.892868	0	0	0.160744	0	0	0.854451	0	0	0.425022	0	0	0.306185	0	0	0.0969735	0	0	0.145506
																		0.427417	0	0	0	0.277529	0	0	0.765956	0	0	0.912415	0	0	0.80161	0	0	0.281791	0	0	0.949609	0	0	0.0472223	0	0	0.795918	0	0	0.947194	0	0	0.437464
																		0.156341	0	0	0	0.692368	0	0	0.924621	0	0	0.421835	0	0	0.848005	0	0	0.629114	0	0	0.302805	0	0	0.025548	0	0	0.481865	0	0	0.313092	0	0	0.751188
																		0.346352	0	0	0	0.312132	0	0	0.587472	0	0	0.162519	0	0	0.562486	0	0	0.477354	0	0	0.543688	0	0	0.908044	0	0	0.675042	0	0	0.847901	0	0	0.982074
																		0.11876	0	0	0	0.671703	0	0	0.80645	0	0	0.692215	0	0	0.308526	0	0	0.913781	0	0	0.566109	0	0	0.485447	0	0	0.408356	0	0	0.0904465	0	0	0.253443
																		0.0540157	0	0	0	0.692271	0	0	0.685635	0	0	0.877112	0	0	0.195783	0	0	0.0442186	0	0	0.627841	0	0	0.942473	0	0	0.760601	0	0	0.677532	0	0	0.317181
																		0.254611	0	0	0	0.68936	0	0	0.302925	0	0	0.799367	0	0	0.38651	0	0	0.785773	0	0	0.242071	0	0	0.235393	0	0	0.0667934	0	0	0.611161	0	0	0.446877
																		0.388159	0	0	0	0.317456	0	0	0.0063115	0	0	0.0812609	0	0	0.048271	0	0	0.333608	0	0	0.177075	0	0	0.582775	0	0	0.233662	0	0	0.60752	0	0	0.253177
																		0.014978	0	0	0	0.459539	0	0	0.906364	0	0	0.35724	0	0	0.641254	0	0	0.759105	0	0	0.527114	0	0	0.780056	0	0	0.464543	0	0	0.351461	0	0	0.0112277
																		0.76744	1	2	7	0.598458	7	2	0.968546	0	0	0.836624	0	0	0.291553	0	0	0.20335	0	0	0.942242	0	0	0.124912	0	0	0.975267	0	0	0.0560753	0	0	0.34283
																		0.802866	1	3	7	0.166304	7	3	0.311969	0	0	0.808402	0	0	0.106299	0	0	0.671091	0	0	0.763841	0	0	0.0464756	0	0	0.083353	0	0	0.127698	0	0	0.722583
																		0.996149	4	8	28	0.128378	7	3	0.750299	7	1	0.373745	7	1	0.906151	7	3	0.840409	0	0	0.363587	0	0	0.664838	0	0	0.750359	0	0	0.836118	0	0	0.0707515
																		0.148734	0	0	0	0.905684	0	0	0.935135	0	0	0.440663	0	0	0.34014	0	0	0.156707	0	0	0.183052	0	0	0.566688	0	0	0.283658	0	0	0.79264	0	0	0.049808
																		0.209382	0	0	0	0.925217	0	0	0.169283	0	0	0.204981	0	0	0.797519	0	0	0.89772	0	0	0.124766	0	0	0.521111	0	0	0.328853	0	0	0.456864	0	0	0.724558
																		0.611692	1	1	7	0.900111	7	1	0.577097	0	0	0.765607	0	0	0.63625	0	0	0.0977389	0	0	0.84774	0	0	0.292784	0	0	0.815658	0	0	0.707826	0	0	0.0179529
																		0.0547293	0	0	0	0.0138042	0	0	0.884047	0	0	0.559317	0	0	0.277334	0	0	0.735107	0	0	0.921981	0	0	0.332513	0	0	0.107316	0	0	0.344471	0	0	0.416173
																		0.0627887	0	0	0	0.968337	0	0	0.230363	0	0	0.42234	0	0	0.981878	0	0	0.965306	0	0	0.44273	0	0	0.36447	0	0	0.42201	0	0	0.10189	0	0	0.939777
																		0.601051	1	3	7	0.850263	7	3	0.798437	0	0	0.57446	0	0	0.0928163	0	0	0.362466	0	0	0.65828	0	0	0.925909	0	0	0.143275	0	0	0.829305	0	0	0.733674
																		0.160369	0	0	0	0.662478	0	0	0.687498	0	0	0.290307	0	0	0.625462	0	0	0.575494	0	0	0.0281831	0	0	0.970289	0	0	0.240026	0	0	0.61601	0	0	0.57736
																		0.728244	1	3	7	0.0593898	7	3	0.417218	0	0	0.880621	0	0	0.0689497	0	0	0.923967	0	0	0.0919764	0	0	0.550169	0	0	0.642831	0	0	0.716644	0	0	0.244418
																		0.315219	0	0	0	0.432391	0	0	0.750861	0	0	0.213023	0	0	0.729912	0	0	0.893108	0	0	0.466304	0	0	0.662333	0	0	0.461949	0	0	0.388967	0	0	0.45829
																		0.362117	0	0	0	0.435026	0	0	0.88565	0	0	0.631172	0	0	0.985401	0	0	0.941828	0	0	0.557701	0	0	0.981221	0	0	0.43191	0	0	0.822816	0	0	0.332911
																		0.326427	0	0	0	0.754109	0	0	0.862544	0	0	0.29382	0	0	0.189431	0	0	0.187915	0	0	0.455246	0	0	0.176183	0	0	0.551495	0	0	0.324826	0	0	0.8333
																		0.709648	1	4	7	0.153443	7	4	0.974979	0	0	0.297041	0	0	0.418345	0	0	0.39411	0	0	0.910457	0	0	0.286446	0	0	0.518205	0	0	0.188082	0	0	0.26952
																		0.279787	0	0	0	0.91851	0	0	0.396674	0	0	0.383441	0	0	0.368159	0	0	0.553311	0	0	0.90623	0	0	0.360674	0	0	0.342628	0	0	0.0878977	0	0	0.707304
																		0.584015	1	3	7	0.311126	7	3	0.759935	0	0	0.511739	0	0	0.117659	0	0	0.77064	0	0	0.77389	0	0	0.285384	0	0	0.547298	0	0	0.0692863	0	0	0.506016
																		0.75869	1	2	7	0.0854401	7	2	0.96536	0	0	0.0776234	0	0	0.414737	0	0	0.226508	0	0	0.538552	0	0	0.204739	0	0	0.171384	0	0	0.171485	0	0	0.0264741
																		0.408857	0	0	0	0.580276	0	0	0.076784	0	0	0.960944	0	0	0.891178	0	0	0.0764648	0	0	0.787062	0	0	0.49673	0	0	0.412653	0	0	0.230275	0	0	0.602868
																		0.0041202	0	0	0	0.703515	0	0	0.903145	0	0	0.799697	0	0	0.161466	0	0	0.724688	0	0	0.101808	0	0	0.208606	0	0	0.0910889	0	0	0.223957	0	0	0.718893
																		0.929547	2	8	14	0.0985844	7	3	0.812311	7	5	0.0448793	0	0	0.46788	0	0	0.58329	0	0	0.587391	0	0	0.414568	0	0	0.984271	0	0	0.124277	0	0	0.89881
																		0.419638	0	0	0	0.314435	0	0	0.263981	0	0	0.484093	0	0	0.680618	0	0	0.83253	0	0	0.789948	0	0	0.739245	0	0	0.871593	0	0	0.75611	0	0	0.778326
																		0.929878	2	6	14	0.823429	7	3	0.572983	7	3	0.836836	0	0	0.187366	0	0	0.101627	0	0	0.0834049	0	0	0.537782	0	0	0.590696	0	0	0.587087	0	0	0.756469
																		0.230504	0	0	0	0.72643	0	0	0.35673	0	0	0.717613	0	0	0.79958	0	0	0.867132	0	0	0.250848	0	0	0.133812	0	0	0.0586115	0	0	0.0726568	0	0	0.162833
																		0.644926	1	3	7	0.43624	7	3	0.788434	0	0	0.722304	0	0	0.645385	0	0	0.905688	0	0	0.450461	0	0	0.819058	0	0	0.433138	0	0	0.829367	0	0	0.431561
																		0.259072	0	0	0	0.335417	0	0	0.309818	0	0	0.437956	0	0	0.0636627	0	0	0.245013	0	0	0.52378	0	0	0.609057	0	0	0.278912	0	0	0.90515	0	0	0.181503
																		0.211162	0	0	0	0.829285	0	0	0.255966	0	0	0.832161	0	0	0.370776	0	0	0.36005	0	0	0.0555691	0	0	0.916723	0	0	0.0976181	0	0	0.105451	0	0	0.756992
																		0.403577	0	0	0	0.261707	0	0	0.573268	0	0	0.194539	0	0	0.42065	0	0	0.581217	0	0	0.566885	0	0	0.168758	0	0	0.463831	0	0	0.999572	0	0	0.589743
																		0.796413	1	1	7	0.708433	7	1	0.203504	0	0	0.561727	0	0	0.345	0	0	0.972402	0	0	0.44282	0	0	0.804437	0	0	0.00950426	0	0	0.972058	0	0	0.00814957
																		0.344363	0	0	0	0.638814	0	0	0.808995	0	0	0.569557	0	0	0.272012	0	0	0.462254	0	0	0.458887	0	0	0.188576	0	0	0.934572	0	0	0.41481	0	0	0.355001
																		0.748212	1	5	7	0.558107	7	5	0.958701	0	0	0.630558	0	0	0.573038	0	0	0.255911	0	0	0.815792	0	0	0.833887	0	0	0.306821	0	0	0.295764	0	0	0.477843
																		0.410971	0	0	0	0.09476	0	0	0.961466	0	0	0.289563	0	0	0.165781	0	0	0.420425	0	0	0.0806971	0	0	0.0554843	0	0	0.319964	0	0	0.735081	0	0	0.904306
																		0.152609	0	0	0	0.994103	0	0	0.916435	0	0	0.640195	0	0	0.464262	0	0	0.484687	0	0	0.237832	0	0	0.675963	0	0	0.0315732	0	0	0.867376	0	0	0.234112
																		0.637272	1	2	7	0.272898	7	2	0.966098	0	0	0.862154	0	0	0.856879	0	0	0.409646	0	0	0.624031	0	0	0.198119	0	0	0.36698	0	0	0.984738	0	0	0.156047
																		0.871846	2	4	14	0.154993	7	2	0.616015	7	2	0.739008	0	0	0.838991	0	0	0.716756	0	0	0.393706	0	0	0.677203	0	0	0.854417	0	0	0.255071	0	0	0.270438
																		0.0115781	0	0	0	0.941304	0	0	0.891119	0	0	0.378569	0	0	0.356787	0	0	0.801877	0	0	0.16468	0	0	0.00642253	0	0	0.492905	0	0	0.866912	0	0	0.896277
																		0.840119	2	4	14	0.00232691	7	2	0.767904	7	2	0.723216	0	0	0.394759	0	0	0.845328	0	0	0.762889	0	0	0.904016	0	0	0.307901	0	0	0.405782	0	0	0.088534
																		0.483439	1	5	7	0.249212	7	5	0.983853	0	0	0.926285	0	0	0.987614	0	0	0.227784	0	0	0.287251	0	0	0.466665	0	0	0.0846001	0	0	0.278888	0	0	0.776115
																		0.59813	1	1	7	0.919028	7	1	0.690868	0	0	0.298002	0	0	0.927316	0	0	0.488527	0	0	0.961232	0	0	0.964371	0	0	0.239978	0	0	0.876673	0	0	0.367219
																		0.0751138	0	0	0	0.26539	0	0	0.468045	0	0	0.197376	0	0	0.290575	0	0	0.0280482	0	0	0.48139	0	0	0.00780715	0	0	0.0631641	0	0	0.102998	0	0	0.434326
																		0.712508	1	2	7	0.171057	7	2	0.608801	0	0	0.568063	0	0	0.276949	0	0	0.425805	0	0	0.0528114	0	0	0.319448	0	0	0.202896	0	0	0.643116	0	0	0.335271
																		0.356158	0	0	0	0.198025	0	0	0.174216	0	0	0.395494	0	0	0.270203	0	0	0.348235	0	0	0.287305	0	0	0.22284	0	0	0.804141	0	0	0.936928	0	0	0.67816
																		0.769802	1	4	7	0.0402291	7	4	0.567341	0	0	0.0381758	0	0	0.0765818	0	0	0.492319	0	0	0.561993	0	0	0.037461	0	0	0.00883931	0	0	0.15819	0	0	0.278852
																		0.17921	0	0	0	0.722175	0	0	0.916456	0	0	0.0421862	0	0	0.0366282	0	0	0.392003	0	0	0.493182	0	0	0.858657	0	0	0.578	0	0	0.0601308	0	0	0.200959
																		0.836223	2	8	14	0.824523	7	5	0.485896	7	3	0.167873	0	0	0.0319942	0	0	0.892599	0	0	0.0944144	0	0	0.161709	0	0	0.807821	0	0	0.420829	0	0	0.0130294
																		0.865443	2	4	14	0.341142	7	2	0.267331	7	2	0.00305194	0	0	0.863611	0	0	0.961014	0	0	0.180788	0	0	0.766323	0	0	0.282353	0	0	0.10423	0	0	0.598037
																		0.302252	0	0	0	0.502435	0	0	0.359642	0	0	0.535591	0	0	0.0686459	0	0	0.844579	0	0	0.755022	0	0	0.973585	0	0	0.350256	0	0	0.635238	0	0	0.0930744
																		0.672766	1	3	7	0.559744	7	3	0.447774	0	0	0.389315	0	0	0.970372	0	0	0.965024	0	0	0.249513	0	0	0.898609	0	0	0.144615	0	0	0.476824	0	0	0.599731
																		0.486135	1	2	7	0.139835	7	2	0.0932299	0	0	0.441828	0	0	0.169874	0	0	0.0213736	0	0	0.674463	0	0	0.839556	0	0	0.814937	0	0	0.0708616	0	0	0.248539
																		0.757152	1	3	7	0.850379	7	3	0.695153	0	0	0.678617	0	0	0.99759	0	0	0.10247	0	0	0.251833	0	0	0.0973065	0	0	0.777101	0	0	0.0980085	0	0	0.816284
																		0.368718	0	0	0	0.73996	0	0	0.833246	0	0	0.0010924	0	0	0.92288	0	0	0.128062	0	0	0.0997883	0	0	0.169878	0	0	0.594064	0	0	0.600074	0	0	0.772445
																		0.420194	0	0	0	0.00956893	0	0	0.122907	0	0	0.602635	0	0	0.147205	0	0	0.683326	0	0	0.956467	0	0	0.137859	0	0	0.522691	0	0	0.0743828	0	0	0.614222
																		0.119949	0	0	0	0.976272	0	0	0.92843	0	0	0.983638	0	0	0.175572	0	0	0.865284	0	0	0.0349297	0	0	0.888573	0	0	0.958055	0	0	0.5923	0	0	0.535909
																		0.00927371	0	0	0	0.711784	0	0	0.987596	0	0	0.955256	0	0	0.318593	0	0	0.435894	0	0	0.463346	0	0	0.480805	0	0	0.404772	0	0	0.97373	0	0	0.917504
																		0.0631536	0	0	0	0.712804	0	0	0.74167	0	0	0.892934	0	0	0.476783	0	0	0.34738	0	0	0.899758	0	0	0.520517	0	0	0.883244	0	0	0.455592	0	0	0.438239
																		0.587663	1	3	7	0.449803	7	3	0.43224	0	0	0.795124	0	0	0.678903	0	0	0.410677	0	0	0.565943	0	0	0.445302	0	0	0.0959166	0	0	0.466044	0	0	0.166445
																		0.644898	1	3	7	0.540967	7	3	0.513934	0	0	0.985628	0	0	0.746343	0	0	0.698091	0	0	0.685099	0	0	0.47839	0	0	0.7581	0	0	0.6298	0	0	0.302221
																		0.875981	2	2	14	0.899745	7	1	0.504505	7	1	0.403729	0	0	0.686728	0	0	0.750019	0	0	0.340256	0	0	0.199538	0	0	0.913023	0	0	0.571272	0	0	0.229221
																		0.462653	1	0	7	0.273008	7	0	0.69503	0	0	0.328201	0	0	0.520471	0	0	0.0376517	0	0	0.306166	0	0	0.320131	0	0	0.0551828	0	0	0.847041	0	0	0.0275793
																		0.871967	2	6	14	0.817567	7	3	0.40025	7	3	0.49873	0	0	0.131344	0	0	0.379319	0	0	0.812341	0	0	0.573807	0	0	0.158373	0	0	0.540714	0	0	0.198688
																		0.953858	3	7	21	0.427293	7	3	0.744261	7	2	0.772795	7	2	0.893086	0	0	0.304126	0	0	0.0501651	0	0	0.937348	0	0	0.819486	0	0	0.749075	0	0	0.487335
																		0.599428	1	5	7	0.479062	7	5	0.543009	0	0	0.540547	0	0	0.515904	0	0	0.426861	0	0	0.699905	0	0	0.700291	0	0	0.348552	0	0	0.654131	0	0	0.72147
																		0.805781	1	1	7	0.994163	7	1	0.349506	0	0	0.701706	0	0	0.86417	0	0	0.617495	0	0	0.671885	0	0	0.435916	0	0	0.35438	0	0	0.506654	0	0	0.673739
																		0.777066	1	1	7	0.592839	7	1	0.437164	0	0	0.313094	0	0	0.79963	0	0	0.104889	0	0	0.355239	0	0	0.957779	0	0	0.717359	0	0	0.103533	0	0	0.219882
																		0.26107	0	0	0	0.337208	0	0	0.131049	0	0	0.150069	0	0	0.355933	0	0	0.622408	0	0	0.82246	0	0	0.572062	0	0	0.914569	0	0	0.756122	0	0	0.715334
																		0.158089	0	0	0	0.777163	0	0	0.599715	0	0	0.212995	0	0	0.255799	0	0	0.441429	0	0	0.679872	0	0	0.731222	0	0	0.781719	0	0	0.0242688	0	0	0.350365
																		0.528895	1	2	7	0.477281	7	2	0.505436	0	0	0.679528	0	0	0.42952	0	0	0.363776	0	0	0.560083	0	0	0.0821936	0	0	0.497354	0	0	0.231307	0	0	0.479867
																		0.916821	2	7	14	0.329679	7	3	0.976336	7	4	0.812549	0	0	0.270627	0	0	0.844935	0	0	0.422991	0	0	0.486877	0	0	0.557753	0	0	0.0959242	0	0	0.0100465
																		0.457653	1	0	7	0.0816395	7	0	0.31276	0	0	0.0194549	0	0	0.0791739	0	0	0.438907	0	0	0.491412	0	0	0.72258	0	0	0.36933	0	0	0.146341	0	0	0.667375
																		0.553499	1	0	7	0.47659	7	0	0.773276	0	0	0.514328	0	0	0.716934	0	0	0.365469	0	0	0.866105	0	0	0.200413	0	0	0.168207	0	0	0.274604	0	0	0.722837
																		0.548951	1	3	7	0.23538	7	3	0.352088	0	0	0.599996	0	0	0.491504	0	0	0.359735	0	0	0.886115	0	0	0.697059	0	0	0.914814	0	0	0.905651	0	0	0.113661
																		0.314279	0	0	0	0.246707	0	0	0.422365	0	0	0.953038	0	0	0.671598	0	0	0.330006	0	0	0.322703	0	0	0.441117	0	0	0.291008	0	0	0.961605	0	0	0.775792
																		0.997035	4	9	28	0.524964	7	4	0.818442	7	1	0.811592	7	2	0.668802	7	2	0.745799	0	0	0.182484	0	0	0.86574	0	0	0.0806789	0	0	0.244309	0	0	0.858685
																		0.675692	1	0	7	0.268844	7	0	0.437376	0	0	0.475328	0	0	0.472699	0	0	0.862443	0	0	0.135044	0	0	0.71408	0	0	0.596998	0	0	0.923365	0	0	0.583275
																		0.634855	1	3	7	0.424394	7	3	0.230751	0	0	0.0325685	0	0	0.675854	0	0	0.518472	0	0	0.604043	0	0	0.784489	0	0	0.529781	0	0	0.839831	0	0	0.705885
																		0.471213	1	5	7	0.04904	7	5	0.444571	0	0	0.360768	0	0	0.639737	0	0	0.313506	0	0	0.222881	0	0	0.990541	0	0	0.962806	0	0	0.0888358	0	0	0.513283
																		0.569615	1	2	7	0.755731	7	2	0.125557	0	0	0.930064	0	0	0.00546275	0	0	0.925643	0	0	0.716264	0	0	0.764322	0	0	0.113078	0	0	0.34911	0	0	0.599175
																		0.462676	1	1	7	0.419069	7	1	0.197003	0	0	0.542798	0	0	0.698916	0	0	0.386475	0	0	0.279618	0	0	0.802034	0	0	0.445906	0	0	0.770857	0	0	0.479532
																		0.36618	0	0	0	0.537171	0	0	0.796809	0	0	0.990258	0	0	0.413507	0	0	0.238946	0	0	0.566071	0	0	0.0331846	0	0	0.570556	0	0	0.0981831	0	0	0.75793
																		0.464545	1	2	7	0.331667	7	2	0.271997	0	0	0.786729	0	0	0.503358	0	0	0.458546	0	0	0.0729771	0	0	0.00528981	0	0	0.788816	0	0	0.83973	0	0	0.983024
																		0.935904	2	6	14	0.647283	7	3	0.847711	7	3	0.0699763	0	0	0.638583	0	0	0.261756	0	0	0.405671	0	0	0.442759	0	0	0.300296	0	0	0.704176	0	0	0.545048
																		0.46641	1	4	7	0.503148	7	4	0.358902	0	0	0.18023	0	0	0.929842	0	0	0.503673	0	0	0.549315	0	0	0.77476	0	0	0.722772	0	0	0.256753	0	0	0.217288
																		0.303961	0	0	0	0.714373	0	0	0.65457	0	0	0.877695	0	0	0.524921	0	0	0.393396	0	0	0.607552	0	0	0.320865	0	0	0.267967	0	0	0.520849	0	0	0.0241921
																		0.959957	3	8	21	0.679269	7	4	0.0605748	7	3	0.551507	7	1	0.800813	0	0	0.498564	0	0	0.722845	0	0	0.318429	0	0	0.174763	0	0	0.501926	0	0	0.766115
																		0.264653	0	0	0	0.306556	0	0	0.854729	0	0	0.493358	0	0	0.604243	0	0	0.824181	0	0	0.0218576	0	0	0.823199	0	0	0.528124	0	0	0.634098	0	0	0.0820624
																		0.14922	0	0	0	0.518088	0	0	0.752128	0	0	0.440912	0	0	0.976787	0	0	0.0530572	0	0	0.674551	0	0	0.716748	0	0	0.302924	0	0	0.360416	0	0	0.0354933
																		0.60294	1	2	7	0.279926	7	2	0.532241	0	0	0.812791	0	0	0.238748	0	0	0.319572	0	0	0.876258	0	0	0.553754	0	0	0.390568	0	0	0.0718935	0	0	0.0310676
																		0.933575	2	6	14	0.670219	7	3	0.229578	7	3	0.651393	0	0	0.648495	0	0	0.953019	0	0	0.135787	0	0	0.900359	0	0	0.538059	0	0	0.626231	0	0	0.984298
																		0.729916	1	3	7	0.491461	7	3	0.0836897	0	0	0.894856	0	0	0.174238	0	0	0.944751	0	0	0.0581474	0	0	0.464915	0	0	0.973536	0	0	0.354193	0	0	0.357803
																		0.78957	1	0	7	0.721187	7	0	0.839869	0	0	0.169263	0	0	0.837003	0	0	0.518611	0	0	0.38642	0	0	0.2523	0	0	0.0533137	0	0	0.828664	0	0	0.657194
																		0.439279	0	0	0	0.589088	0	0	0.388205	0	0	0.0636094	0	0	0.954005	0	0	0.0591152	0	0	0.0322852	0	0	0.55444	0	0	0.646337	0	0	0.995001	0	0	0.220435
																		0.222584	0	0	0	0.857619	0	0	0.573829	0	0	0.393549	0	0	0.748587	0	0	0.828196	0	0	0.343721	0	0	0.954723	0	0	0.517487	0	0	0.75432	0	0	0.462724
																		0.610255	1	0	7	0.184092	7	0	0.211327	0	0	0.870972	0	0	0.213877	0	0	0.247004	0	0	0.117719	0	0	0.414558	0	0	0.991444	0	0	0.162769	0	0	0.355681
																		0.650823	1	3	7	0.0996975	7	3	0.470651	0	0	0.930029	0	0	0.80451	0	0	0.907052	0	0	0.773269	0	0	0.879049	0	0	0.70368	0	0	0.197541	0	0	0.992219
																		0.983894	3	7	21	0.456863	7	1	0.791634	7	5	0.129415	7	1	0.782177	0	0	0.852468	0	0	0.199873	0	0	0.25576	0	0	0.764504	0	0	0.277693	0	0	0.0206292
																		0.830451	2	2	14	0.803322	7	1	0.696186	7	1	0.457654	0	0	0.443571	0	0	0.710039	0	0	0.521467	0	0	0.607453	0	0	0.53224	0	0	0.361733	0	0	0.346619
																		0.0738131	0	0	0	0.303293	0	0	0.343531	0	0	0.482679	0	0	0.533118	0	0	0.737433	0	0	0.7864	0	0	0.922086	0	0	0.843571	0	0	0.451327	0	0	0.103575
																		0.522323	1	1	7	0.551926	7	1	0.679235	0	0	0.478056	0	0	0.261108	0	0	0.934237	0	0	0.101585	0	0	0.210289	0	0	0.139206	0	0	0.837809	0	0	0.256171
																		0.833329	2	8	14	0.87621	7	4	0.464832	7	4	0.732868	0	0	0.825744	0	0	0.431674	0	0	0.593874	0	0	0.82627	0	0	0.957629	0	0	0.772092	0	0	0.206614
																		0.574864	1	2	7	0.614474	7	2	0.733272	0	0	0.260137	0	0	0.92681	0	0	0.665608	0	0	0.264983	0	0	0.0355548	0	0	0.849353	0	0	0.68155	0	0	0.471895
																		0.0503876	0	0	0	0.584955	0	0	0.843916	0	0	0.281925	0	0	0.206549	0	0	0.993803	0	0	0.414436	0	0	0.616484	0	0	0.281485	0	0	0.272197	0	0	0.2136
																		0.723713	1	1	7	0.871537	7	1	0.89624	0	0	0.736378	0	0	0.424164	0	0	0.817008	0	0	0.986241	0	0	0.452432	0	0	0.0299258	0	0	0.654462	0	0	0.777124
																		0.964237	3	10	21	0.622023	7	3	0.835019	7	4	0.102182	7	3	0.495524	0	0	0.578082	0	0	0.740196	0	0	0.778905	0	0	0.507545	0	0	0.0162679	0	0	0.952753
																		0.620097	1	2	7	0.653367	7	2	0.893951	0	0	0.915492	0	0	0.0761028	0	0	0.532416	0	0	0.291391	0	0	0.42683	0	0	0.31634	0	0	0.625167	0	0	0.0493691
																		0.560285	1	0	7	0.838825	7	0	0.485932	0	0	0.512873	0	0	0.341805	0	0	0.77955	0	0	0.988094	0	0	0.701837	0	0	0.719431	0	0	0.350274	0	0	0.524672
																		0.670828	1	2	7	0.272371	7	2	0.681836	0	0	0.716527	0	0	0.206226	0	0	0.248836	0	0	0.437522	0	0	0.970994	0	0	0.273766	0	0	0.398627	0	0	0.0559562
																		0.465997	1	3	7	0.064793	7	3	0.00145628	0	0	0.270443	0	0	0.633069	0	0	0.0343737	0	0	0.572813	0	0	0.227999	0	0	0.558491	0	0	0.481139	0	0	0.878979
																		0.797019	1	3	7	0.734476	7	3	0.809341	0	0	0.252124	0	0	0.0111006	0	0	0.460349	0	0	0.872944	0	0	0.40036	0	0	0.940715	0	0	0.830917	0	0	0.854574
																		0.195685	0	0	0	0.232657	0	0	0.503302	0	0	0.185909	0	0	0.973	0	0	0.110004	0	0	0.746938	0	0	0.97648	0	0	0.477385	0	0	0.137008	0	0	0.434094
																		0.249813	0	0	0	0.716142	0	0	0.495222	0	0	0.699201	0	0	0.198953	0	0	0.858972	0	0	0.903896	0	0	0.597458	0	0	0.0254468	0	0	0.213142	0	0	0.959784
																		0.0894614	0	0	0	0.605795	0	0	0.20368	0	0	0.110715	0	0	0.522193	0	0	0.590993	0	0	0.548275	0	0	0.154282	0	0	0.153425	0	0	0.226053	0	0	0.768391
																		0.364197	0	0	0	0.20311	0	0	0.940943	0	0	0.964714	0	0	0.794909	0	0	0.681526	0	0	0.494728	0	0	0.545523	0	0	0.815225	0	0	0.144338	0	0	0.150452
																		0.876566	2	3	14	0.11883	7	2	0.50972	7	1	0.213609	0	0	0.326809	0	0	0.510687	0	0	0.621587	0	0	0.254801	0	0	0.444356	0	0	0.941346	0	0	0.995167
																		0.735322	1	1	7	0.83965	7	1	0.397954	0	0	0.843891	0	0	0.944984	0	0	0.41491	0	0	0.668232	0	0	0.667747	0	0	0.867042	0	0	0.454197	0	0	0.751052
																		0.109922	0	0	0	0.836144	0	0	0.419366	0	0	0.93858	0	0	0.279645	0	0	0.672455	0	0	0.846428	0	0	0.598814	0	0	0.571129	0	0	0.841195	0	0	0.169789
																		0.361205	0	0	0	0.350846	0	0	0.73012	0	0	0.949073	0	0	0.603045	0	0	0.97365	0	0	0.295365	0	0	0.370798	0	0	0.621892	0	0	0.107192	0	0	0.436978
																		0.232149	0	0	0	0.380632	0	0	0.614134	0	0	0.181145	0	0	0.945467	0	0	0.372954	0	0	0.334746	0	0	0.465493	0	0	0.0278817	0	0	0.938415	0	0	0.227041
																		0.685567	1	6	7	0.940371	7	6	0.774365	0	0	0.732701	0	0	0.662421	0	0	0.643808	0	0	0.698057	0	0	0.713727	0	0	0.788946	0	0	0.18203	0	0	0.75416
																		0.128676	0	0	0	0.368098	0	0	0.329197	0	0	0.496747	0	0	0.744457	0	0	0.214746	0	0	0.718693	0	0	0.894022	0	0	0.483004	0	0	0.300152	0	0	0.446493
																		0.592843	1	1	7	0.772312	7	1	0.644535	0	0	0.246297	0	0	0.498099	0	0	0.720513	0	0	0.237887	0	0	0.568096	0	0	0.824005	0	0	0.0201849	0	0	0.627469
																		0.701522	1	1	7	0.523046	7	1	0.417509	0	0	0.943075	0	0	0.0470298	0	0	0.203639	0	0	0.744068	0	0	0.811596	0	0	0.707339	0	0	0.685296	0	0	0.300426
																		0.35709	0	0	0	0.324372	0	0	0.61347	0	0	0.62627	0	0	0.246637	0	0	0.189805	0	0	0.749807	0	0	0.99293	0	0	0.31666	0	0	0.932468	0	0	0.707769
																		0.275845	0	0	0	0.563675	0	0	0.881654	0	0	0.655759	0	0	0.699415	0	0	0.783567	0	0	0.562195	0	0	0.446567	0	0	0.730146	0	0	0.525967	0	0	0.413552
																		0.508113	1	3	7	0.399062	7	3	0.32384	0	0	0.622537	0	0	0.667057	0	0	0.302499	0	0	0.139972	0	0	0.238026	0	0	0.651386	0	0	0.458762	0	0	0.768276
																		0.219455	0	0	0	0.686635	0	0	0.242852	0	0	0.436973	0	0	0.234833	0	0	0.533677	0	0	0.244136	0	0	0.483803	0	0	0.839757	0	0	0.035442	0	0	0.0881841
																		0.721101	1	5	7	0.709005	7	5	0.656384	0	0	0.673934	0	0	0.600107	0	0	0.780852	0	0	0.111647	0	0	0.582092	0	0	0.505572	0	0	0.722238	0	0	0.466269
																		0.438008	0	0	0	0.0554331	0	0	0.244032	0	0	0.79587	0	0	0.390479	0	0	0.283249	0	0	0.440724	0	0	0.340255	0	0	0.809346	0	0	0.291364	0	0	0.692925
																		0.488301	1	2	7	0.416009	7	2	0.287968	0	0	0.699959	0	0	0.925775	0	0	0.236889	0	0	0.334026	0	0	0.368327	0	0	0.607952	0	0	0.877449	0	0	0.0615233
																		0.547819	1	1	7	0.450524	7	1	0.961776	0	0	0.461807	0	0	0.178287	0	0	0.433265	0	0	0.13593	0	0	0.553624	0	0	0.969794	0	0	0.0351225	0	0	0.666355
																		0.467351	1	2	7	0.653878	7	2	0.166465	0	0	0.321825	0	0	0.597919	0	0	0.284625	0	0	0.0924846	0	0	0.228186	0	0	0.243193	0	0	0.176288	0	0	0.670288
																		0.931079	2	4	14	0.2376	7	1	0.090044	7	3	0.751937	0	0	0.19274	0	0	0.527237	0	0	0.216223	0	0	0.655898	0	0	0.662261	0	0	0.975365	0	0	0.760852
																		0.84947	2	2	14	0.898788	7	0	0.164645	7	2	0.648013	0	0	0.986288	0	0	0.953666	0	0	0.406642	0	0	0.79528	0	0	0.774899	0	0	0.357018	0	0	0.249208
																		0.57839	1	1	7	0.456692	7	1	0.300565	0	0	0.315111	0	0	0.823675	0	0	0.17643	0	0	0.719517	0	0	0.926981	0	0	0.0111775	0	0	0.135658	0	0	0.792121
																		0.302605	0	0	0	0.379078	0	0	0.581108	0	0	0.100721	0	0	0.588205	0	0	0.940983	0	0	0.647561	0	0	0.92814	0	0	0.323144	0	0	0.90622	0	0	0.939842
																		0.795576	1	3	7	0.561478	7	3	0.630119	0	0	0.392381	0	0	0.10891	0	0	0.412971	0	0	0.180823	0	0	0.0620118	0	0	0.742903	0	0	0.718001	0	0	0.833024
																		0.85585	2	5	14	0.198803	7	3	0.137009	7	2	0.742577	0	0	0.984635	0	0	0.897992	0	0	0.164546	0	0	0.843565	0	0	0.856566	0	0	0.206019	0	0	0.885442
																		0.375398	0	0	0	0.934495	0	0	0.884014	0	0	0.130125	0	0	0.512835	0	0	0.124413	0	0	0.197569	0	0	0.633478	0	0	0.316934	0	0	0.408062	0	0	0.550387
																		0.254041	0	0	0	0.00903245	0	0	0.559175	0	0	0.0456464	0	0	0.957843	0	0	0.501146	0	0	0.0330542	0	0	0.685376	0	0	0.0980387	0	0	0.999815	0	0	0.759064
																		0.550344	1	2	7	0.384604	7	2	0.374526	0	0	0.158475	0	0	0.389802	0	0	0.0872616	0	0	0.261226	0	0	0.630746	0	0	0.967625	0	0	0.604891	0	0	0.400686
																		0.14174	0	0	0	0.952501	0	0	0.445686	0	0	0.0383667	0	0	0.780176	0	0	0.50701	0	0	0.833506	0	0	0.549025	0	0	0.60073	0	0	0.129435	0	0	0.759221
																		0.0971855	0	0	0	0.370748	0	0	0.835935	0	0	0.143543	0	0	0.0906925	0	0	0.658106	0	0	0.691867	0	0	0.454731	0	0	0.877043	0	0	0.836169	0	0	0.130905
																		0.619353	1	3	7	0.422284	7	3	0.288272	0	0	0.515472	0	0	0.630133	0	0	0.946158	0	0	0.490473	0	0	0.827705	0	0	0.378452	0	0	0.723484	0	0	0.815713
																		0.232241	0	0	0	0.671382	0	0	0.624081	0	0	0.313495	0	0	0.40131	0	0	0.0185806	0	0	0.755648	0	0	0.49712	0	0	0.706485	0	0	0.447858	0	0	0.751744
																		0.947158	2	6	14	0.514602	7	3	0.358153	7	3	0.666253	0	0	0.573067	0	0	0.341553	0	0	0.96522	0	0	0.952336	0	0	0.650871	0	0	0.418792	0	0	0.263313
																		0.530548	1	1	7	0.534673	7	1	0.833799	0	0	0.982676	0	0	0.747014	0	0	0.382609	0	0	0.00817457	0	0	0.861856	0	0	0.318401	0	0	0.067288	0	0	0.336931
																		0.758505	1	3	7	0.165877	7	3	0.787799	0	0	0.382853	0	0	0.88442	0	0	0.710953	0	0	0.916252	0	0	0.208791	0	0	0.0921805	0	0	0.720172	0	0	0.475164
																		0.691135	1	3	7	0.365725	7	3	0.756047	0	0	0.288103	0	0	0.118568	0	0	0.390568	0	0	0.349987	0	0	0.644215	0	0	0.629876	0	0	0.771254	0	0	0.962283
																		0.697251	1	2	7	0.918954	7	2	0.792172	0	0	0.165663	0	0	0.315091	0	0	0.426446	0	0	0.199662	0	0	0.043314	0	0	0.647255	0	0	0.455047	0	0	0.0656013
																		0.165297	0	0	0	0.725987	0	0	0.493037	0	0	0.952507	0	0	0.629079	0	0	0.0982467	0	0	0.473648	0	0	0.73459	0	0	0.26943	0	0	0.192553	0	0	0.175769
																		0.943153	2	2	14	0.594199	7	1	0.280946	7	1	0.987924	0	0	0.876326	0	0	0.744177	0	0	0.239591	0	0	0.895205	0	0	0.673941	0	0	0.127958	0	0	0.938089
																		0.163544	0	0	0	0.50498	0	0	0.378803	0	0	0.920528	0	0	0.965514	0	0	0.750346	0	0	0.912781	0	0	0.374492	0	0	0.299055	0	0	0.159519	0	0	0.461101
																		0.762232	1	2	7	0.00145317	7	2	0.74619	0	0	0.00603789	0	0	0.858483	0	0	0.238737	0	0	0.0970763	0	0	0.0801058	0	0	0.0853166	0	0	0.952371	0	0	0.153719
																		0.911739	2	7	14	0.517082	7	3	0.472331	7	4	0.731413	0	0	0.222206	0	0	0.425951	0	0	0.462627	0	0	0.522631	0	0	0.214475	0	0	0.546919	0	0	0.923395
																		0.982799	3	8	21	0.614643	7	3	0.167908	7	2	0.554999	7	3	0.812961	0	0	0.414572	0	0	0.87429	0	0	0.32711	0	0	0.236702	0	0	0.348195	0	0	0.174963
																		0.635431	1	2	7	0.957773	7	2	0.110934	0	0	0.454645	0	0	0.679434	0	0	0.317404	0	0	0.215488	0	0	0.21665	0	0	0.00156559	0	0	0.933354	0	0	0.154729
																		0.444158	0	0	0	0.0878951	0	0	0.972569	0	0	0.312634	0	0	0.500818	0	0	0.471697	0	0	0.671001	0	0	0.390165	0	0	0.167872	0	0	0.748305	0	0	0.820736
																		0.292622	0	0	0	0.0211662	0	0	0.471522	0	0	0.893369	0	0	0.0182676	0	0	0.00531691	0	0	0.724388	0	0	0.983143	0	0	0.152922	0	0	0.723317	0	0	0.904303
																		0.30269	0	0	0	0.941066	0	0	0.98214	0	0	0.604134	0	0	0.0762144	0	0	0.477688	0	0	0.229728	0	0	0.466477	0	0	0.25687	0	0	0.619244	0	0	0.787994
																		0.254837	0	0	0	0.822462	0	0	0.374064	0	0	0.631311	0	0	0.766184	0	0	0.952727	0	0	0.525117	0	0	0.532487	0	0	0.00373286	0	0	0.712325	0	0	0.216208
																		0.883123	2	5	14	0.099348	7	2	0.506808	7	3	0.379028	0	0	0.282124	0	0	0.0175201	0	0	0.0896346	0	0	0.481763	0	0	0.845312	0	0	0.92453	0	0	0.542227
																		0.47801	1	4	7	0.826546	7	4	0.242411	0	0	0.734052	0	0	0.319909	0	0	0.788758	0	0	0.685967	0	0	0.122807	0	0	0.368804	0	0	0.282222	0	0	0.0337533
																		0.288949	0	0	0	0.489191	0	0	0.672266	0	0	0.00489727	0	0	0.355144	0	0	0.883516	0	0	0.509221	0	0	0.240743	0	0	0.357163	0	0	0.990037	0	0	0.691561
																		0.408286	0	0	0	0.221504	0	0	0.341973	0	0	0.050543	0	0	0.467176	0	0	0.818525	0	0	0.89178	0	0	0.747447	0	0	0.367676	0	0	0.678111	0	0	0.954639
																		0.162988	0	0	0	0.241141	0	0	0.998509	0	0	0.758545	0	0	0.158021	0	0	0.806482	0	0	0.146951	0	0	0.110164	0	0	0.662362	0	0	0.236924	0	0	0.323287
																		0.874983	2	7	14	0.356969	7	5	0.699902	7	2	0.70139	0	0	0.48277	0	0	0.792899	0	0	0.945662	0	0	0.996167	0	0	0.734801	0	0	0.0297284	0	0	0.257888
																		0.265465	0	0	0	0.507717	0	0	0.751773	0	0	0.133359	0	0	0.0206247	0	0	0.198706	0	0	0.643669	0	0	0.766319	0	0	0.289486	0	0	0.557417	0	0	0.649819
																		0.630661	1	2	7	0.914627	7	2	0.562536	0	0	0.881616	0	0	0.887624	0	0	0.22153	0	0	0.622354	0	0	0.592795	0	0	0.72841	0	0	0.956758	0	0	0.934414
																		0.0678236	0	0	0	0.167396	0	0	0.802813	0	0	0.166143	0	0	0.924287	0	0	0.25822	0	0	0.306323	0	0	0.61989	0	0	0.456106	0	0	0.463695	0	0	0.355976
																		0.249697	0	0	0	0.521818	0	0	0.996387	0	0	0.553325	0	0	0.907108	0	0	0.589768	0	0	0.967882	0	0	0.036444	0	0	0.0475474	0	0	0.549413	0	0	0.411025
																		0.0533193	0	0	0	0.33279	0	0	0.874447	0	0	0.744013	0	0	0.723119	0	0	0.768456	0	0	0.609582	0	0	0.94263	0	0	0.85322	0	0	0.813889	0	0	0.919173
																		0.069778	0	0	0	0.653085	0	0	0.323789	0	0	0.908992	0	0	0.221	0	0	0.303844	0	0	0.391807	0	0	0.802527	0	0	0.448508	0	0	0.127383	0	0	0.563328
																		0.613845	1	1	7	0.057968	7	1	0.918037	0	0	0.841547	0	0	0.0407044	0	0	0.284382	0	0	0.525622	0	0	0.347643	0	0	0.0494562	0	0	0.500551	0	0	0.162515
																		0.944597	2	4	14	0.321178	7	2	0.897997	7	2	0.193331	0	0	0.576956	0	0	0.532254	0	0	0.613338	0	0	0.512601	0	0	0.148788	0	0	0.817881	0	0	0.183992
																		0.143466	0	0	0	0.929137	0	0	0.88512	0	0	0.39899	0	0	0.14458	0	0	0.401738	0	0	0.905918	0	0	0.218663	0	0	0.672255	0	0	0.134283	0	0	0.0655813
																		0.00788639	0	0	0	0.662869	0	0	0.329722	0	0	0.23106	0	0	0.564318	0	0	0.85703	0	0	0.114245	0	0	0.23084	0	0	0.75412	0	0	0.996875	0	0	0.544232
																		0.756864	1	5	7	0.405034	7	5	0.924697	0	0	0.113558	0	0	0.182533	0	0	0.492564	0	0	0.818907	0	0	0.625258	0	0	0.62242	0	0	0.17488	0	0	0.0865357
																		0.979772	3	6	21	0.529057	7	1	0.31855	7	0	0.598971	7	5	0.771328	0	0	0.0143581	0	0	0.140827	0	0	0.283017	0	0	0.939465	0	0	0.15499	0	0	0.232573
																		0.561185	1	3	7	0.251873	7	3	0.336158	0	0	0.817102	0	0	0.88831	0	0	0.354577	0	0	0.301455	0	0	0.569939	0	0	0.151589	0	0	0.722442	0	0	0.619184
																		0.926503	2	4	14	0.91954	7	2	0.295241	7	2	0.147002	0	0	0.28157	0	0	0.266036	0	0	0.110629	0	0	0.413981	0	0	0.729474	0	0	0.913457	0	0	0.513004
																		0.0608074	0	0	0	0.447553	0	0	0.65156	0	0	0.015462	0	0	0.477494	0	0	0.691477	0	0	0.801722	0	0	0.0746197	0	0	0.02131	0	0	0.197833	0	0	0.848004
																		0.297367	0	0	0	0.740222	0	0	0.872301	0	0	0.191934	0	0	0.591266	0	0	0.716261	0	0	0.910339	0	0	0.560771	0	0	0.86619	0	0	0.0450129	0	0	0.329273
																		0.165116	0	0	0	0.578723	0	0	0.468663	0	0	0.690402	0	0	0.912031	0	0	0.617342	0	0	0.986105	0	0	0.796089	0	0	0.512507	0	0	0.049086	0	0	0.850088
																		0.00223606	0	0	0	0.226575	0	0	0.0763647	0	0	0.0527582	0	0	0.750564	0	0	0.370734	0	0	0.582451	0	0	0.457426	0	0	0.734456	0	0	0.449729	0	0	0.759514
																		0.280111	0	0	0	0.271799	0	0	0.487915	0	0	0.787874	0	0	0.494249	0	0	0.359032	0	0	0.0240011	0	0	0.239155	0	0	0.774916	0	0	0.712934	0	0	0.361493
																		0.953549	3	7	21	0.702873	7	3	0.152849	7	2	0.70582	7	2	0.0955932	0	0	0.265512	0	0	0.52189	0	0	0.693045	0	0	0.632593	0	0	0.637285	0	0	0.0382152
																		0.810356	2	6	14	0.55774	7	3	0.715659	7	3	0.338274	0	0	0.585274	0	0	0.988752	0	0	0.59772	0	0	0.573194	0	0	0.312859	0	0	0.844248	0	0	0.894583
																		0.78959	1	1	7	0.542849	7	1	0.330329	0	0	0.558453	0	0	0.160436	0	0	0.829703	0	0	0.233311	0	0	0.800744	0	0	0.608131	0	0	0.360181	0	0	0.623187
																		0.601018	1	2	7	0.89562	7	2	0.961174	0	0	0.756792	0	0	0.124446	0	0	0.753673	0	0	0.145066	0	0	0.77265	0	0	0.340439	0	0	0.709555	0	0	0.0687367
																		0.957329	3	10	21	0.429012	7	5	0.389511	7	4	0.826147	7	1	0.254584	0	0	0.496455	0	0	0.575575	0	0	0.168276	0	0	0.525308	0	0	0.265088	0	0	0.921771
																		0.0661891	0	0	0	0.874484	0	0	0.689132	0	0	0.300534	0	0	0.200638	0	0	0.996781	0	0	0.0913606	0	0	0.24302	0	0	0.0894798	0	0	0.234277	0	0	0.165885
																		0.732386	1	3	7	0.0565984	7	3	0.0868116	0	0	0.0119227	0	0	0.62445	0	0	0.918027	0	0	0.633526	0	0	0.424351	0	0	0.996628	0	0	0.652899	0	0	0.452875
																		0.433826	0	0	0	0.879896	0	0	0.790871	0	0	0.482426	0	0	0.914961	0	0	0.918208	0	0	0.230804	0	0	0.645627	0	0	0.138992	0	0	0.599257	0	0	0.0956869
																		0.910222	2	6	14	0.472115	7	2	0.227296	7	4	0.037404	0	0	0.00824006	0	0	0.0384135	0	0	0.709574	0	0	0.360991	0	0	0.720552	0	0	0.346783	0	0	0.211328
																		0.189133	0	0	0	0.238382	0	0	0.440736	0	0	0.0492846	0	0	0.685329	0	0	0.457614	0	0	0.0433568	0	0	0.894584	0	0	0.510459	0	0	0.121777	0	0	0.464178
																		0.618041	1	4	7	0.14011	7	4	0.808908	0	0	0.619059	0	0	0.721648	0	0	0.4649	0	0	0.337485	0	0	0.418971	0	0	0.131711	0	0	0.140649	0	0	0.210343
																		0.293774	0	0	0	0.356669	0	0	0.681604	0	0	0.743364	0	0	0.658061	0	0	0.0887176	0	0	0.493968	0	0	0.2869	0	0	0.946343	0	0	0.739167	0	0	0.0720473
																		0.0246932	0	0	0	0.733214	0	0	0.229253	0	0	0.537981	0	0	0.144173	0	0	0.962524	0	0	0.00635782	0	0	0.161474	0	0	0.98093	0	0	0.372094	0	0	0.184434
																		0.323889	0	0	0	0.684207	0	0	0.638481	0	0	0.247195	0	0	0.652618	0	0	0.597379	0	0	0.364806	0	0	0.589944	0	0	0.370484	0	0	0.948114	0	0	0.744096
																		0.413749	0	0	0	0.519173	0	0	0.522801	0	0	0.31975	0	0	0.791111	0	0	0.739062	0	0	0.319402	0	0	0.614302	0	0	0.392611	0	0	0.733634	0	0	0.500563
																		0.99496	4	12	28	0.969589	7	2	0.148166	7	3	0.751737	7	4	0.974074	7	3	0.0373191	0	0	0.645478	0	0	0.718095	0	0	0.127405	0	0	0.911283	0	0	0.444714
																		0.714316	1	0	7	0.13037	7	0	0.718877	0	0	0.30848	0	0	0.296478	0	0	0.740981	0	0	0.311896	0	0	0.998263	0	0	0.832229	0	0	0.715818	0	0	0.769431
																		0.0657276	0	0	0	0.551081	0	0	0.415632	0	0	0.522572	0	0	0.609137	0	0	0.434011	0	0	0.820837	0	0	0.18741	0	0	0.129317	0	0	0.904647	0	0	0.896456
																		0.93497	2	6	14	0.460962	7	3	0.156767	7	3	0.364034	0	0	0.158543	0	0	0.342344	0	0	0.763255	0	0	0.747434	0	0	0.814287	0	0	0.839818	0	0	0.0254518
																		0.561925	1	3	7	0.38896	7	3	0.658839	0	0	0.714564	0	0	0.0845091	0	0	0.719423	0	0	0.0596732	0	0	0.919998	0	0	0.804697	0	0	0.821919	0	0	0.786118
																		0.28051	0	0	0	0.944162	0	0	0.984761	0	0	0.766833	0	0	0.825396	0	0	0.240713	0	0	0.597144	0	0	0.575938	0	0	0.684685	0	0	0.230525	0	0	0.473845
																		0.139614	0	0	0	0.352099	0	0	0.8241	0	0	0.384264	0	0	0.801316	0	0	0.996446	0	0	0.202173	0	0	0.174164	0	0	0.951839	0	0	0.236163	0	0	0.566356
																		0.892881	2	7	14	0.483134	7	3	0.150921	7	4	0.645294	0	0	0.949723	0	0	0.196805	0	0	0.216275	0	0	0.632652	0	0	0.188645	0	0	0.121933	0	0	0.304559
																		0.965716	3	6	21	0.750678	7	3	0.160882	7	2	0.628473	7	1	0.873499	0	0	0.608098	0	0	0.855634	0	0	0.156607	0	0	0.761077	0	0	0.553426	0	0	0.438892
																		0.0798194	0	0	0	0.644966	0	0	0.582175	0	0	0.419486	0	0	0.00133078	0	0	0.0539385	0	0	0.284187	0	0	0.432744	0	0	0.965152	0	0	0.810131	0	0	0.624078
																		0.986326	3	8	21	0.632245	7	3	0.579919	7	3	0.667748	7	2	0.225842	0	0	0.243481	0	0	0.674356	0	0	0.760465	0	0	0.149039	0	0	0.382547	0	0	0.872721
																		0.163949	0	0	0	0.221708	0	0	0.652568	0	0	0.235596	0	0	0.784285	0	0	0.401575	0	0	0.144325	0	0	0.156611	0	0	0.95558	0	0	0.936585	0	0	0.522791
																		0.934762	2	7	14	0.466599	7	3	0.884474	7	4	0.260344	0	0	0.749122	0	0	0.596514	0	0	0.863858	0	0	0.630275	0	0	0.907771	0	0	0.885106	0	0	0.865404
																		0.774746	1	4	7	0.16155	7	4	0.942019	0	0	0.811687	0	0	0.476229	0	0	0.543403	0	0	0.399661	0	0	0.953782	0	0	0.563507	0	0	0.819802	0	0	0.0687507
																		0.712904	1	1	7	0.626425	7	1	0.177948	0	0	0.266724	0	0	0.834896	0	0	0.0863307	0	0	0.910248	0	0	0.0777558	0	0	0.314781	0	0	0.410589	0	0	0.461992
																		0.825194	2	8	14	0.605881	7	3	0.564809	7	5	0.957281	0	0	0.47747	0	0	0.27626	0	0	0.742584	0	0	0.346308	0	0	0.193829	0	0	0.89378	0	0	0.822225
																		0.263103	0	0	0	0.946073	0	0	0.452767	0	0	0.761183	0	0	0.181053	0	0	0.9482	0	0	0.576219	0	0	0.488416	0	0	0.0566754	0	0	0.247447	0	0	0.570183
																		0.132299	0	0	0	0.213938	0	0	0.841907	0	0	0.418558	0	0	0.443991	0	0	0.214794	0	0	0.457031	0	0	0.235196	0	0	0.749632	0	0	0.693286	0	0	0.413439
																		0.256929	0	0	0	0.668348	0	0	0.292675	0	0	0.764536	0	0	0.20119	0	0	0.0157468	0	0	0.930901	0	0	0.0786577	0	0	0.461097	0	0	0.735786	0	0	0.518821
																		0.480239	1	2	7	0.740727	7	2	0.855933	0	0	0.185983	0	0	0.0327941	0	0	0.106658	0	0	0.136973	0	0	0.517032	0	0	0.388402	0	0	0.346421	0	0	0.997528
																		0.849322	2	6	14	0.349957	7	4	0.441435	7	2	0.839314	0	0	0.840059	0	0	0.607578	0	0	0.240464	0	0	0.343643	0	0	0.592049	0	0	0.284204	0	0	0.544345
																		0.623042	1	4	7	0.868818	7	4	0.181248	0	0	0.561521	0	0	0.628496	0	0	0.24199	0	0	0.111933	0	0	0.713314	0	0	0.604689	0	0	0.019197	0	0	0.157286
																		0.223169	0	0	0	0.99427	0	0	0.245281	0	0	0.80248	0	0	0.824586	0	0	0.667099	0	0	0.0788348	0	0	0.999596	0	0	0.969453	0	0	0.162538	0	0	0.496271
																		0.345484	0	0	0	0.163903	0	0	0.106862	0	0	0.482267	0	0	0.181826	0	0	0.727906	0	0	0.324384	0	0	0.921804	0	0	0.0458672	0	0	0.613957	0	0	0.369265
																		0.99445	4	11	28	0.843175	7	1	0.115698	7	2	0.0691897	7	4	0.445375	7	4	0.127542	0	0	0.286539	0	0	0.142763	0	0	0.0344373	0	0	0.304177	0	0	0.401862
																		0.170387	0	0	0	0.846282	0	0	0.0488856	0	0	0.138709	0	0	0.83864	0	0	0.760399	0	0	0.301416	0	0	0.789862	0	0	0.592475	0	0	0.653031	0	0	0.983876
																		0.934994	2	4	14	0.787988	7	2	0.867527	7	2	0.0785379	0	0	0.133908	0	0	0.535461	0	0	0.836374	0	0	0.691536	0	0	0.764326	0	0	0.598241	0	0	0.204093
																		0.271152	0	0	0	0.937506	0	0	0.0505398	0	0	0.626853	0	0	0.369099	0	0	0.370606	0	0	0.710487	0	0	0.951568	0	0	0.739861	0	0	0.354937	0	0	0.195803
																		0.380218	0	0	0	0.478468	0	0	0.370807	0	0	0.565692	0	0	0.572172	0	0	0.973442	0	0	0.916351	0	0	0.657331	0	0	0.803003	0	0	0.968818	0	0	0.34607
																		0.568585	1	1	7	0.958398	7	1	0.392403	0	0	0.493633	0	0	0.935384	0	0	0.455647	0	0	0.732056	0	0	0.432662	0	0	0.919486	0	0	0.640311	0	0	0.0199398
																		0.515674	1	3	7	0.552727	7	3	0.0446686	0	0	0.569774	0	0	0.623558	0	0	0.953693	0	0	0.0581556	0	0	0.600094	0	0	0.714709	0	0	0.0282111	0	0	0.502101
																		0.870591	2	7	14	0.230932	7	3	0.0593546	7	4	0.940271	0	0	0.0244951	0	0	0.778534	0	0	0.264207	0	0	0.00882787	0	0	0.929574	0	0	0.266969	0	0	0.809973
																		0.0371593	0	0	0	0.204092	0	0	0.338223	0	0	0.164135	0	0	0.265614	0	0	0.801147	0	0	0.684443	0	0	0.508494	0	0	0.256042	0	0	0.685258	0	0	0.195049
																		0.642068	1	4	7	0.0849099	7	4	0.506563	0	0	0.0299604	0	0	0.513565	0	0	0.0576139	0	0	0.253213	0	0	0.773783	0	0	0.836978	0	0	0.00351402	0	0	0.172438
																		0.307024	0	0	0	0.464016	0	0	0.447717	0	0	0.477123	0	0	0.0750675	0	0	0.150339	0	0	0.180125	0	0	0.281465	0	0	0.993047	0	0	0.891443	0	0	0.133169
																		0.259955	0	0	0	0.245986	0	0	0.0176269	0	0	0.584857	0	0	0.216612	0	0	0.118979	0	0	0.959521	0	0	0.989527	0	0	0.767501	0	0	0.0227651	0	0	0.145363
																		0.104639	0	0	0	0.759985	0	0	0.00443136	0	0	0.945093	0	0	0.864744	0	0	0.760831	0	0	0.947071	0	0	0.844575	0	0	0.655258	0	0	0.170929	0	0	0.334658
																		0.985795	3	7	21	0.610267	7	2	0.848474	7	1	0.644373	7	4	0.0245555	0	0	0.937889	0	0	0.864392	0	0	0.48433	0	0	0.00850101	0	0	0.232846	0	0	0.486273
																		0.292479	0	0	0	0.321879	0	0	0.0936746	0	0	0.40685	0	0	0.734668	0	0	0.735376	0	0	0.805904	0	0	0.0915381	0	0	0.561427	0	0	0.0511629	0	0	0.308477
																		0.00915887	0	0	0	0.627426	0	0	0.513204	0	0	0.514906	0	0	0.234297	0	0	0.620645	0	0	0.030511	0	0	0.516398	0	0	0.925347	0	0	0.160869	0	0	0.337406
																		0.958771	3	5	21	0.835779	7	2	0.848936	7	2	0.66809	7	1	0.238275	0	0	0.804297	0	0	0.686159	0	0	0.98147	0	0	0.0841286	0	0	0.193868	0	0	0.565909
																		0.119168	0	0	0	0.712306	0	0	0.281021	0	0	0.148057	0	0	0.368438	0	0	0.177261	0	0	0.484562	0	0	0.764918	0	0	0.117638	0	0	0.539456	0	0	0.997343
																		0.850176	2	5	14	0.65497	7	4	0.375513	7	1	0.195281	0	0	0.453706	0	0	0.905677	0	0	0.435404	0	0	0.801118	0	0	0.522936	0	0	0.60302	0	0	0.704892
																		0.189222	0	0	0	0.113545	0	0	0.0351731	0	0	0.384469	0	0	0.691497	0	0	0.457381	0	0	0.675026	0	0	0.995893	0	0	0.170337	0	0	0.125491	0	0	0.377524
																		0.612272	1	3	7	0.665323	7	3	0.43985	0	0	0.745195	0	0	0.374892	0	0	0.17861	0	0	0.49724	0	0	0.143544	0	0	0.862175	0	0	0.372613	0	0	0.0328055
																		0.430893	0	0	0	0.340624	0	0	0.54009	0	0	0.0299655	0	0	0.0142139	0	0	0.620255	0	0	0.724624	0	0	0.132407	0	0	0.609434	0	0	0.338358	0	0	0.150846
																		0.974873	3	9	21	0.598132	7	3	0.0498136	7	4	0.681782	7	2	0.991777	0	0	0.547018	0	0	0.487519	0	0	0.795952	0	0	0.0506307	0	0	0.584036	0	0	0.39517
																		0.706676	1	1	7	0.847064	7	1	0.56247	0	0	0.864718	0	0	0.490325	0	0	0.534734	0	0	0.737265	0	0	0.935347	0	0	0.137975	0	0	0.0141851	0	0	0.319981
																		0.222232	0	0	0	0.731062	0	0	0.678461	0	0	0.341475	0	0	0.730222	0	0	0.0978724	0	0	0.825801	0	0	0.532389	0	0	0.0164948	0	0	0.605475	0	0	0.503772
																		0.40126	0	0	0	0.233766	0	0	0.595877	0	0	0.873298	0	0	0.118258	0	0	0.750742	0	0	0.372568	0	0	0.943394	0	0	0.286605	0	0	0.850841	0	0	0.448641
																		0.622128	1	4	7	0.280031	7	4	0.983485	0	0	0.226497	0	0	0.959455	0	0	0.556402	0	0	0.665108	0	0	0.270401	0	0	0.926182	0	0	0.31071	0	0	0.657016
																		0.413778	0	0	0	0.10334	0	0	0.169802	0	0	0.104768	0	0	0.918101	0	0	0.844243	0	0	0.0335547	0	0	0.093086	0	0	0.0728871	0	0	0.196326	0	0	0.804234
																		0.26239	0	0	0	0.164437	0	0	0.480122	0	0	0.978882	0	0	0.336041	0	0	0.237561	0	0	0.929198	0	0	0.791861	0	0	0.957242	0	0	0.24234	0	0	0.0446601
																		0.412475	0	0	0	0.177092	0	0	0.00238929	0	0	0.950609	0	0	0.672622	0	0	0.619899	0	0	0.155786	0	0	0.980043	0	0	0.941138	0	0	0.662981	0	0	0.919572
																		0.400944	0	0	0	0.799818	0	0	0.105031	0	0	0.904147	0	0	0.54225	0	0	0.875372	0	0	0.782521	0	0	0.0567449	0	0	0.95585	0	0	0.960675	0	0	0.499594
																		0.660763	1	3	7	0.377495	7	3	0.901716	0	0	0.76291	0	0	0.931638	0	0	0.562965	0	0	0.220423	0	0	0.369834	0	0	0.233973	0	0	0.387239	0	0	0.915291
																		0.95527	3	7	21	0.636782	7	1	0.825541	7	2	0.30126	7	4	0.998021	0	0	0.404325	0	0	0.219612	0	0	0.66585	0	0	0.200138	0	0	0.0327528	0	0	0.265533
																		0.116779	0	0	0	0.18235	0	0	0.530524	0	0	0.883892	0	0	0.59581	0	0	0.00689997	0	0	0.935556	0	0	0.331204	0	0	0.481772	0	0	0.337469	0	0	0.58137
																		0.991915	4	10	28	0.793228	7	2	0.814615	7	3	0.989493	7	3	0.946625	7	2	0.606483	0	0	0.365246	0	0	0.27972	0	0	0.8454	0	0	0.632274	0	0	0.295775
																		0.120143	0	0	0	0.53791	0	0	0.422282	0	0	0.510079	0	0	0.293009	0	0	0.12387	0	0	0.925899	0	0	0.95	0	0	0.0535519	0	0	0.834786	0	0	0.380119
																		0.643466	1	2	7	0.0501048	7	2	0.481741	0	0	0.0368518	0	0	0.901756	0	0	0.191188	0	0	0.634328	0	0	0.358063	0	0	0.00140369	0	0	0.949789	0	0	0.566153
																		0.326276	0	0	0	0.522424	0	0	0.249257	0	0	0.30382	0	0	0.078278	0	0	0.667245	0	0	0.794427	0	0	0.103651	0	0	0.786913	0	0	0.158751	0	0	0.881001
																		0.941983	2	4	14	0.502719	7	2	0.316891	7	2	0.586335	0	0	0.344797	0	0	0.67048	0	0	0.482403	0	0	0.742581	0	0	0.881259	0	0	0.201489	0	0	0.435807
																		0.934352	2	7	14	0.473775	7	5	0.0447285	7	2	0.146082	0	0	0.241009	0	0	0.646296	0	0	0.491585	0	0	0.187609	0	0	0.552741	0	0	0.792568	0	0	0.144397
																		0.769228	1	2	7	0.543598	7	2	0.206307	0	0	0.471738	0	0	0.733544	0	0	0.940759	0	0	0.537499	0	0	0.679912	0	0	0.0318242	0	0	0.778758	0	0	0.0755296
																		0.188479	0	0	0	0.979698	0	0	0.65581	0	0	0.0656695	0	0	0.904965	0	0	0.655717	0	0	0.0958602	0	0	0.674491	0	0	0.419344	0	0	0.928646	0	0	0.16221
																		0.379807	0	0	0	0.248304	0	0	0.387861	0	0	0.818604	0	0	0.393177	0	0	0.30129	0	0	0.042021	0	0	0.537376	0	0	0.934235	0	0	0.198123	0	0	0.824541
																		0.187731	0	0	0	0.341774	0	0	0.681185	0	0	0.27784	0	0	0.295249	0	0	0.352457	0	0	0.26435	0	0	0.309107	0	0	0.680132	0	0	0.853949	0	0	0.679904
																		0.76616	1	1	7	0.950534	7	1	0.661752	0	0	0.526125	0	0	0.0761805	0	0	0.424227	0	0	0.812304	0	0	0.0379641	0	0	0.835276	0	0	0.568555	0	0	0.589967
																		0.9245	2	5	14	0.544842	7	4	0.584317	7	1	0.854556	0	0	0.143901	0	0	0.675996	0	0	0.906361	0	0	0.784676	0	0	0.943127	0	0	0.243183	0	0	0.806397
																		0.0359983	0	0	0	0.705437	0	0	0.454625	0	0	0.250275	0	0	0.684046	0	0	0.214334	0	0	0.994427	0	0	0.134826	0	0	0.38422	0	0	0.536321	0	0	0.961316
																		0.69611	1	4	7	0.336094	7	4	0.947341	0	0	0.836755	0	0	0.956235	0	0	0.0924701	0	0	0.919919	0	0	0.349201	0	0	0.421208	0	0	0.981776	0	0	0.87464
																		0.347885	0	0	0	0.747752	0	0	0.127062	0	0	0.120105	0	0	0.25039	0	0	0.175023	0	0	0.503362	0	0	0.611086	0	0	0.916429	0	0	0.792866	0	0	0.0538748
																		0.728034	1	2	7	0.0835268	7	2	0.720383	0	0	0.413346	0	0	0.929861	0	0	0.829669	0	0	0.381661	0	0	0.464103	0	0	0.308882	0	0	0.000674167	0	0	0.165209
																		0.438198	0	0	0	0.531977	0	0	0.859707	0	0	0.59447	0	0	0.85799	0	0	0.593112	0	0	0.497713	0	0	0.96947	0	0	0.52091	0	0	0.560641	0	0	0.324489
																		0.802048	1	3	7	0.612032	7	3	0.00269072	0	0	0.374952	0	0	0.080262	0	0	0.0664136	0	0	0.439028	0	0	0.163698	0	0	0.0576717	0	0	0.161925	0	0	0.0888399
																		0.60693	1	5	7	0.6326	7	5	0.582383	0	0	0.21472	0	0	0.657676	0	0	0.697009	0	0	0.265291	0	0	0.294687	0	0	0.416552	0	0	0.359965	0	0	0.703539
																		0.463402	1	3	7	0.554549	7	3	0.348344	0	0	0.219269	0	0	0.457721	0	0	0.0660762	0	0	0.525005	0	0	0.0307314	0	0	0.865681	0	0	0.784276	0	0	0.457491
																		0.362737	0	0	0	0.955167	0	0	0.506639	0	0	0.730901	0	0	0.212908	0	0	0.0205253	0	0	0.809994	0	0	0.875353	0	0	0.804673	0	0	0.342614	0	0	0.0209149
																		0.436073	0	0	0	0.85875	0	0	0.570145	0	0	0.696319	0	0	0.548278	0	0	0.717029	0	0	0.212146	0	0	0.945337	0	0	0.429632	0	0	0.455291	0	0	0.191684
																		0.541688	1	1	7	0.870226	7	1	0.532404	0	0	0.256929	0	0	0.986419	0	0	0.828571	0	0	0.0317705	0	0	0.743557	0	0	0.487594	0	0	0.0982401	0	0	0.158593
																		0.501303	1	2	7	0.00498941	7	2	0.572514	0	0	0.165582	0	0	0.515908	0	0	0.653433	0	0	0.586725	0	0	0.024208	0	0	0.13636	0	0	0.0623117	0	0	0.22263
																		0.294085	0	0	0	0.0744121	0	0	0.632578	0	0	0.135011	0	0	0.795194	0	0	0.506292	0	0	0.686987	0	0	0.791819	0	0	0.479599	0	0	0.364965	0	0	0.793883
																		0.291921	0	0	0	0.35045	0	0	0.201465	0	0	0.82467	0	0	0.607927	0	0	0.315553	0	0	0.560507	0	0	0.630996	0	0	0.907274	0	0	0.979009	0	0	0.421698
																		0.0893302	0	0	0	0.0515849	0	0	0.0967648	0	0	0.56127	0	0	0.770803	0	0	0.91605	0	0	0.307655	0	0	0.202525	0	0	0.636001	0	0	0.0758225	0	0	0.595413
																		0.875976	2	3	14	0.451412	7	3	0.820653	7	0	0.596229	0	0	0.452459	0	0	0.247599	0	0	0.0824345	0	0	0.688546	0	0	0.894175	0	0	0.426627	0	0	0.636449
																		0.105202	0	0	0	0.679747	0	0	0.0983161	0	0	0.493283	0	0	0.0522144	0	0	0.0441115	0	0	0.496174	0	0	0.750592	0	0	0.584992	0	0	0.945383	0	0	0.925301
																		0.282935	0	0	0	0.16155	0	0	0.130689	0	0	0.559202	0	0	0.561462	0	0	0.387853	0	0	0.575158	0	0	0.513382	0	0	0.946603	0	0	0.172603	0	0	0.525275
																		0.769547	1	2	7	0.653901	7	2	0.251059	0	0	0.307295	0	0	0.501148	0	0	0.980987	0	0	0.229033	0	0	0.712968	0	0	0.623102	0	0	0.965942	0	0	0.500558
																		0.82516	2	5	14	0.206195	7	4	0.160861	7	1	0.168675	0	0	0.80114	0	0	0.226201	0	0	0.214536	0	0	0.263934	0	0	0.072823	0	0	0.982874	0	0	0.415054
																		0.744001	1	5	7	0.0792156	7	5	0.070943	0	0	0.400043	0	0	0.577711	0	0	0.520626	0	0	0.731921	0	0	0.616405	0	0	0.953649	0	0	0.471249	0	0	0.364341
																		0.519166	1	3	7	0.195051	7	3	0.201539	0	0	0.0995394	0	0	0.445611	0	0	0.584983	0	0	0.849571	0	0	0.847029	0	0	0.307506	0	0	0.161666	0	0	0.254265
																		0.452958	1	2	7	0.0338093	7	2	0.144021	0	0	0.965053	0	0	0.919481	0	0	0.0734786	0	0	0.835599	0	0	0.122704	0	0	0.619676	0	0	0.824275	0	0	0.798332
																		0.840484	2	7	14	0.756858	7	3	0.938012	7	4	0.338578	0	0	0.211069	0	0	0.285027	0	0	0.220329	0	0	0.615081	0	0	0.369236	0	0	0.638478	0	0	0.189916
																		0.674999	1	3	7	0.715555	7	3	0.417065	0	0	0.366292	0	0	0.434981	0	0	0.575076	0	0	0.100267	0	0	0.436592	0	0	0.514057	0	0	0.15775	0	0	0.187091
																		0.084493	0	0	0	0.326152	0	0	0.991421	0	0	0.460851	0	0	0.839192	0	0	0.225217	0	0	0.651947	0	0	0.0341805	0	0	0.0252619	0	0	0.17277	0	0	0.173013
																		0.373662	0	0	0	0.787601	0	0	0.3694	0	0	0.751766	0	0	0.643495	0	0	0.0161153	0	0	0.193604	0	0	0.135975	0	0	0.0651214	0	0	0.161017	0	0	0.164352
																		0.397817	0	0	0	0.479281	0	0	0.776911	0	0	0.730405	0	0	0.00405098	0	0	0.88693	0	0	0.774424	0	0	0.732413	0	0	0.327979	0	0	0.662015	0	0	0.138364
																		0.813146	2	5	14	0.725401	7	3	0.807126	7	2	0.0269231	0	0	0.0196982	0	0	0.743036	0	0	0.810514	0	0	0.183096	0	0	0.885214	0	0	0.00354552	0	0	0.361705
																		0.916674	2	8	14	0.436588	7	3	0.735837	7	5	0.0358904	0	0	0.691741	0	0	0.160705	0	0	0.130813	0	0	0.420025	0	0	0.105692	0	0	0.448816	0	0	0.467307
																		0.895841	2	2	14	0.695358	7	1	0.957603	7	1	0.956763	0	0	0.0392735	0	0	0.646266	0	0	0.364129	0	0	0.0633261	0	0	0.795146	0	0	0.510915	0	0	0.22615
																		0.482176	1	2	7	0.563633	7	2	0.845564	0	0	0.119118	0	0	0.232789	0	0	0.585607	0	0	0.858509	0	0	0.876935	0	0	0.181595	0	0	0.566418	0	0	0.836484
																		0.540018	1	2	7	0.859295	7	2	0.799749	0	0	0.335843	0	0	0.212125	0	0	0.683539	0	0	0.363879	0	0	0.626724	0	0	0.178689	0	0	0.197662	0	0	0.374111
																		0.570533	1	3	7	0.887258	7	3	0.842998	0	0	0.351731	0	0	0.443665	0	0	0.190235	0	0	0.646026	0	0	0.806768	0	0	0.913748	0	0	0.693927	0	0	0.204805
																		0.838763	2	4	14	0.326688	7	3	0.229317	7	1	0.502586	0	0	0.273773	0	0	0.271069	0	0	0.671189	0	0	0.465017	0	0	0.804533	0	0	0.805931	0	0	0.568527
																		0.825802	2	4	14	0.277014	7	2	0.908526	7	2	0.664162	0	0	0.260454	0	0	0.325592	0	0	0.300043	0	0	0.138851	0	0	0.395796	0	0	0.394392	0	0	0.688367
																		0.99996	6	14	42	0.187228	7	1	0.525893	7	3	0.742105	7	2	0.318659	7	3	0.857224	7	2	0.668375	7	3	0.349536	0	0	0.961271	0	0	0.896583	0	0	0.541048
[truncated: 117 more columns]
