# Supplementary material for: Oligomerization state of the functional bacterial twin-arginine translocation (Tat) receptor complex
Source: Commun Biol. 2022 Sep 19;5:988. doi: 10.1038/s42003-022-03952-2 (PMC9485244; doi:10.1038/s42003-022-03952-2)
Supplement: Supplementary file 5 — Supplementary Software 1–4 [file 42003_2022_3952_MOESM5_ESM.zip › SUPPLEMENTARY SOFTWARE FILE 4_StepIntensityOverlaps_FINAL.xlsx]

## Sheet: Sheet1
What this Does: Calculates the photon frequency histograms as shown in Supplementary Fig. 9b, and the expected overlap between adjacent step histograms (probability of correctly identifying the step).
Values in Yellow are adjustable and the output values are in Red.
			Total Area:	203.498	203.498	203.498	203.498	203.498	203.498	203.498	203.498	203.498	Step Edge:	1882	3248	4588	5918	7245	8570	9893	11216		203.378	201.997	198.161	192.471	186.194	179.868	173.746	168.091
													Step Width:	1882	1366	1340	1330	1327	1325	1323	1323	% of Step Correctly Identified as that Step:	0.999411	0.992622	0.973774	0.945814	0.914968	0.883879	0.853798	0.826006
For 1-step:			Histograms				STEPS							OVERLAPS:
Mean:	1320		Photons	1	2	3	4	5	6	7	8	9		2--1	3--2	4--3	5--4	6--5	7--6	8--7	9--8		2--1	3--2	4--3	5--4	6--5	7--6	8--7	9--8
STDEV:	172		0.5	7.84103e-14	9.00747e-27	1.19482e-39	1.68103e-52	2.44267e-65	3.62258e-78	5.44865e-91	8.28012e-104	1.26825e-116		-7.84103e-14	-9.00747e-27	-1.19482e-39	-1.68103e-52	-2.44267e-65	-3.62258e-78	-5.44865e-91	-8.28012e-104		7.84103e-14	0	0	0	0	0	0	0
Amplitude:	0.472		1.5	8.19853e-14	9.41831e-27	1.24932e-39	1.75772e-52	2.55411e-65	3.78786e-78	5.69724e-91	8.6579e-104	1.32611e-116		-8.19853e-14	-9.41831e-27	-1.24932e-39	-1.75772e-52	-2.55411e-65	-3.78786e-78	-5.69724e-91	-8.6579e-104		8.19853e-14	0	0	0	0	0	0	0
			2.5	8.57204e-14	9.84773e-27	1.3063e-39	1.83789e-52	2.67062e-65	3.96065e-78	5.95714e-91	9.05288e-104	1.38661e-116		-8.57204e-14	-9.84773e-27	-1.3063e-39	-1.83789e-52	-2.67062e-65	-3.96065e-78	-5.95714e-91	-9.05288e-104		8.57204e-14	0	0	0	0	0	0	0
Photons			3.5	8.96227e-14	1.02965e-26	1.36586e-39	1.92171e-52	2.79242e-65	4.1413e-78	6.22887e-91	9.46583e-104	1.44987e-116		-8.96227e-14	-1.02965e-26	-1.36586e-39	-1.92171e-52	-2.79242e-65	-4.1413e-78	-6.22887e-91	-9.46583e-104		8.96227e-14	0	0	0	0	0	0	0
Initial Value:	0		4.5	9.36994e-14	1.07656e-26	1.42811e-39	2.00932e-52	2.91975e-65	4.33016e-78	6.51296e-91	9.89758e-104	1.516e-116		-9.36994e-14	-1.07656e-26	-1.42811e-39	-2.00932e-52	-2.91975e-65	-4.33016e-78	-6.51296e-91	-9.89758e-104		9.36994e-14	0	0	0	0	0	0	0
Step size:	1		5.5	9.79582e-14	1.12559e-26	1.49319e-39	2.10092e-52	3.05288e-65	4.52762e-78	6.80998e-91	1.0349e-103	1.58514e-116		-9.79582e-14	-1.12559e-26	-1.49319e-39	-2.10092e-52	-3.05288e-65	-4.52762e-78	-6.80998e-91	-1.0349e-103		9.79582e-14	0	0	0	0	0	0	0
			6.5	1.02407e-13	1.17683e-26	1.56122e-39	2.19667e-52	3.19205e-65	4.73405e-78	7.1205e-91	1.08209e-103	1.65743e-116		-1.02407e-13	-1.17683e-26	-1.56122e-39	-2.19667e-52	-3.19205e-65	-4.73405e-78	-7.1205e-91	-1.08209e-103		1.02407e-13	0	0	0	0	0	0	0
			7.5	1.07055e-13	1.23038e-26	1.63233e-39	2.29677e-52	3.33754e-65	4.94987e-78	7.44515e-91	1.13143e-103	1.73302e-116		-1.07055e-13	-1.23038e-26	-1.63233e-39	-2.29677e-52	-3.33754e-65	-4.94987e-78	-7.44515e-91	-1.13143e-103		1.07055e-13	0	0	0	0	0	0	0
			8.5	1.11909e-13	1.28635e-26	1.70666e-39	2.4014e-52	3.48964e-65	5.17549e-78	7.78457e-91	1.18302e-103	1.81204e-116		-1.11909e-13	-1.28635e-26	-1.70666e-39	-2.4014e-52	-3.48964e-65	-5.17549e-78	-7.78457e-91	-1.18302e-103		1.11909e-13	0	0	0	0	0	0	0
			9.5	1.1698e-13	1.34484e-26	1.78435e-39	2.51079e-52	3.64865e-65	5.41137e-78	8.13942e-91	1.23695e-103	1.89465e-116		-1.1698e-13	-1.34484e-26	-1.78435e-39	-2.51079e-52	-3.64865e-65	-5.41137e-78	-8.13942e-91	-1.23695e-103		1.1698e-13	0	0	0	0	0	0	0
			10.5	1.22276e-13	1.40597e-26	1.86556e-39	2.62513e-52	3.81487e-65	5.65797e-78	8.5104e-91	1.29334e-103	1.98103e-116		-1.22276e-13	-1.40597e-26	-1.86556e-39	-2.62513e-52	-3.81487e-65	-5.65797e-78	-8.5104e-91	-1.29334e-103		1.22276e-13	0	0	0	0	0	0	0
			11.5	1.27808e-13	1.46985e-26	1.95044e-39	2.74466e-52	3.98865e-65	5.91577e-78	8.89825e-91	1.35229e-103	2.07134e-116		-1.27808e-13	-1.46985e-26	-1.95044e-39	-2.74466e-52	-3.98865e-65	-5.91577e-78	-8.89825e-91	-1.35229e-103		1.27808e-13	0	0	0	0	0	0	0
			12.5	1.33586e-13	1.5366e-26	2.03916e-39	2.8696e-52	4.17031e-65	6.18528e-78	9.30373e-91	1.41392e-103	2.16575e-116		-1.33586e-13	-1.5366e-26	-2.03916e-39	-2.8696e-52	-4.17031e-65	-6.18528e-78	-9.30373e-91	-1.41392e-103		1.33586e-13	0	0	0	0	0	0	0
			13.5	1.3962e-13	1.60637e-26	2.13189e-39	3.00021e-52	4.36021e-65	6.46703e-78	9.72764e-91	1.47836e-103	2.26446e-116		-1.3962e-13	-1.60637e-26	-2.13189e-39	-3.00021e-52	-4.36021e-65	-6.46703e-78	-9.72764e-91	-1.47836e-103		1.3962e-13	0	0	0	0	0	0	0
			14.5	1.45921e-13	1.67927e-26	2.22882e-39	3.13674e-52	4.55873e-65	6.76159e-78	1.01708e-90	1.54572e-103	2.36767e-116		-1.45921e-13	-1.67927e-26	-2.22882e-39	-3.13674e-52	-4.55873e-65	-6.76159e-78	-1.01708e-90	-1.54572e-103		1.45921e-13	0	0	0	0	0	0	0
			15.5	1.52502e-13	1.75544e-26	2.33012e-39	3.27945e-52	4.76626e-65	7.06951e-78	1.06341e-90	1.61615e-103	2.47556e-116		-1.52502e-13	-1.75544e-26	-2.33012e-39	-3.27945e-52	-4.76626e-65	-7.06951e-78	-1.06341e-90	-1.61615e-103		1.52502e-13	0	0	0	0	0	0	0
			16.5	1.59375e-13	1.83505e-26	2.43601e-39	3.42862e-52	4.9832e-65	7.39142e-78	1.11185e-90	1.68978e-103	2.58836e-116		-1.59375e-13	-1.83505e-26	-2.43601e-39	-3.42862e-52	-4.9832e-65	-7.39142e-78	-1.11185e-90	-1.68978e-103		1.59375e-13	0	0	0	0	0	0	0
			17.5	1.66551e-13	1.91823e-26	2.54667e-39	3.58455e-52	5.20998e-65	7.72795e-78	1.16249e-90	1.76675e-103	2.70629e-116		-1.66551e-13	-1.91823e-26	-2.54667e-39	-3.58455e-52	-5.20998e-65	-7.72795e-78	-1.16249e-90	-1.76675e-103		1.66551e-13	0	0	0	0	0	0	0
			18.5	1.74045e-13	2.00514e-26	2.66233e-39	3.74754e-52	5.44704e-65	8.07975e-78	1.21542e-90	1.84723e-103	2.82959e-116		-1.74045e-13	-2.00514e-26	-2.66233e-39	-3.74754e-52	-5.44704e-65	-8.07975e-78	-1.21542e-90	-1.84723e-103		1.74045e-13	0	0	0	0	0	0	0
			19.5	1.81869e-13	2.09596e-26	2.78322e-39	3.91791e-52	5.69485e-65	8.44751e-78	1.27077e-90	1.93136e-103	2.95849e-116		-1.81869e-13	-2.09596e-26	-2.78322e-39	-3.91791e-52	-5.69485e-65	-8.44751e-78	-1.27077e-90	-1.93136e-103		1.81869e-13	0	0	0	0	0	0	0
			20.5	1.90039e-13	2.19086e-26	2.90956e-39	4.09599e-52	5.9539e-65	8.83197e-78	1.32862e-90	2.01932e-103	3.09325e-116		-1.90039e-13	-2.19086e-26	-2.90956e-39	-4.09599e-52	-5.9539e-65	-8.83197e-78	-1.32862e-90	-2.01932e-103		1.90039e-13	0	0	0	0	0	0	0
			21.5	1.9857e-13	2.29001e-26	3.0416e-39	4.28212e-52	6.22469e-65	9.23387e-78	1.38911e-90	2.11127e-103	3.23414e-116		-1.9857e-13	-2.29001e-26	-3.0416e-39	-4.28212e-52	-6.22469e-65	-9.23387e-78	-1.38911e-90	-2.11127e-103		1.9857e-13	0	0	0	0	0	0	0
			22.5	2.07476e-13	2.39361e-26	3.17959e-39	4.47668e-52	6.50775e-65	9.65401e-78	1.45233e-90	2.2074e-103	3.38143e-116		-2.07476e-13	-2.39361e-26	-3.17959e-39	-4.47668e-52	-6.50775e-65	-9.65401e-78	-1.45233e-90	-2.2074e-103		2.07476e-13	0	0	0	0	0	0	0
			23.5	2.16774e-13	2.50186e-26	3.32382e-39	4.68004e-52	6.80363e-65	1.00932e-77	1.51843e-90	2.3079e-103	3.53542e-116		-2.16774e-13	-2.50186e-26	-3.32382e-39	-4.68004e-52	-6.80363e-65	-1.00932e-77	-1.51843e-90	-2.3079e-103		2.16774e-13	0	0	0	0	0	0	0
			24.5	2.26482e-13	2.61496e-26	3.47454e-39	4.89259e-52	7.11292e-65	1.05523e-77	1.58754e-90	2.41296e-103	3.6964e-116		-2.26482e-13	-2.61496e-26	-3.47454e-39	-4.89259e-52	-7.11292e-65	-1.05523e-77	-1.58754e-90	-2.41296e-103		2.26482e-13	0	0	0	0	0	0	0
			25.5	2.36616e-13	2.73312e-26	3.63206e-39	5.11475e-52	7.43622e-65	1.10323e-77	1.65977e-90	2.52279e-103	3.8647e-116		-2.36616e-13	-2.73312e-26	-3.63206e-39	-5.11475e-52	-7.43622e-65	-1.10323e-77	-1.65977e-90	-2.52279e-103		2.36616e-13	0	0	0	0	0	0	0
			26.5	2.47195e-13	2.85657e-26	3.79667e-39	5.34696e-52	7.77416e-65	1.1534e-77	1.73529e-90	2.63762e-103	4.04065e-116		-2.47195e-13	-2.85657e-26	-3.79667e-39	-5.34696e-52	-7.77416e-65	-1.1534e-77	-1.73529e-90	-2.63762e-103		2.47195e-13	0	0	0	0	0	0	0
			27.5	2.58238e-13	2.98555e-26	3.9687e-39	5.58966e-52	8.12741e-65	1.20584e-77	1.81423e-90	2.75766e-103	4.22459e-116		-2.58238e-13	-2.98555e-26	-3.9687e-39	-5.58966e-52	-8.12741e-65	-1.20584e-77	-1.81423e-90	-2.75766e-103		2.58238e-13	0	0	0	0	0	0	0
			28.5	2.69766e-13	3.12031e-26	4.14848e-39	5.84333e-52	8.49664e-65	1.26066e-77	1.89676e-90	2.88314e-103	4.41689e-116		-2.69766e-13	-3.12031e-26	-4.14848e-39	-5.84333e-52	-8.49664e-65	-1.26066e-77	-1.89676e-90	-2.88314e-103		2.69766e-13	0	0	0	0	0	0	0
			29.5	2.81799e-13	3.26108e-26	4.33635e-39	6.10846e-52	8.8826e-65	1.31797e-77	1.98303e-90	3.01433e-103	4.61793e-116		-2.81799e-13	-3.26108e-26	-4.33635e-39	-6.10846e-52	-8.8826e-65	-1.31797e-77	-1.98303e-90	-3.01433e-103		2.81799e-13	0	0	0	0	0	0	0
			30.5	2.94358e-13	3.40816e-26	4.53269e-39	6.38556e-52	9.28602e-65	1.37788e-77	2.07321e-90	3.15147e-103	4.82809e-116		-2.94358e-13	-3.40816e-26	-4.53269e-39	-6.38556e-52	-9.28602e-65	-1.37788e-77	-2.07321e-90	-3.15147e-103		2.94358e-13	0	0	0	0	0	0	0
			31.5	3.07467e-13	3.5618e-26	4.73785e-39	6.67518e-52	9.7077e-65	1.4405e-77	2.16749e-90	3.29484e-103	5.04781e-116		-3.07467e-13	-3.5618e-26	-4.73785e-39	-6.67518e-52	-9.7077e-65	-1.4405e-77	-2.16749e-90	-3.29484e-103		3.07467e-13	0	0	0	0	0	0	0
			32.5	3.21149e-13	3.72231e-26	4.95225e-39	6.97788e-52	1.01485e-64	1.50595e-77	2.26604e-90	3.44471e-103	5.2775e-116		-3.21149e-13	-3.72231e-26	-4.95225e-39	-6.97788e-52	-1.01485e-64	-1.50595e-77	-2.26604e-90	-3.44471e-103		3.21149e-13	0	0	0	0	0	0	0
			33.5	3.35429e-13	3.88998e-26	5.17629e-39	7.29424e-52	1.06092e-64	1.57438e-77	2.36905e-90	3.60139e-103	5.51762e-116		-3.35429e-13	-3.88998e-26	-5.17629e-39	-7.29424e-52	-1.06092e-64	-1.57438e-77	-2.36905e-90	-3.60139e-103		3.35429e-13	0	0	0	0	0	0	0
			34.5	3.50331e-13	4.06514e-26	5.41041e-39	7.62488e-52	1.10907e-64	1.6459e-77	2.47675e-90	3.76518e-103	5.76865e-116		-3.50331e-13	-4.06514e-26	-5.41041e-39	-7.62488e-52	-1.10907e-64	-1.6459e-77	-2.47675e-90	-3.76518e-103		3.50331e-13	0	0	0	0	0	0	0
			35.5	3.65883e-13	4.24812e-26	5.65505e-39	7.97043e-52	1.1594e-64	1.72066e-77	2.58932e-90	3.9364e-103	6.03108e-116		-3.65883e-13	-4.24812e-26	-5.65505e-39	-7.97043e-52	-1.1594e-64	-1.72066e-77	-2.58932e-90	-3.9364e-103		3.65883e-13	0	0	0	0	0	0	0
			36.5	3.82113e-13	4.43925e-26	5.91069e-39	8.33158e-52	1.21201e-64	1.79881e-77	2.707e-90	4.11538e-103	6.30542e-116		-3.82113e-13	-4.43925e-26	-5.91069e-39	-8.33158e-52	-1.21201e-64	-1.79881e-77	-2.707e-90	-4.11538e-103		3.82113e-13	0	0	0	0	0	0	0
			37.5	3.99049e-13	4.63891e-26	6.17781e-39	8.70902e-52	1.26699e-64	1.88049e-77	2.83001e-90	4.30249e-103	6.59221e-116		-3.99049e-13	-4.63891e-26	-6.17781e-39	-8.70902e-52	-1.26699e-64	-1.88049e-77	-2.83001e-90	-4.30249e-103		3.99049e-13	0	0	0	0	0	0	0
			38.5	4.16722e-13	4.84747e-26	6.45693e-39	9.10348e-52	1.32446e-64	1.96588e-77	2.9586e-90	4.49809e-103	6.89203e-116		-4.16722e-13	-4.84747e-26	-6.45693e-39	-9.10348e-52	-1.32446e-64	-1.96588e-77	-2.9586e-90	-4.49809e-103		4.16722e-13	0	0	0	0	0	0	0
			39.5	4.35162e-13	5.06531e-26	6.74859e-39	9.51573e-52	1.38453e-64	2.05513e-77	3.09301e-90	4.70256e-103	7.20545e-116		-4.35162e-13	-5.06531e-26	-6.74859e-39	-9.51573e-52	-1.38453e-64	-2.05513e-77	-3.09301e-90	-4.70256e-103		4.35162e-13	0	0	0	0	0	0	0
			40.5	4.54404e-13	5.29286e-26	7.05335e-39	9.94656e-52	1.44732e-64	2.14842e-77	3.23352e-90	4.9163e-103	7.53309e-116		-4.54404e-13	-5.29286e-26	-7.05335e-39	-9.94656e-52	-1.44732e-64	-2.14842e-77	-3.23352e-90	-4.9163e-103		4.54404e-13	0	0	0	0	0	0	0
			41.5	4.7448e-13	5.53053e-26	7.37178e-39	1.03968e-51	1.51294e-64	2.24593e-77	3.38039e-90	5.13974e-103	7.87561e-116		-4.7448e-13	-5.53053e-26	-7.37178e-39	-1.03968e-51	-1.51294e-64	-2.24593e-77	-3.38039e-90	-5.13974e-103		4.7448e-13	0	0	0	0	0	0	0
			42.5	4.95426e-13	5.77878e-26	7.7045e-39	1.08674e-51	1.58152e-64	2.34785e-77	3.53392e-90	5.37331e-103	8.23367e-116		-4.95426e-13	-5.77878e-26	-7.7045e-39	-1.08674e-51	-1.58152e-64	-2.34785e-77	-3.53392e-90	-5.37331e-103		4.95426e-13	0	0	0	0	0	0	0
			43.5	5.17279e-13	6.03807e-26	8.05214e-39	1.13591e-51	1.65321e-64	2.45439e-77	3.6944e-90	5.61746e-103	8.60797e-116		-5.17279e-13	-6.03807e-26	-8.05214e-39	-1.13591e-51	-1.65321e-64	-2.45439e-77	-3.6944e-90	-5.61746e-103		5.17279e-13	0	0	0	0	0	0	0
			44.5	5.40078e-13	6.30889e-26	8.41538e-39	1.1873e-51	1.72813e-64	2.56574e-77	3.86216e-90	5.87269e-103	8.99926e-116		-5.40078e-13	-6.30889e-26	-8.41538e-39	-1.1873e-51	-1.72813e-64	-2.56574e-77	-3.86216e-90	-5.87269e-103		5.40078e-13	0	0	0	0	0	0	0
			45.5	5.63863e-13	6.59175e-26	8.79491e-39	1.241e-51	1.80643e-64	2.68214e-77	4.0375e-90	6.13949e-103	9.4083e-116		-5.63863e-13	-6.59175e-26	-8.79491e-39	-1.241e-51	-1.80643e-64	-2.68214e-77	-4.0375e-90	-6.13949e-103		5.63863e-13	0	0	0	0	0	0	0
			46.5	5.88676e-13	6.88717e-26	9.19145e-39	1.29712e-51	1.88827e-64	2.80379e-77	4.22079e-90	6.41838e-103	9.83589e-116		-5.88676e-13	-6.88717e-26	-9.19145e-39	-1.29712e-51	-1.88827e-64	-2.80379e-77	-4.22079e-90	-6.41838e-103		5.88676e-13	0	0	0	0	0	0	0
			47.5	6.14559e-13	7.1957e-26	9.60576e-39	1.35577e-51	1.9738e-64	2.93095e-77	4.41238e-90	6.70991e-103	1.02829e-115		-6.14559e-13	-7.1957e-26	-9.60576e-39	-1.35577e-51	-1.9738e-64	-2.93095e-77	-4.41238e-90	-6.70991e-103		6.14559e-13	0	0	0	0	0	0	0
			48.5	6.41559e-13	7.51793e-26	1.00386e-38	1.41706e-51	2.06319e-64	3.06386e-77	4.61265e-90	7.01466e-103	1.07501e-115		-6.41559e-13	-7.51793e-26	-1.00386e-38	-1.41706e-51	-2.06319e-64	-3.06386e-77	-4.61265e-90	-7.01466e-103		6.41559e-13	0	0	0	0	0	0	0
			49.5	6.69723e-13	7.85446e-26	1.04909e-38	1.4811e-51	2.15662e-64	3.20278e-77	4.82198e-90	7.33321e-103	1.12386e-115		-6.69723e-13	-7.85446e-26	-1.04909e-38	-1.4811e-51	-2.15662e-64	-3.20278e-77	-4.82198e-90	-7.33321e-103		6.69723e-13	0	0	0	0	0	0	0
			50.5	6.99099e-13	8.20592e-26	1.09634e-38	1.54803e-51	2.25426e-64	3.34797e-77	5.04078e-90	7.6662e-103	1.17492e-115		-6.99099e-13	-8.20592e-26	-1.09634e-38	-1.54803e-51	-2.25426e-64	-3.34797e-77	-5.04078e-90	-7.6662e-103		6.99099e-13	0	0	0	0	0	0	0
			51.5	7.29739e-13	8.57295e-26	1.14571e-38	1.61797e-51	2.35631e-64	3.49973e-77	5.26949e-90	8.01428e-103	1.22829e-115		-7.29739e-13	-8.57295e-26	-1.14571e-38	-1.61797e-51	-2.35631e-64	-3.49973e-77	-5.26949e-90	-8.01428e-103		7.29739e-13	0	0	0	0	0	0	0
			52.5	7.61697e-13	8.95626e-26	1.19728e-38	1.69105e-51	2.46296e-64	3.65835e-77	5.50855e-90	8.37812e-103	1.28409e-115		-7.61697e-13	-8.95626e-26	-1.19728e-38	-1.69105e-51	-2.46296e-64	-3.65835e-77	-5.50855e-90	-8.37812e-103		7.61697e-13	0	0	0	0	0	0	0
			53.5	7.95027e-13	9.35654e-26	1.25117e-38	1.76742e-51	2.57442e-64	3.82413e-77	5.75843e-90	8.75844e-103	1.34241e-115		-7.95027e-13	-9.35654e-26	-1.25117e-38	-1.76742e-51	-2.57442e-64	-3.82413e-77	-5.75843e-90	-8.75844e-103		7.95027e-13	0	0	0	0	0	0	0
			54.5	8.29787e-13	9.77454e-26	1.30746e-38	1.84722e-51	2.69091e-64	3.99741e-77	6.01961e-90	9.15599e-103	1.40338e-115		-8.29787e-13	-9.77454e-26	-1.30746e-38	-1.84722e-51	-2.69091e-64	-3.99741e-77	-6.01961e-90	-9.15599e-103		8.29787e-13	0	0	0	0	0	0	0
			55.5	8.66038e-13	1.02111e-25	1.36627e-38	1.93061e-51	2.81264e-64	4.17851e-77	6.29261e-90	9.57155e-103	1.46711e-115		-8.66038e-13	-1.02111e-25	-1.36627e-38	-1.93061e-51	-2.81264e-64	-4.17851e-77	-6.29261e-90	-9.57155e-103		8.66038e-13	0	0	0	0	0	0	0
			56.5	9.03842e-13	1.06669e-25	1.42771e-38	2.01775e-51	2.93987e-64	4.3678e-77	6.57795e-90	1.00059e-102	1.53373e-115		-9.03842e-13	-1.06669e-25	-1.42771e-38	-2.01775e-51	-2.93987e-64	-4.3678e-77	-6.57795e-90	-1.00059e-102		9.03842e-13	0	0	0	0	0	0	0
			57.5	9.43264e-13	1.11429e-25	1.4919e-38	2.1088e-51	3.07283e-64	4.56563e-77	6.87621e-90	1.046e-102	1.60337e-115		-9.43264e-13	-1.11429e-25	-1.4919e-38	-2.1088e-51	-3.07283e-64	-4.56563e-77	-6.87621e-90	-1.046e-102		9.43264e-13	0	0	0	0	0	0	0
			58.5	9.84373e-13	1.16399e-25	1.55895e-38	2.20395e-51	3.21178e-64	4.77239e-77	7.18795e-90	1.09346e-102	1.67617e-115		-9.84373e-13	-1.16399e-25	-1.55895e-38	-2.20395e-51	-3.21178e-64	-4.77239e-77	-7.18795e-90	-1.09346e-102		9.84373e-13	0	0	0	0	0	0	0
			59.5	1.02724e-12	1.21589e-25	1.629e-38	2.30336e-51	3.35699e-64	4.9885e-77	7.51379e-90	1.14306e-102	1.75226e-115		-1.02724e-12	-1.21589e-25	-1.629e-38	-2.30336e-51	-3.35699e-64	-4.9885e-77	-7.51379e-90	-1.14306e-102		1.02724e-12	0	0	0	0	0	0	0
			60.5	1.07193e-12	1.27008e-25	1.70218e-38	2.40724e-51	3.50874e-64	5.21435e-77	7.85436e-90	1.19492e-102	1.8318e-115		-1.07193e-12	-1.27008e-25	-1.70218e-38	-2.40724e-51	-3.50874e-64	-5.21435e-77	-7.85436e-90	-1.19492e-102		1.07193e-12	0	0	0	0	0	0	0
			61.5	1.11854e-12	1.32666e-25	1.77863e-38	2.51578e-51	3.66733e-64	5.45041e-77	8.21033e-90	1.24912e-102	1.91495e-115		-1.11854e-12	-1.32666e-25	-1.77863e-38	-2.51578e-51	-3.66733e-64	-5.45041e-77	-8.21033e-90	-1.24912e-102		1.11854e-12	0	0	0	0	0	0	0
			62.5	1.16713e-12	1.38574e-25	1.85849e-38	2.6292e-51	3.83306e-64	5.69711e-77	8.58239e-90	1.30577e-102	2.00186e-115		-1.16713e-12	-1.38574e-25	-1.85849e-38	-2.6292e-51	-3.83306e-64	-5.69711e-77	-8.58239e-90	-1.30577e-102		1.16713e-12	0	0	0	0	0	0	0
			63.5	1.21778e-12	1.44743e-25	1.94191e-38	2.7477e-51	4.00625e-64	5.95495e-77	8.97126e-90	1.36499e-102	2.09271e-115		-1.21778e-12	-1.44743e-25	-1.94191e-38	-2.7477e-51	-4.00625e-64	-5.95495e-77	-8.97126e-90	-1.36499e-102		1.21778e-12	0	0	0	0	0	0	0
			64.5	1.2706e-12	1.51184e-25	2.02905e-38	2.87153e-51	4.18724e-64	6.22443e-77	9.37771e-90	1.42689e-102	2.18767e-115		-1.2706e-12	-1.51184e-25	-2.02905e-38	-2.87153e-51	-4.18724e-64	-6.22443e-77	-9.37771e-90	-1.42689e-102		1.2706e-12	0	0	0	0	0	0	0
			65.5	1.32566e-12	1.57909e-25	2.12008e-38	3.0009e-51	4.37638e-64	6.50606e-77	9.80253e-90	1.49159e-102	2.28693e-115		-1.32566e-12	-1.57909e-25	-2.12008e-38	-3.0009e-51	-4.37638e-64	-6.50606e-77	-9.80253e-90	-1.49159e-102		1.32566e-12	0	0	0	0	0	0	0
			66.5	1.38306e-12	1.6493e-25	2.21517e-38	3.13608e-51	4.57403e-64	6.8004e-77	1.02465e-89	1.55921e-102	2.39069e-115		-1.38306e-12	-1.6493e-25	-2.21517e-38	-3.13608e-51	-4.57403e-64	-6.8004e-77	-1.02465e-89	-1.55921e-102		1.38306e-12	0	0	0	0	0	0	0
			67.5	1.4429e-12	1.7226e-25	2.3145e-38	3.27732e-51	4.78057e-64	7.10801e-77	1.07106e-89	1.6299e-102	2.49915e-115		-1.4429e-12	-1.7226e-25	-2.3145e-38	-3.27732e-51	-4.78057e-64	-7.10801e-77	-1.07106e-89	-1.6299e-102		1.4429e-12	0	0	0	0	0	0	0
			68.5	1.50527e-12	1.79914e-25	2.41826e-38	3.42489e-51	4.99641e-64	7.4295e-77	1.11957e-89	1.70378e-102	2.61251e-115		-1.50527e-12	-1.79914e-25	-2.41826e-38	-3.42489e-51	-4.99641e-64	-7.4295e-77	-1.11957e-89	-1.70378e-102		1.50527e-12	0	0	0	0	0	0	0
			69.5	1.57029e-12	1.87904e-25	2.52663e-38	3.57908e-51	5.22195e-64	7.76548e-77	1.17026e-89	1.781e-102	2.73101e-115		-1.57029e-12	-1.87904e-25	-2.52663e-38	-3.57908e-51	-5.22195e-64	-7.76548e-77	-1.17026e-89	-1.781e-102		1.57029e-12	0	0	0	0	0	0	0
			70.5	1.63806e-12	1.96245e-25	2.63984e-38	3.74018e-51	5.45764e-64	8.11661e-77	1.22325e-89	1.86171e-102	2.85488e-115		-1.63806e-12	-1.96245e-25	-2.63984e-38	-3.74018e-51	-5.45764e-64	-8.11661e-77	-1.22325e-89	-1.86171e-102		1.63806e-12	0	0	0	0	0	0	0
			71.5	1.7087e-12	2.04954e-25	2.75809e-38	3.90849e-51	5.70393e-64	8.48357e-77	1.27862e-89	1.94608e-102	2.98435e-115		-1.7087e-12	-2.04954e-25	-2.75809e-38	-3.90849e-51	-5.70393e-64	-8.48357e-77	-1.27862e-89	-1.94608e-102		1.7087e-12	0	0	0	0	0	0	0
			72.5	1.78232e-12	2.14045e-25	2.8816e-38	4.08435e-51	5.9613e-64	8.86707e-77	1.3365e-89	2.03426e-102	3.11968e-115		-1.78232e-12	-2.14045e-25	-2.8816e-38	-4.08435e-51	-5.9613e-64	-8.86707e-77	-1.3365e-89	-2.03426e-102		1.78232e-12	0	0	0	0	0	0	0
			73.5	1.85905e-12	2.23536e-25	3.0106e-38	4.26808e-51	6.23023e-64	9.26785e-77	1.39699e-89	2.12642e-102	3.26113e-115		-1.85905e-12	-2.23536e-25	-3.0106e-38	-4.26808e-51	-6.23023e-64	-9.26785e-77	-1.39699e-89	-2.12642e-102		1.85905e-12	0	0	0	0	0	0	0
			74.5	1.93902e-12	2.33443e-25	3.14535e-38	4.46004e-51	6.51125e-64	9.6867e-77	1.46021e-89	2.22275e-102	3.40898e-115		-1.93902e-12	-2.33443e-25	-3.14535e-38	-4.46004e-51	-6.51125e-64	-9.6867e-77	-1.46021e-89	-2.22275e-102		1.93902e-12	0	0	0	0	0	0	0
			75.5	2.02236e-12	2.43786e-25	3.28609e-38	4.66059e-51	6.8049e-64	1.01244e-76	1.52629e-89	2.32344e-102	3.56353e-115		-2.02236e-12	-2.43786e-25	-3.28609e-38	-4.66059e-51	-6.8049e-64	-1.01244e-76	-1.52629e-89	-2.32344e-102		2.02236e-12	0	0	0	0	0	0	0
			76.5	2.10922e-12	2.54582e-25	3.43309e-38	4.87012e-51	7.11175e-64	1.05818e-76	1.59535e-89	2.42868e-102	3.72507e-115		-2.10922e-12	-2.54582e-25	-3.43309e-38	-4.87012e-51	-7.11175e-64	-1.05818e-76	-1.59535e-89	-2.42868e-102		2.10922e-12	0	0	0	0	0	0	0
			77.5	2.19973e-12	2.65852e-25	3.58663e-38	5.08903e-51	7.43238e-64	1.10599e-76	1.66752e-89	2.53867e-102	3.89391e-115		-2.19973e-12	-2.65852e-25	-3.58663e-38	-5.08903e-51	-7.43238e-64	-1.10599e-76	-1.66752e-89	-2.53867e-102		2.19973e-12	0	0	0	0	0	0	0
			78.5	2.29404e-12	2.77617e-25	3.74699e-38	5.31773e-51	7.76742e-64	1.15595e-76	1.74295e-89	2.65363e-102	4.07039e-115		-2.29404e-12	-2.77617e-25	-3.74699e-38	-5.31773e-51	-7.76742e-64	-1.15595e-76	-1.74295e-89	-2.65363e-102		2.29404e-12	0	0	0	0	0	0	0
			79.5	2.39232e-12	2.89897e-25	3.91447e-38	5.55666e-51	8.1175e-64	1.20815e-76	1.82178e-89	2.77379e-102	4.25486e-115		-2.39232e-12	-2.89897e-25	-3.91447e-38	-5.55666e-51	-8.1175e-64	-1.20815e-76	-1.82178e-89	-2.77379e-102		2.39232e-12	0	0	0	0	0	0	0
			80.5	2.49472e-12	3.02715e-25	4.0894e-38	5.80628e-51	8.48331e-64	1.26271e-76	1.90418e-89	2.89937e-102	4.44767e-115		-2.49472e-12	-3.02715e-25	-4.0894e-38	-5.80628e-51	-8.48331e-64	-1.26271e-76	-1.90418e-89	-2.89937e-102		2.49472e-12	0	0	0	0	0	0	0
			81.5	2.60142e-12	3.16095e-25	4.2721e-38	6.06706e-51	8.86554e-64	1.31972e-76	1.99028e-89	3.03063e-102	4.6492e-115		-2.60142e-12	-3.16095e-25	-4.2721e-38	-6.06706e-51	-8.86554e-64	-1.31972e-76	-1.99028e-89	-3.03063e-102		2.60142e-12	0	0	0	0	0	0	0
			82.5	2.71259e-12	3.3006e-25	4.4629e-38	6.3395e-51	9.26492e-64	1.37931e-76	2.08027e-89	3.16782e-102	4.85984e-115		-2.71259e-12	-3.3006e-25	-4.4629e-38	-6.3395e-51	-9.26492e-64	-1.37931e-76	-2.08027e-89	-3.16782e-102		2.71259e-12	0	0	0	0	0	0	0
			83.5	2.82842e-12	3.44636e-25	4.66218e-38	6.62412e-51	9.68224e-64	1.44157e-76	2.17432e-89	3.3112e-102	5.08001e-115		-2.82842e-12	-3.44636e-25	-4.66218e-38	-6.62412e-51	-9.68224e-64	-1.44157e-76	-2.17432e-89	-3.3112e-102		2.82842e-12	0	0	0	0	0	0	0
			84.5	2.94909e-12	3.59851e-25	4.8703e-38	6.92146e-51	1.01183e-63	1.50663e-76	2.27261e-89	3.46106e-102	5.31013e-115		-2.94909e-12	-3.59851e-25	-4.8703e-38	-6.92146e-51	-1.01183e-63	-1.50663e-76	-2.27261e-89	-3.46106e-102		2.94909e-12	0	0	0	0	0	0	0
			85.5	3.07481e-12	3.7573e-25	5.08765e-38	7.23208e-51	1.05739e-63	1.57462e-76	2.37534e-89	3.61769e-102	5.55065e-115		-3.07481e-12	-3.7573e-25	-5.08765e-38	-7.23208e-51	-1.05739e-63	-1.57462e-76	-2.37534e-89	-3.61769e-102		3.07481e-12	0	0	0	0	0	0	0
			86.5	3.20578e-12	3.92304e-25	5.31464e-38	7.55658e-51	1.10499e-63	1.64568e-76	2.48269e-89	3.78138e-102	5.80205e-115		-3.20578e-12	-3.92304e-25	-5.31464e-38	-7.55658e-51	-1.10499e-63	-1.64568e-76	-2.48269e-89	-3.78138e-102		3.20578e-12	0	0	0	0	0	0	0
			87.5	3.34221e-12	4.09602e-25	5.5517e-38	7.89557e-51	1.15474e-63	1.71992e-76	2.59488e-89	3.95247e-102	6.06481e-115		-3.34221e-12	-4.09602e-25	-5.5517e-38	-7.89557e-51	-1.15474e-63	-1.71992e-76	-2.59488e-89	-3.95247e-102		3.34221e-12	0	0	0	0	0	0	0
			88.5	3.48434e-12	4.27655e-25	5.79927e-38	8.2497e-51	1.20671e-63	1.79751e-76	2.71213e-89	4.13128e-102	6.33944e-115		-3.48434e-12	-4.27655e-25	-5.79927e-38	-8.2497e-51	-1.20671e-63	-1.79751e-76	-2.71213e-89	-4.13128e-102		3.48434e-12	0	0	0	0	0	0	0
			89.5	3.63238e-12	4.46496e-25	6.0578e-38	8.61964e-51	1.26101e-63	1.87859e-76	2.83466e-89	4.31817e-102	6.62649e-115		-3.63238e-12	-4.46496e-25	-6.0578e-38	-8.61964e-51	-1.26101e-63	-1.87859e-76	-2.83466e-89	-4.31817e-102		3.63238e-12	0	0	0	0	0	0	0
			90.5	3.78658e-12	4.6616e-25	6.3278e-38	9.0061e-51	1.31775e-63	1.96331e-76	2.96272e-89	4.51348e-102	6.92651e-115		-3.78658e-12	-4.6616e-25	-6.3278e-38	-9.0061e-51	-1.31775e-63	-1.96331e-76	-2.96272e-89	-4.51348e-102		3.78658e-12	0	0	0	0	0	0	0
			91.5	3.9472e-12	4.86681e-25	6.60975e-38	9.4098e-51	1.37703e-63	2.05184e-76	3.09654e-89	4.71762e-102	7.24009e-115		-3.9472e-12	-4.86681e-25	-6.60975e-38	-9.4098e-51	-1.37703e-63	-2.05184e-76	-3.09654e-89	-4.71762e-102		3.9472e-12	0	0	0	0	0	0	0
			92.5	4.11449e-12	5.08097e-25	6.90418e-38	9.83151e-51	1.43896e-63	2.14435e-76	3.2364e-89	4.93096e-102	7.56783e-115		-4.11449e-12	-5.08097e-25	-6.90418e-38	-9.83151e-51	-1.43896e-63	-2.14435e-76	-3.2364e-89	-4.93096e-102		4.11449e-12	0	0	0	0	0	0	0
			93.5	4.28873e-12	5.30447e-25	7.21165e-38	1.0272e-50	1.50368e-63	2.24102e-76	3.38255e-89	5.15393e-102	7.91038e-115		-4.28873e-12	-5.30447e-25	-7.21165e-38	-1.0272e-50	-1.50368e-63	-2.24102e-76	-3.38255e-89	-5.15393e-102		4.28873e-12	0	0	0	0	0	0	0
			94.5	4.4702e-12	5.5377e-25	7.53273e-38	1.07322e-50	1.57129e-63	2.34204e-76	3.53529e-89	5.38696e-102	8.2684e-115		-4.4702e-12	-5.5377e-25	-7.53273e-38	-1.07322e-50	-1.57129e-63	-2.34204e-76	-3.53529e-89	-5.38696e-102		4.4702e-12	0	0	0	0	0	0	0
			95.5	4.65918e-12	5.78109e-25	7.86802e-38	1.12129e-50	1.64193e-63	2.44759e-76	3.69491e-89	5.6305e-102	8.6426e-115		-4.65918e-12	-5.78109e-25	-7.86802e-38	-1.12129e-50	-1.64193e-63	-2.44759e-76	-3.69491e-89	-5.6305e-102		4.65918e-12	0	0	0	0	0	0	0
			96.5	4.85599e-12	6.03508e-25	8.21814e-38	1.1715e-50	1.71574e-63	2.55789e-76	3.86171e-89	5.88503e-102	9.03369e-115		-4.85599e-12	-6.03508e-25	-8.21814e-38	-1.1715e-50	-1.71574e-63	-2.55789e-76	-3.86171e-89	-5.88503e-102		4.85599e-12	0	0	0	0	0	0	0
			97.5	5.06095e-12	6.30012e-25	8.58373e-38	1.22396e-50	1.79285e-63	2.67314e-76	4.03603e-89	6.15103e-102	9.44245e-115		-5.06095e-12	-6.30012e-25	-8.58373e-38	-1.22396e-50	-1.79285e-63	-2.67314e-76	-4.03603e-89	-6.15103e-102		5.06095e-12	0	0	0	0	0	0	0
			98.5	5.27437e-12	6.57668e-25	8.9655e-38	1.27874e-50	1.87341e-63	2.79357e-76	4.21819e-89	6.42904e-102	9.86967e-115		-5.27437e-12	-6.57668e-25	-8.9655e-38	-1.27874e-50	-1.87341e-63	-2.79357e-76	-4.21819e-89	-6.42904e-102		5.27437e-12	0	0	0	0	0	0	0
			99.5	5.49661e-12	6.86528e-25	9.36413e-38	1.33597e-50	1.95758e-63	2.91941e-76	4.40856e-89	6.71958e-102	1.03162e-114		-5.49661e-12	-6.86528e-25	-9.36413e-38	-1.33597e-50	-1.95758e-63	-2.91941e-76	-4.40856e-89	-6.71958e-102		5.49661e-12	0	0	0	0	0	0	0
			100.5	5.72802e-12	7.16641e-25	9.78038e-38	1.39575e-50	2.04552e-63	3.0509e-76	4.60749e-89	7.02322e-102	1.07828e-114		-5.72802e-12	-7.16641e-25	-9.78038e-38	-1.39575e-50	-2.04552e-63	-3.0509e-76	-4.60749e-89	-7.02322e-102		5.72802e-12	0	0	0	0	0	0	0
			101.5	5.96897e-12	7.48063e-25	1.0215e-37	1.45819e-50	2.1374e-63	3.1883e-76	4.81538e-89	7.34055e-102	1.12706e-114		-5.96897e-12	-7.48063e-25	-1.0215e-37	-1.45819e-50	-2.1374e-63	-3.1883e-76	-4.81538e-89	-7.34055e-102		5.96897e-12	0	0	0	0	0	0	0
			102.5	6.21985e-12	7.80849e-25	1.06689e-37	1.52342e-50	2.23338e-63	3.33186e-76	5.03262e-89	7.67218e-102	1.17803e-114		-6.21985e-12	-7.80849e-25	-1.06689e-37	-1.52342e-50	-2.23338e-63	-3.33186e-76	-5.03262e-89	-7.67218e-102		6.21985e-12	0	0	0	0	0	0	0
			103.5	6.48105e-12	8.15058e-25	1.11427e-37	1.59154e-50	2.33367e-63	3.48187e-76	5.25963e-89	8.01877e-102	1.23131e-114		-6.48105e-12	-8.15058e-25	-1.11427e-37	-1.59154e-50	-2.33367e-63	-3.48187e-76	-5.25963e-89	-8.01877e-102		6.48105e-12	0	0	0	0	0	0	0
			104.5	6.753e-12	8.50752e-25	1.16375e-37	1.6627e-50	2.43843e-63	3.63862e-76	5.49687e-89	8.38097e-102	1.28699e-114		-6.753e-12	-8.50752e-25	-1.16375e-37	-1.6627e-50	-2.43843e-63	-3.63862e-76	-5.49687e-89	-8.38097e-102		6.753e-12	0	0	0	0	0	0	0
			105.5	7.03611e-12	8.87994e-25	1.21541e-37	1.73703e-50	2.54789e-63	3.80239e-76	5.74477e-89	8.7595e-102	1.34518e-114		-7.03611e-12	-8.87994e-25	-1.21541e-37	-1.73703e-50	-2.54789e-63	-3.80239e-76	-5.74477e-89	-8.7595e-102		7.03611e-12	0	0	0	0	0	0	0
			106.5	7.33085e-12	9.2685e-25	1.26936e-37	1.81466e-50	2.66224e-63	3.97352e-76	6.00382e-89	9.15509e-102	1.406e-114		-7.33085e-12	-9.2685e-25	-1.26936e-37	-1.81466e-50	-2.66224e-63	-3.97352e-76	-6.00382e-89	-9.15509e-102		7.33085e-12	0	0	0	0	0	0	0
			107.5	7.63768e-12	9.6739e-25	1.32568e-37	1.89575e-50	2.7817e-63	4.15232e-76	6.27453e-89	9.5685e-102	1.46957e-114		-7.63768e-12	-9.6739e-25	-1.32568e-37	-1.89575e-50	-2.7817e-63	-4.15232e-76	-6.27453e-89	-9.5685e-102		7.63768e-12	0	0	0	0	0	0	0
			108.5	7.95708e-12	1.00969e-24	1.38448e-37	1.98044e-50	2.9065e-63	4.33915e-76	6.55741e-89	1.00005e-101	1.536e-114		-7.95708e-12	-1.00969e-24	-1.38448e-37	-1.98044e-50	-2.9065e-63	-4.33915e-76	-6.55741e-89	-1.00005e-101		7.95708e-12	0	0	0	0	0	0	0
			109.5	8.28955e-12	1.05381e-24	1.44587e-37	2.0689e-50	3.03689e-63	4.53435e-76	6.85301e-89	1.0452e-101	1.60543e-114		-8.28955e-12	-1.05381e-24	-1.44587e-37	-2.0689e-50	-3.03689e-63	-4.53435e-76	-6.85301e-89	-1.0452e-101		8.28955e-12	0	0	0	0	0	0	0
			110.5	8.63563e-12	1.09985e-24	1.50998e-37	2.16129e-50	3.1731e-63	4.73832e-76	7.1619e-89	1.09239e-101	1.67799e-114		-8.63563e-12	-1.09985e-24	-1.50998e-37	-2.16129e-50	-3.1731e-63	-4.73832e-76	-7.1619e-89	-1.09239e-101		8.63563e-12	0	0	0	0	0	0	0
			111.5	8.99585e-12	1.14788e-24	1.5769e-37	2.25779e-50	3.31539e-63	4.95142e-76	7.48468e-89	1.1417e-101	1.75382e-114		-8.99585e-12	-1.14788e-24	-1.5769e-37	-2.25779e-50	-3.31539e-63	-4.95142e-76	-7.48468e-89	-1.1417e-101		8.99585e-12	0	0	0	0	0	0	0
			112.5	9.37078e-12	1.19799e-24	1.64677e-37	2.35858e-50	3.46405e-63	5.17409e-76	7.82197e-89	1.19323e-101	1.83308e-114		-9.37078e-12	-1.19799e-24	-1.64677e-37	-2.35858e-50	-3.46405e-63	-5.17409e-76	-7.82197e-89	-1.19323e-101		9.37078e-12	0	0	0	0	0	0	0
			113.5	9.761e-12	1.25026e-24	1.71972e-37	2.46384e-50	3.61934e-63	5.40673e-76	8.17442e-89	1.24708e-101	1.91591e-114		-9.761e-12	-1.25026e-24	-1.71972e-37	-2.46384e-50	-3.61934e-63	-5.40673e-76	-8.17442e-89	-1.24708e-101		9.761e-12	0	0	0	0	0	0	0
			114.5	1.01671e-11	1.30479e-24	1.79589e-37	2.57379e-50	3.78157e-63	5.64981e-76	8.5427e-89	1.30335e-101	2.00247e-114		-1.01671e-11	-1.30479e-24	-1.79589e-37	-2.57379e-50	-3.78157e-63	-5.64981e-76	-8.5427e-89	-1.30335e-101		1.01671e-11	0	0	0	0	0	0	0
			115.5	1.05898e-11	1.36168e-24	1.8754e-37	2.68861e-50	3.95105e-63	5.90378e-76	8.92754e-89	1.36216e-101	2.09294e-114		-1.05898e-11	-1.36168e-24	-1.8754e-37	-2.68861e-50	-3.95105e-63	-5.90378e-76	-8.92754e-89	-1.36216e-101		1.05898e-11	0	0	0	0	0	0	0
			116.5	1.10297e-11	1.42103e-24	1.95841e-37	2.80854e-50	4.1281e-63	6.16913e-76	9.32967e-89	1.42362e-101	2.18748e-114		-1.10297e-11	-1.42103e-24	-1.95841e-37	-2.80854e-50	-4.1281e-63	-6.16913e-76	-9.32967e-89	-1.42362e-101		1.10297e-11	0	0	0	0	0	0	0
			117.5	1.14874e-11	1.48293e-24	2.04507e-37	2.93378e-50	4.31304e-63	6.44637e-76	9.74986e-89	1.48784e-101	2.28629e-114		-1.14874e-11	-1.48293e-24	-2.04507e-37	-2.93378e-50	-4.31304e-63	-6.44637e-76	-9.74986e-89	-1.48784e-101		1.14874e-11	0	0	0	0	0	0	0
			118.5	1.19638e-11	1.54751e-24	2.13555e-37	3.06459e-50	4.50625e-63	6.73603e-76	1.01889e-88	1.55495e-101	2.38955e-114		-1.19638e-11	-1.54751e-24	-2.13555e-37	-3.06459e-50	-4.50625e-63	-6.73603e-76	-1.01889e-88	-1.55495e-101		1.19638e-11	0	0	0	0	0	0	0
			119.5	1.24595e-11	1.61487e-24	2.23e-37	3.20121e-50	4.70808e-63	7.03867e-76	1.06477e-88	1.62509e-101	2.49747e-114		-1.24595e-11	-1.61487e-24	-2.23e-37	-3.20121e-50	-4.70808e-63	-7.03867e-76	-1.06477e-88	-1.62509e-101		1.24595e-11	0	0	0	0	0	0	0
			120.5	1.29752e-11	1.68513e-24	2.3286e-37	3.34388e-50	4.91891e-63	7.35486e-76	1.11271e-88	1.69838e-101	2.61025e-114		-1.29752e-11	-1.68513e-24	-2.3286e-37	-3.34388e-50	-4.91891e-63	-7.35486e-76	-1.11271e-88	-1.69838e-101		1.29752e-11	0	0	0	0	0	0	0
			121.5	1.35119e-11	1.75842e-24	2.43153e-37	3.49289e-50	5.13915e-63	7.68522e-76	1.1628e-88	1.77496e-101	2.72811e-114		-1.35119e-11	-1.75842e-24	-2.43153e-37	-3.49289e-50	-5.13915e-63	-7.68522e-76	-1.1628e-88	-1.77496e-101		1.35119e-11	0	0	0	0	0	0	0
			122.5	1.40703e-11	1.83487e-24	2.53899e-37	3.6485e-50	5.36921e-63	8.03037e-76	1.21515e-88	1.855e-101	2.85129e-114		-1.40703e-11	-1.83487e-24	-2.53899e-37	-3.6485e-50	-5.36921e-63	-8.03037e-76	-1.21515e-88	-1.855e-101		1.40703e-11	0	0	0	0	0	0	0
			123.5	1.46513e-11	1.91461e-24	2.65117e-37	3.81102e-50	5.60954e-63	8.39097e-76	1.26984e-88	1.93863e-101	2.98001e-114		-1.46513e-11	-1.91461e-24	-2.65117e-37	-3.81102e-50	-5.60954e-63	-8.39097e-76	-1.26984e-88	-1.93863e-101		1.46513e-11	0	0	0	0	0	0	0
			124.5	1.52557e-11	1.99778e-24	2.76827e-37	3.98074e-50	5.86058e-63	8.76772e-76	1.32698e-88	2.02603e-101	3.11453e-114		-1.52557e-11	-1.99778e-24	-2.76827e-37	-3.98074e-50	-5.86058e-63	-8.76772e-76	-1.32698e-88	-2.02603e-101		1.52557e-11	0	0	0	0	0	0	0
			125.5	1.58846e-11	2.08453e-24	2.89051e-37	4.15798e-50	6.12282e-63	9.16133e-76	1.3867e-88	2.11736e-101	3.25512e-114		-1.58846e-11	-2.08453e-24	-2.89051e-37	-4.15798e-50	-6.12282e-63	-9.16133e-76	-1.3867e-88	-2.11736e-101		1.58846e-11	0	0	0	0	0	0	0
			126.5	1.65388e-11	2.17501e-24	3.01811e-37	4.34308e-50	6.39675e-63	9.57255e-76	1.44909e-88	2.21279e-101	3.40204e-114		-1.65388e-11	-2.17501e-24	-3.01811e-37	-4.34308e-50	-6.39675e-63	-9.57255e-76	-1.44909e-88	-2.21279e-101		1.65388e-11	0	0	0	0	0	0	0
			127.5	1.72193e-11	2.26937e-24	3.15131e-37	4.53638e-50	6.68288e-63	1.00022e-75	1.51428e-88	2.31252e-101	3.55557e-114		-1.72193e-11	-2.26937e-24	-3.15131e-37	-4.53638e-50	-6.68288e-63	-1.00022e-75	-1.51428e-88	-2.31252e-101		1.72193e-11	0	0	0	0	0	0	0
			128.5	1.79273e-11	2.36779e-24	3.29035e-37	4.73824e-50	6.98177e-63	1.0451e-75	1.5824e-88	2.41673e-101	3.71602e-114		-1.79273e-11	-2.36779e-24	-3.29035e-37	-4.73824e-50	-6.98177e-63	-1.0451e-75	-1.5824e-88	-2.41673e-101		1.79273e-11	0	0	0	0	0	0	0
			129.5	1.86638e-11	2.47044e-24	3.43549e-37	4.94904e-50	7.29398e-63	1.092e-75	1.65357e-88	2.52562e-101	3.8837e-114		-1.86638e-11	-2.47044e-24	-3.43549e-37	-4.94904e-50	-7.29398e-63	-1.092e-75	-1.65357e-88	-2.52562e-101		1.86638e-11	0	0	0	0	0	0	0
			130.5	1.94298e-11	2.5775e-24	3.58699e-37	5.16918e-50	7.6201e-63	1.14099e-75	1.72794e-88	2.63941e-101	4.05893e-114		-1.94298e-11	-2.5775e-24	-3.58699e-37	-5.16918e-50	-7.6201e-63	-1.14099e-75	-1.72794e-88	-2.63941e-101		1.94298e-11	0	0	0	0	0	0	0
			131.5	2.02266e-11	2.68915e-24	3.74513e-37	5.39907e-50	7.96075e-63	1.19217e-75	1.80564e-88	2.75832e-101	4.24205e-114		-2.02266e-11	-2.68915e-24	-3.74513e-37	-5.39907e-50	-7.96075e-63	-1.19217e-75	-1.80564e-88	-2.75832e-101		2.02266e-11	0	0	0	0	0	0	0
			132.5	2.10554e-11	2.80558e-24	3.9102e-37	5.63913e-50	8.31656e-63	1.24564e-75	1.88682e-88	2.88257e-101	4.43341e-114		-2.10554e-11	-2.80558e-24	-3.9102e-37	-5.63913e-50	-8.31656e-63	-1.24564e-75	-1.88682e-88	-2.88257e-101		2.10554e-11	0	0	0	0	0	0	0
			133.5	2.19173e-11	2.92701e-24	4.08249e-37	5.88981e-50	8.68822e-63	1.3015e-75	1.97165e-88	3.01241e-101	4.63339e-114		-2.19173e-11	-2.92701e-24	-4.08249e-37	-5.88981e-50	-8.68822e-63	-1.3015e-75	-1.97165e-88	-3.01241e-101		2.19173e-11	0	0	0	0	0	0	0
			134.5	2.28138e-11	3.05365e-24	4.26233e-37	6.15159e-50	9.07643e-63	1.35986e-75	2.06028e-88	3.14808e-101	4.84236e-114		-2.28138e-11	-3.05365e-24	-4.26233e-37	-6.15159e-50	-9.07643e-63	-1.35986e-75	-2.06028e-88	-3.14808e-101		2.28138e-11	0	0	0	0	0	0	0
			135.5	2.37462e-11	3.1857e-24	4.45005e-37	6.42495e-50	9.48193e-63	1.42083e-75	2.15289e-88	3.28985e-101	5.06075e-114		-2.37462e-11	-3.1857e-24	-4.45005e-37	-6.42495e-50	-9.48193e-63	-1.42083e-75	-2.15289e-88	-3.28985e-101		2.37462e-11	0	0	0	0	0	0	0
			136.5	2.47158e-11	3.32342e-24	4.64597e-37	6.71039e-50	9.90547e-63	1.48452e-75	2.24964e-88	3.43798e-101	5.28897e-114		-2.47158e-11	-3.32342e-24	-4.64597e-37	-6.71039e-50	-9.90547e-63	-1.48452e-75	-2.24964e-88	-3.43798e-101		2.47158e-11	0	0	0	0	0	0	0
			137.5	2.57242e-11	3.46703e-24	4.85047e-37	7.00846e-50	1.03479e-62	1.55106e-75	2.35074e-88	3.59277e-101	5.52745e-114		-2.57242e-11	-3.46703e-24	-4.85047e-37	-7.00846e-50	-1.03479e-62	-1.55106e-75	-2.35074e-88	-3.59277e-101		2.57242e-11	0	0	0	0	0	0	0
			138.5	2.67728e-11	3.61678e-24	5.06391e-37	7.31971e-50	1.08099e-62	1.62058e-75	2.45636e-88	3.75452e-101	5.77667e-114		-2.67728e-11	-3.61678e-24	-5.06391e-37	-7.31971e-50	-1.08099e-62	-1.62058e-75	-2.45636e-88	-3.75452e-101		2.67728e-11	0	0	0	0	0	0	0
			139.5	2.78632e-11	3.77293e-24	5.28669e-37	7.64472e-50	1.12926e-62	1.69319e-75	2.56672e-88	3.92353e-101	6.0371e-114		-2.78632e-11	-3.77293e-24	-5.28669e-37	-7.64472e-50	-1.12926e-62	-1.69319e-75	-2.56672e-88	-3.92353e-101		2.78632e-11	0	0	0	0	0	0	0
			140.5	2.8997e-11	3.93577e-24	5.5192e-37	7.98409e-50	1.17967e-62	1.76906e-75	2.68202e-88	4.10013e-101	6.30925e-114		-2.8997e-11	-3.93577e-24	-5.5192e-37	-7.98409e-50	-1.17967e-62	-1.76906e-75	-2.68202e-88	-4.10013e-101		2.8997e-11	0	0	0	0	0	0	0
			141.5	3.0176e-11	4.10556e-24	5.76188e-37	8.33846e-50	1.23232e-62	1.84831e-75	2.80249e-88	4.28466e-101	6.59364e-114		-3.0176e-11	-4.10556e-24	-5.76188e-37	-8.33846e-50	-1.23232e-62	-1.84831e-75	-2.80249e-88	-4.28466e-101		3.0176e-11	0	0	0	0	0	0	0
			142.5	3.14018e-11	4.2826e-24	6.01516e-37	8.70848e-50	1.28731e-62	1.9311e-75	2.92836e-88	4.47748e-101	6.89083e-114		-3.14018e-11	-4.2826e-24	-6.01516e-37	-8.70848e-50	-1.28731e-62	-1.9311e-75	-2.92836e-88	-4.47748e-101		3.14018e-11	0	0	0	0	0	0	0
			143.5	3.26763e-11	4.4672e-24	6.2795e-37	9.09484e-50	1.34475e-62	2.01759e-75	3.05986e-88	4.67896e-101	7.20138e-114		-3.26763e-11	-4.4672e-24	-6.2795e-37	-9.09484e-50	-1.34475e-62	-2.01759e-75	-3.05986e-88	-4.67896e-101		3.26763e-11	0	0	0	0	0	0	0
			144.5	3.40014e-11	4.65968e-24	6.55538e-37	9.49826e-50	1.40474e-62	2.10794e-75	3.19726e-88	4.88948e-101	7.5259e-114		-3.40014e-11	-4.65968e-24	-6.55538e-37	-9.49826e-50	-1.40474e-62	-2.10794e-75	-3.19726e-88	-4.88948e-101		3.40014e-11	0	0	0	0	0	0	0
			145.5	3.5379e-11	4.86037e-24	6.84331e-37	9.9195e-50	1.4674e-62	2.20232e-75	3.34081e-88	5.10945e-101	7.86502e-114		-3.5379e-11	-4.86037e-24	-6.84331e-37	-9.9195e-50	-1.4674e-62	-2.20232e-75	-3.34081e-88	-5.10945e-101		3.5379e-11	0	0	0	0	0	0	0
			146.5	3.68112e-11	5.06962e-24	7.1438e-37	1.03593e-49	1.53284e-62	2.30092e-75	3.49078e-88	5.33929e-101	8.21939e-114		-3.68112e-11	-5.06962e-24	-7.1438e-37	-1.03593e-49	-1.53284e-62	-2.30092e-75	-3.49078e-88	-5.33929e-101		3.68112e-11	0	0	0	0	0	0	0
			147.5	3.83001e-11	5.28779e-24	7.4574e-37	1.08186e-49	1.60119e-62	2.40392e-75	3.64747e-88	5.57945e-101	8.58969e-114		-3.83001e-11	-5.28779e-24	-7.4574e-37	-1.08186e-49	-1.60119e-62	-2.40392e-75	-3.64747e-88	-5.57945e-101		3.83001e-11	0	0	0	0	0	0	0
			148.5	3.98478e-11	5.51525e-24	7.78468e-37	1.12981e-49	1.67258e-62	2.51151e-75	3.81118e-88	5.83039e-101	8.97663e-114		-3.98478e-11	-5.51525e-24	-7.78468e-37	-1.12981e-49	-1.67258e-62	-2.51151e-75	-3.81118e-88	-5.83039e-101		3.98478e-11	0	0	0	0	0	0	0
			149.5	4.14567e-11	5.7524e-24	8.12624e-37	1.17987e-49	1.74714e-62	2.62391e-75	3.98221e-88	6.09259e-101	9.38098e-114		-4.14567e-11	-5.7524e-24	-8.12624e-37	-1.17987e-49	-1.74714e-62	-2.62391e-75	-3.98221e-88	-6.09259e-101		4.14567e-11	0	0	0	0	0	0	0
			150.5	4.31291e-11	5.99965e-24	8.48268e-37	1.23215e-49	1.825e-62	2.74131e-75	4.1609e-88	6.36655e-101	9.8035e-114		-4.31291e-11	-5.99965e-24	-8.48268e-37	-1.23215e-49	-1.825e-62	-2.74131e-75	-4.1609e-88	-6.36655e-101		4.31291e-11	0	0	0	0	0	0	0
			151.5	4.48675e-11	6.25742e-24	8.85466e-37	1.28672e-49	1.90633e-62	2.86396e-75	4.34759e-88	6.65281e-101	1.0245e-113		-4.48675e-11	-6.25742e-24	-8.85466e-37	-1.28672e-49	-1.90633e-62	-2.86396e-75	-4.34759e-88	-6.65281e-101		4.48675e-11	0	0	0	0	0	0	0
			152.5	4.66743e-11	6.52615e-24	9.24285e-37	1.34371e-49	1.99127e-62	2.99208e-75	4.54263e-88	6.9519e-101	1.07064e-113		-4.66743e-11	-6.52615e-24	-9.24285e-37	-1.34371e-49	-1.99127e-62	-2.99208e-75	-4.54263e-88	-6.9519e-101		4.66743e-11	0	0	0	0	0	0	0
			153.5	4.85523e-11	6.80631e-24	9.64795e-37	1.40321e-49	2.07997e-62	3.12591e-75	4.7464e-88	7.26442e-101	1.11885e-113		-4.85523e-11	-6.80631e-24	-9.64795e-37	-1.40321e-49	-2.07997e-62	-3.12591e-75	-4.7464e-88	-7.26442e-101		4.85523e-11	0	0	0	0	0	0	0
			154.5	5.05041e-11	7.09838e-24	1.00707e-36	1.46533e-49	2.17262e-62	3.26571e-75	4.95929e-88	7.59094e-101	1.16922e-113		-5.05041e-11	-7.09838e-24	-1.00707e-36	-1.46533e-49	-2.17262e-62	-3.26571e-75	-4.95929e-88	-7.59094e-101		5.05041e-11	0	0	0	0	0	0	0
			155.5	5.25326e-11	7.40285e-24	1.05118e-36	1.53018e-49	2.26937e-62	3.41174e-75	5.18169e-88	7.93211e-101	1.22186e-113		-5.25326e-11	-7.40285e-24	-1.05118e-36	-1.53018e-49	-2.26937e-62	-3.41174e-75	-5.18169e-88	-7.93211e-101		5.25326e-11	0	0	0	0	0	0	0
			156.5	5.46407e-11	7.72026e-24	1.09722e-36	1.59789e-49	2.37042e-62	3.56428e-75	5.41405e-88	8.28858e-101	1.27686e-113		-5.46407e-11	-7.72026e-24	-1.09722e-36	-1.59789e-49	-2.37042e-62	-3.56428e-75	-5.41405e-88	-8.28858e-101		5.46407e-11	0	0	0	0	0	0	0
			157.5	5.68315e-11	8.05114e-24	1.14525e-36	1.66859e-49	2.47595e-62	3.72362e-75	5.6568e-88	8.66104e-101	1.33434e-113		-5.68315e-11	-8.05114e-24	-1.14525e-36	-1.66859e-49	-2.47595e-62	-3.72362e-75	-5.6568e-88	-8.66104e-101		5.68315e-11	0	0	0	0	0	0	0
			158.5	5.91081e-11	8.39605e-24	1.19538e-36	1.7424e-49	2.58616e-62	3.89006e-75	5.9104e-88	9.05019e-101	1.3944e-113		-5.91081e-11	-8.39605e-24	-1.19538e-36	-1.7424e-49	-2.58616e-62	-3.89006e-75	-5.9104e-88	-9.05019e-101		5.91081e-11	0	0	0	0	0	0	0
			159.5	6.14739e-11	8.7556e-24	1.24769e-36	1.81946e-49	2.70126e-62	4.06392e-75	6.17534e-88	9.45679e-101	1.45715e-113		-6.14739e-11	-8.7556e-24	-1.24769e-36	-1.81946e-49	-2.70126e-62	-4.06392e-75	-6.17534e-88	-9.45679e-101		6.14739e-11	0	0	0	0	0	0	0
			160.5	6.39322e-11	9.13038e-24	1.30227e-36	1.89991e-49	2.82147e-62	4.24552e-75	6.45213e-88	9.88161e-101	1.52272e-113		-6.39322e-11	-9.13038e-24	-1.30227e-36	-1.89991e-49	-2.82147e-62	-4.24552e-75	-6.45213e-88	-9.88161e-101		6.39322e-11	0	0	0	0	0	0	0
			161.5	6.64865e-11	9.52105e-24	1.35922e-36	1.9839e-49	2.947e-62	4.43521e-75	6.74129e-88	1.03255e-100	1.59124e-113		-6.64865e-11	-9.52105e-24	-1.35922e-36	-1.9839e-49	-2.947e-62	-4.43521e-75	-6.74129e-88	-1.03255e-100		6.64865e-11	0	0	0	0	0	0	0
			162.5	6.91406e-11	9.92827e-24	1.41865e-36	2.07158e-49	3.07809e-62	4.63336e-75	7.04338e-88	1.07892e-100	1.66284e-113		-6.91406e-11	-9.92827e-24	-1.41865e-36	-2.07158e-49	-3.07809e-62	-4.63336e-75	-7.04338e-88	-1.07892e-100		6.91406e-11	0	0	0	0	0	0	0
			163.5	7.18982e-11	1.03527e-23	1.48066e-36	2.16312e-49	3.215e-62	4.84033e-75	7.35897e-88	1.12738e-100	1.73765e-113		-7.18982e-11	-1.03527e-23	-1.48066e-36	-2.16312e-49	-3.215e-62	-4.84033e-75	-7.35897e-88	-1.12738e-100		7.18982e-11	0	0	0	0	0	0	0
			164.5	7.47633e-11	1.07951e-23	1.54536e-36	2.25869e-49	3.35797e-62	5.05651e-75	7.68866e-88	1.178e-100	1.81582e-113		-7.47633e-11	-1.07951e-23	-1.54536e-36	-2.25869e-49	-3.35797e-62	-5.05651e-75	-7.68866e-88	-1.178e-100		7.47633e-11	0	0	0	0	0	0	0
			165.5	7.77398e-11	1.12563e-23	1.61288e-36	2.35846e-49	3.50728e-62	5.28232e-75	8.03309e-88	1.23089e-100	1.89749e-113		-7.77398e-11	-1.12563e-23	-1.61288e-36	-2.35846e-49	-3.50728e-62	-5.28232e-75	-8.03309e-88	-1.23089e-100		7.77398e-11	0	0	0	0	0	0	0
			166.5	8.08322e-11	1.17369e-23	1.68332e-36	2.46262e-49	3.6632e-62	5.51819e-75	8.3929e-88	1.28616e-100	1.98284e-113		-8.08322e-11	-1.17369e-23	-1.68332e-36	-2.46262e-49	-3.6632e-62	-5.51819e-75	-8.3929e-88	-1.28616e-100		8.08322e-11	0	0	0	0	0	0	0
			167.5	8.40447e-11	1.22379e-23	1.75682e-36	2.57136e-49	3.82603e-62	5.76455e-75	8.76878e-88	1.34389e-100	2.07201e-113		-8.40447e-11	-1.22379e-23	-1.75682e-36	-2.57136e-49	-3.82603e-62	-5.76455e-75	-8.76878e-88	-1.34389e-100		8.40447e-11	0	0	0	0	0	0	0
			168.5	8.7382e-11	1.276e-23	1.83351e-36	2.68487e-49	3.99606e-62	6.02188e-75	9.16146e-88	1.40422e-100	2.16519e-113		-8.7382e-11	-1.276e-23	-1.83351e-36	-2.68487e-49	-3.99606e-62	-6.02188e-75	-9.16146e-88	-1.40422e-100		8.7382e-11	0	0	0	0	0	0	0
			169.5	9.08487e-11	1.33042e-23	1.91352e-36	2.80337e-49	4.17363e-62	6.29066e-75	9.57167e-88	1.46724e-100	2.26255e-113		-9.08487e-11	-1.33042e-23	-1.91352e-36	-2.80337e-49	-4.17363e-62	-6.29066e-75	-9.57167e-88	-1.46724e-100		9.08487e-11	0	0	0	0	0	0	0
			170.5	9.44497e-11	1.38713e-23	1.997e-36	2.92708e-49	4.35906e-62	6.5714e-75	1.00002e-87	1.53309e-100	2.36428e-113		-9.44497e-11	-1.38713e-23	-1.997e-36	-2.92708e-49	-4.35906e-62	-6.5714e-75	-1.00002e-87	-1.53309e-100		9.44497e-11	0	0	0	0	0	0	0
			171.5	9.81902e-11	1.44624e-23	2.08411e-36	3.05622e-49	4.55269e-62	6.86464e-75	1.04479e-87	1.60188e-100	2.47057e-113		-9.81902e-11	-1.44624e-23	-2.08411e-36	-3.05622e-49	-4.55269e-62	-6.86464e-75	-1.04479e-87	-1.60188e-100		9.81902e-11	0	0	0	0	0	0	0
			172.5	1.02075e-10	1.50784e-23	2.17498e-36	3.19103e-49	4.75489e-62	7.17091e-75	1.09155e-87	1.67376e-100	2.58163e-113		-1.02075e-10	-1.50784e-23	-2.17498e-36	-3.19103e-49	-4.75489e-62	-7.17091e-75	-1.09155e-87	-1.67376e-100		1.02075e-10	0	0	0	0	0	0	0
			173.5	1.06111e-10	1.57204e-23	2.2698e-36	3.33176e-49	4.96604e-62	7.49081e-75	1.14041e-87	1.74885e-100	2.69768e-113		-1.06111e-10	-1.57204e-23	-2.2698e-36	-3.33176e-49	-4.96604e-62	-7.49081e-75	-1.14041e-87	-1.74885e-100		1.06111e-10	0	0	0	0	0	0	0
			174.5	1.10302e-10	1.63894e-23	2.36872e-36	3.47867e-49	5.18653e-62	7.82493e-75	1.19144e-87	1.82731e-100	2.81893e-113		-1.10302e-10	-1.63894e-23	-2.36872e-36	-3.47867e-49	-5.18653e-62	-7.82493e-75	-1.19144e-87	-1.82731e-100		1.10302e-10	0	0	0	0	0	0	0
			175.5	1.14654e-10	1.70867e-23	2.47192e-36	3.63202e-49	5.41678e-62	8.17391e-75	1.24475e-87	1.90927e-100	2.94561e-113		-1.14654e-10	-1.70867e-23	-2.47192e-36	-3.63202e-49	-5.41678e-62	-8.17391e-75	-1.24475e-87	-1.90927e-100		1.14654e-10	0	0	0	0	0	0	0
			176.5	1.19175e-10	1.78132e-23	2.57959e-36	3.7921e-49	5.65721e-62	8.53841e-75	1.30044e-87	1.99491e-100	3.07798e-113		-1.19175e-10	-1.78132e-23	-2.57959e-36	-3.7921e-49	-5.65721e-62	-8.53841e-75	-1.30044e-87	-1.99491e-100		1.19175e-10	0	0	0	0	0	0	0
			177.5	1.23869e-10	1.85704e-23	2.69192e-36	3.95921e-49	5.90826e-62	8.91911e-75	1.35862e-87	2.08438e-100	3.21629e-113		-1.23869e-10	-1.85704e-23	-2.69192e-36	-3.95921e-49	-5.90826e-62	-8.91911e-75	-1.35862e-87	-2.08438e-100		1.23869e-10	0	0	0	0	0	0	0
			178.5	1.28745e-10	1.93594e-23	2.80911e-36	4.13364e-49	6.17042e-62	9.31674e-75	1.41939e-87	2.17784e-100	3.3608e-113		-1.28745e-10	-1.93594e-23	-2.80911e-36	-4.13364e-49	-6.17042e-62	-9.31674e-75	-1.41939e-87	-2.17784e-100		1.28745e-10	0	0	0	0	0	0	0
			179.5	1.33807e-10	2.01816e-23	2.93137e-36	4.31572e-49	6.44417e-62	9.73203e-75	1.48288e-87	2.2755e-100	3.51179e-113		-1.33807e-10	-2.01816e-23	-2.93137e-36	-4.31572e-49	-6.44417e-62	-9.73203e-75	-1.48288e-87	-2.2755e-100		1.33807e-10	0	0	0	0	0	0	0
			180.5	1.39064e-10	2.10384e-23	3.05892e-36	4.50578e-49	6.73002e-62	1.01658e-74	1.54919e-87	2.37752e-100	3.66955e-113		-1.39064e-10	-2.10384e-23	-3.05892e-36	-4.50578e-49	-6.73002e-62	-1.01658e-74	-1.54919e-87	-2.37752e-100		1.39064e-10	0	0	0	0	0	0	0
			181.5	1.44522e-10	2.19312e-23	3.19198e-36	4.70418e-49	7.0285e-62	1.06188e-74	1.61846e-87	2.4841e-100	3.83438e-113		-1.44522e-10	-2.19312e-23	-3.19198e-36	-4.70418e-49	-7.0285e-62	-1.06188e-74	-1.61846e-87	-2.4841e-100		1.44522e-10	0	0	0	0	0	0	0
			182.5	1.5019e-10	2.28614e-23	3.33078e-36	4.91127e-49	7.34017e-62	1.1092e-74	1.69083e-87	2.59545e-100	4.0066e-113		-1.5019e-10	-2.28614e-23	-3.33078e-36	-4.91127e-49	-7.34017e-62	-1.1092e-74	-1.69083e-87	-2.59545e-100		1.5019e-10	0	0	0	0	0	0	0
			183.5	1.56074e-10	2.38308e-23	3.47559e-36	5.12743e-49	7.6656e-62	1.15861e-74	1.76642e-87	2.71178e-100	4.18654e-113		-1.56074e-10	-2.38308e-23	-3.47559e-36	-5.12743e-49	-7.6656e-62	-1.15861e-74	-1.76642e-87	-2.71178e-100		1.56074e-10	0	0	0	0	0	0	0
			184.5	1.62184e-10	2.48408e-23	3.62665e-36	5.35306e-49	8.00541e-62	1.21022e-74	1.84538e-87	2.83331e-100	4.37454e-113		-1.62184e-10	-2.48408e-23	-3.62665e-36	-5.35306e-49	-8.00541e-62	-1.21022e-74	-1.84538e-87	-2.83331e-100		1.62184e-10	0	0	0	0	0	0	0
			185.5	1.68527e-10	2.58931e-23	3.78424e-36	5.58857e-49	8.36023e-62	1.26413e-74	1.92786e-87	2.96028e-100	4.57097e-113		-1.68527e-10	-2.58931e-23	-3.78424e-36	-5.58857e-49	-8.36023e-62	-1.26413e-74	-1.92786e-87	-2.96028e-100		1.68527e-10	0	0	0	0	0	0	0
			186.5	1.75112e-10	2.69897e-23	3.94863e-36	5.83439e-49	8.73071e-62	1.32042e-74	2.01401e-87	3.09292e-100	4.7762e-113		-1.75112e-10	-2.69897e-23	-3.94863e-36	-5.83439e-49	-8.73071e-62	-1.32042e-74	-2.01401e-87	-3.09292e-100		1.75112e-10	0	0	0	0	0	0	0
			187.5	1.81949e-10	2.81321e-23	4.12011e-36	6.09098e-49	9.11755e-62	1.37922e-74	2.10401e-87	3.2315e-100	4.99063e-113		-1.81949e-10	-2.81321e-23	-4.12011e-36	-6.09098e-49	-9.11755e-62	-1.37922e-74	-2.10401e-87	-3.2315e-100		1.81949e-10	0	0	0	0	0	0	0
			188.5	1.89046e-10	2.93224e-23	4.29899e-36	6.35879e-49	9.52147e-62	1.44062e-74	2.19802e-87	3.37626e-100	5.21466e-113		-1.89046e-10	-2.93224e-23	-4.29899e-36	-6.35879e-49	-9.52147e-62	-1.44062e-74	-2.19802e-87	-3.37626e-100		1.89046e-10	0	0	0	0	0	0	0
			189.5	1.96413e-10	3.05626e-23	4.48558e-36	6.63833e-49	9.94321e-62	1.50476e-74	2.29621e-87	3.5275e-100	5.44873e-113		-1.96413e-10	-3.05626e-23	-4.48558e-36	-6.63833e-49	-9.94321e-62	-1.50476e-74	-2.29621e-87	-3.5275e-100		1.96413e-10	0	0	0	0	0	0	0
			190.5	2.04061e-10	3.18547e-23	4.68023e-36	6.93009e-49	1.03836e-61	1.57173e-74	2.39879e-87	3.6855e-100	5.69329e-113		-2.04061e-10	-3.18547e-23	-4.68023e-36	-6.93009e-49	-1.03836e-61	-1.57173e-74	-2.39879e-87	-3.6855e-100		2.04061e-10	0	0	0	0	0	0	0
			191.5	2.11998e-10	3.32009e-23	4.88326e-36	7.23462e-49	1.08433e-61	1.64168e-74	2.50593e-87	3.85055e-100	5.9488e-113		-2.11998e-10	-3.32009e-23	-4.88326e-36	-7.23462e-49	-1.08433e-61	-1.64168e-74	-2.50593e-87	-3.85055e-100		2.11998e-10	0	0	0	0	0	0	0
			192.5	2.20238e-10	3.46033e-23	5.09505e-36	7.55247e-49	1.13234e-61	1.71474e-74	2.61784e-87	4.02299e-100	6.21576e-113		-2.20238e-10	-3.46033e-23	-5.09505e-36	-7.55247e-49	-1.13234e-61	-1.71474e-74	-2.61784e-87	-4.02299e-100		2.20238e-10	0	0	0	0	0	0	0
			193.5	2.2879e-10	3.60644e-23	5.31596e-36	7.88421e-49	1.18247e-61	1.79103e-74	2.73474e-87	4.20312e-100	6.49467e-113		-2.2879e-10	-3.60644e-23	-5.31596e-36	-7.88421e-49	-1.18247e-61	-1.79103e-74	-2.73474e-87	-4.20312e-100		2.2879e-10	0	0	0	0	0	0	0
			194.5	2.37665e-10	3.75865e-23	5.54638e-36	8.23046e-49	1.2348e-61	1.87071e-74	2.85685e-87	4.39131e-100	6.78607e-113		-2.37665e-10	-3.75865e-23	-5.54638e-36	-8.23046e-49	-1.2348e-61	-1.87071e-74	-2.85685e-87	-4.39131e-100		2.37665e-10	0	0	0	0	0	0	0
			195.5	2.46877e-10	3.91723e-23	5.78673e-36	8.59183e-49	1.28944e-61	1.95392e-74	2.98439e-87	4.5879e-100	7.09051e-113		-2.46877e-10	-3.91723e-23	-5.78673e-36	-8.59183e-49	-1.28944e-61	-1.95392e-74	-2.98439e-87	-4.5879e-100		2.46877e-10	0	0	0	0	0	0	0
			196.5	2.56437e-10	4.08242e-23	6.03743e-36	8.969e-49	1.34649e-61	2.04082e-74	3.11762e-87	4.79327e-100	7.40859e-113		-2.56437e-10	-4.08242e-23	-6.03743e-36	-8.969e-49	-1.34649e-61	-2.04082e-74	-3.11762e-87	-4.79327e-100		2.56437e-10	0	0	0	0	0	0	0
			197.5	2.66359e-10	4.25451e-23	6.29891e-36	9.36265e-49	1.40606e-61	2.13157e-74	3.25677e-87	5.00781e-100	7.74091e-113		-2.66359e-10	-4.25451e-23	-6.29891e-36	-9.36265e-49	-1.40606e-61	-2.13157e-74	-3.25677e-87	-5.00781e-100		2.66359e-10	0	0	0	0	0	0	0
			198.5	2.76655e-10	4.43378e-23	6.57165e-36	9.77349e-49	1.46825e-61	2.22635e-74	3.40212e-87	5.23193e-100	8.0881e-113		-2.76655e-10	-4.43378e-23	-6.57165e-36	-9.77349e-49	-1.46825e-61	-2.22635e-74	-3.40212e-87	-5.23193e-100		2.76655e-10	0	0	0	0	0	0	0
			199.5	2.87339e-10	4.62052e-23	6.85612e-36	1.02023e-48	1.53318e-61	2.32533e-74	3.55394e-87	5.46606e-100	8.45084e-113		-2.87339e-10	-4.62052e-23	-6.85612e-36	-1.02023e-48	-1.53318e-61	-2.32533e-74	-3.55394e-87	-5.46606e-100		2.87339e-10	0	0	0	0	0	0	0
			200.5	2.98426e-10	4.81505e-23	7.15282e-36	1.06498e-48	1.60097e-61	2.42869e-74	3.71252e-87	5.71065e-100	8.82981e-113		-2.98426e-10	-4.81505e-23	-7.15282e-36	-1.06498e-48	-1.60097e-61	-2.42869e-74	-3.71252e-87	-5.71065e-100		2.98426e-10	0	0	0	0	0	0	0
			201.5	3.0993e-10	5.01768e-23	7.46227e-36	1.11168e-48	1.67175e-61	2.53664e-74	3.87815e-87	5.96615e-100	9.22573e-113		-3.0993e-10	-5.01768e-23	-7.46227e-36	-1.11168e-48	-1.67175e-61	-2.53664e-74	-3.87815e-87	-5.96615e-100		3.0993e-10	0	0	0	0	0	0	0
			202.5	3.21866e-10	5.22875e-23	7.78503e-36	1.16043e-48	1.74564e-61	2.64936e-74	4.05115e-87	6.23306e-100	9.63938e-113		-3.21866e-10	-5.22875e-23	-7.78503e-36	-1.16043e-48	-1.74564e-61	-2.64936e-74	-4.05115e-87	-6.23306e-100		3.21866e-10	0	0	0	0	0	0	0
			203.5	3.34251e-10	5.4486e-23	8.12166e-36	1.21129e-48	1.82279e-61	2.76709e-74	4.23185e-87	6.51188e-100	1.00715e-112		-3.34251e-10	-5.4486e-23	-8.12166e-36	-1.21129e-48	-1.82279e-61	-2.76709e-74	-4.23185e-87	-6.51188e-100		3.34251e-10	0	0	0	0	0	0	0
			204.5	3.47101e-10	5.67761e-23	8.47275e-36	1.26438e-48	1.90334e-61	2.89002e-74	4.42059e-87	6.80314e-100	1.0523e-112		-3.47101e-10	-5.67761e-23	-8.47275e-36	-1.26438e-48	-1.90334e-61	-2.89002e-74	-4.42059e-87	-6.80314e-100		3.47101e-10	0	0	0	0	0	0	0
			205.5	3.60433e-10	5.91614e-23	8.83891e-36	1.31979e-48	1.98743e-61	3.0184e-74	4.61772e-87	7.10741e-100	1.09947e-112		-3.60433e-10	-5.91614e-23	-8.83891e-36	-1.31979e-48	-1.98743e-61	-3.0184e-74	-4.61772e-87	-7.10741e-100		3.60433e-10	0	0	0	0	0	0	0
			206.5	3.74264e-10	6.16459e-23	9.22079e-36	1.37761e-48	2.07522e-61	3.15247e-74	4.82363e-87	7.42524e-100	1.14875e-112		-3.74264e-10	-6.16459e-23	-9.22079e-36	-1.37761e-48	-2.07522e-61	-3.15247e-74	-4.82363e-87	-7.42524e-100		3.74264e-10	0	0	0	0	0	0	0
			207.5	3.88612e-10	6.42336e-23	9.61907e-36	1.43795e-48	2.16688e-61	3.29247e-74	5.03868e-87	7.75726e-100	1.20023e-112		-3.88612e-10	-6.42336e-23	-9.61907e-36	-1.43795e-48	-2.16688e-61	-3.29247e-74	-5.03868e-87	-7.75726e-100		3.88612e-10	0	0	0	0	0	0	0
			208.5	4.03497e-10	6.69289e-23	1.00344e-35	1.50092e-48	2.26257e-61	3.43867e-74	5.26331e-87	8.10409e-100	1.25402e-112		-4.03497e-10	-6.69289e-23	-1.00344e-35	-1.50092e-48	-2.26257e-61	-3.43867e-74	-5.26331e-87	-8.10409e-100		4.03497e-10	0	0	0	0	0	0	0
			209.5	4.18939e-10	6.9736e-23	1.04676e-35	1.56664e-48	2.36246e-61	3.59134e-74	5.49791e-87	8.4664e-100	1.31021e-112		-4.18939e-10	-6.9736e-23	-1.04676e-35	-1.56664e-48	-2.36246e-61	-3.59134e-74	-5.49791e-87	-8.4664e-100		4.18939e-10	0	0	0	0	0	0	0
			210.5	4.34956e-10	7.26596e-23	1.09194e-35	1.63522e-48	2.46676e-61	3.75077e-74	5.74295e-87	8.84486e-100	1.36891e-112		-4.34956e-10	-7.26596e-23	-1.09194e-35	-1.63522e-48	-2.46676e-61	-3.75077e-74	-5.74295e-87	-8.84486e-100		4.34956e-10	0	0	0	0	0	0	0
			211.5	4.5157e-10	7.57046e-23	1.13905e-35	1.70679e-48	2.57564e-61	3.91726e-74	5.99888e-87	9.2402e-100	1.43024e-112		-4.5157e-10	-7.57046e-23	-1.13905e-35	-1.70679e-48	-2.57564e-61	-3.91726e-74	-5.99888e-87	-9.2402e-100		4.5157e-10	0	0	0	0	0	0	0
			212.5	4.68804e-10	7.88758e-23	1.18818e-35	1.78147e-48	2.6893e-61	4.09111e-74	6.26619e-87	9.65317e-100	1.49431e-112		-4.68804e-10	-7.88758e-23	-1.18818e-35	-1.78147e-48	-2.6893e-61	-4.09111e-74	-6.26619e-87	-9.65317e-100		4.68804e-10	0	0	0	0	0	0	0
			213.5	4.86678e-10	8.21785e-23	1.23942e-35	1.85941e-48	2.80797e-61	4.27266e-74	6.54537e-87	1.00846e-99	1.56125e-112		-4.86678e-10	-8.21785e-23	-1.23942e-35	-1.85941e-48	-2.80797e-61	-4.27266e-74	-6.54537e-87	-1.00846e-99		4.86678e-10	0	0	0	0	0	0	0
			214.5	5.05217e-10	8.5618e-23	1.29285e-35	1.94074e-48	2.93185e-61	4.46223e-74	6.83696e-87	1.05352e-99	1.63117e-112		-5.05217e-10	-8.5618e-23	-1.29285e-35	-1.94074e-48	-2.93185e-61	-4.46223e-74	-6.83696e-87	-1.05352e-99		5.05217e-10	0	0	0	0	0	0	0
			215.5	5.24444e-10	8.91999e-23	1.34857e-35	2.02561e-48	3.06117e-61	4.66019e-74	7.14151e-87	1.10059e-99	1.70423e-112		-5.24444e-10	-8.91999e-23	-1.34857e-35	-2.02561e-48	-3.06117e-61	-4.66019e-74	-7.14151e-87	-1.10059e-99		5.24444e-10	0	0	0	0	0	0	0
			216.5	5.44385e-10	9.29302e-23	1.40668e-35	2.11417e-48	3.19618e-61	4.8669e-74	7.45959e-87	1.14976e-99	1.78054e-112		-5.44385e-10	-9.29302e-23	-1.40668e-35	-2.11417e-48	-3.19618e-61	-4.8669e-74	-7.45959e-87	-1.14976e-99		5.44385e-10	0	0	0	0	0	0	0
			217.5	5.65065e-10	9.68147e-23	1.46727e-35	2.20659e-48	3.33712e-61	5.08276e-74	7.79179e-87	1.20112e-99	1.86027e-112		-5.65065e-10	-9.68147e-23	-1.46727e-35	-2.20659e-48	-3.33712e-61	-5.08276e-74	-7.79179e-87	-1.20112e-99		5.65065e-10	0	0	0	0	0	0	0
			218.5	5.8651e-10	1.0086e-22	1.53046e-35	2.30303e-48	3.48425e-61	5.30816e-74	8.13875e-87	1.25477e-99	1.94356e-112		-5.8651e-10	-1.0086e-22	-1.53046e-35	-2.30303e-48	-3.48425e-61	-5.30816e-74	-8.13875e-87	-1.25477e-99		5.8651e-10	0	0	0	0	0	0	0
			219.5	6.08749e-10	1.05073e-22	1.59635e-35	2.40366e-48	3.63784e-61	5.54352e-74	8.50112e-87	1.31081e-99	2.03057e-112		-6.08749e-10	-1.05073e-22	-1.59635e-35	-2.40366e-48	-3.63784e-61	-5.54352e-74	-8.50112e-87	-1.31081e-99		6.08749e-10	0	0	0	0	0	0	0
			220.5	6.3181e-10	1.09459e-22	1.66506e-35	2.50867e-48	3.79818e-61	5.78929e-74	8.87958e-87	1.36935e-99	2.12147e-112		-6.3181e-10	-1.09459e-22	-1.66506e-35	-2.50867e-48	-3.79818e-61	-5.78929e-74	-8.87958e-87	-1.36935e-99		6.3181e-10	0	0	0	0	0	0	0
			221.5	6.55722e-10	1.14027e-22	1.7367e-35	2.61824e-48	3.96556e-61	6.04591e-74	9.27485e-87	1.43049e-99	2.21643e-112		-6.55722e-10	-1.14027e-22	-1.7367e-35	-2.61824e-48	-3.96556e-61	-6.04591e-74	-9.27485e-87	-1.43049e-99		6.55722e-10	0	0	0	0	0	0	0
			222.5	6.80516e-10	1.18783e-22	1.81141e-35	2.73258e-48	4.14029e-61	6.31388e-74	9.68766e-87	1.49436e-99	2.31563e-112		-6.80516e-10	-1.18783e-22	-1.81141e-35	-2.73258e-48	-4.14029e-61	-6.31388e-74	-9.68766e-87	-1.49436e-99		6.80516e-10	0	0	0	0	0	0	0
			223.5	7.06224e-10	1.23736e-22	1.88931e-35	2.85189e-48	4.32268e-61	6.59369e-74	1.01188e-86	1.56108e-99	2.41927e-112		-7.06224e-10	-1.23736e-22	-1.88931e-35	-2.85189e-48	-4.32268e-61	-6.59369e-74	-1.01188e-86	-1.56108e-99		7.06224e-10	0	0	0	0	0	0	0
			224.5	7.32878e-10	1.28893e-22	1.97054e-35	2.97638e-48	4.51308e-61	6.88586e-74	1.05691e-86	1.63076e-99	2.52753e-112		-7.32878e-10	-1.28893e-22	-1.97054e-35	-2.97638e-48	-4.51308e-61	-6.88586e-74	-1.05691e-86	-1.63076e-99		7.32878e-10	0	0	0	0	0	0	0
			225.5	7.60513e-10	1.34263e-22	2.05524e-35	3.10627e-48	4.71184e-61	7.19093e-74	1.10393e-86	1.70355e-99	2.64063e-112		-7.60513e-10	-1.34263e-22	-2.05524e-35	-3.10627e-48	-4.71184e-61	-7.19093e-74	-1.10393e-86	-1.70355e-99		7.60513e-10	0	0	0	0	0	0	0
			226.5	7.89162e-10	1.39854e-22	2.14355e-35	3.24181e-48	4.91932e-61	7.50948e-74	1.15304e-86	1.77958e-99	2.75877e-112		-7.89162e-10	-1.39854e-22	-2.14355e-35	-3.24181e-48	-4.91932e-61	-7.50948e-74	-1.15304e-86	-1.77958e-99		7.89162e-10	0	0	0	0	0	0	0
			227.5	8.18864e-10	1.45676e-22	2.23563e-35	3.38324e-48	5.13589e-61	7.8421e-74	1.20434e-86	1.859e-99	2.8822e-112		-8.18864e-10	-1.45676e-22	-2.23563e-35	-3.38324e-48	-5.13589e-61	-7.8421e-74	-1.20434e-86	-1.859e-99		8.18864e-10	0	0	0	0	0	0	0
			228.5	8.49654e-10	1.51737e-22	2.33164e-35	3.5308e-48	5.36197e-61	8.1894e-74	1.2579e-86	1.94195e-99	3.01113e-112		-8.49654e-10	-1.51737e-22	-2.33164e-35	-3.5308e-48	-5.36197e-61	-8.1894e-74	-1.2579e-86	-1.94195e-99		8.49654e-10	0	0	0	0	0	0	0
			229.5	8.81573e-10	1.58047e-22	2.43175e-35	3.68477e-48	5.59796e-61	8.55203e-74	1.31385e-86	2.0286e-99	3.14582e-112		-8.81573e-10	-1.58047e-22	-2.43175e-35	-3.68477e-48	-5.59796e-61	-8.55203e-74	-1.31385e-86	-2.0286e-99		8.81573e-10	0	0	0	0	0	0	0
			230.5	9.14659e-10	1.64618e-22	2.53613e-35	3.84542e-48	5.84429e-61	8.93068e-74	1.37227e-86	2.1191e-99	3.28652e-112		-9.14659e-10	-1.64618e-22	-2.53613e-35	-3.84542e-48	-5.84429e-61	-8.93068e-74	-1.37227e-86	-2.1191e-99		9.14659e-10	0	0	0	0	0	0	0
			231.5	9.48956e-10	1.71459e-22	2.64496e-35	4.01304e-48	6.10142e-61	9.32603e-74	1.43329e-86	2.21363e-99	3.4335e-112		-9.48956e-10	-1.71459e-22	-2.64496e-35	-4.01304e-48	-6.10142e-61	-9.32603e-74	-1.43329e-86	-2.21363e-99		9.48956e-10	0	0	0	0	0	0	0
			232.5	9.84505e-10	1.7858e-22	2.75842e-35	4.18794e-48	6.36983e-61	9.73883e-74	1.49701e-86	2.31237e-99	3.58704e-112		-9.84505e-10	-1.7858e-22	-2.75842e-35	-4.18794e-48	-6.36983e-61	-9.73883e-74	-1.49701e-86	-2.31237e-99		9.84505e-10	0	0	0	0	0	0	0
			233.5	1.02135e-09	1.85995e-22	2.87673e-35	4.37042e-48	6.65e-61	1.01698e-73	1.56356e-86	2.4155e-99	3.74743e-112		-1.02135e-09	-1.85995e-22	-2.87673e-35	-4.37042e-48	-6.65e-61	-1.01698e-73	-1.56356e-86	-2.4155e-99		1.02135e-09	0	0	0	0	0	0	0
			234.5	1.05954e-09	1.93714e-22	3.00007e-35	4.56081e-48	6.94244e-61	1.06199e-73	1.63305e-86	2.52322e-99	3.91498e-112		-1.05954e-09	-1.93714e-22	-3.00007e-35	-4.56081e-48	-6.94244e-61	-1.06199e-73	-1.63305e-86	-2.52322e-99		1.05954e-09	0	0	0	0	0	0	0
			235.5	1.09912e-09	2.0175e-22	3.12866e-35	4.75945e-48	7.24769e-61	1.10898e-73	1.70563e-86	2.63574e-99	4.09001e-112		-1.09912e-09	-2.0175e-22	-3.12866e-35	-4.75945e-48	-7.24769e-61	-1.10898e-73	-1.70563e-86	-2.63574e-99		1.09912e-09	0	0	0	0	0	0	0
			236.5	1.14014e-09	2.10116e-22	3.26274e-35	4.9667e-48	7.56632e-61	1.15804e-73	1.78143e-86	2.75326e-99	4.27284e-112		-1.14014e-09	-2.10116e-22	-3.26274e-35	-4.9667e-48	-7.56632e-61	-1.15804e-73	-1.78143e-86	-2.75326e-99		1.14014e-09	0	0	0	0	0	0	0
			237.5	1.18265e-09	2.18825e-22	3.40251e-35	5.18294e-48	7.89889e-61	1.20926e-73	1.86058e-86	2.87601e-99	4.46383e-112		-1.18265e-09	-2.18825e-22	-3.40251e-35	-5.18294e-48	-7.89889e-61	-1.20926e-73	-1.86058e-86	-2.87601e-99		1.18265e-09	0	0	0	0	0	0	0
			238.5	1.22671e-09	2.27892e-22	3.54824e-35	5.40854e-48	8.24603e-61	1.26275e-73	1.94324e-86	3.00421e-99	4.66334e-112		-1.22671e-09	-2.27892e-22	-3.54824e-35	-5.40854e-48	-8.24603e-61	-1.26275e-73	-1.94324e-86	-3.00421e-99		1.22671e-09	0	0	0	0	0	0	0
			239.5	1.27236e-09	2.3733e-22	3.70016e-35	5.64392e-48	8.60837e-61	1.31859e-73	2.02957e-86	3.13812e-99	4.87175e-112		-1.27236e-09	-2.3733e-22	-3.70016e-35	-5.64392e-48	-8.60837e-61	-1.31859e-73	-2.02957e-86	-3.13812e-99		1.27236e-09	0	0	0	0	0	0	0
			240.5	1.31967e-09	2.47154e-22	3.85855e-35	5.88949e-48	8.98657e-61	1.37689e-73	2.11972e-86	3.27799e-99	5.08945e-112		-1.31967e-09	-2.47154e-22	-3.85855e-35	-5.88949e-48	-8.98657e-61	-1.37689e-73	-2.11972e-86	-3.27799e-99		1.31967e-09	0	0	0	0	0	0	0
			241.5	1.36869e-09	2.57381e-22	4.02367e-35	6.14569e-48	9.38133e-61	1.43776e-73	2.21386e-86	3.42407e-99	5.31687e-112		-1.36869e-09	-2.57381e-22	-4.02367e-35	-6.14569e-48	-9.38133e-61	-1.43776e-73	-2.21386e-86	-3.42407e-99		1.36869e-09	0	0	0	0	0	0	0
			242.5	1.41948e-09	2.68027e-22	4.19581e-35	6.41299e-48	9.79335e-61	1.50132e-73	2.31217e-86	3.57665e-99	5.55442e-112		-1.41948e-09	-2.68027e-22	-4.19581e-35	-6.41299e-48	-9.79335e-61	-1.50132e-73	-2.31217e-86	-3.57665e-99		1.41948e-09	0	0	0	0	0	0	0
			243.5	1.47211e-09	2.79108e-22	4.37527e-35	6.69185e-48	1.02234e-60	1.56767e-73	2.41484e-86	3.73601e-99	5.80256e-112		-1.47211e-09	-2.79108e-22	-4.37527e-35	-6.69185e-48	-1.02234e-60	-1.56767e-73	-2.41484e-86	-3.73601e-99		1.47211e-09	0	0	0	0	0	0	0
			244.5	1.52664e-09	2.90642e-22	4.56235e-35	6.98278e-48	1.06723e-60	1.63695e-73	2.52205e-86	3.90245e-99	6.06177e-112		-1.52664e-09	-2.90642e-22	-4.56235e-35	-6.98278e-48	-1.06723e-60	-1.63695e-73	-2.52205e-86	-3.90245e-99		1.52664e-09	0	0	0	0	0	0	0
			245.5	1.58313e-09	3.02648e-22	4.75737e-35	7.2863e-48	1.11408e-60	1.70929e-73	2.63401e-86	4.0763e-99	6.33254e-112		-1.58313e-09	-3.02648e-22	-4.75737e-35	-7.2863e-48	-1.11408e-60	-1.70929e-73	-2.63401e-86	-4.0763e-99		1.58313e-09	0	0	0	0	0	0	0
			246.5	1.64166e-09	3.15145e-22	4.96068e-35	7.60295e-48	1.16298e-60	1.7848e-73	2.75093e-86	4.25787e-99	6.61537e-112		-1.64166e-09	-3.15145e-22	-4.96068e-35	-7.60295e-48	-1.16298e-60	-1.7848e-73	-2.75093e-86	-4.25787e-99		1.64166e-09	0	0	0	0	0	0	0
			247.5	1.70229e-09	3.28152e-22	5.17261e-35	7.93328e-48	1.21401e-60	1.86365e-73	2.87303e-86	4.4475e-99	6.91081e-112		-1.70229e-09	-3.28152e-22	-5.17261e-35	-7.93328e-48	-1.21401e-60	-1.86365e-73	-2.87303e-86	-4.4475e-99		1.70229e-09	0	0	0	0	0	0	0
			248.5	1.76511e-09	3.4169e-22	5.39354e-35	8.27791e-48	1.26728e-60	1.94596e-73	3.00052e-86	4.64557e-99	7.21941e-112		-1.76511e-09	-3.4169e-22	-5.39354e-35	-8.27791e-48	-1.26728e-60	-1.94596e-73	-3.00052e-86	-4.64557e-99		1.76511e-09	0	0	0	0	0	0	0
			249.5	1.83018e-09	3.5578e-22	5.62384e-35	8.63743e-48	1.32288e-60	2.0319e-73	3.13366e-86	4.85244e-99	7.54177e-112		-1.83018e-09	-3.5578e-22	-5.62384e-35	-8.63743e-48	-1.32288e-60	-2.0319e-73	-3.13366e-86	-4.85244e-99		1.83018e-09	0	0	0	0	0	0	0
			250.5	1.89759e-09	3.70446e-22	5.86391e-35	9.01248e-48	1.3809e-60	2.12163e-73	3.2727e-86	5.06849e-99	7.8785e-112		-1.89759e-09	-3.70446e-22	-5.86391e-35	-9.01248e-48	-1.3809e-60	-2.12163e-73	-3.2727e-86	-5.06849e-99		1.89759e-09	0	0	0	0	0	0	0
			251.5	1.96741e-09	3.85709e-22	6.11416e-35	9.40375e-48	1.44146e-60	2.2153e-73	3.41788e-86	5.29414e-99	8.23022e-112		-1.96741e-09	-3.85709e-22	-6.11416e-35	-9.40375e-48	-1.44146e-60	-2.2153e-73	-3.41788e-86	-5.29414e-99		1.96741e-09	0	0	0	0	0	0	0
			252.5	2.03973e-09	4.01595e-22	6.37502e-35	9.81192e-48	1.50467e-60	2.3131e-73	3.56949e-86	5.52982e-99	8.59762e-112		-2.03973e-09	-4.01595e-22	-6.37502e-35	-9.81192e-48	-1.50467e-60	-2.3131e-73	-3.56949e-86	-5.52982e-99		2.03973e-09	0	0	0	0	0	0	0
			253.5	2.11464e-09	4.18127e-22	6.64693e-35	1.02377e-47	1.57064e-60	2.4152e-73	3.72781e-86	5.77596e-99	8.98138e-112		-2.11464e-09	-4.18127e-22	-6.64693e-35	-1.02377e-47	-1.57064e-60	-2.4152e-73	-3.72781e-86	-5.77596e-99		2.11464e-09	0	0	0	0	0	0	0
			254.5	2.19223e-09	4.35333e-22	6.93036e-35	1.06819e-47	1.63949e-60	2.52179e-73	3.89313e-86	6.03304e-99	9.38224e-112		-2.19223e-09	-4.35333e-22	-6.93036e-35	-1.06819e-47	-1.63949e-60	-2.52179e-73	-3.89313e-86	-6.03304e-99		2.19223e-09	0	0	0	0	0	0	0
			255.5	2.27258e-09	4.5324e-22	7.2258e-35	1.11453e-47	1.71134e-60	2.63307e-73	4.06576e-86	6.30153e-99	9.80095e-112		-2.27258e-09	-4.5324e-22	-7.2258e-35	-1.11453e-47	-1.71134e-60	-2.63307e-73	-4.06576e-86	-6.30153e-99		2.27258e-09	0	0	0	0	0	0	0
			256.5	2.3558e-09	4.71874e-22	7.53374e-35	1.16286e-47	1.78634e-60	2.74925e-73	4.24602e-86	6.58193e-99	1.02383e-111		-2.3558e-09	-4.71874e-22	-7.53374e-35	-1.16286e-47	-1.78634e-60	-2.74925e-73	-4.24602e-86	-6.58193e-99		2.3558e-09	0	0	0	0	0	0	0
			257.5	2.44199e-09	4.91267e-22	7.85472e-35	1.21329e-47	1.8646e-60	2.87053e-73	4.43426e-86	6.87479e-99	1.06951e-111		-2.44199e-09	-4.91267e-22	-7.85472e-35	-1.21329e-47	-1.8646e-60	-2.87053e-73	-4.43426e-86	-6.87479e-99		2.44199e-09	0	0	0	0	0	0	0
			258.5	2.53125e-09	5.11448e-22	8.18929e-35	1.26588e-47	1.94628e-60	2.99715e-73	4.63081e-86	7.18065e-99	1.11723e-111		-2.53125e-09	-5.11448e-22	-8.18929e-35	-1.26588e-47	-1.94628e-60	-2.99715e-73	-4.63081e-86	-7.18065e-99		2.53125e-09	0	0	0	0	0	0	0
			259.5	2.62367e-09	5.32449e-22	8.538e-35	1.32075e-47	2.03153e-60	3.12934e-73	4.83606e-86	7.50009e-99	1.16708e-111		-2.62367e-09	-5.32449e-22	-8.538e-35	-1.32075e-47	-2.03153e-60	-3.12934e-73	-4.83606e-86	-7.50009e-99		2.62367e-09	0	0	0	0	0	0	0
			260.5	2.71939e-09	5.54303e-22	8.90147e-35	1.37798e-47	2.1205e-60	3.26734e-73	5.05038e-86	7.8337e-99	1.21914e-111		-2.71939e-09	-5.54303e-22	-8.90147e-35	-1.37798e-47	-2.1205e-60	-3.26734e-73	-5.05038e-86	-7.8337e-99		2.71939e-09	0	0	0	0	0	0	0
			261.5	2.81849e-09	5.77045e-22	9.2803e-35	1.43769e-47	2.21335e-60	3.41141e-73	5.27418e-86	8.18211e-99	1.27352e-111		-2.81849e-09	-5.77045e-22	-9.2803e-35	-1.43769e-47	-2.21335e-60	-3.41141e-73	-5.27418e-86	-8.18211e-99		2.81849e-09	0	0	0	0	0	0	0
			262.5	2.92111e-09	6.00709e-22	9.67515e-35	1.49996e-47	2.31024e-60	3.5618e-73	5.50786e-86	8.54599e-99	1.33032e-111		-2.92111e-09	-6.00709e-22	-9.67515e-35	-1.49996e-47	-2.31024e-60	-3.5618e-73	-5.50786e-86	-8.54599e-99		2.92111e-09	0	0	0	0	0	0	0
			263.5	3.02737e-09	6.25333e-22	1.00867e-34	1.56492e-47	2.41137e-60	3.71881e-73	5.75187e-86	8.92601e-99	1.38964e-111		-3.02737e-09	-6.25333e-22	-1.00867e-34	-1.56492e-47	-2.41137e-60	-3.71881e-73	-5.75187e-86	-8.92601e-99		3.02737e-09	0	0	0	0	0	0	0
			264.5	3.13738e-09	6.50955e-22	1.05156e-34	1.63268e-47	2.5169e-60	3.88272e-73	6.00666e-86	9.32289e-99	1.45161e-111		-3.13738e-09	-6.50955e-22	-1.05156e-34	-1.63268e-47	-2.5169e-60	-3.88272e-73	-6.00666e-86	-9.32289e-99		3.13738e-09	0	0	0	0	0	0	0
			265.5	3.25128e-09	6.77616e-22	1.09626e-34	1.70336e-47	2.62703e-60	4.05383e-73	6.27271e-86	9.73738e-99	1.51634e-111		-3.25128e-09	-6.77616e-22	-1.09626e-34	-1.70336e-47	-2.62703e-60	-4.05383e-73	-6.27271e-86	-9.73738e-99		3.25128e-09	0	0	0	0	0	0	0
			266.5	3.36921e-09	7.05357e-22	1.14286e-34	1.77708e-47	2.74197e-60	4.23245e-73	6.5505e-86	1.01703e-98	1.58394e-111		-3.36921e-09	-7.05357e-22	-1.14286e-34	-1.77708e-47	-2.74197e-60	-4.23245e-73	-6.5505e-86	-1.01703e-98		3.36921e-09	0	0	0	0	0	0	0
			267.5	3.49129e-09	7.34221e-22	1.19141e-34	1.85398e-47	2.86191e-60	4.41892e-73	6.84057e-86	1.06223e-98	1.65456e-111		-3.49129e-09	-7.34221e-22	-1.19141e-34	-1.85398e-47	-2.86191e-60	-4.41892e-73	-6.84057e-86	-1.06223e-98		3.49129e-09	0	0	0	0	0	0	0
			268.5	3.61767e-09	7.64253e-22	1.24202e-34	1.93419e-47	2.98708e-60	4.61358e-73	7.14345e-86	1.10944e-98	1.72831e-111		-3.61767e-09	-7.64253e-22	-1.24202e-34	-1.93419e-47	-2.98708e-60	-4.61358e-73	-7.14345e-86	-1.10944e-98		3.61767e-09	0	0	0	0	0	0	0
			269.5	3.7485e-09	7.95501e-22	1.29476e-34	2.01786e-47	3.1177e-60	4.81679e-73	7.4597e-86	1.15875e-98	1.80535e-111		-3.7485e-09	-7.95501e-22	-1.29476e-34	-2.01786e-47	-3.1177e-60	-4.81679e-73	-7.4597e-86	-1.15875e-98		3.7485e-09	0	0	0	0	0	0	0
			270.5	3.88393e-09	8.28011e-22	1.34973e-34	2.10512e-47	3.25401e-60	5.02892e-73	7.78992e-86	1.21024e-98	1.88581e-111		-3.88393e-09	-8.28011e-22	-1.34973e-34	-2.10512e-47	-3.25401e-60	-5.02892e-73	-7.78992e-86	-1.21024e-98		3.88393e-09	0	0	0	0	0	0	0
			271.5	4.02412e-09	8.61836e-22	1.40701e-34	2.19614e-47	3.39626e-60	5.25037e-73	8.13471e-86	1.26401e-98	1.96985e-111		-4.02412e-09	-8.61836e-22	-1.40701e-34	-2.19614e-47	-3.39626e-60	-5.25037e-73	-8.13471e-86	-1.26401e-98		4.02412e-09	0	0	0	0	0	0	0
			272.5	4.16923e-09	8.97028e-22	1.46671e-34	2.29108e-47	3.54471e-60	5.48153e-73	8.49473e-86	1.32017e-98	2.05763e-111		-4.16923e-09	-8.97028e-22	-1.46671e-34	-2.29108e-47	-3.54471e-60	-5.48153e-73	-8.49473e-86	-1.32017e-98		4.16923e-09	0	0	0	0	0	0	0
			273.5	4.31942e-09	9.33641e-22	1.52893e-34	2.3901e-47	3.69962e-60	5.72284e-73	8.87063e-86	1.37882e-98	2.14932e-111		-4.31942e-09	-9.33641e-22	-1.52893e-34	-2.3901e-47	-3.69962e-60	-5.72284e-73	-8.87063e-86	-1.37882e-98		4.31942e-09	0	0	0	0	0	0	0
			274.5	4.47488e-09	9.71732e-22	1.59376e-34	2.49337e-47	3.86127e-60	5.97474e-73	9.26313e-86	1.44006e-98	2.24508e-111		-4.47488e-09	-9.71732e-22	-1.59376e-34	-2.49337e-47	-3.86127e-60	-5.97474e-73	-9.26313e-86	-1.44006e-98		4.47488e-09	0	0	0	0	0	0	0
			275.5	4.63577e-09	1.01136e-21	1.66133e-34	2.60109e-47	4.02995e-60	6.23769e-73	9.67294e-86	1.50402e-98	2.34509e-111		-4.63577e-09	-1.01136e-21	-1.66133e-34	-2.60109e-47	-4.02995e-60	-6.23769e-73	-9.67294e-86	-1.50402e-98		4.63577e-09	0	0	0	0	0	0	0
			276.5	4.80228e-09	1.05259e-21	1.73174e-34	2.71344e-47	4.20598e-60	6.51217e-73	1.01008e-85	1.57082e-98	2.44956e-111		-4.80228e-09	-1.05259e-21	-1.73174e-34	-2.71344e-47	-4.20598e-60	-6.51217e-73	-1.01008e-85	-1.57082e-98		4.80228e-09	0	0	0	0	0	0	0
			277.5	4.97461e-09	1.09547e-21	1.80511e-34	2.83062e-47	4.38967e-60	6.7987e-73	1.05476e-85	1.64057e-98	2.55867e-111		-4.97461e-09	-1.09547e-21	-1.80511e-34	-2.83062e-47	-4.38967e-60	-6.7987e-73	-1.05476e-85	-1.64057e-98		4.97461e-09	0	0	0	0	0	0	0
			278.5	5.15295e-09	1.14009e-21	1.88158e-34	2.95283e-47	4.58135e-60	7.0978e-73	1.10141e-85	1.71342e-98	2.67262e-111		-5.15295e-09	-1.14009e-21	-1.88158e-34	-2.95283e-47	-4.58135e-60	-7.0978e-73	-1.10141e-85	-1.71342e-98		5.15295e-09	0	0	0	0	0	0	0
			279.5	5.3375e-09	1.1865e-21	1.96126e-34	3.0803e-47	4.78136e-60	7.41001e-73	1.15012e-85	1.78949e-98	2.79165e-111		-5.3375e-09	-1.1865e-21	-1.96126e-34	-3.0803e-47	-4.78136e-60	-7.41001e-73	-1.15012e-85	-1.78949e-98		5.3375e-09	0	0	0	0	0	0	0
			280.5	5.52847e-09	1.23478e-21	2.04429e-34	3.21324e-47	4.99008e-60	7.7359e-73	1.20097e-85	1.86893e-98	2.91596e-111		-5.52847e-09	-1.23478e-21	-2.04429e-34	-3.21324e-47	-4.99008e-60	-7.7359e-73	-1.20097e-85	-1.86893e-98		5.52847e-09	0	0	0	0	0	0	0
			281.5	5.72608e-09	1.28501e-21	2.13081e-34	3.35188e-47	5.20787e-60	8.07609e-73	1.25407e-85	1.95189e-98	3.04579e-111		-5.72608e-09	-1.28501e-21	-2.13081e-34	-3.35188e-47	-5.20787e-60	-8.07609e-73	-1.25407e-85	-1.95189e-98		5.72608e-09	0	0	0	0	0	0	0
			282.5	5.93056e-09	1.33725e-21	2.22097e-34	3.49649e-47	5.43513e-60	8.43119e-73	1.3095e-85	2.03852e-98	3.1814e-111		-5.93056e-09	-1.33725e-21	-2.22097e-34	-3.49649e-47	-5.43513e-60	-8.43119e-73	-1.3095e-85	-2.03852e-98		5.93056e-09	0	0	0	0	0	0	0
			283.5	6.14212e-09	1.3916e-21	2.31492e-34	3.64729e-47	5.67226e-60	8.80185e-73	1.36738e-85	2.12899e-98	3.32303e-111		-6.14212e-09	-1.3916e-21	-2.31492e-34	-3.64729e-47	-5.67226e-60	-8.80185e-73	-1.36738e-85	-2.12899e-98		6.14212e-09	0	0	0	0	0	0	0
			284.5	6.36102e-09	1.44813e-21	2.41281e-34	3.80458e-47	5.91971e-60	9.18876e-73	1.42782e-85	2.22346e-98	3.47095e-111		-6.36102e-09	-1.44813e-21	-2.41281e-34	-3.80458e-47	-5.91971e-60	-9.18876e-73	-1.42782e-85	-2.22346e-98		6.36102e-09	0	0	0	0	0	0	0
			285.5	6.5875e-09	1.50693e-21	2.51482e-34	3.96861e-47	6.1779e-60	9.59262e-73	1.49091e-85	2.32212e-98	3.62545e-111		-6.5875e-09	-1.50693e-21	-2.51482e-34	-3.96861e-47	-6.1779e-60	-9.59262e-73	-1.49091e-85	-2.32212e-98		6.5875e-09	0	0	0	0	0	0	0
			286.5	6.82182e-09	1.56809e-21	2.6211e-34	4.13967e-47	6.44732e-60	1.00142e-72	1.55679e-85	2.42514e-98	3.7868e-111		-6.82182e-09	-1.56809e-21	-2.6211e-34	-4.13967e-47	-6.44732e-60	-1.00142e-72	-1.55679e-85	-2.42514e-98		6.82182e-09	0	0	0	0	0	0	0
			287.5	7.06423e-09	1.63171e-21	2.73185e-34	4.31808e-47	6.72844e-60	1.04542e-72	1.62557e-85	2.53273e-98	3.95533e-111		-7.06423e-09	-1.63171e-21	-2.73185e-34	-4.31808e-47	-6.72844e-60	-1.04542e-72	-1.62557e-85	-2.53273e-98		7.06423e-09	0	0	0	0	0	0	0
			288.5	7.315e-09	1.69788e-21	2.84725e-34	4.50413e-47	7.02176e-60	1.09135e-72	1.69738e-85	2.64507e-98	4.13133e-111		-7.315e-09	-1.69788e-21	-2.84725e-34	-4.50413e-47	-7.02176e-60	-1.09135e-72	-1.69738e-85	-2.64507e-98		7.315e-09	0	0	0	0	0	0	0
			289.5	7.57442e-09	1.7667e-21	2.96749e-34	4.69816e-47	7.32783e-60	1.13929e-72	1.77236e-85	2.76239e-98	4.31516e-111		-7.57442e-09	-1.7667e-21	-2.96749e-34	-4.69816e-47	-7.32783e-60	-1.13929e-72	-1.77236e-85	-2.76239e-98		7.57442e-09	0	0	0	0	0	0	0
			290.5	7.84278e-09	1.83828e-21	3.09277e-34	4.90051e-47	7.64719e-60	1.18933e-72	1.85064e-85	2.8849e-98	4.50714e-111		-7.84278e-09	-1.83828e-21	-3.09277e-34	-4.90051e-47	-7.64719e-60	-1.18933e-72	-1.85064e-85	-2.8849e-98		7.84278e-09	0	0	0	0	0	0	0
			291.5	8.12037e-09	1.91273e-21	3.22331e-34	5.11153e-47	7.9804e-60	1.24156e-72	1.93236e-85	3.01283e-98	4.70765e-111		-8.12037e-09	-1.91273e-21	-3.22331e-34	-5.11153e-47	-7.9804e-60	-1.24156e-72	-1.93236e-85	-3.01283e-98		8.12037e-09	0	0	0	0	0	0	0
			292.5	8.4075e-09	1.99016e-21	3.35931e-34	5.33159e-47	8.32809e-60	1.29608e-72	2.01769e-85	3.14641e-98	4.91706e-111		-8.4075e-09	-1.99016e-21	-3.35931e-34	-5.33159e-47	-8.32809e-60	-1.29608e-72	-2.01769e-85	-3.14641e-98		8.4075e-09	0	0	0	0	0	0	0
			293.5	8.70449e-09	2.07069e-21	3.50102e-34	5.56108e-47	8.69086e-60	1.35298e-72	2.10677e-85	3.28591e-98	5.13577e-111		-8.70449e-09	-2.07069e-21	-3.50102e-34	-5.56108e-47	-8.69086e-60	-1.35298e-72	-2.10677e-85	-3.28591e-98		8.70449e-09	0	0	0	0	0	0	0
			294.5	9.01166e-09	2.15444e-21	3.64866e-34	5.8004e-47	9.06937e-60	1.41238e-72	2.19977e-85	3.43158e-98	5.36418e-111		-9.01166e-09	-2.15444e-21	-3.64866e-34	-5.8004e-47	-9.06937e-60	-1.41238e-72	-2.19977e-85	-3.43158e-98		9.01166e-09	0	0	0	0	0	0	0
			295.5	9.32936e-09	2.24154e-21	3.80249e-34	6.04997e-47	9.4643e-60	1.47437e-72	2.29687e-85	3.58369e-98	5.60273e-111		-9.32936e-09	-2.24154e-21	-3.80249e-34	-6.04997e-47	-9.4643e-60	-1.47437e-72	-2.29687e-85	-3.58369e-98		9.32936e-09	0	0	0	0	0	0	0
			296.5	9.65794e-09	2.33213e-21	3.96275e-34	6.31022e-47	9.87637e-60	1.53908e-72	2.39825e-85	3.74253e-98	5.85187e-111		-9.65794e-09	-2.33213e-21	-3.96275e-34	-6.31022e-47	-9.87637e-60	-1.53908e-72	-2.39825e-85	-3.74253e-98		9.65794e-09	0	0	0	0	0	0	0
			297.5	9.99775e-09	2.42633e-21	4.12973e-34	6.58161e-47	1.03063e-59	1.60661e-72	2.50408e-85	3.90839e-98	6.11206e-111		-9.99775e-09	-2.42633e-21	-4.12973e-34	-6.58161e-47	-1.03063e-59	-1.60661e-72	-2.50408e-85	-3.90839e-98		9.99775e-09	0	0	0	0	0	0	0
			298.5	1.03492e-08	2.5243e-21	4.30369e-34	6.86461e-47	1.07549e-59	1.6771e-72	2.61458e-85	4.08158e-98	6.3838e-111		-1.03492e-08	-2.5243e-21	-4.30369e-34	-6.86461e-47	-1.07549e-59	-1.6771e-72	-2.61458e-85	-4.08158e-98		1.03492e-08	0	0	0	0	0	0	0
			299.5	1.07126e-08	2.62617e-21	4.48492e-34	7.15973e-47	1.12229e-59	1.75067e-72	2.72993e-85	4.26243e-98	6.6676e-111		-1.07126e-08	-2.62617e-21	-4.48492e-34	-7.15973e-47	-1.12229e-59	-1.75067e-72	-2.72993e-85	-4.26243e-98		1.07126e-08	0	0	0	0	0	0	0
			300.5	1.10884e-08	2.73211e-21	4.67374e-34	7.46746e-47	1.17112e-59	1.82747e-72	2.85037e-85	4.45128e-98	6.96398e-111		-1.10884e-08	-2.73211e-21	-4.67374e-34	-7.46746e-47	-1.17112e-59	-1.82747e-72	-2.85037e-85	-4.45128e-98		1.10884e-08	0	0	0	0	0	0	0
			301.5	1.14769e-08	2.84228e-21	4.87046e-34	7.78836e-47	1.22207e-59	1.90761e-72	2.9761e-85	4.64847e-98	7.27352e-111		-1.14769e-08	-2.84228e-21	-4.87046e-34	-7.78836e-47	-1.22207e-59	-1.90761e-72	-2.9761e-85	-4.64847e-98		1.14769e-08	0	0	0	0	0	0	0
			302.5	1.18787e-08	2.95684e-21	5.07539e-34	8.12298e-47	1.27523e-59	1.99127e-72	3.10736e-85	4.85437e-98	7.59678e-111		-1.18787e-08	-2.95684e-21	-5.07539e-34	-8.12298e-47	-1.27523e-59	-1.99127e-72	-3.10736e-85	-4.85437e-98		1.18787e-08	0	0	0	0	0	0	0
			303.5	1.22942e-08	3.07597e-21	5.28889e-34	8.47191e-47	1.33069e-59	2.07857e-72	3.24439e-85	5.06938e-98	7.93438e-111		-1.22942e-08	-3.07597e-21	-5.28889e-34	-8.47191e-47	-1.33069e-59	-2.07857e-72	-3.24439e-85	-5.06938e-98		1.22942e-08	0	0	0	0	0	0	0
			304.5	1.27237e-08	3.19984e-21	5.51131e-34	8.83574e-47	1.38855e-59	2.1697e-72	3.38746e-85	5.29389e-98	8.28695e-111		-1.27237e-08	-3.19984e-21	-5.51131e-34	-8.83574e-47	-1.38855e-59	-2.1697e-72	-3.38746e-85	-5.29389e-98		1.27237e-08	0	0	0	0	0	0	0
			305.5	1.31679e-08	3.32864e-21	5.74301e-34	9.21513e-47	1.44891e-59	2.2648e-72	3.53681e-85	5.52831e-98	8.65516e-111		-1.31679e-08	-3.32864e-21	-5.74301e-34	-9.21513e-47	-1.44891e-59	-2.2648e-72	-3.53681e-85	-5.52831e-98		1.31679e-08	0	0	0	0	0	0	0
			306.5	1.3627e-08	3.46257e-21	5.98439e-34	9.61072e-47	1.5119e-59	2.36407e-72	3.69273e-85	5.7731e-98	9.03969e-111		-1.3627e-08	-3.46257e-21	-5.98439e-34	-9.61072e-47	-1.5119e-59	-2.36407e-72	-3.69273e-85	-5.7731e-98		1.3627e-08	0	0	0	0	0	0	0
			307.5	1.41017e-08	3.60183e-21	6.23585e-34	1.00232e-46	1.5776e-59	2.46767e-72	3.85551e-85	6.02869e-98	9.44127e-111		-1.41017e-08	-3.60183e-21	-6.23585e-34	-1.00232e-46	-1.5776e-59	-2.46767e-72	-3.85551e-85	-6.02869e-98		1.41017e-08	0	0	0	0	0	0	0
			308.5	1.45924e-08	3.74662e-21	6.49779e-34	1.04533e-46	1.64616e-59	2.57579e-72	4.02544e-85	6.29558e-98	9.86065e-111		-1.45924e-08	-3.74662e-21	-6.49779e-34	-1.04533e-46	-1.64616e-59	-2.57579e-72	-4.02544e-85	-6.29558e-98		1.45924e-08	0	0	0	0	0	0	0
			309.5	1.50997e-08	3.89717e-21	6.77067e-34	1.09018e-46	1.71768e-59	2.68864e-72	4.20284e-85	6.57425e-98	1.02986e-110		-1.50997e-08	-3.89717e-21	-6.77067e-34	-1.09018e-46	-1.71768e-59	-2.68864e-72	-4.20284e-85	-6.57425e-98		1.50997e-08	0	0	0	0	0	0	0
			310.5	1.56241e-08	4.0537e-21	7.05492e-34	1.13694e-46	1.79229e-59	2.80641e-72	4.38804e-85	6.86523e-98	1.0756e-110		-1.56241e-08	-4.0537e-21	-7.05492e-34	-1.13694e-46	-1.79229e-59	-2.80641e-72	-4.38804e-85	-6.86523e-98		1.56241e-08	0	0	0	0	0	0	0
			311.5	1.61662e-08	4.21645e-21	7.35103e-34	1.1857e-46	1.87014e-59	2.92933e-72	4.58138e-85	7.16906e-98	1.12337e-110		-1.61662e-08	-4.21645e-21	-7.35103e-34	-1.1857e-46	-1.87014e-59	-2.92933e-72	-4.58138e-85	-7.16906e-98		1.61662e-08	0	0	0	0	0	0	0
			312.5	1.67265e-08	4.38565e-21	7.65947e-34	1.23654e-46	1.95135e-59	3.05761e-72	4.78321e-85	7.4863e-98	1.17325e-110		-1.67265e-08	-4.38565e-21	-7.65947e-34	-1.23654e-46	-1.95135e-59	-3.05761e-72	-4.78321e-85	-7.4863e-98		1.67265e-08	0	0	0	0	0	0	0
			313.5	1.73057e-08	4.56157e-21	7.98077e-34	1.28954e-46	2.03608e-59	3.19149e-72	4.99391e-85	7.81755e-98	1.22534e-110		-1.73057e-08	-4.56157e-21	-7.98077e-34	-1.28954e-46	-2.03608e-59	-3.19149e-72	-4.99391e-85	-7.81755e-98		1.73057e-08	0	0	0	0	0	0	0
			314.5	1.79043e-08	4.74447e-21	8.31546e-34	1.34481e-46	2.12447e-59	3.33122e-72	5.21386e-85	8.16342e-98	1.27974e-110		-1.79043e-08	-4.74447e-21	-8.31546e-34	-1.34481e-46	-2.12447e-59	-3.33122e-72	-5.21386e-85	-8.16342e-98		1.79043e-08	0	0	0	0	0	0	0
			315.5	1.85229e-08	4.93461e-21	8.66408e-34	1.40243e-46	2.21668e-59	3.47705e-72	5.44348e-85	8.52455e-98	1.33656e-110		-1.85229e-08	-4.93461e-21	-8.66408e-34	-1.40243e-46	-2.21668e-59	-3.47705e-72	-5.44348e-85	-8.52455e-98		1.85229e-08	0	0	0	0	0	0	0
			316.5	1.91624e-08	5.13229e-21	9.02722e-34	1.46252e-46	2.31288e-59	3.62923e-72	5.68318e-85	8.90163e-98	1.39588e-110		-1.91624e-08	-5.13229e-21	-9.02722e-34	-1.46252e-46	-2.31288e-59	-3.62923e-72	-5.68318e-85	-8.90163e-98		1.91624e-08	0	0	0	0	0	0	0
			317.5	1.98232e-08	5.3378e-21	9.40547e-34	1.52516e-46	2.41324e-59	3.78806e-72	5.93341e-85	9.29534e-98	1.45784e-110		-1.98232e-08	-5.3378e-21	-9.40547e-34	-1.52516e-46	-2.41324e-59	-3.78806e-72	-5.93341e-85	-9.29534e-98		1.98232e-08	0	0	0	0	0	0	0
			318.5	2.05061e-08	5.55144e-21	9.79945e-34	1.59047e-46	2.51793e-59	3.95382e-72	6.19463e-85	9.70643e-98	1.52254e-110		-2.05061e-08	-5.55144e-21	-9.79945e-34	-1.59047e-46	-2.51793e-59	-3.95382e-72	-6.19463e-85	-9.70643e-98		2.05061e-08	0	0	0	0	0	0	0
			319.5	2.12118e-08	5.77353e-21	1.02098e-33	1.65856e-46	2.62715e-59	4.1268e-72	6.46732e-85	1.01357e-97	1.59011e-110		-2.12118e-08	-5.77353e-21	-1.02098e-33	-1.65856e-46	-2.62715e-59	-4.1268e-72	-6.46732e-85	-1.01357e-97		2.12118e-08	0	0	0	0	0	0	0
			320.5	2.1941e-08	6.00441e-21	1.06373e-33	1.72956e-46	2.74109e-59	4.30733e-72	6.75197e-85	1.05838e-97	1.66066e-110		-2.1941e-08	-6.00441e-21	-1.06373e-33	-1.72956e-46	-2.74109e-59	-4.30733e-72	-6.75197e-85	-1.05838e-97		2.1941e-08	0	0	0	0	0	0	0
			321.5	2.26946e-08	6.24442e-21	1.10825e-33	1.80358e-46	2.85995e-59	4.49574e-72	7.04912e-85	1.10517e-97	1.73435e-110		-2.26946e-08	-6.24442e-21	-1.10825e-33	-1.80358e-46	-2.85995e-59	-4.49574e-72	-7.04912e-85	-1.10517e-97		2.26946e-08	0	0	0	0	0	0	0
			322.5	2.34732e-08	6.49391e-21	1.15462e-33	1.88075e-46	2.98394e-59	4.69235e-72	7.35932e-85	1.15403e-97	1.81129e-110		-2.34732e-08	-6.49391e-21	-1.15462e-33	-1.88075e-46	-2.98394e-59	-4.69235e-72	-7.35932e-85	-1.15403e-97		2.34732e-08	0	0	0	0	0	0	0
			323.5	2.42778e-08	6.75325e-21	1.20292e-33	1.96121e-46	3.11329e-59	4.89754e-72	7.68312e-85	1.20504e-97	1.89164e-110		-2.42778e-08	-6.75325e-21	-1.20292e-33	-1.96121e-46	-3.11329e-59	-4.89754e-72	-7.68312e-85	-1.20504e-97		2.42778e-08	0	0	0	0	0	0	0
			324.5	2.51091e-08	7.02284e-21	1.25322e-33	2.04509e-46	3.24823e-59	5.11167e-72	8.02114e-85	1.2583e-97	1.97555e-110		-2.51091e-08	-7.02284e-21	-1.25322e-33	-2.04509e-46	-3.24823e-59	-5.11167e-72	-8.02114e-85	-1.2583e-97		2.51091e-08	0	0	0	0	0	0	0
			325.5	2.59679e-08	7.30306e-21	1.30562e-33	2.13254e-46	3.38898e-59	5.33514e-72	8.37398e-85	1.31391e-97	2.06317e-110		-2.59679e-08	-7.30306e-21	-1.30562e-33	-2.13254e-46	-3.38898e-59	-5.33514e-72	-8.37398e-85	-1.31391e-97		2.59679e-08	0	0	0	0	0	0	0
			326.5	2.68552e-08	7.59433e-21	1.36019e-33	2.22371e-46	3.53582e-59	5.56834e-72	8.74231e-85	1.37198e-97	2.15467e-110		-2.68552e-08	-7.59433e-21	-1.36019e-33	-2.22371e-46	-3.53582e-59	-5.56834e-72	-8.74231e-85	-1.37198e-97		2.68552e-08	0	0	0	0	0	0	0
			327.5	2.7772e-08	7.89709e-21	1.41702e-33	2.31876e-46	3.68899e-59	5.8117e-72	9.12679e-85	1.4326e-97	2.25023e-110		-2.7772e-08	-7.89709e-21	-1.41702e-33	-2.31876e-46	-3.68899e-59	-5.8117e-72	-9.12679e-85	-1.4326e-97		2.7772e-08	0	0	0	0	0	0	0
			328.5	2.8719e-08	8.21178e-21	1.47621e-33	2.41785e-46	3.84877e-59	6.06566e-72	9.52813e-85	1.49589e-97	2.35e-110		-2.8719e-08	-8.21178e-21	-1.47621e-33	-2.41785e-46	-3.84877e-59	-6.06566e-72	-9.52813e-85	-1.49589e-97		2.8719e-08	0	0	0	0	0	0	0
			329.5	2.96973e-08	8.53886e-21	1.53786e-33	2.52116e-46	4.01545e-59	6.33069e-72	9.94708e-85	1.56197e-97	2.4542e-110		-2.96973e-08	-8.53886e-21	-1.53786e-33	-2.52116e-46	-4.01545e-59	-6.33069e-72	-9.94708e-85	-1.56197e-97		2.96973e-08	0	0	0	0	0	0	0
			330.5	3.07079e-08	8.87882e-21	1.60206e-33	2.62885e-46	4.18931e-59	6.60726e-72	1.03844e-84	1.63097e-97	2.563e-110		-3.07079e-08	-8.87882e-21	-1.60206e-33	-2.62885e-46	-4.18931e-59	-6.60726e-72	-1.03844e-84	-1.63097e-97		3.07079e-08	0	0	0	0	0	0	0
			331.5	3.17518e-08	9.23216e-21	1.66893e-33	2.74113e-46	4.37068e-59	6.89587e-72	1.08409e-84	1.70301e-97	2.67662e-110		-3.17518e-08	-9.23216e-21	-1.66893e-33	-2.74113e-46	-4.37068e-59	-6.89587e-72	-1.08409e-84	-1.70301e-97		3.17518e-08	0	0	0	0	0	0	0
			332.5	3.28301e-08	9.5994e-21	1.73856e-33	2.85817e-46	4.55986e-59	7.19705e-72	1.13174e-84	1.77822e-97	2.79526e-110		-3.28301e-08	-9.5994e-21	-1.73856e-33	-2.85817e-46	-4.55986e-59	-7.19705e-72	-1.13174e-84	-1.77822e-97		3.28301e-08	0	0	0	0	0	0	0
			333.5	3.39439e-08	9.98108e-21	1.81108e-33	2.98019e-46	4.7572e-59	7.51134e-72	1.18148e-84	1.85674e-97	2.91916e-110		-3.39439e-08	-9.98108e-21	-1.81108e-33	-2.98019e-46	-4.7572e-59	-7.51134e-72	-1.18148e-84	-1.85674e-97		3.39439e-08	0	0	0	0	0	0	0
			334.5	3.50943e-08	1.03778e-20	1.88661e-33	3.10739e-46	4.96305e-59	7.83931e-72	1.2334e-84	1.93872e-97	3.04853e-110		-3.50943e-08	-1.03778e-20	-1.88661e-33	-3.10739e-46	-4.96305e-59	-7.83931e-72	-1.2334e-84	-1.93872e-97		3.50943e-08	0	0	0	0	0	0	0
			335.5	3.62824e-08	1.079e-20	1.96526e-33	3.23999e-46	5.17777e-59	8.18155e-72	1.28759e-84	2.02432e-97	3.18362e-110		-3.62824e-08	-1.079e-20	-1.96526e-33	-3.23999e-46	-5.17777e-59	-8.18155e-72	-1.28759e-84	-2.02432e-97		3.62824e-08	0	0	0	0	0	0	0
			336.5	3.75095e-08	1.12185e-20	2.04717e-33	3.37823e-46	5.40174e-59	8.53869e-72	1.34416e-84	2.11368e-97	3.32469e-110		-3.75095e-08	-1.12185e-20	-2.04717e-33	-3.37823e-46	-5.40174e-59	-8.53869e-72	-1.34416e-84	-2.11368e-97		3.75095e-08	0	0	0	0	0	0	0
			337.5	3.87768e-08	1.16637e-20	2.13247e-33	3.52233e-46	5.63537e-59	8.91137e-72	1.40321e-84	2.20698e-97	3.472e-110		-3.87768e-08	-1.16637e-20	-2.13247e-33	-3.52233e-46	-5.63537e-59	-8.91137e-72	-1.40321e-84	-2.20698e-97		3.87768e-08	0	0	0	0	0	0	0
			338.5	4.00855e-08	1.21265e-20	2.22129e-33	3.67254e-46	5.87905e-59	9.30026e-72	1.46484e-84	2.30439e-97	3.62581e-110		-4.00855e-08	-1.21265e-20	-2.22129e-33	-3.67254e-46	-5.87905e-59	-9.30026e-72	-1.46484e-84	-2.30439e-97		4.00855e-08	0	0	0	0	0	0	0
			339.5	4.14371e-08	1.26074e-20	2.31379e-33	3.82913e-46	6.13324e-59	9.70607e-72	1.52917e-84	2.40609e-97	3.78643e-110		-4.14371e-08	-1.26074e-20	-2.31379e-33	-3.82913e-46	-6.13324e-59	-9.70607e-72	-1.52917e-84	-2.40609e-97		4.14371e-08	0	0	0	0	0	0	0
			340.5	4.28327e-08	1.31071e-20	2.41012e-33	3.99236e-46	6.39837e-59	1.01295e-71	1.59633e-84	2.51227e-97	3.95415e-110		-4.28327e-08	-1.31071e-20	-2.41012e-33	-3.99236e-46	-6.39837e-59	-1.01295e-71	-1.59633e-84	-2.51227e-97		4.28327e-08	0	0	0	0	0	0	0
			341.5	4.42738e-08	1.36264e-20	2.51043e-33	4.16252e-46	6.67491e-59	1.05714e-71	1.66642e-84	2.62312e-97	4.12928e-110		-4.42738e-08	-1.36264e-20	-2.51043e-33	-4.16252e-46	-6.67491e-59	-1.05714e-71	-1.66642e-84	-2.62312e-97		4.42738e-08	0	0	0	0	0	0	0
			342.5	4.57619e-08	1.4166e-20	2.61488e-33	4.33989e-46	6.96337e-59	1.10325e-71	1.73958e-84	2.73885e-97	4.31216e-110		-4.57619e-08	-1.4166e-20	-2.61488e-33	-4.33989e-46	-6.96337e-59	-1.10325e-71	-1.73958e-84	-2.73885e-97		4.57619e-08	0	0	0	0	0	0	0
			343.5	4.72984e-08	1.47268e-20	2.72365e-33	4.52478e-46	7.26423e-59	1.15136e-71	1.81595e-84	2.85967e-97	4.50311e-110		-4.72984e-08	-1.47268e-20	-2.72365e-33	-4.52478e-46	-7.26423e-59	-1.15136e-71	-1.81595e-84	-2.85967e-97		4.72984e-08	0	0	0	0	0	0	0
			344.5	4.88848e-08	1.53095e-20	2.83691e-33	4.71751e-46	7.57805e-59	1.20157e-71	1.89565e-84	2.98581e-97	4.70251e-110		-4.88848e-08	-1.53095e-20	-2.83691e-33	-4.71751e-46	-7.57805e-59	-1.20157e-71	-1.89565e-84	-2.98581e-97		4.88848e-08	0	0	0	0	0	0	0
			345.5	5.05228e-08	1.5915e-20	2.95485e-33	4.9184e-46	7.90537e-59	1.25395e-71	1.97885e-84	3.11751e-97	4.91071e-110		-5.05228e-08	-1.5915e-20	-2.95485e-33	-4.9184e-46	-7.90537e-59	-1.25395e-71	-1.97885e-84	-3.11751e-97		5.05228e-08	0	0	0	0	0	0	0
			346.5	5.22138e-08	1.65441e-20	3.07765e-33	5.12781e-46	8.24677e-59	1.30862e-71	2.06569e-84	3.25499e-97	5.12811e-110		-5.22138e-08	-1.65441e-20	-3.07765e-33	-5.12781e-46	-8.24677e-59	-1.30862e-71	-2.06569e-84	-3.25499e-97		5.22138e-08	0	0	0	0	0	0	0
			347.5	5.39597e-08	1.71979e-20	3.20552e-33	5.34609e-46	8.60286e-59	1.36566e-71	2.15633e-84	3.39853e-97	5.35512e-110		-5.39597e-08	-1.71979e-20	-3.20552e-33	-5.34609e-46	-8.60286e-59	-1.36566e-71	-2.15633e-84	-3.39853e-97		5.39597e-08	0	0	0	0	0	0	0
			348.5	5.5762e-08	1.78772e-20	3.33867e-33	5.57361e-46	8.97426e-59	1.42517e-71	2.25094e-84	3.54838e-97	5.59216e-110		-5.5762e-08	-1.78772e-20	-3.33867e-33	-5.57361e-46	-8.97426e-59	-1.42517e-71	-2.25094e-84	-3.54838e-97		5.5762e-08	0	0	0	0	0	0	0
			349.5	5.76226e-08	1.85829e-20	3.47731e-33	5.81077e-46	9.36164e-59	1.48727e-71	2.34968e-84	3.70482e-97	5.83966e-110		-5.76226e-08	-1.85829e-20	-3.47731e-33	-5.81077e-46	-9.36164e-59	-1.48727e-71	-2.34968e-84	-3.70482e-97		5.76226e-08	0	0	0	0	0	0	0
			350.5	5.95432e-08	1.93163e-20	3.62167e-33	6.05797e-46	9.76567e-59	1.55207e-71	2.45275e-84	3.86815e-97	6.0981e-110		-5.95432e-08	-1.93163e-20	-3.62167e-33	-6.05797e-46	-9.76567e-59	-1.55207e-71	-2.45275e-84	-3.86815e-97		5.95432e-08	0	0	0	0	0	0	0
			351.5	6.15258e-08	2.00782e-20	3.77197e-33	6.31562e-46	1.01871e-58	1.61969e-71	2.56032e-84	4.03865e-97	6.36795e-110		-6.15258e-08	-2.00782e-20	-3.77197e-33	-6.31562e-46	-1.01871e-58	-1.61969e-71	-2.56032e-84	-4.03865e-97		6.15258e-08	0	0	0	0	0	0	0
			352.5	6.35722e-08	2.08698e-20	3.92847e-33	6.58419e-46	1.06266e-58	1.69024e-71	2.6726e-84	4.21666e-97	6.64971e-110		-6.35722e-08	-2.08698e-20	-3.92847e-33	-6.58419e-46	-1.06266e-58	-1.69024e-71	-2.6726e-84	-4.21666e-97		6.35722e-08	0	0	0	0	0	0	0
			353.5	6.56845e-08	2.16923e-20	4.09142e-33	6.86411e-46	1.1085e-58	1.76385e-71	2.78979e-84	4.40249e-97	6.94392e-110		-6.56845e-08	-2.16923e-20	-4.09142e-33	-6.86411e-46	-1.1085e-58	-1.76385e-71	-2.78979e-84	-4.40249e-97		6.56845e-08	0	0	0	0	0	0	0
			354.5	6.78647e-08	2.25468e-20	4.26108e-33	7.15587e-46	1.15631e-58	1.84066e-71	2.9121e-84	4.59649e-97	7.25112e-110		-6.78647e-08	-2.25468e-20	-4.26108e-33	-7.15587e-46	-1.15631e-58	-1.84066e-71	-2.9121e-84	-4.59649e-97		6.78647e-08	0	0	0	0	0	0	0
			355.5	7.01149e-08	2.34345e-20	4.43772e-33	7.45998e-46	1.20617e-58	1.9208e-71	3.03976e-84	4.79902e-97	7.57188e-110		-7.01149e-08	-2.34345e-20	-4.43772e-33	-7.45998e-46	-1.20617e-58	-1.9208e-71	-3.03976e-84	-4.79902e-97		7.01149e-08	0	0	0	0	0	0	0
			356.5	7.24372e-08	2.43568e-20	4.62164e-33	7.77694e-46	1.25817e-58	2.00442e-71	3.173e-84	5.01045e-97	7.9068e-110		-7.24372e-08	-2.43568e-20	-4.62164e-33	-7.77694e-46	-1.25817e-58	-2.00442e-71	-3.173e-84	-5.01045e-97		7.24372e-08	0	0	0	0	0	0	0
			357.5	7.4834e-08	2.5315e-20	4.81312e-33	8.1073e-46	1.31241e-58	2.09167e-71	3.31207e-84	5.23118e-97	8.2565e-110		-7.4834e-08	-2.5315e-20	-4.81312e-33	-8.1073e-46	-1.31241e-58	-2.09167e-71	-3.31207e-84	-5.23118e-97		7.4834e-08	0	0	0	0	0	0	0
			358.5	7.73074e-08	2.63104e-20	5.01248e-33	8.45162e-46	1.36898e-58	2.18271e-71	3.45722e-84	5.4616e-97	8.62164e-110		-7.73074e-08	-2.63104e-20	-5.01248e-33	-8.45162e-46	-1.36898e-58	-2.18271e-71	-3.45722e-84	-5.4616e-97		7.73074e-08	0	0	0	0	0	0	0
			359.5	7.98599e-08	2.73445e-20	5.22003e-33	8.81049e-46	1.42797e-58	2.27769e-71	3.6087e-84	5.70215e-97	9.00289e-110		-7.98599e-08	-2.73445e-20	-5.22003e-33	-8.81049e-46	-1.42797e-58	-2.27769e-71	-3.6087e-84	-5.70215e-97		7.98599e-08	0	0	0	0	0	0	0
			360.5	8.24938e-08	2.84188e-20	5.43612e-33	9.18452e-46	1.4895e-58	2.37679e-71	3.76681e-84	5.95328e-97	9.40096e-110		-8.24938e-08	-2.84188e-20	-5.43612e-33	-9.18452e-46	-1.4895e-58	-2.37679e-71	-3.76681e-84	-5.95328e-97		8.24938e-08	0	0	0	0	0	0	0
			361.5	8.52118e-08	2.95348e-20	5.6611e-33	9.57435e-46	1.55367e-58	2.48019e-71	3.93183e-84	6.21543e-97	9.8166e-110		-8.52118e-08	-2.95348e-20	-5.6611e-33	-9.57435e-46	-1.55367e-58	-2.48019e-71	-3.93183e-84	-6.21543e-97		8.52118e-08	0	0	0	0	0	0	0
			362.5	8.80163e-08	3.06941e-20	5.89531e-33	9.98064e-46	1.62059e-58	2.58808e-71	4.10405e-84	6.4891e-97	1.02506e-109		-8.80163e-08	-3.06941e-20	-5.89531e-33	-9.98064e-46	-1.62059e-58	-2.58808e-71	-4.10405e-84	-6.4891e-97		8.80163e-08	0	0	0	0	0	0	0
			363.5	9.091e-08	3.18983e-20	6.13915e-33	1.04041e-45	1.69038e-58	2.70064e-71	4.2838e-84	6.77479e-97	1.07037e-109		-9.091e-08	-3.18983e-20	-6.13915e-33	-1.04041e-45	-1.69038e-58	-2.70064e-71	-4.2838e-84	-6.77479e-97		9.091e-08	0	0	0	0	0	0	0
			364.5	9.38958e-08	3.31492e-20	6.393e-33	1.08454e-45	1.76317e-58	2.81809e-71	4.4714e-84	7.07304e-97	1.11768e-109		-9.38958e-08	-3.31492e-20	-6.393e-33	-1.08454e-45	-1.76317e-58	-2.81809e-71	-4.4714e-84	-7.07304e-97		9.38958e-08	0	0	0	0	0	0	0
			365.5	9.69763e-08	3.44486e-20	6.65727e-33	1.13053e-45	1.83908e-58	2.94062e-71	4.66719e-84	7.38437e-97	1.16708e-109		-9.69763e-08	-3.44486e-20	-6.65727e-33	-1.13053e-45	-1.83908e-58	-2.94062e-71	-4.66719e-84	-7.38437e-97		9.69763e-08	0	0	0	0	0	0	0
			366.5	1.00154e-07	3.57984e-20	6.93239e-33	1.17847e-45	1.91824e-58	3.06846e-71	4.87154e-84	7.70939e-97	1.21866e-109		-1.00154e-07	-3.57984e-20	-6.93239e-33	-1.17847e-45	-1.91824e-58	-3.06846e-71	-4.87154e-84	-7.70939e-97		1.00154e-07	0	0	0	0	0	0	0
			367.5	1.03433e-07	3.72004e-20	7.2188e-33	1.22843e-45	2.0008e-58	3.20185e-71	5.0848e-84	8.04867e-97	1.27251e-109		-1.03433e-07	-3.72004e-20	-7.2188e-33	-1.22843e-45	-2.0008e-58	-3.20185e-71	-5.0848e-84	-8.04867e-97		1.03433e-07	0	0	0	0	0	0	0
			368.5	1.06816e-07	3.86566e-20	7.51695e-33	1.28049e-45	2.0869e-58	3.34101e-71	5.30738e-84	8.40285e-97	1.32873e-109		-1.06816e-07	-3.86566e-20	-7.51695e-33	-1.28049e-45	-2.0869e-58	-3.34101e-71	-5.30738e-84	-8.40285e-97		1.06816e-07	0	0	0	0	0	0	0
			369.5	1.10305e-07	4.01692e-20	7.82733e-33	1.33475e-45	2.17668e-58	3.4862e-71	5.53967e-84	8.77257e-97	1.38744e-109		-1.10305e-07	-4.01692e-20	-7.82733e-33	-1.33475e-45	-2.17668e-58	-3.4862e-71	-5.53967e-84	-8.77257e-97		1.10305e-07	0	0	0	0	0	0	0
			370.5	1.13905e-07	4.17402e-20	8.15043e-33	1.39129e-45	2.27032e-58	3.63769e-71	5.7821e-84	9.15853e-97	1.44873e-109		-1.13905e-07	-4.17402e-20	-8.15043e-33	-1.39129e-45	-2.27032e-58	-3.63769e-71	-5.7821e-84	-9.15853e-97		1.13905e-07	0	0	0	0	0	0	0
			371.5	1.17618e-07	4.3372e-20	8.48678e-33	1.45022e-45	2.36796e-58	3.79573e-71	6.03511e-84	9.56142e-97	1.51272e-109		-1.17618e-07	-4.3372e-20	-8.48678e-33	-1.45022e-45	-2.36796e-58	-3.79573e-71	-6.03511e-84	-9.56142e-97		1.17618e-07	0	0	0	0	0	0	0
			372.5	1.21448e-07	4.50668e-20	8.83691e-33	1.51164e-45	2.46979e-58	3.96062e-71	6.29916e-84	9.982e-97	1.57954e-109		-1.21448e-07	-4.50668e-20	-8.83691e-33	-1.51164e-45	-2.46979e-58	-3.96062e-71	-6.29916e-84	-9.982e-97		1.21448e-07	0	0	0	0	0	0	0
			373.5	1.25399e-07	4.6827e-20	9.20138e-33	1.57564e-45	2.57598e-58	4.13264e-71	6.57473e-84	1.0421e-96	1.6493e-109		-1.25399e-07	-4.6827e-20	-9.20138e-33	-1.57564e-45	-2.57598e-58	-4.13264e-71	-6.57473e-84	-1.0421e-96		1.25399e-07	0	0	0	0	0	0	0
			374.5	1.29473e-07	4.86551e-20	9.58077e-33	1.64233e-45	2.68672e-58	4.31212e-71	6.86233e-84	1.08793e-96	1.72214e-109		-1.29473e-07	-4.86551e-20	-9.58077e-33	-1.64233e-45	-2.68672e-58	-4.31212e-71	-6.86233e-84	-1.08793e-96		1.29473e-07	0	0	0	0	0	0	0
			375.5	1.33676e-07	5.05538e-20	9.97569e-33	1.71184e-45	2.8022e-58	4.49936e-71	7.16247e-84	1.13577e-96	1.79818e-109		-1.33676e-07	-5.05538e-20	-9.97569e-33	-1.71184e-45	-2.8022e-58	-4.49936e-71	-7.16247e-84	-1.13577e-96		1.33676e-07	0	0	0	0	0	0	0
			376.5	1.3801e-07	5.25257e-20	1.03868e-32	1.78427e-45	2.92262e-58	4.6947e-71	7.4757e-84	1.18571e-96	1.87758e-109		-1.3801e-07	-5.25257e-20	-1.03868e-32	-1.78427e-45	-2.92262e-58	-4.6947e-71	-7.4757e-84	-1.18571e-96		1.3801e-07	0	0	0	0	0	0	0
			377.5	1.4248e-07	5.45735e-20	1.08147e-32	1.85975e-45	3.0482e-58	4.8985e-71	7.80259e-84	1.23784e-96	1.96047e-109		-1.4248e-07	-5.45735e-20	-1.08147e-32	-1.85975e-45	-3.0482e-58	-4.8985e-71	-7.80259e-84	-1.23784e-96		1.4248e-07	0	0	0	0	0	0	0
			378.5	1.4709e-07	5.67003e-20	1.12601e-32	1.93841e-45	3.17915e-58	5.11112e-71	8.14374e-84	1.29226e-96	2.04702e-109		-1.4709e-07	-5.67003e-20	-1.12601e-32	-1.93841e-45	-3.17915e-58	-5.11112e-71	-8.14374e-84	-1.29226e-96		1.4709e-07	0	0	0	0	0	0	0
			379.5	1.51843e-07	5.89089e-20	1.17237e-32	2.02037e-45	3.31571e-58	5.33294e-71	8.49976e-84	1.34906e-96	2.13738e-109		-1.51843e-07	-5.89089e-20	-1.17237e-32	-2.02037e-45	-3.31571e-58	-5.33294e-71	-8.49976e-84	-1.34906e-96		1.51843e-07	0	0	0	0	0	0	0
			380.5	1.56746e-07	6.12026e-20	1.22063e-32	2.10579e-45	3.45811e-58	5.56435e-71	8.8713e-84	1.40835e-96	2.23172e-109		-1.56746e-07	-6.12026e-20	-1.22063e-32	-2.10579e-45	-3.45811e-58	-5.56435e-71	-8.8713e-84	-1.40835e-96		1.56746e-07	0	0	0	0	0	0	0
			381.5	1.61801e-07	6.35844e-20	1.27086e-32	2.1948e-45	3.60659e-58	5.80577e-71	9.25904e-84	1.47025e-96	2.33021e-109		-1.61801e-07	-6.35844e-20	-1.27086e-32	-2.1948e-45	-3.60659e-58	-5.80577e-71	-9.25904e-84	-1.47025e-96		1.61801e-07	0	0	0	0	0	0	0
			382.5	1.67013e-07	6.60578e-20	1.32314e-32	2.28755e-45	3.76143e-58	6.05764e-71	9.66368e-84	1.53485e-96	2.43304e-109		-1.67013e-07	-6.60578e-20	-1.32314e-32	-2.28755e-45	-3.76143e-58	-6.05764e-71	-9.66368e-84	-1.53485e-96		1.67013e-07	0	0	0	0	0	0	0
			383.5	1.72387e-07	6.86263e-20	1.37755e-32	2.3842e-45	3.92289e-58	6.32039e-71	1.0086e-83	1.60229e-96	2.5404e-109		-1.72387e-07	-6.86263e-20	-1.37755e-32	-2.3842e-45	-3.92289e-58	-6.32039e-71	-1.0086e-83	-1.60229e-96		1.72387e-07	0	0	0	0	0	0	0
			384.5	1.77929e-07	7.12935e-20	1.43419e-32	2.48491e-45	4.09126e-58	6.5945e-71	1.05266e-83	1.67269e-96	2.65249e-109		-1.77929e-07	-7.12935e-20	-1.43419e-32	-2.48491e-45	-4.09126e-58	-6.5945e-71	-1.05266e-83	-1.67269e-96		1.77929e-07	0	0	0	0	0	0	0
			385.5	1.83642e-07	7.40631e-20	1.49314e-32	2.58985e-45	4.26682e-58	6.88046e-71	1.09865e-83	1.74617e-96	2.76952e-109		-1.83642e-07	-7.40631e-20	-1.49314e-32	-2.58985e-45	-4.26682e-58	-6.88046e-71	-1.09865e-83	-1.74617e-96		1.83642e-07	0	0	0	0	0	0	0
			386.5	1.89532e-07	7.69389e-20	1.55449e-32	2.69921e-45	4.44988e-58	7.17878e-71	1.14664e-83	1.82287e-96	2.89169e-109		-1.89532e-07	-7.69389e-20	-1.55449e-32	-2.69921e-45	-4.44988e-58	-7.17878e-71	-1.14664e-83	-1.82287e-96		1.89532e-07	0	0	0	0	0	0	0
			387.5	1.95605e-07	7.99251e-20	1.61835e-32	2.81315e-45	4.64077e-58	7.49e-71	1.19672e-83	1.90293e-96	3.01924e-109		-1.95605e-07	-7.99251e-20	-1.61835e-32	-2.81315e-45	-4.64077e-58	-7.49e-71	-1.19672e-83	-1.90293e-96		1.95605e-07	0	0	0	0	0	0	0
			388.5	2.01865e-07	8.30258e-20	1.68481e-32	2.93189e-45	4.83981e-58	7.81466e-71	1.24899e-83	1.9865e-96	3.15241e-109		-2.01865e-07	-8.30258e-20	-1.68481e-32	-2.93189e-45	-4.83981e-58	-7.81466e-71	-1.24899e-83	-1.9865e-96		2.01865e-07	0	0	0	0	0	0	0
			389.5	2.08319e-07	8.62453e-20	1.75399e-32	3.05561e-45	5.04736e-58	8.15334e-71	1.30353e-83	2.07373e-96	3.29144e-109		-2.08319e-07	-8.62453e-20	-1.75399e-32	-3.05561e-45	-5.04736e-58	-8.15334e-71	-1.30353e-83	-2.07373e-96		2.08319e-07	0	0	0	0	0	0	0
			390.5	2.14971e-07	8.95881e-20	1.82598e-32	3.18452e-45	5.26377e-58	8.50666e-71	1.36044e-83	2.16478e-96	3.43659e-109		-2.14971e-07	-8.95881e-20	-1.82598e-32	-3.18452e-45	-5.26377e-58	-8.50666e-71	-1.36044e-83	-2.16478e-96		2.14971e-07	0	0	0	0	0	0	0
			391.5	2.21829e-07	9.30589e-20	1.9009e-32	3.31884e-45	5.48942e-58	8.87524e-71	1.41983e-83	2.25982e-96	3.58812e-109		-2.21829e-07	-9.30589e-20	-1.9009e-32	-3.31884e-45	-5.48942e-58	-8.87524e-71	-1.41983e-83	-2.25982e-96		2.21829e-07	0	0	0	0	0	0	0
			392.5	2.28898e-07	9.66626e-20	1.97888e-32	3.4588e-45	5.7247e-58	9.25974e-71	1.48181e-83	2.35903e-96	3.74633e-109		-2.28898e-07	-9.66626e-20	-1.97888e-32	-3.4588e-45	-5.7247e-58	-9.25974e-71	-1.48181e-83	-2.35903e-96		2.28898e-07	0	0	0	0	0	0	0
			393.5	2.36184e-07	1.00404e-19	2.06003e-32	3.60463e-45	5.97003e-58	9.66084e-71	1.54649e-83	2.46257e-96	3.91149e-109		-2.36184e-07	-1.00404e-19	-2.06003e-32	-3.60463e-45	-5.97003e-58	-9.66084e-71	-1.54649e-83	-2.46257e-96		2.36184e-07	0	0	0	0	0	0	0
			394.5	2.43693e-07	1.04289e-19	2.14449e-32	3.75658e-45	6.22584e-58	1.00793e-70	1.61398e-83	2.57066e-96	4.08392e-109		-2.43693e-07	-1.04289e-19	-2.14449e-32	-3.75658e-45	-6.22584e-58	-1.00793e-70	-1.61398e-83	-2.57066e-96		2.43693e-07	0	0	0	0	0	0	0
			395.5	2.51433e-07	1.08322e-19	2.23238e-32	3.9149e-45	6.49256e-58	1.05157e-70	1.68441e-83	2.68347e-96	4.26394e-109		-2.51433e-07	-1.08322e-19	-2.23238e-32	-3.9149e-45	-6.49256e-58	-1.05157e-70	-1.68441e-83	-2.68347e-96		2.51433e-07	0	0	0	0	0	0	0
			396.5	2.5941e-07	1.12509e-19	2.32385e-32	4.07985e-45	6.77065e-58	1.09711e-70	1.7579e-83	2.80122e-96	4.45187e-109		-2.5941e-07	-1.12509e-19	-2.32385e-32	-4.07985e-45	-6.77065e-58	-1.09711e-70	-1.7579e-83	-2.80122e-96		2.5941e-07	0	0	0	0	0	0	0
			397.5	2.67631e-07	1.16856e-19	2.41904e-32	4.25173e-45	7.06062e-58	1.1446e-70	1.83459e-83	2.92413e-96	4.64807e-109		-2.67631e-07	-1.16856e-19	-2.41904e-32	-4.25173e-45	-7.06062e-58	-1.1446e-70	-1.83459e-83	-2.92413e-96		2.67631e-07	0	0	0	0	0	0	0
			398.5	2.76103e-07	1.21369e-19	2.5181e-32	4.4308e-45	7.36295e-58	1.19415e-70	1.91462e-83	3.05242e-96	4.8529e-109		-2.76103e-07	-1.21369e-19	-2.5181e-32	-4.4308e-45	-7.36295e-58	-1.19415e-70	-1.91462e-83	-3.05242e-96		2.76103e-07	0	0	0	0	0	0	0
			399.5	2.84834e-07	1.26054e-19	2.62119e-32	4.61738e-45	7.67818e-58	1.24583e-70	1.99813e-83	3.18632e-96	5.06673e-109		-2.84834e-07	-1.26054e-19	-2.62119e-32	-4.61738e-45	-7.67818e-58	-1.24583e-70	-1.99813e-83	-3.18632e-96		2.84834e-07	0	0	0	0	0	0	0
			400.5	2.93831e-07	1.30917e-19	2.72847e-32	4.81178e-45	8.00684e-58	1.29975e-70	2.08527e-83	3.32609e-96	5.28997e-109		-2.93831e-07	-1.30917e-19	-2.72847e-32	-4.81178e-45	-8.00684e-58	-1.29975e-70	-2.08527e-83	-3.32609e-96		2.93831e-07	0	0	0	0	0	0	0
			401.5	3.03102e-07	1.35966e-19	2.84011e-32	5.01431e-45	8.34952e-58	1.35599e-70	2.1762e-83	3.47197e-96	5.52302e-109		-3.03102e-07	-1.35966e-19	-2.84011e-32	-5.01431e-45	-8.34952e-58	-1.35599e-70	-2.1762e-83	-3.47197e-96		3.03102e-07	0	0	0	0	0	0	0
			402.5	3.12655e-07	1.41208e-19	2.95628e-32	5.22533e-45	8.70681e-58	1.41465e-70	2.27108e-83	3.62423e-96	5.76632e-109		-3.12655e-07	-1.41208e-19	-2.95628e-32	-5.22533e-45	-8.70681e-58	-1.41465e-70	-2.27108e-83	-3.62423e-96		3.12655e-07	0	0	0	0	0	0	0
			403.5	3.22497e-07	1.46649e-19	3.07716e-32	5.44518e-45	9.07932e-58	1.47585e-70	2.37009e-83	3.78315e-96	6.02031e-109		-3.22497e-07	-1.46649e-19	-3.07716e-32	-5.44518e-45	-9.07932e-58	-1.47585e-70	-2.37009e-83	-3.78315e-96		3.22497e-07	0	0	0	0	0	0	0
			404.5	3.32639e-07	1.52297e-19	3.20296e-32	5.67423e-45	9.46771e-58	1.53968e-70	2.47341e-83	3.94903e-96	6.28547e-109		-3.32639e-07	-1.52297e-19	-3.20296e-32	-5.67423e-45	-9.46771e-58	-1.53968e-70	-2.47341e-83	-3.94903e-96		3.32639e-07	0	0	0	0	0	0	0
			405.5	3.43088e-07	1.5816e-19	3.33386e-32	5.91287e-45	9.87265e-58	1.60627e-70	2.58122e-83	4.12216e-96	6.56228e-109		-3.43088e-07	-1.5816e-19	-3.33386e-32	-5.91287e-45	-9.87265e-58	-1.60627e-70	-2.58122e-83	-4.12216e-96		3.43088e-07	0	0	0	0	0	0	0
			406.5	3.53853e-07	1.64245e-19	3.47007e-32	6.1615e-45	1.02948e-57	1.67572e-70	2.69371e-83	4.30286e-96	6.85126e-109		-3.53853e-07	-1.64245e-19	-3.47007e-32	-6.1615e-45	-1.02948e-57	-1.67572e-70	-2.69371e-83	-4.30286e-96		3.53853e-07	0	0	0	0	0	0	0
			407.5	3.64944e-07	1.70562e-19	3.6118e-32	6.42052e-45	1.0735e-57	1.74817e-70	2.81109e-83	4.49146e-96	7.15293e-109		-3.64944e-07	-1.70562e-19	-3.6118e-32	-6.42052e-45	-1.0735e-57	-1.74817e-70	-2.81109e-83	-4.49146e-96		3.64944e-07	0	0	0	0	0	0	0
			408.5	3.76369e-07	1.77119e-19	3.75929e-32	6.69038e-45	1.11939e-57	1.82374e-70	2.93357e-83	4.68832e-96	7.46786e-109		-3.76369e-07	-1.77119e-19	-3.75929e-32	-6.69038e-45	-1.11939e-57	-1.82374e-70	-2.93357e-83	-4.68832e-96		3.76369e-07	0	0	0	0	0	0	0
			409.5	3.88139e-07	1.83925e-19	3.91275e-32	6.97151e-45	1.16724e-57	1.90257e-70	3.06138e-83	4.89377e-96	7.79663e-109		-3.88139e-07	-1.83925e-19	-3.91275e-32	-6.97151e-45	-1.16724e-57	-1.90257e-70	-3.06138e-83	-4.89377e-96		3.88139e-07	0	0	0	0	0	0	0
			410.5	4.00264e-07	1.9099e-19	4.07242e-32	7.2644e-45	1.21712e-57	1.98479e-70	3.19473e-83	5.10822e-96	8.13984e-109		-4.00264e-07	-1.9099e-19	-4.07242e-32	-7.2644e-45	-1.21712e-57	-1.98479e-70	-3.19473e-83	-5.10822e-96		4.00264e-07	0	0	0	0	0	0	0
			411.5	4.12753e-07	1.98322e-19	4.23857e-32	7.56954e-45	1.26912e-57	2.07055e-70	3.33388e-83	5.33203e-96	8.49812e-109		-4.12753e-07	-1.98322e-19	-4.23857e-32	-7.56954e-45	-1.26912e-57	-2.07055e-70	-3.33388e-83	-5.33203e-96		4.12753e-07	0	0	0	0	0	0	0
			412.5	4.25618e-07	2.05932e-19	4.41145e-32	7.88742e-45	1.32334e-57	2.16001e-70	3.47907e-83	5.56563e-96	8.87214e-109		-4.25618e-07	-2.05932e-19	-4.41145e-32	-7.88742e-45	-1.32334e-57	-2.16001e-70	-3.47907e-83	-5.56563e-96		4.25618e-07	0	0	0	0	0	0	0
			413.5	4.38869e-07	2.13831e-19	4.59132e-32	8.21858e-45	1.37986e-57	2.25332e-70	3.63057e-83	5.80944e-96	9.26259e-109		-4.38869e-07	-2.13831e-19	-4.59132e-32	-8.21858e-45	-1.37986e-57	-2.25332e-70	-3.63057e-83	-5.80944e-96		4.38869e-07	0	0	0	0	0	0	0
			414.5	4.52517e-07	2.22029e-19	4.77848e-32	8.56358e-45	1.43879e-57	2.35065e-70	3.78865e-83	6.0639e-96	9.67019e-109		-4.52517e-07	-2.22029e-19	-4.77848e-32	-8.56358e-45	-1.43879e-57	-2.35065e-70	-3.78865e-83	-6.0639e-96		4.52517e-07	0	0	0	0	0	0	0
			415.5	4.66574e-07	2.30537e-19	4.97321e-32	8.92298e-45	1.50023e-57	2.45217e-70	3.95359e-83	6.32948e-96	1.00957e-108		-4.66574e-07	-2.30537e-19	-4.97321e-32	-8.92298e-45	-1.50023e-57	-2.45217e-70	-3.95359e-83	-6.32948e-96		4.66574e-07	0	0	0	0	0	0	0
			416.5	4.81051e-07	2.39368e-19	5.17581e-32	9.29738e-45	1.56428e-57	2.55806e-70	4.1257e-83	6.60667e-96	1.05399e-108		-4.81051e-07	-2.39368e-19	-5.17581e-32	-9.29738e-45	-1.56428e-57	-2.55806e-70	-4.1257e-83	-6.60667e-96		4.81051e-07	0	0	0	0	0	0	0
			417.5	4.95961e-07	2.48532e-19	5.38661e-32	9.68742e-45	1.63105e-57	2.6685e-70	4.30527e-83	6.89596e-96	1.10035e-108		-4.95961e-07	-2.48532e-19	-5.38661e-32	-9.68742e-45	-1.63105e-57	-2.6685e-70	-4.30527e-83	-6.89596e-96		4.95961e-07	0	0	0	0	0	0	0
			418.5	5.11315e-07	2.58043e-19	5.60593e-32	1.00937e-44	1.70066e-57	2.7837e-70	4.49264e-83	7.1979e-96	1.14876e-108		-5.11315e-07	-2.58043e-19	-5.60593e-32	-1.00937e-44	-1.70066e-57	-2.7837e-70	-4.49264e-83	-7.1979e-96		5.11315e-07	0	0	0	0	0	0	0
			419.5	5.27127e-07	2.67913e-19	5.83412e-32	1.0517e-44	1.77323e-57	2.90386e-70	4.68814e-83	7.51302e-96	1.19928e-108		-5.27127e-07	-2.67913e-19	-5.83412e-32	-1.0517e-44	-1.77323e-57	-2.90386e-70	-4.68814e-83	-7.51302e-96		5.27127e-07	0	0	0	0	0	0	0
			420.5	5.4341e-07	2.78156e-19	6.07153e-32	1.09579e-44	1.84888e-57	3.02918e-70	4.89212e-83	7.8419e-96	1.25203e-108		-5.4341e-07	-2.78156e-19	-6.07153e-32	-1.09579e-44	-1.84888e-57	-3.02918e-70	-4.89212e-83	-7.8419e-96		5.4341e-07	0	0	0	0	0	0	0
			421.5	5.60177e-07	2.88786e-19	6.31852e-32	1.14172e-44	1.92775e-57	3.1599e-70	5.10496e-83	8.18515e-96	1.30709e-108		-5.60177e-07	-2.88786e-19	-6.31852e-32	-1.14172e-44	-1.92775e-57	-3.1599e-70	-5.10496e-83	-8.18515e-96		5.60177e-07	0	0	0	0	0	0	0
			422.5	5.77441e-07	2.99817e-19	6.57549e-32	1.18957e-44	2.00997e-57	3.29623e-70	5.32703e-83	8.54338e-96	1.36457e-108		-5.77441e-07	-2.99817e-19	-6.57549e-32	-1.18957e-44	-2.00997e-57	-3.29623e-70	-5.32703e-83	-8.54338e-96		5.77441e-07	0	0	0	0	0	0	0
			423.5	5.95217e-07	3.11264e-19	6.84283e-32	1.23941e-44	2.09568e-57	3.43843e-70	5.55873e-83	8.91726e-96	1.42457e-108		-5.95217e-07	-3.11264e-19	-6.84283e-32	-1.23941e-44	-2.09568e-57	-3.43843e-70	-5.55873e-83	-8.91726e-96		5.95217e-07	0	0	0	0	0	0	0
			424.5	6.1352e-07	3.23143e-19	7.12096e-32	1.29133e-44	2.18504e-57	3.58675e-70	5.80048e-83	9.30745e-96	1.4872e-108		-6.1352e-07	-3.23143e-19	-7.12096e-32	-1.29133e-44	-2.18504e-57	-3.58675e-70	-5.80048e-83	-9.30745e-96		6.1352e-07	0	0	0	0	0	0	0
			425.5	6.32365e-07	3.35469e-19	7.41032e-32	1.34541e-44	2.27818e-57	3.74144e-70	6.05271e-83	9.71468e-96	1.55258e-108		-6.32365e-07	-3.35469e-19	-7.41032e-32	-1.34541e-44	-2.27818e-57	-3.74144e-70	-6.05271e-83	-9.71468e-96		6.32365e-07	0	0	0	0	0	0	0
			426.5	6.51766e-07	3.4826e-19	7.71134e-32	1.40174e-44	2.37528e-57	3.90278e-70	6.31589e-83	1.01397e-95	1.62083e-108		-6.51766e-07	-3.4826e-19	-7.71134e-32	-1.40174e-44	-2.37528e-57	-3.90278e-70	-6.31589e-83	-1.01397e-95		6.51766e-07	0	0	0	0	0	0	0
			427.5	6.71739e-07	3.61532e-19	8.0245e-32	1.46042e-44	2.47651e-57	4.07106e-70	6.59047e-83	1.05832e-95	1.69207e-108		-6.71739e-07	-3.61532e-19	-8.0245e-32	-1.46042e-44	-2.47651e-57	-4.07106e-70	-6.59047e-83	-1.05832e-95		6.71739e-07	0	0	0	0	0	0	0
			428.5	6.92302e-07	3.75304e-19	8.35029e-32	1.52155e-44	2.58203e-57	4.24656e-70	6.87696e-83	1.10462e-95	1.76643e-108		-6.92302e-07	-3.75304e-19	-8.35029e-32	-1.52155e-44	-2.58203e-57	-4.24656e-70	-6.87696e-83	-1.10462e-95		6.92302e-07	0	0	0	0	0	0	0
			429.5	7.13469e-07	3.89594e-19	8.6892e-32	1.58522e-44	2.69202e-57	4.42961e-70	7.17587e-83	1.15293e-95	1.84406e-108		-7.13469e-07	-3.89594e-19	-8.6892e-32	-1.58522e-44	-2.69202e-57	-4.42961e-70	-7.17587e-83	-1.15293e-95		7.13469e-07	0	0	0	0	0	0	0
			430.5	7.35259e-07	4.04421e-19	9.04177e-32	1.65154e-44	2.80669e-57	4.62052e-70	7.48774e-83	1.20334e-95	1.92509e-108		-7.35259e-07	-4.04421e-19	-9.04177e-32	-1.65154e-44	-2.80669e-57	-4.62052e-70	-7.48774e-83	-1.20334e-95		7.35259e-07	0	0	0	0	0	0	0
			431.5	7.57689e-07	4.19805e-19	9.40853e-32	1.72062e-44	2.92621e-57	4.81964e-70	7.81312e-83	1.25596e-95	2.00967e-108		-7.57689e-07	-4.19805e-19	-9.40853e-32	-1.72062e-44	-2.92621e-57	-4.81964e-70	-7.81312e-83	-1.25596e-95		7.57689e-07	0	0	0	0	0	0	0
			432.5	7.80777e-07	4.35767e-19	9.79007e-32	1.79257e-44	3.05081e-57	5.0273e-70	8.1526e-83	1.31088e-95	2.09797e-108		-7.80777e-07	-4.35767e-19	-9.79007e-32	-1.79257e-44	-3.05081e-57	-5.0273e-70	-8.1526e-83	-1.31088e-95		7.80777e-07	0	0	0	0	0	0	0
			433.5	8.04541e-07	4.52328e-19	1.0187e-31	1.86752e-44	3.18069e-57	5.24389e-70	8.50679e-83	1.36819e-95	2.19013e-108		-8.04541e-07	-4.52328e-19	-1.0187e-31	-1.86752e-44	-3.18069e-57	-5.24389e-70	-8.50679e-83	-1.36819e-95		8.04541e-07	0	0	0	0	0	0	0
			434.5	8.29e-07	4.69511e-19	1.05998e-31	1.94558e-44	3.31608e-57	5.46977e-70	8.87632e-83	1.42799e-95	2.28634e-108		-8.29e-07	-4.69511e-19	-1.05998e-31	-1.94558e-44	-3.31608e-57	-5.46977e-70	-8.87632e-83	-1.42799e-95		8.29e-07	0	0	0	0	0	0	0
			435.5	8.54174e-07	4.87339e-19	1.10293e-31	2.02689e-44	3.45721e-57	5.70535e-70	9.26187e-83	1.49041e-95	2.38676e-108		-8.54174e-07	-4.87339e-19	-1.10293e-31	-2.02689e-44	-3.45721e-57	-5.70535e-70	-9.26187e-83	-1.49041e-95		8.54174e-07	0	0	0	0	0	0	0
			436.5	8.80083e-07	5.05834e-19	1.1476e-31	2.11159e-44	3.60432e-57	5.95105e-70	9.66411e-83	1.55555e-95	2.49158e-108		-8.80083e-07	-5.05834e-19	-1.1476e-31	-2.11159e-44	-3.60432e-57	-5.95105e-70	-9.66411e-83	-1.55555e-95		8.80083e-07	0	0	0	0	0	0	0
			437.5	9.06747e-07	5.25023e-19	1.19407e-31	2.1998e-44	3.75766e-57	6.20729e-70	1.00838e-82	1.62352e-95	2.60099e-108		-9.06747e-07	-5.25023e-19	-1.19407e-31	-2.1998e-44	-3.75766e-57	-6.20729e-70	-1.00838e-82	-1.62352e-95		9.06747e-07	0	0	0	0	0	0	0
			438.5	9.34187e-07	5.4493e-19	1.24241e-31	2.29167e-44	3.9175e-57	6.47453e-70	1.05216e-82	1.69447e-95	2.71521e-108		-9.34187e-07	-5.4493e-19	-1.24241e-31	-2.29167e-44	-3.9175e-57	-6.47453e-70	-1.05216e-82	-1.69447e-95		9.34187e-07	0	0	0	0	0	0	0
			439.5	9.62425e-07	5.65583e-19	1.29269e-31	2.38737e-44	4.08412e-57	6.75323e-70	1.09784e-82	1.7685e-95	2.83442e-108		-9.62425e-07	-5.65583e-19	-1.29269e-31	-2.38737e-44	-4.08412e-57	-6.75323e-70	-1.09784e-82	-1.7685e-95		9.62425e-07	0	0	0	0	0	0	0
			440.5	9.91484e-07	5.87009e-19	1.34499e-31	2.48704e-44	4.25779e-57	7.04389e-70	1.1455e-82	1.84576e-95	2.95886e-108		-9.91484e-07	-5.87009e-19	-1.34499e-31	-2.48704e-44	-4.25779e-57	-7.04389e-70	-1.1455e-82	-1.84576e-95		9.91484e-07	0	0	0	0	0	0	0
			441.5	1.02138e-06	6.09235e-19	1.39939e-31	2.59084e-44	4.43881e-57	7.34702e-70	1.19522e-82	1.92639e-95	3.08875e-108		-1.02138e-06	-6.09235e-19	-1.39939e-31	-2.59084e-44	-4.43881e-57	-7.34702e-70	-1.19522e-82	-1.92639e-95		1.02138e-06	0	0	0	0	0	0	0
			442.5	1.05215e-06	6.32293e-19	1.45597e-31	2.69896e-44	4.6275e-57	7.66315e-70	1.24709e-82	2.01053e-95	3.22433e-108		-1.05215e-06	-6.32293e-19	-1.45597e-31	-2.69896e-44	-4.6275e-57	-7.66315e-70	-1.24709e-82	-2.01053e-95		1.05215e-06	0	0	0	0	0	0	0
			443.5	1.08381e-06	6.56213e-19	1.51483e-31	2.81157e-44	4.82418e-57	7.99284e-70	1.30121e-82	2.09834e-95	3.36585e-108		-1.08381e-06	-6.56213e-19	-1.51483e-31	-2.81157e-44	-4.82418e-57	-7.99284e-70	-1.30121e-82	-2.09834e-95		1.08381e-06	0	0	0	0	0	0	0
			444.5	1.11638e-06	6.81025e-19	1.57605e-31	2.92885e-44	5.02919e-57	8.33667e-70	1.35767e-82	2.18997e-95	3.51356e-108		-1.11638e-06	-6.81025e-19	-1.57605e-31	-2.92885e-44	-5.02919e-57	-8.33667e-70	-1.35767e-82	-2.18997e-95		1.11638e-06	0	0	0	0	0	0	0
			445.5	1.14989e-06	7.06764e-19	1.63972e-31	3.05099e-44	5.24287e-57	8.69524e-70	1.41657e-82	2.28559e-95	3.66775e-108		-1.14989e-06	-7.06764e-19	-1.63972e-31	-3.05099e-44	-5.24287e-57	-8.69524e-70	-1.41657e-82	-2.28559e-95		1.14989e-06	0	0	0	0	0	0	0
			446.5	1.18437e-06	7.33464e-19	1.70594e-31	3.17821e-44	5.46559e-57	9.06918e-70	1.47802e-82	2.38538e-95	3.82869e-108		-1.18437e-06	-7.33464e-19	-1.70594e-31	-3.17821e-44	-5.46559e-57	-9.06918e-70	-1.47802e-82	-2.38538e-95		1.18437e-06	0	0	0	0	0	0	0
			447.5	1.21984e-06	7.61159e-19	1.77482e-31	3.3107e-44	5.69774e-57	9.45915e-70	1.54213e-82	2.48952e-95	3.99667e-108		-1.21984e-06	-7.61159e-19	-1.77482e-31	-3.3107e-44	-5.69774e-57	-9.45915e-70	-1.54213e-82	-2.48952e-95		1.21984e-06	0	0	0	0	0	0	0
			448.5	1.25633e-06	7.89886e-19	1.84646e-31	3.44868e-44	5.93971e-57	9.86583e-70	1.60901e-82	2.59819e-95	4.17201e-108		-1.25633e-06	-7.89886e-19	-1.84646e-31	-3.44868e-44	-5.93971e-57	-9.86583e-70	-1.60901e-82	-2.59819e-95		1.25633e-06	0	0	0	0	0	0	0
			449.5	1.29387e-06	8.19684e-19	1.92097e-31	3.59238e-44	6.19191e-57	1.02899e-69	1.67878e-82	2.7116e-95	4.35502e-108		-1.29387e-06	-8.19684e-19	-1.92097e-31	-3.59238e-44	-6.19191e-57	-1.02899e-69	-1.67878e-82	-2.7116e-95		1.29387e-06	0	0	0	0	0	0	0
			450.5	1.33249e-06	8.50592e-19	1.99846e-31	3.74204e-44	6.45477e-57	1.07322e-69	1.75157e-82	2.82994e-95	4.54605e-108		-1.33249e-06	-8.50592e-19	-1.99846e-31	-3.74204e-44	-6.45477e-57	-1.07322e-69	-1.75157e-82	-2.82994e-95		1.33249e-06	0	0	0	0	0	0	0
			451.5	1.37221e-06	8.8265e-19	2.07906e-31	3.89791e-44	6.72875e-57	1.11934e-69	1.82751e-82	2.95343e-95	4.74544e-108		-1.37221e-06	-8.8265e-19	-2.07906e-31	-3.89791e-44	-6.72875e-57	-1.11934e-69	-1.82751e-82	-2.95343e-95		1.37221e-06	0	0	0	0	0	0	0
			452.5	1.41306e-06	9.15901e-19	2.16288e-31	4.06023e-44	7.01431e-57	1.16744e-69	1.90673e-82	3.0823e-95	4.95355e-108		-1.41306e-06	-9.15901e-19	-2.16288e-31	-4.06023e-44	-7.01431e-57	-1.16744e-69	-1.90673e-82	-3.0823e-95		1.41306e-06	0	0	0	0	0	0	0
			453.5	1.45509e-06	9.50388e-19	2.25006e-31	4.22927e-44	7.31194e-57	1.2176e-69	1.98938e-82	3.21678e-95	5.17077e-108		-1.45509e-06	-9.50388e-19	-2.25006e-31	-4.22927e-44	-7.31194e-57	-1.2176e-69	-1.98938e-82	-3.21678e-95		1.45509e-06	0	0	0	0	0	0	0
			454.5	1.49831e-06	9.86158e-19	2.34072e-31	4.40531e-44	7.62215e-57	1.26991e-69	2.0756e-82	3.35711e-95	5.3975e-108		-1.49831e-06	-9.86158e-19	-2.34072e-31	-4.40531e-44	-7.62215e-57	-1.26991e-69	-2.0756e-82	-3.35711e-95		1.49831e-06	0	0	0	0	0	0	0
			455.5	1.54277e-06	1.02326e-18	2.43501e-31	4.58865e-44	7.94546e-57	1.32445e-69	2.16554e-82	3.50355e-95	5.63415e-108		-1.54277e-06	-1.02326e-18	-2.43501e-31	-4.58865e-44	-7.94546e-57	-1.32445e-69	-2.16554e-82	-3.50355e-95		1.54277e-06	0	0	0	0	0	0	0
			456.5	1.58849e-06	1.06173e-18	2.53307e-31	4.77957e-44	8.28243e-57	1.38133e-69	2.25937e-82	3.65637e-95	5.88115e-108		-1.58849e-06	-1.06173e-18	-2.53307e-31	-4.77957e-44	-8.28243e-57	-1.38133e-69	-2.25937e-82	-3.65637e-95		1.58849e-06	0	0	0	0	0	0	0
			457.5	1.63551e-06	1.10164e-18	2.63505e-31	4.97839e-44	8.63364e-57	1.44065e-69	2.35726e-82	3.81583e-95	6.13895e-108		-1.63551e-06	-1.10164e-18	-2.63505e-31	-4.97839e-44	-8.63364e-57	-1.44065e-69	-2.35726e-82	-3.81583e-95		1.63551e-06	0	0	0	0	0	0	0
			458.5	1.68386e-06	1.14302e-18	2.7411e-31	5.18544e-44	8.99967e-57	1.5025e-69	2.45937e-82	3.98223e-95	6.40803e-108		-1.68386e-06	-1.14302e-18	-2.7411e-31	-5.18544e-44	-8.99967e-57	-1.5025e-69	-2.45937e-82	-3.98223e-95		1.68386e-06	0	0	0	0	0	0	0
			459.5	1.73359e-06	1.18594e-18	2.85139e-31	5.40106e-44	9.38116e-57	1.567e-69	2.5659e-82	4.15587e-95	6.68889e-108		-1.73359e-06	-1.18594e-18	-2.85139e-31	-5.40106e-44	-9.38116e-57	-1.567e-69	-2.5659e-82	-4.15587e-95		1.73359e-06	0	0	0	0	0	0	0
			460.5	1.78473e-06	1.23045e-18	2.96608e-31	5.6256e-44	9.77876e-57	1.63426e-69	2.67702e-82	4.33706e-95	6.98202e-108		-1.78473e-06	-1.23045e-18	-2.96608e-31	-5.6256e-44	-9.77876e-57	-1.63426e-69	-2.67702e-82	-4.33706e-95		1.78473e-06	0	0	0	0	0	0	0
			461.5	1.83731e-06	1.27661e-18	3.08536e-31	5.85942e-44	1.01931e-56	1.7044e-69	2.79295e-82	4.52613e-95	7.28797e-108		-1.83731e-06	-1.27661e-18	-3.08536e-31	-5.85942e-44	-1.01931e-56	-1.7044e-69	-2.79295e-82	-4.52613e-95		1.83731e-06	0	0	0	0	0	0	0
			462.5	1.89137e-06	1.32448e-18	3.20939e-31	6.1029e-44	1.0625e-56	1.77754e-69	2.91388e-82	4.72342e-95	7.60731e-108		-1.89137e-06	-1.32448e-18	-3.20939e-31	-6.1029e-44	-1.0625e-56	-1.77754e-69	-2.91388e-82	-4.72342e-95		1.89137e-06	0	0	0	0	0	0	0
			463.5	1.94696e-06	1.37412e-18	3.33837e-31	6.35645e-44	1.10751e-56	1.8538e-69	3.04003e-82	4.92929e-95	7.9406e-108		-1.94696e-06	-1.37412e-18	-3.33837e-31	-6.35645e-44	-1.10751e-56	-1.8538e-69	-3.04003e-82	-4.92929e-95		1.94696e-06	0	0	0	0	0	0	0
			464.5	2.00412e-06	1.42559e-18	3.47249e-31	6.62048e-44	1.15442e-56	1.93333e-69	3.17163e-82	5.14412e-95	8.28847e-108		-2.00412e-06	-1.42559e-18	-3.47249e-31	-6.62048e-44	-1.15442e-56	-1.93333e-69	-3.17163e-82	-5.14412e-95		2.00412e-06	0	0	0	0	0	0	0
			465.5	2.06289e-06	1.47897e-18	3.61197e-31	6.89542e-44	1.2033e-56	2.01626e-69	3.30891e-82	5.36828e-95	8.65154e-108		-2.06289e-06	-1.47897e-18	-3.61197e-31	-6.89542e-44	-1.2033e-56	-2.01626e-69	-3.30891e-82	-5.36828e-95		2.06289e-06	0	0	0	0	0	0	0
			466.5	2.1233e-06	1.53433e-18	3.757e-31	7.18172e-44	1.25425e-56	2.10273e-69	3.45212e-82	5.60219e-95	9.03048e-108		-2.1233e-06	-1.53433e-18	-3.757e-31	-7.18172e-44	-1.25425e-56	-2.10273e-69	-3.45212e-82	-5.60219e-95		2.1233e-06	0	0	0	0	0	0	0
			467.5	2.18542e-06	1.59172e-18	3.90781e-31	7.47983e-44	1.30735e-56	2.1929e-69	3.60151e-82	5.84627e-95	9.42599e-108		-2.18542e-06	-1.59172e-18	-3.90781e-31	-7.47983e-44	-1.30735e-56	-2.1929e-69	-3.60151e-82	-5.84627e-95		2.18542e-06	0	0	0	0	0	0	0
			468.5	2.24927e-06	1.65124e-18	4.06463e-31	7.79026e-44	1.36268e-56	2.28692e-69	3.75734e-82	6.10095e-95	9.83878e-108		-2.24927e-06	-1.65124e-18	-4.06463e-31	-7.79026e-44	-1.36268e-56	-2.28692e-69	-3.75734e-82	-6.10095e-95		2.24927e-06	0	0	0	0	0	0	0
			469.5	2.31491e-06	1.71295e-18	4.2277e-31	8.11351e-44	1.42035e-56	2.38496e-69	3.91989e-82	6.3667e-95	1.02696e-107		-2.31491e-06	-1.71295e-18	-4.2277e-31	-8.11351e-44	-1.42035e-56	-2.38496e-69	-3.91989e-82	-6.3667e-95		2.31491e-06	0	0	0	0	0	0	0
			470.5	2.38239e-06	1.77694e-18	4.39725e-31	8.45009e-44	1.48045e-56	2.48719e-69	4.08946e-82	6.644e-95	1.07193e-107		-2.38239e-06	-1.77694e-18	-4.39725e-31	-8.45009e-44	-1.48045e-56	-2.48719e-69	-4.08946e-82	-6.644e-95		2.38239e-06	0	0	0	0	0	0	0
			471.5	2.45175e-06	1.84329e-18	4.57356e-31	8.80056e-44	1.54308e-56	2.59378e-69	4.26635e-82	6.93335e-95	1.11886e-107		-2.45175e-06	-1.84329e-18	-4.57356e-31	-8.80056e-44	-1.54308e-56	-2.59378e-69	-4.26635e-82	-6.93335e-95		2.45175e-06	0	0	0	0	0	0	0
			472.5	2.52304e-06	1.91208e-18	4.75688e-31	9.16549e-44	1.60835e-56	2.70493e-69	4.45086e-82	7.23527e-95	1.16784e-107		-2.52304e-06	-1.91208e-18	-4.75688e-31	-9.16549e-44	-1.60835e-56	-2.70493e-69	-4.45086e-82	-7.23527e-95		2.52304e-06	0	0	0	0	0	0	0
			473.5	2.59632e-06	1.98341e-18	4.9475e-31	9.54547e-44	1.67637e-56	2.82083e-69	4.64333e-82	7.5503e-95	1.21896e-107		-2.59632e-06	-1.98341e-18	-4.9475e-31	-9.54547e-44	-1.67637e-56	-2.82083e-69	-4.64333e-82	-7.5503e-95		2.59632e-06	0	0	0	0	0	0	0
			474.5	2.67164e-06	2.05736e-18	5.14569e-31	9.94113e-44	1.74725e-56	2.94168e-69	4.8441e-82	7.87902e-95	1.27231e-107		-2.67164e-06	-2.05736e-18	-5.14569e-31	-9.94113e-44	-1.74725e-56	-2.94168e-69	-4.8441e-82	-7.87902e-95		2.67164e-06	0	0	0	0	0	0	0
			475.5	2.74905e-06	2.13404e-18	5.35177e-31	1.03531e-43	1.82112e-56	3.06768e-69	5.05353e-82	8.22201e-95	1.32799e-107		-2.74905e-06	-2.13404e-18	-5.35177e-31	-1.03531e-43	-1.82112e-56	-3.06768e-69	-5.05353e-82	-8.22201e-95		2.74905e-06	0	0	0	0	0	0	0
			476.5	2.82861e-06	2.21353e-18	5.56603e-31	1.0782e-43	1.8981e-56	3.19907e-69	5.27199e-82	8.5799e-95	1.38611e-107		-2.82861e-06	-2.21353e-18	-5.56603e-31	-1.0782e-43	-1.8981e-56	-3.19907e-69	-5.27199e-82	-8.5799e-95		2.82861e-06	0	0	0	0	0	0	0
			477.5	2.91037e-06	2.29595e-18	5.78881e-31	1.12287e-43	1.97831e-56	3.33606e-69	5.49986e-82	8.95333e-95	1.44676e-107		-2.91037e-06	-2.29595e-18	-5.78881e-31	-1.12287e-43	-1.97831e-56	-3.33606e-69	-5.49986e-82	-8.95333e-95		2.91037e-06	0	0	0	0	0	0	0
			478.5	2.99439e-06	2.38139e-18	6.02043e-31	1.16937e-43	2.06191e-56	3.4789e-69	5.73756e-82	9.34298e-95	1.51006e-107		-2.99439e-06	-2.38139e-18	-6.02043e-31	-1.16937e-43	-2.06191e-56	-3.4789e-69	-5.73756e-82	-9.34298e-95		2.99439e-06	0	0	0	0	0	0	0
			479.5	3.08073e-06	2.46998e-18	6.26126e-31	1.21779e-43	2.14902e-56	3.62784e-69	5.98549e-82	9.74954e-95	1.57613e-107		-3.08073e-06	-2.46998e-18	-6.26126e-31	-1.21779e-43	-2.14902e-56	-3.62784e-69	-5.98549e-82	-9.74954e-95		3.08073e-06	0	0	0	0	0	0	0
			480.5	3.16946e-06	2.56181e-18	6.51164e-31	1.2682e-43	2.2398e-56	3.78313e-69	6.24412e-82	1.01737e-94	1.64507e-107		-3.16946e-06	-2.56181e-18	-6.51164e-31	-1.2682e-43	-2.2398e-56	-3.78313e-69	-6.24412e-82	-1.01737e-94		3.16946e-06	0	0	0	0	0	0	0
			481.5	3.26063e-06	2.65702e-18	6.77196e-31	1.32069e-43	2.3344e-56	3.94505e-69	6.51388e-82	1.06164e-94	1.71703e-107		-3.26063e-06	-2.65702e-18	-6.77196e-31	-1.32069e-43	-2.3344e-56	-3.94505e-69	-6.51388e-82	-1.06164e-94		3.26063e-06	0	0	0	0	0	0	0
			482.5	3.35432e-06	2.75572e-18	7.0426e-31	1.37533e-43	2.43297e-56	4.11387e-69	6.79527e-82	1.10782e-94	1.79213e-107		-3.35432e-06	-2.75572e-18	-7.0426e-31	-1.37533e-43	-2.43297e-56	-4.11387e-69	-6.79527e-82	-1.10782e-94		3.35432e-06	0	0	0	0	0	0	0
			483.5	3.45057e-06	2.85803e-18	7.32399e-31	1.43223e-43	2.53569e-56	4.28989e-69	7.08878e-82	1.15601e-94	1.87051e-107		-3.45057e-06	-2.85803e-18	-7.32399e-31	-1.43223e-43	-2.53569e-56	-4.28989e-69	-7.08878e-82	-1.15601e-94		3.45057e-06	0	0	0	0	0	0	0
			484.5	3.54947e-06	2.96409e-18	7.61652e-31	1.49147e-43	2.64273e-56	4.47342e-69	7.39493e-82	1.20629e-94	1.95231e-107		-3.54947e-06	-2.96409e-18	-7.61652e-31	-1.49147e-43	-2.64273e-56	-4.47342e-69	-7.39493e-82	-1.20629e-94		3.54947e-06	0	0	0	0	0	0	0
			485.5	3.65108e-06	3.07404e-18	7.92066e-31	1.55315e-43	2.75427e-56	4.66478e-69	7.71427e-82	1.25874e-94	2.03767e-107		-3.65108e-06	-3.07404e-18	-7.92066e-31	-1.55315e-43	-2.75427e-56	-4.66478e-69	-7.71427e-82	-1.25874e-94		3.65108e-06	0	0	0	0	0	0	0
			486.5	3.75547e-06	3.18801e-18	8.23684e-31	1.61736e-43	2.8705e-56	4.86429e-69	8.04736e-82	1.31348e-94	2.12677e-107		-3.75547e-06	-3.18801e-18	-8.23684e-31	-1.61736e-43	-2.8705e-56	-4.86429e-69	-8.04736e-82	-1.31348e-94		3.75547e-06	0	0	0	0	0	0	0
			487.5	3.86272e-06	3.30616e-18	8.56555e-31	1.68421e-43	2.99161e-56	5.07231e-69	8.39478e-82	1.37059e-94	2.21974e-107		-3.86272e-06	-3.30616e-18	-8.56555e-31	-1.68421e-43	-2.99161e-56	-5.07231e-69	-8.39478e-82	-1.37059e-94		3.86272e-06	0	0	0	0	0	0	0
			488.5	3.97289e-06	3.42862e-18	8.90728e-31	1.75381e-43	3.11782e-56	5.28919e-69	8.75717e-82	1.43018e-94	2.31678e-107		-3.97289e-06	-3.42862e-18	-8.90728e-31	-1.75381e-43	-3.11782e-56	-5.28919e-69	-8.75717e-82	-1.43018e-94		3.97289e-06	0	0	0	0	0	0	0
			489.5	4.08607e-06	3.55555e-18	9.26253e-31	1.82628e-43	3.24932e-56	5.51532e-69	9.13516e-82	1.49235e-94	2.41805e-107		-4.08607e-06	-3.55555e-18	-9.26253e-31	-1.82628e-43	-3.24932e-56	-5.51532e-69	-9.13516e-82	-1.49235e-94		4.08607e-06	0	0	0	0	0	0	0
			490.5	4.20233e-06	3.68713e-18	9.63185e-31	1.90172e-43	3.38635e-56	5.75108e-69	9.52941e-82	1.55721e-94	2.52373e-107		-4.20233e-06	-3.68713e-18	-9.63185e-31	-1.90172e-43	-3.38635e-56	-5.75108e-69	-9.52941e-82	-1.55721e-94		4.20233e-06	0	0	0	0	0	0	0
			491.5	4.32176e-06	3.82351e-18	1.00158e-30	1.98026e-43	3.52913e-56	5.99688e-69	9.94063e-82	1.62489e-94	2.63402e-107		-4.32176e-06	-3.82351e-18	-1.00158e-30	-1.98026e-43	-3.52913e-56	-5.99688e-69	-9.94063e-82	-1.62489e-94		4.32176e-06	0	0	0	0	0	0	0
			492.5	4.44442e-06	3.96487e-18	1.04149e-30	2.06202e-43	3.67791e-56	6.25316e-69	1.03695e-81	1.69551e-94	2.74913e-107		-4.44442e-06	-3.96487e-18	-1.04149e-30	-2.06202e-43	-3.67791e-56	-6.25316e-69	-1.03695e-81	-1.69551e-94		4.44442e-06	0	0	0	0	0	0	0
			493.5	4.57042e-06	4.11138e-18	1.08298e-30	2.14715e-43	3.83293e-56	6.52035e-69	1.08169e-81	1.76918e-94	2.86925e-107		-4.57042e-06	-4.11138e-18	-1.08298e-30	-2.14715e-43	-3.83293e-56	-6.52035e-69	-1.08169e-81	-1.76918e-94		4.57042e-06	0	0	0	0	0	0	0
			494.5	4.69982e-06	4.26323e-18	1.12611e-30	2.23577e-43	3.99446e-56	6.79892e-69	1.12835e-81	1.84605e-94	2.99461e-107		-4.69982e-06	-4.26323e-18	-1.12611e-30	-2.23577e-43	-3.99446e-56	-6.79892e-69	-1.12835e-81	-1.84605e-94		4.69982e-06	0	0	0	0	0	0	0
			495.5	4.83273e-06	4.42062e-18	1.17094e-30	2.32802e-43	4.16277e-56	7.08935e-69	1.17702e-81	1.92625e-94	3.12544e-107		-4.83273e-06	-4.42062e-18	-1.17094e-30	-2.32802e-43	-4.16277e-56	-7.08935e-69	-1.17702e-81	-1.92625e-94		4.83273e-06	0	0	0	0	0	0	0
			496.5	4.96923e-06	4.58375e-18	1.21755e-30	2.42407e-43	4.33814e-56	7.39215e-69	1.22778e-81	2.00993e-94	3.26196e-107		-4.96923e-06	-4.58375e-18	-1.21755e-30	-2.42407e-43	-4.33814e-56	-7.39215e-69	-1.22778e-81	-2.00993e-94		4.96923e-06	0	0	0	0	0	0	0
			497.5	5.10941e-06	4.75281e-18	1.266e-30	2.52405e-43	4.52087e-56	7.70783e-69	1.28073e-81	2.09723e-94	3.40444e-107		-5.10941e-06	-4.75281e-18	-1.266e-30	-2.52405e-43	-4.52087e-56	-7.70783e-69	-1.28073e-81	-2.09723e-94		5.10941e-06	0	0	0	0	0	0	0
			498.5	5.25336e-06	4.92802e-18	1.31635e-30	2.62814e-43	4.71127e-56	8.03696e-69	1.33595e-81	2.18832e-94	3.55313e-107		-5.25336e-06	-4.92802e-18	-1.31635e-30	-2.62814e-43	-4.71127e-56	-8.03696e-69	-1.33595e-81	-2.18832e-94		5.25336e-06	0	0	0	0	0	0	0
			499.5	5.4012e-06	5.10961e-18	1.3687e-30	2.7365e-43	4.90965e-56	8.38008e-69	1.39355e-81	2.28335e-94	3.7083e-107		-5.4012e-06	-5.10961e-18	-1.3687e-30	-2.7365e-43	-4.90965e-56	-8.38008e-69	-1.39355e-81	-2.28335e-94		5.4012e-06	0	0	0	0	0	0	0
			500.5	5.553e-06	5.2978e-18	1.42311e-30	2.84929e-43	5.11635e-56	8.73781e-69	1.45362e-81	2.3825e-94	3.87024e-107		-5.553e-06	-5.2978e-18	-1.42311e-30	-2.84929e-43	-5.11635e-56	-8.73781e-69	-1.45362e-81	-2.3825e-94		5.553e-06	0	0	0	0	0	0	0
			501.5	5.70887e-06	5.49282e-18	1.47967e-30	2.96672e-43	5.33171e-56	9.11076e-69	1.51628e-81	2.48594e-94	4.03922e-107		-5.70887e-06	-5.49282e-18	-1.47967e-30	-2.96672e-43	-5.33171e-56	-9.11076e-69	-1.51628e-81	-2.48594e-94		5.70887e-06	0	0	0	0	0	0	0
			502.5	5.86893e-06	5.69493e-18	1.53846e-30	3.08896e-43	5.55611e-56	9.49957e-69	1.58162e-81	2.59387e-94	4.21557e-107		-5.86893e-06	-5.69493e-18	-1.53846e-30	-3.08896e-43	-5.55611e-56	-9.49957e-69	-1.58162e-81	-2.59387e-94		5.86893e-06	0	0	0	0	0	0	0
			503.5	6.03326e-06	5.90438e-18	1.59957e-30	3.2162e-43	5.78991e-56	9.90492e-69	1.64978e-81	2.70646e-94	4.39961e-107		-6.03326e-06	-5.90438e-18	-1.59957e-30	-3.2162e-43	-5.78991e-56	-9.90492e-69	-1.64978e-81	-2.70646e-94		6.03326e-06	0	0	0	0	0	0	0
			504.5	6.20199e-06	6.12142e-18	1.66309e-30	3.34866e-43	6.0335e-56	1.03275e-68	1.72086e-81	2.82394e-94	4.59166e-107		-6.20199e-06	-6.12142e-18	-1.66309e-30	-3.34866e-43	-6.0335e-56	-1.03275e-68	-1.72086e-81	-2.82394e-94		6.20199e-06	0	0	0	0	0	0	0
			505.5	6.37522e-06	6.34634e-18	1.7291e-30	3.48655e-43	6.2873e-56	1.07681e-68	1.795e-81	2.9465e-94	4.79207e-107		-6.37522e-06	-6.34634e-18	-1.7291e-30	-3.48655e-43	-6.2873e-56	-1.07681e-68	-1.795e-81	-2.9465e-94		6.37522e-06	0	0	0	0	0	0	0
			506.5	6.55307e-06	6.57941e-18	1.79772e-30	3.63008e-43	6.55174e-56	1.12273e-68	1.87233e-81	3.07436e-94	5.00122e-107		-6.55307e-06	-6.57941e-18	-1.79772e-30	-3.63008e-43	-6.55174e-56	-1.12273e-68	-1.87233e-81	-3.07436e-94		6.55307e-06	0	0	0	0	0	0	0
			507.5	6.73566e-06	6.82092e-18	1.86904e-30	3.77949e-43	6.82725e-56	1.17062e-68	1.95297e-81	3.20776e-94	5.21947e-107		-6.73566e-06	-6.82092e-18	-1.86904e-30	-3.77949e-43	-6.82725e-56	-1.17062e-68	-1.95297e-81	-3.20776e-94		6.73566e-06	0	0	0	0	0	0	0
			508.5	6.92309e-06	7.07118e-18	1.94317e-30	3.93502e-43	7.11429e-56	1.22053e-68	2.03708e-81	3.34694e-94	5.44723e-107		-6.92309e-06	-7.07118e-18	-1.94317e-30	-3.93502e-43	-7.11429e-56	-1.22053e-68	-2.03708e-81	-3.34694e-94		6.92309e-06	0	0	0	0	0	0	0
			509.5	7.1155e-06	7.3305e-18	2.02022e-30	4.09691e-43	7.41336e-56	1.27257e-68	2.1248e-81	3.49214e-94	5.6849e-107		-7.1155e-06	-7.3305e-18	-2.02022e-30	-4.09691e-43	-7.41336e-56	-1.27257e-68	-2.1248e-81	-3.49214e-94		7.1155e-06	0	0	0	0	0	0	0
			510.5	7.31302e-06	7.5992e-18	2.1003e-30	4.26542e-43	7.72494e-56	1.32682e-68	2.21629e-81	3.64362e-94	5.93292e-107		-7.31302e-06	-7.5992e-18	-2.1003e-30	-4.26542e-43	-7.72494e-56	-1.32682e-68	-2.21629e-81	-3.64362e-94		7.31302e-06	0	0	0	0	0	0	0
			511.5	7.51576e-06	7.87762e-18	2.18352e-30	4.44083e-43	8.04957e-56	1.38337e-68	2.31171e-81	3.80166e-94	6.19174e-107		-7.51576e-06	-7.87762e-18	-2.18352e-30	-4.44083e-43	-8.04957e-56	-1.38337e-68	-2.31171e-81	-3.80166e-94		7.51576e-06	0	0	0	0	0	0	0
			512.5	7.72386e-06	8.1661e-18	2.27002e-30	4.62342e-43	8.38778e-56	1.44233e-68	2.41122e-81	3.96654e-94	6.46183e-107		-7.72386e-06	-8.1661e-18	-2.27002e-30	-4.62342e-43	-8.38778e-56	-1.44233e-68	-2.41122e-81	-3.96654e-94		7.72386e-06	0	0	0	0	0	0	0
			513.5	7.93745e-06	8.46499e-18	2.35992e-30	4.81347e-43	8.74014e-56	1.50379e-68	2.515e-81	4.13855e-94	6.74367e-107		-7.93745e-06	-8.46499e-18	-2.35992e-30	-4.81347e-43	-8.74014e-56	-1.50379e-68	-2.515e-81	-4.13855e-94		7.93745e-06	0	0	0	0	0	0	0
			514.5	8.15667e-06	8.77469e-18	2.45335e-30	5.01129e-43	9.10725e-56	1.56786e-68	2.62324e-81	4.318e-94	7.03778e-107		-8.15667e-06	-8.77469e-18	-2.45335e-30	-5.01129e-43	-9.10725e-56	-1.56786e-68	-2.62324e-81	-4.318e-94		8.15667e-06	0	0	0	0	0	0	0
			515.5	8.38167e-06	9.09555e-18	2.55045e-30	5.21719e-43	9.4897e-56	1.63465e-68	2.73612e-81	4.50521e-94	7.34469e-107		-8.38167e-06	-9.09555e-18	-2.55045e-30	-5.21719e-43	-9.4897e-56	-1.63465e-68	-2.73612e-81	-4.50521e-94		8.38167e-06	0	0	0	0	0	0	0
			516.5	8.61258e-06	9.428e-18	2.65137e-30	5.43151e-43	9.88816e-56	1.70427e-68	2.85385e-81	4.70052e-94	7.66495e-107		-8.61258e-06	-9.428e-18	-2.65137e-30	-5.43151e-43	-9.88816e-56	-1.70427e-68	-2.85385e-81	-4.70052e-94		8.61258e-06	0	0	0	0	0	0	0
			517.5	8.84955e-06	9.77242e-18	2.75625e-30	5.65459e-43	1.03033e-55	1.77685e-68	2.97663e-81	4.90427e-94	7.99915e-107		-8.84955e-06	-9.77242e-18	-2.75625e-30	-5.65459e-43	-1.03033e-55	-1.77685e-68	-2.97663e-81	-4.90427e-94		8.84955e-06	0	0	0	0	0	0	0
			518.5	9.09274e-06	1.01293e-17	2.86524e-30	5.88678e-43	1.07357e-55	1.85252e-68	3.10468e-81	5.11684e-94	8.34788e-107		-9.09274e-06	-1.01293e-17	-2.86524e-30	-5.88678e-43	-1.07357e-55	-1.85252e-68	-3.10468e-81	-5.11684e-94		9.09274e-06	0	0	0	0	0	0	0
			519.5	9.34229e-06	1.0499e-17	2.97851e-30	6.12845e-43	1.11863e-55	1.93139e-68	3.23821e-81	5.3386e-94	8.71179e-107		-9.34229e-06	-1.0499e-17	-2.97851e-30	-6.12845e-43	-1.11863e-55	-1.93139e-68	-3.23821e-81	-5.3386e-94		9.34229e-06	0	0	0	0	0	0	0
			520.5	9.59837e-06	1.0882e-17	3.09622e-30	6.37999e-43	1.16557e-55	2.01361e-68	3.37748e-81	5.56994e-94	9.09153e-107		-9.59837e-06	-1.0882e-17	-3.09622e-30	-6.37999e-43	-1.16557e-55	-2.01361e-68	-3.37748e-81	-5.56994e-94		9.59837e-06	0	0	0	0	0	0	0
			521.5	9.86113e-06	1.12787e-17	3.21855e-30	6.64179e-43	1.21446e-55	2.09932e-68	3.52272e-81	5.81128e-94	9.48779e-107		-9.86113e-06	-1.12787e-17	-3.21855e-30	-6.64179e-43	-1.21446e-55	-2.09932e-68	-3.52272e-81	-5.81128e-94		9.86113e-06	0	0	0	0	0	0	0
			522.5	1.01307e-05	1.16898e-17	3.34567e-30	6.91429e-43	1.26541e-55	2.18866e-68	3.67418e-81	6.06306e-94	9.90127e-107		-1.01307e-05	-1.16898e-17	-3.34567e-30	-6.91429e-43	-1.26541e-55	-2.18866e-68	-3.67418e-81	-6.06306e-94		1.01307e-05	0	0	0	0	0	0	0
			523.5	1.04074e-05	1.21156e-17	3.47778e-30	7.1979e-43	1.31848e-55	2.2818e-68	3.83214e-81	6.32572e-94	1.03327e-106		-1.04074e-05	-1.21156e-17	-3.47778e-30	-7.1979e-43	-1.31848e-55	-2.2818e-68	-3.83214e-81	-6.32572e-94		1.04074e-05	0	0	0	0	0	0	0
			524.5	1.06912e-05	1.25567e-17	3.61506e-30	7.49308e-43	1.37376e-55	2.37888e-68	3.99687e-81	6.59973e-94	1.0783e-106		-1.06912e-05	-1.25567e-17	-3.61506e-30	-7.49308e-43	-1.37376e-55	-2.37888e-68	-3.99687e-81	-6.59973e-94		1.06912e-05	0	0	0	0	0	0	0
			525.5	1.09824e-05	1.30137e-17	3.75772e-30	7.80029e-43	1.43136e-55	2.48008e-68	4.16866e-81	6.88558e-94	1.12528e-106		-1.09824e-05	-1.30137e-17	-3.75772e-30	-7.80029e-43	-1.43136e-55	-2.48008e-68	-4.16866e-81	-6.88558e-94		1.09824e-05	0	0	0	0	0	0	0
			526.5	1.12812e-05	1.34871e-17	3.90596e-30	8.12004e-43	1.49135e-55	2.58557e-68	4.34782e-81	7.18377e-94	1.1743e-106		-1.12812e-05	-1.34871e-17	-3.90596e-30	-8.12004e-43	-1.49135e-55	-2.58557e-68	-4.34782e-81	-7.18377e-94		1.12812e-05	0	0	0	0	0	0	0
			527.5	1.15876e-05	1.39774e-17	4.06001e-30	8.45282e-43	1.55386e-55	2.69553e-68	4.53465e-81	7.49486e-94	1.22546e-106		-1.15876e-05	-1.39774e-17	-4.06001e-30	-8.45282e-43	-1.55386e-55	-2.69553e-68	-4.53465e-81	-7.49486e-94		1.15876e-05	0	0	0	0	0	0	0
			528.5	1.1902e-05	1.44854e-17	4.22008e-30	8.79917e-43	1.61897e-55	2.81016e-68	4.72949e-81	7.81938e-94	1.27883e-106		-1.1902e-05	-1.44854e-17	-4.22008e-30	-8.79917e-43	-1.61897e-55	-2.81016e-68	-4.72949e-81	-7.81938e-94		1.1902e-05	0	0	0	0	0	0	0
			529.5	1.22246e-05	1.50115e-17	4.38642e-30	9.15963e-43	1.6868e-55	2.92964e-68	4.93267e-81	8.15791e-94	1.33453e-106		-1.22246e-05	-1.50115e-17	-4.38642e-30	-9.15963e-43	-1.6868e-55	-2.92964e-68	-4.93267e-81	-8.15791e-94		1.22246e-05	0	0	0	0	0	0	0
			530.5	1.25554e-05	1.55565e-17	4.55926e-30	9.53478e-43	1.75746e-55	3.05418e-68	5.14456e-81	8.51107e-94	1.39265e-106		-1.25554e-05	-1.55565e-17	-4.55926e-30	-9.53478e-43	-1.75746e-55	-3.05418e-68	-5.14456e-81	-8.51107e-94		1.25554e-05	0	0	0	0	0	0	0
			531.5	1.28948e-05	1.6121e-17	4.73885e-30	9.9252e-43	1.83106e-55	3.184e-68	5.36553e-81	8.87948e-94	1.45329e-106		-1.28948e-05	-1.6121e-17	-4.73885e-30	-9.9252e-43	-1.83106e-55	-3.184e-68	-5.36553e-81	-8.87948e-94		1.28948e-05	0	0	0	0	0	0	0
			532.5	1.32428e-05	1.67057e-17	4.92547e-30	1.03315e-42	1.90774e-55	3.31932e-68	5.59596e-81	9.26379e-94	1.51657e-106		-1.32428e-05	-1.67057e-17	-4.92547e-30	-1.03315e-42	-1.90774e-55	-3.31932e-68	-5.59596e-81	-9.26379e-94		1.32428e-05	0	0	0	0	0	0	0
			533.5	1.35998e-05	1.73113e-17	5.11938e-30	1.07544e-42	1.98761e-55	3.46037e-68	5.83626e-81	9.6647e-94	1.5826e-106		-1.35998e-05	-1.73113e-17	-5.11938e-30	-1.07544e-42	-1.98761e-55	-3.46037e-68	-5.83626e-81	-9.6647e-94		1.35998e-05	0	0	0	0	0	0	0
			534.5	1.3966e-05	1.79386e-17	5.32086e-30	1.11945e-42	2.07082e-55	3.6074e-68	6.08685e-81	1.00829e-93	1.6515e-106		-1.3966e-05	-1.79386e-17	-5.32086e-30	-1.11945e-42	-2.07082e-55	-3.6074e-68	-6.08685e-81	-1.00829e-93		1.3966e-05	0	0	0	0	0	0	0
			535.5	1.43416e-05	1.85883e-17	5.53021e-30	1.16525e-42	2.15749e-55	3.76065e-68	6.34816e-81	1.05192e-93	1.72339e-106		-1.43416e-05	-1.85883e-17	-5.53021e-30	-1.16525e-42	-2.15749e-55	-3.76065e-68	-6.34816e-81	-1.05192e-93		1.43416e-05	0	0	0	0	0	0	0
			536.5	1.47267e-05	1.92611e-17	5.74773e-30	1.21291e-42	2.24777e-55	3.92039e-68	6.62067e-81	1.09743e-93	1.7984e-106		-1.47267e-05	-1.92611e-17	-5.74773e-30	-1.21291e-42	-2.24777e-55	-3.92039e-68	-6.62067e-81	-1.09743e-93		1.47267e-05	0	0	0	0	0	0	0
			537.5	1.51217e-05	1.99581e-17	5.97374e-30	1.26251e-42	2.34182e-55	4.08689e-68	6.90483e-81	1.1449e-93	1.87667e-106		-1.51217e-05	-1.99581e-17	-5.97374e-30	-1.26251e-42	-2.34182e-55	-4.08689e-68	-6.90483e-81	-1.1449e-93		1.51217e-05	0	0	0	0	0	0	0
			538.5	1.55267e-05	2.06798e-17	6.20857e-30	1.31413e-42	2.43978e-55	4.26044e-68	7.20116e-81	1.19443e-93	1.95834e-106		-1.55267e-05	-2.06798e-17	-6.20857e-30	-1.31413e-42	-2.43978e-55	-4.26044e-68	-7.20116e-81	-1.19443e-93		1.55267e-05	0	0	0	0	0	0	0
			539.5	1.59421e-05	2.14273e-17	6.45255e-30	1.36785e-42	2.54183e-55	4.44133e-68	7.51017e-81	1.24608e-93	2.04356e-106		-1.59421e-05	-2.14273e-17	-6.45255e-30	-1.36785e-42	-2.54183e-55	-4.44133e-68	-7.51017e-81	-1.24608e-93		1.59421e-05	0	0	0	0	0	0	0
			540.5	1.6368e-05	2.22015e-17	6.70605e-30	1.42375e-42	2.64813e-55	4.62988e-68	7.8324e-81	1.29997e-93	2.13248e-106		-1.6368e-05	-2.22015e-17	-6.70605e-30	-1.42375e-42	-2.64813e-55	-4.62988e-68	-7.8324e-81	-1.29997e-93		1.6368e-05	0	0	0	0	0	0	0
			541.5	1.68047e-05	2.30032e-17	6.96943e-30	1.48193e-42	2.75885e-55	4.8264e-68	8.16842e-81	1.35619e-93	2.22525e-106		-1.68047e-05	-2.30032e-17	-6.96943e-30	-1.48193e-42	-2.75885e-55	-4.8264e-68	-8.16842e-81	-1.35619e-93		1.68047e-05	0	0	0	0	0	0	0
			542.5	1.72525e-05	2.38335e-17	7.24307e-30	1.54246e-42	2.87418e-55	5.03124e-68	8.51881e-81	1.41482e-93	2.32206e-106		-1.72525e-05	-2.38335e-17	-7.24307e-30	-1.54246e-42	-2.87418e-55	-5.03124e-68	-8.51881e-81	-1.41482e-93		1.72525e-05	0	0	0	0	0	0	0
			543.5	1.77116e-05	2.46934e-17	7.52737e-30	1.60546e-42	2.99432e-55	5.24474e-68	8.88419e-81	1.47599e-93	2.42306e-106		-1.77116e-05	-2.46934e-17	-7.52737e-30	-1.60546e-42	-2.99432e-55	-5.24474e-68	-8.88419e-81	-1.47599e-93		1.77116e-05	0	0	0	0	0	0	0
			544.5	1.81824e-05	2.55838e-17	7.82274e-30	1.67102e-42	3.11945e-55	5.46727e-68	9.2652e-81	1.5398e-93	2.52845e-106		-1.81824e-05	-2.55838e-17	-7.82274e-30	-1.67102e-42	-3.11945e-55	-5.46727e-68	-9.2652e-81	-1.5398e-93		1.81824e-05	0	0	0	0	0	0	0
			545.5	1.8665e-05	2.65059e-17	8.12961e-30	1.73924e-42	3.24979e-55	5.69921e-68	9.6625e-81	1.60635e-93	2.63842e-106		-1.8665e-05	-2.65059e-17	-8.12961e-30	-1.73924e-42	-3.24979e-55	-5.69921e-68	-9.6625e-81	-1.60635e-93		1.8665e-05	0	0	0	0	0	0	0
			546.5	1.91597e-05	2.74608e-17	8.44842e-30	1.81022e-42	3.38556e-55	5.94096e-68	1.00768e-80	1.67578e-93	2.75316e-106		-1.91597e-05	-2.74608e-17	-8.44842e-30	-1.81022e-42	-3.38556e-55	-5.94096e-68	-1.00768e-80	-1.67578e-93		1.91597e-05	0	0	0	0	0	0	0
			547.5	1.9667e-05	2.84495e-17	8.77963e-30	1.88409e-42	3.52697e-55	6.19293e-68	1.05088e-80	1.7482e-93	2.87287e-106		-1.9667e-05	-2.84495e-17	-8.77963e-30	-1.88409e-42	-3.52697e-55	-6.19293e-68	-1.05088e-80	-1.7482e-93		1.9667e-05	0	0	0	0	0	0	0
			548.5	2.01869e-05	2.94734e-17	9.12373e-30	1.96096e-42	3.67427e-55	6.45555e-68	1.09593e-80	1.82374e-93	2.99778e-106		-2.01869e-05	-2.94734e-17	-9.12373e-30	-1.96096e-42	-3.67427e-55	-6.45555e-68	-1.09593e-80	-1.82374e-93		2.01869e-05	0	0	0	0	0	0	0
			549.5	2.07199e-05	3.05336e-17	9.48121e-30	2.04095e-42	3.82769e-55	6.72926e-68	1.1429e-80	1.90253e-93	3.12811e-106		-2.07199e-05	-3.05336e-17	-9.48121e-30	-2.04095e-42	-3.82769e-55	-6.72926e-68	-1.1429e-80	-1.90253e-93		2.07199e-05	0	0	0	0	0	0	0
			550.5	2.12663e-05	3.16315e-17	9.85258e-30	2.12418e-42	3.98749e-55	7.01454e-68	1.19188e-80	1.98473e-93	3.2641e-106		-2.12663e-05	-3.16315e-17	-9.85258e-30	-2.12418e-42	-3.98749e-55	-7.01454e-68	-1.19188e-80	-1.98473e-93		2.12663e-05	0	0	0	0	0	0	0
			551.5	2.18264e-05	3.27682e-17	1.02384e-29	2.21078e-42	4.15393e-55	7.31188e-68	1.24295e-80	2.07046e-93	3.40598e-106		-2.18264e-05	-3.27682e-17	-1.02384e-29	-2.21078e-42	-4.15393e-55	-7.31188e-68	-1.24295e-80	-2.07046e-93		2.18264e-05	0	0	0	0	0	0	0
			552.5	2.24004e-05	3.39452e-17	1.06392e-29	2.3009e-42	4.32729e-55	7.62177e-68	1.29621e-80	2.15989e-93	3.55401e-106		-2.24004e-05	-3.39452e-17	-1.06392e-29	-2.3009e-42	-4.32729e-55	-7.62177e-68	-1.29621e-80	-2.15989e-93		2.24004e-05	0	0	0	0	0	0	0
			553.5	2.29887e-05	3.51639e-17	1.10555e-29	2.39467e-42	4.50786e-55	7.94476e-68	1.35174e-80	2.25318e-93	3.70847e-106		-2.29887e-05	-3.51639e-17	-1.10555e-29	-2.39467e-42	-4.50786e-55	-7.94476e-68	-1.35174e-80	-2.25318e-93		2.29887e-05	0	0	0	0	0	0	0
			554.5	2.35917e-05	3.64257e-17	1.14881e-29	2.49225e-42	4.69593e-55	8.28138e-68	1.40964e-80	2.35048e-93	3.86962e-106		-2.35917e-05	-3.64257e-17	-1.14881e-29	-2.49225e-42	-4.69593e-55	-8.28138e-68	-1.40964e-80	-2.35048e-93		2.35917e-05	0	0	0	0	0	0	0
			555.5	2.42098e-05	3.77322e-17	1.19374e-29	2.59377e-42	4.89181e-55	8.63222e-68	1.47001e-80	2.45197e-93	4.03777e-106		-2.42098e-05	-3.77322e-17	-1.19374e-29	-2.59377e-42	-4.89181e-55	-8.63222e-68	-1.47001e-80	-2.45197e-93		2.42098e-05	0	0	0	0	0	0	0
			556.5	2.48431e-05	3.90849e-17	1.24041e-29	2.69941e-42	5.09583e-55	8.99787e-68	1.53297e-80	2.55784e-93	4.2132e-106		-2.48431e-05	-3.90849e-17	-1.24041e-29	-2.69941e-42	-5.09583e-55	-8.99787e-68	-1.53297e-80	-2.55784e-93		2.48431e-05	0	0	0	0	0	0	0
			557.5	2.54922e-05	4.04854e-17	1.28889e-29	2.80933e-42	5.30832e-55	9.37896e-68	1.59861e-80	2.66826e-93	4.39624e-106		-2.54922e-05	-4.04854e-17	-1.28889e-29	-2.80933e-42	-5.30832e-55	-9.37896e-68	-1.59861e-80	-2.66826e-93		2.54922e-05	0	0	0	0	0	0	0
			558.5	2.61573e-05	4.19353e-17	1.33926e-29	2.92369e-42	5.52964e-55	9.77614e-68	1.66706e-80	2.78344e-93	4.58721e-106		-2.61573e-05	-4.19353e-17	-1.33926e-29	-2.92369e-42	-5.52964e-55	-9.77614e-68	-1.66706e-80	-2.78344e-93		2.61573e-05	0	0	0	0	0	0	0
			559.5	2.68389e-05	4.34365e-17	1.39158e-29	3.04269e-42	5.76014e-55	1.01901e-67	1.73842e-80	2.90358e-93	4.78646e-106		-2.68389e-05	-4.34365e-17	-1.39158e-29	-3.04269e-42	-5.76014e-55	-1.01901e-67	-1.73842e-80	-2.90358e-93		2.68389e-05	0	0	0	0	0	0	0
			560.5	2.75373e-05	4.49906e-17	1.44592e-29	3.16651e-42	6.00021e-55	1.06215e-67	1.81284e-80	3.02889e-93	4.99435e-106		-2.75373e-05	-4.49906e-17	-1.44592e-29	-3.16651e-42	-6.00021e-55	-1.06215e-67	-1.81284e-80	-3.02889e-93		2.75373e-05	0	0	0	0	0	0	0
			561.5	2.82529e-05	4.65996e-17	1.50237e-29	3.29533e-42	6.25025e-55	1.10711e-67	1.89043e-80	3.1596e-93	5.21124e-106		-2.82529e-05	-4.65996e-17	-1.50237e-29	-3.29533e-42	-6.25025e-55	-1.10711e-67	-1.89043e-80	-3.1596e-93		2.82529e-05	0	0	0	0	0	0	0
			562.5	2.89862e-05	4.82652e-17	1.561e-29	3.42937e-42	6.51066e-55	1.15396e-67	1.97133e-80	3.29594e-93	5.43754e-106		-2.89862e-05	-4.82652e-17	-1.561e-29	-3.42937e-42	-6.51066e-55	-1.15396e-67	-1.97133e-80	-3.29594e-93		2.89862e-05	0	0	0	0	0	0	0
			563.5	2.97374e-05	4.99896e-17	1.62191e-29	3.56883e-42	6.78187e-55	1.2028e-67	2.05568e-80	3.43814e-93	5.67364e-106		-2.97374e-05	-4.99896e-17	-1.62191e-29	-3.56883e-42	-6.78187e-55	-1.2028e-67	-2.05568e-80	-3.43814e-93		2.97374e-05	0	0	0	0	0	0	0
			564.5	3.05072e-05	5.17747e-17	1.68517e-29	3.71393e-42	7.06433e-55	1.25369e-67	2.14363e-80	3.58646e-93	5.91997e-106		-3.05072e-05	-5.17747e-17	-1.68517e-29	-3.71393e-42	-7.06433e-55	-1.25369e-67	-2.14363e-80	-3.58646e-93		3.05072e-05	0	0	0	0	0	0	0
			565.5	3.12957e-05	5.36226e-17	1.75088e-29	3.8649e-42	7.35851e-55	1.30673e-67	2.23534e-80	3.74116e-93	6.17697e-106		-3.12957e-05	-5.36226e-17	-1.75088e-29	-3.8649e-42	-7.35851e-55	-1.30673e-67	-2.23534e-80	-3.74116e-93		3.12957e-05	0	0	0	0	0	0	0
			566.5	3.21036e-05	5.55356e-17	1.81914e-29	4.02196e-42	7.66489e-55	1.362e-67	2.33096e-80	3.90253e-93	6.4451e-106		-3.21036e-05	-5.55356e-17	-1.81914e-29	-4.02196e-42	-7.66489e-55	-1.362e-67	-2.33096e-80	-3.90253e-93		3.21036e-05	0	0	0	0	0	0	0
			567.5	3.29312e-05	5.75158e-17	1.89003e-29	4.18538e-42	7.98397e-55	1.41961e-67	2.43065e-80	4.07083e-93	6.72485e-106		-3.29312e-05	-5.75158e-17	-1.89003e-29	-4.18538e-42	-7.98397e-55	-1.41961e-67	-2.43065e-80	-4.07083e-93		3.29312e-05	0	0	0	0	0	0	0
			568.5	3.37791e-05	5.95656e-17	1.96366e-29	4.3554e-42	8.31628e-55	1.47964e-67	2.5346e-80	4.24638e-93	7.01672e-106		-3.37791e-05	-5.95656e-17	-1.96366e-29	-4.3554e-42	-8.31628e-55	-1.47964e-67	-2.5346e-80	-4.24638e-93		3.37791e-05	0	0	0	0	0	0	0
			569.5	3.46475e-05	6.16875e-17	2.04014e-29	4.53229e-42	8.66235e-55	1.54221e-67	2.64298e-80	4.42947e-93	7.32122e-106		-3.46475e-05	-6.16875e-17	-2.04014e-29	-4.53229e-42	-8.66235e-55	-1.54221e-67	-2.64298e-80	-4.42947e-93		3.46475e-05	0	0	0	0	0	0	0
			570.5	3.55371e-05	6.38838e-17	2.11958e-29	4.71632e-42	9.02277e-55	1.60741e-67	2.75598e-80	4.62044e-93	7.63891e-106		-3.55371e-05	-6.38838e-17	-2.11958e-29	-4.71632e-42	-9.02277e-55	-1.60741e-67	-2.75598e-80	-4.62044e-93		3.55371e-05	0	0	0	0	0	0	0
			571.5	3.64483e-05	6.61572e-17	2.20208e-29	4.90778e-42	9.39813e-55	1.67535e-67	2.8738e-80	4.81963e-93	7.97035e-106		-3.64483e-05	-6.61572e-17	-2.20208e-29	-4.90778e-42	-9.39813e-55	-1.67535e-67	-2.8738e-80	-4.81963e-93		3.64483e-05	0	0	0	0	0	0	0
			572.5	3.73816e-05	6.85104e-17	2.28776e-29	5.10698e-42	9.78903e-55	1.74616e-67	2.99664e-80	5.02738e-93	8.31615e-106		-3.73816e-05	-6.85104e-17	-2.28776e-29	-5.10698e-42	-9.78903e-55	-1.74616e-67	-2.99664e-80	-5.02738e-93		3.73816e-05	0	0	0	0	0	0	0
			573.5	3.83375e-05	7.0946e-17	2.37676e-29	5.31421e-42	1.01961e-54	1.81995e-67	3.12471e-80	5.24406e-93	8.67691e-106		-3.83375e-05	-7.0946e-17	-2.37676e-29	-5.31421e-42	-1.01961e-54	-1.81995e-67	-3.12471e-80	-5.24406e-93		3.83375e-05	0	0	0	0	0	0	0
			574.5	3.93166e-05	7.34671e-17	2.46919e-29	5.5298e-42	1.06201e-54	1.89685e-67	3.25825e-80	5.47006e-93	9.0533e-106		-3.93166e-05	-7.34671e-17	-2.46919e-29	-5.5298e-42	-1.06201e-54	-1.89685e-67	-3.25825e-80	-5.47006e-93		3.93166e-05	0	0	0	0	0	0	0
			575.5	4.03192e-05	7.60764e-17	2.56518e-29	5.75409e-42	1.10616e-54	1.97699e-67	3.39747e-80	5.70578e-93	9.44597e-106		-4.03192e-05	-7.60764e-17	-2.56518e-29	-5.75409e-42	-1.10616e-54	-1.97699e-67	-3.39747e-80	-5.70578e-93		4.03192e-05	0	0	0	0	0	0	0
			576.5	4.13461e-05	7.8777e-17	2.66487e-29	5.98743e-42	1.15213e-54	2.0605e-67	3.54263e-80	5.95162e-93	9.85564e-106		-4.13461e-05	-7.8777e-17	-2.66487e-29	-5.98743e-42	-1.15213e-54	-2.0605e-67	-3.54263e-80	-5.95162e-93		4.13461e-05	0	0	0	0	0	0	0
			577.5	4.23976e-05	8.15722e-17	2.76841e-29	6.23018e-42	1.20002e-54	2.14753e-67	3.69397e-80	6.20804e-93	1.0283e-105		-4.23976e-05	-8.15722e-17	-2.76841e-29	-6.23018e-42	-1.20002e-54	-2.14753e-67	-3.69397e-80	-6.20804e-93		4.23976e-05	0	0	0	0	0	0	0
			578.5	4.34744e-05	8.44651e-17	2.87594e-29	6.48272e-42	1.24988e-54	2.23821e-67	3.85175e-80	6.47547e-93	1.07289e-105		-4.34744e-05	-8.44651e-17	-2.87594e-29	-6.48272e-42	-1.24988e-54	-2.23821e-67	-3.85175e-80	-6.47547e-93		4.34744e-05	0	0	0	0	0	0	0
			579.5	4.45771e-05	8.74591e-17	2.98762e-29	6.74543e-42	1.3018e-54	2.33272e-67	4.01626e-80	6.7544e-93	1.11941e-105		-4.45771e-05	-8.74591e-17	-2.98762e-29	-6.74543e-42	-1.3018e-54	-2.33272e-67	-4.01626e-80	-6.7544e-93		4.45771e-05	0	0	0	0	0	0	0
			580.5	4.57062e-05	9.05577e-17	3.10359e-29	7.01874e-42	1.35588e-54	2.4312e-67	4.18778e-80	7.04531e-93	1.16794e-105		-4.57062e-05	-9.05577e-17	-3.10359e-29	-7.01874e-42	-1.35588e-54	-2.4312e-67	-4.18778e-80	-7.04531e-93		4.57062e-05	0	0	0	0	0	0	0
			581.5	4.68623e-05	9.37645e-17	3.22403e-29	7.30305e-42	1.41219e-54	2.53383e-67	4.36659e-80	7.34872e-93	1.21857e-105		-4.68623e-05	-9.37645e-17	-3.22403e-29	-7.30305e-42	-1.41219e-54	-2.53383e-67	-4.36659e-80	-7.34872e-93		4.68623e-05	0	0	0	0	0	0	0
			582.5	4.8046e-05	9.70833e-17	3.3491e-29	7.59882e-42	1.47082e-54	2.64077e-67	4.55302e-80	7.66516e-93	1.27139e-105		-4.8046e-05	-9.70833e-17	-3.3491e-29	-7.59882e-42	-1.47082e-54	-2.64077e-67	-4.55302e-80	-7.66516e-93		4.8046e-05	0	0	0	0	0	0	0
			583.5	4.9258e-05	1.00518e-16	3.47899e-29	7.9065e-42	1.53189e-54	2.75222e-67	4.74739e-80	7.99519e-93	1.3265e-105		-4.9258e-05	-1.00518e-16	-3.47899e-29	-7.9065e-42	-1.53189e-54	-2.75222e-67	-4.74739e-80	-7.99519e-93		4.9258e-05	0	0	0	0	0	0	0
			584.5	5.04988e-05	1.04072e-16	3.61388e-29	8.22656e-42	1.59547e-54	2.86834e-67	4.95003e-80	8.3394e-93	1.38398e-105		-5.04988e-05	-1.04072e-16	-3.61388e-29	-8.22656e-42	-1.59547e-54	-2.86834e-67	-4.95003e-80	-8.3394e-93		5.04988e-05	0	0	0	0	0	0	0
			585.5	5.17692e-05	1.0775e-16	3.75395e-29	8.55952e-42	1.66169e-54	2.98936e-67	5.16129e-80	8.6984e-93	1.44396e-105		-5.17692e-05	-1.0775e-16	-3.75395e-29	-8.55952e-42	-1.66169e-54	-2.98936e-67	-5.16129e-80	-8.6984e-93		5.17692e-05	0	0	0	0	0	0	0
			586.5	5.30697e-05	1.11556e-16	3.89941e-29	8.90587e-42	1.73064e-54	3.11546e-67	5.38155e-80	9.0728e-93	1.50652e-105		-5.30697e-05	-1.11556e-16	-3.89941e-29	-8.90587e-42	-1.73064e-54	-3.11546e-67	-5.38155e-80	-9.0728e-93		5.30697e-05	0	0	0	0	0	0	0
			587.5	5.4401e-05	1.15495e-16	4.05046e-29	9.26616e-42	1.80244e-54	3.24686e-67	5.61118e-80	9.46329e-93	1.5718e-105		-5.4401e-05	-1.15495e-16	-4.05046e-29	-9.26616e-42	-1.80244e-54	-3.24686e-67	-5.61118e-80	-9.46329e-93		5.4401e-05	0	0	0	0	0	0	0
			588.5	5.57638e-05	1.19571e-16	4.20731e-29	9.64094e-42	1.87721e-54	3.38378e-67	5.85057e-80	9.87053e-93	1.63989e-105		-5.57638e-05	-1.19571e-16	-4.20731e-29	-9.64094e-42	-1.87721e-54	-3.38378e-67	-5.85057e-80	-9.87053e-93		5.57638e-05	0	0	0	0	0	0	0
			589.5	5.71589e-05	1.23788e-16	4.37018e-29	1.00308e-41	1.95506e-54	3.52646e-67	6.10015e-80	1.02953e-92	1.71093e-105		-5.71589e-05	-1.23788e-16	-4.37018e-29	-1.00308e-41	-1.95506e-54	-3.52646e-67	-6.10015e-80	-1.02953e-92		5.71589e-05	0	0	0	0	0	0	0
			590.5	5.85868e-05	1.28152e-16	4.53931e-29	1.04363e-41	2.03613e-54	3.67513e-67	6.36035e-80	1.07382e-92	1.78504e-105		-5.85868e-05	-1.28152e-16	-4.53931e-29	-1.04363e-41	-2.03613e-54	-3.67513e-67	-6.36035e-80	-1.07382e-92		5.85868e-05	0	0	0	0	0	0	0
			591.5	6.00485e-05	1.32668e-16	4.71494e-29	1.08582e-41	2.12055e-54	3.83005e-67	6.63162e-80	1.12002e-92	1.86235e-105		-6.00485e-05	-1.32668e-16	-4.71494e-29	-1.08582e-41	-2.12055e-54	-3.83005e-67	-6.63162e-80	-1.12002e-92		6.00485e-05	0	0	0	0	0	0	0
			592.5	6.15445e-05	1.3734e-16	4.8973e-29	1.1297e-41	2.20845e-54	3.99148e-67	6.91442e-80	1.1682e-92	1.943e-105		-6.15445e-05	-1.3734e-16	-4.8973e-29	-1.1297e-41	-2.20845e-54	-3.99148e-67	-6.91442e-80	-1.1682e-92		6.15445e-05	0	0	0	0	0	0	0
			593.5	6.30756e-05	1.42175e-16	5.08666e-29	1.17534e-41	2.29998e-54	4.15968e-67	7.20924e-80	1.21845e-92	2.02714e-105		-6.30756e-05	-1.42175e-16	-5.08666e-29	-1.17534e-41	-2.29998e-54	-4.15968e-67	-7.20924e-80	-1.21845e-92		6.30756e-05	0	0	0	0	0	0	0
			594.5	6.46426e-05	1.47177e-16	5.28328e-29	1.22281e-41	2.39529e-54	4.33496e-67	7.5166e-80	1.27085e-92	2.11491e-105		-6.46426e-05	-1.47177e-16	-5.28328e-29	-1.22281e-41	-2.39529e-54	-4.33496e-67	-7.5166e-80	-1.27085e-92		6.46426e-05	0	0	0	0	0	0	0
			595.5	6.62464e-05	1.52353e-16	5.48744e-29	1.2722e-41	2.49453e-54	4.51759e-67	7.83703e-80	1.3255e-92	2.20648e-105		-6.62464e-05	-1.52353e-16	-5.48744e-29	-1.2722e-41	-2.49453e-54	-4.51759e-67	-7.83703e-80	-1.3255e-92		6.62464e-05	0	0	0	0	0	0	0
			596.5	6.78876e-05	1.57708e-16	5.69942e-29	1.32356e-41	2.59787e-54	4.70789e-67	8.17107e-80	1.3825e-92	2.302e-105		-6.78876e-05	-1.57708e-16	-5.69942e-29	-1.32356e-41	-2.59787e-54	-4.70789e-67	-8.17107e-80	-1.3825e-92		6.78876e-05	0	0	0	0	0	0	0
			597.5	6.95671e-05	1.63249e-16	5.91953e-29	1.37699e-41	2.70547e-54	4.90617e-67	8.51932e-80	1.44194e-92	2.40164e-105		-6.95671e-05	-1.63249e-16	-5.91953e-29	-1.37699e-41	-2.70547e-54	-4.90617e-67	-8.51932e-80	-1.44194e-92		6.95671e-05	0	0	0	0	0	0	0
			598.5	7.12858e-05	1.68981e-16	6.14807e-29	1.43257e-41	2.8175e-54	5.11279e-67	8.88236e-80	1.50393e-92	2.5056e-105		-7.12858e-05	-1.68981e-16	-6.14807e-29	-1.43257e-41	-2.8175e-54	-5.11279e-67	-8.88236e-80	-1.50393e-92		7.12858e-05	0	0	0	0	0	0	0
			599.5	7.30445e-05	1.74912e-16	6.38536e-29	1.49037e-41	2.93415e-54	5.32807e-67	9.26083e-80	1.56857e-92	2.61404e-105		-7.30445e-05	-1.74912e-16	-6.38536e-29	-1.49037e-41	-2.93415e-54	-5.32807e-67	-9.26083e-80	-1.56857e-92		7.30445e-05	0	0	0	0	0	0	0
			600.5	7.4844e-05	1.81048e-16	6.63173e-29	1.55049e-41	3.05562e-54	5.55238e-67	9.65538e-80	1.63599e-92	2.72716e-105		-7.4844e-05	-1.81048e-16	-6.63173e-29	-1.55049e-41	-3.05562e-54	-5.55238e-67	-9.65538e-80	-1.63599e-92		7.4844e-05	0	0	0	0	0	0	0
			601.5	7.66853e-05	1.87396e-16	6.88753e-29	1.61303e-41	3.18209e-54	5.78611e-67	1.00667e-79	1.7063e-92	2.84517e-105		-7.66853e-05	-1.87396e-16	-6.88753e-29	-1.61303e-41	-3.18209e-54	-5.78611e-67	-1.00667e-79	-1.7063e-92		7.66853e-05	0	0	0	0	0	0	0
			602.5	7.85692e-05	1.93963e-16	7.15312e-29	1.67807e-41	3.31377e-54	6.02964e-67	1.04955e-79	1.77963e-92	2.96827e-105		-7.85692e-05	-1.93963e-16	-7.15312e-29	-1.67807e-41	-3.31377e-54	-6.02964e-67	-1.04955e-79	-1.77963e-92		7.85692e-05	0	0	0	0	0	0	0
			603.5	8.04967e-05	2.00757e-16	7.42887e-29	1.74572e-41	3.45088e-54	6.28338e-67	1.09425e-79	1.8561e-92	3.09669e-105		-8.04967e-05	-2.00757e-16	-7.42887e-29	-1.74572e-41	-3.45088e-54	-6.28338e-67	-1.09425e-79	-1.8561e-92		8.04967e-05	0	0	0	0	0	0	0
			604.5	8.24686e-05	2.07785e-16	7.71515e-29	1.81608e-41	3.59363e-54	6.54777e-67	1.14084e-79	1.93584e-92	3.23065e-105		-8.24686e-05	-2.07785e-16	-7.71515e-29	-1.81608e-41	-3.59363e-54	-6.54777e-67	-1.14084e-79	-1.93584e-92		8.24686e-05	0	0	0	0	0	0	0
			605.5	8.44861e-05	2.15056e-16	8.01239e-29	1.88926e-41	3.74227e-54	6.82324e-67	1.18942e-79	2.01901e-92	3.3704e-105		-8.44861e-05	-2.15056e-16	-8.01239e-29	-1.88926e-41	-3.74227e-54	-6.82324e-67	-1.18942e-79	-2.01901e-92		8.44861e-05	0	0	0	0	0	0	0
			606.5	8.65499e-05	2.22577e-16	8.32097e-29	1.96538e-41	3.89703e-54	7.11027e-67	1.24006e-79	2.10573e-92	3.51617e-105		-8.65499e-05	-2.22577e-16	-8.32097e-29	-1.96538e-41	-3.89703e-54	-7.11027e-67	-1.24006e-79	-2.10573e-92		8.65499e-05	0	0	0	0	0	0	0
			607.5	8.86612e-05	2.30358e-16	8.64135e-29	2.04454e-41	4.05816e-54	7.40932e-67	1.29284e-79	2.19617e-92	3.66824e-105		-8.86612e-05	-2.30358e-16	-8.64135e-29	-2.04454e-41	-4.05816e-54	-7.40932e-67	-1.29284e-79	-2.19617e-92		8.86612e-05	0	0	0	0	0	0	0
			608.5	9.08209e-05	2.38406e-16	8.97396e-29	2.12688e-41	4.22592e-54	7.72091e-67	1.34787e-79	2.29049e-92	3.82687e-105		-9.08209e-05	-2.38406e-16	-8.97396e-29	-2.12688e-41	-4.22592e-54	-7.72091e-67	-1.34787e-79	-2.29049e-92		9.08209e-05	0	0	0	0	0	0	0
			609.5	9.303e-05	2.46732e-16	9.31926e-29	2.21251e-41	4.40059e-54	8.04556e-67	1.40524e-79	2.38885e-92	3.99235e-105		-9.303e-05	-2.46732e-16	-9.31926e-29	-2.21251e-41	-4.40059e-54	-8.04556e-67	-1.40524e-79	-2.38885e-92		9.303e-05	0	0	0	0	0	0	0
			610.5	9.52897e-05	2.55344e-16	9.67775e-29	2.30157e-41	4.58245e-54	8.38381e-67	1.46503e-79	2.49142e-92	4.16496e-105		-9.52897e-05	-2.55344e-16	-9.67775e-29	-2.30157e-41	-4.58245e-54	-8.38381e-67	-1.46503e-79	-2.49142e-92		9.52897e-05	0	0	0	0	0	0	0
			611.5	9.7601e-05	2.64252e-16	1.00499e-28	2.39419e-41	4.77179e-54	8.73623e-67	1.52737e-79	2.59839e-92	4.34502e-105		-9.7601e-05	-2.64252e-16	-1.00499e-28	-2.39419e-41	-4.77179e-54	-8.73623e-67	-1.52737e-79	-2.59839e-92		9.7601e-05	0	0	0	0	0	0	0
			612.5	9.99649e-05	2.73467e-16	1.04363e-28	2.49053e-41	4.96893e-54	9.10342e-67	1.59235e-79	2.70993e-92	4.53285e-105		-9.99649e-05	-2.73467e-16	-1.04363e-28	-2.49053e-41	-4.96893e-54	-9.10342e-67	-1.59235e-79	-2.70993e-92		9.99649e-05	0	0	0	0	0	0	0
			613.5	0.000102383	2.82997e-16	1.08374e-28	2.59071e-41	5.17417e-54	9.48598e-67	1.66008e-79	2.82625e-92	4.72878e-105		-0.000102383	-2.82997e-16	-1.08374e-28	-2.59071e-41	-5.17417e-54	-9.48598e-67	-1.66008e-79	-2.82625e-92		0.000102383	0	0	0	0	0	0	0
			614.5	0.000104855	2.92855e-16	1.12537e-28	2.6949e-41	5.38785e-54	9.88457e-67	1.73069e-79	2.94756e-92	4.93316e-105		-0.000104855	-2.92855e-16	-1.12537e-28	-2.6949e-41	-5.38785e-54	-9.88457e-67	-1.73069e-79	-2.94756e-92		0.000104855	0	0	0	0	0	0	0
			615.5	0.000107384	3.03052e-16	1.1686e-28	2.80326e-41	5.61032e-54	1.02998e-66	1.8043e-79	3.07405e-92	5.14636e-105		-0.000107384	-3.03052e-16	-1.1686e-28	-2.80326e-41	-5.61032e-54	-1.02998e-66	-1.8043e-79	-3.07405e-92		0.000107384	0	0	0	0	0	0	0
			616.5	0.00010997	3.13598e-16	1.21347e-28	2.91595e-41	5.84193e-54	1.07325e-66	1.88102e-79	3.20596e-92	5.36874e-105		-0.00010997	-3.13598e-16	-1.21347e-28	-2.91595e-41	-5.84193e-54	-1.07325e-66	-1.88102e-79	-3.20596e-92		0.00010997	0	0	0	0	0	0	0
			617.5	0.000112615	3.24505e-16	1.26005e-28	3.03315e-41	6.08307e-54	1.11833e-66	1.961e-79	3.34352e-92	5.60072e-105		-0.000112615	-3.24505e-16	-1.26005e-28	-3.03315e-41	-6.08307e-54	-1.11833e-66	-1.961e-79	-3.34352e-92		0.000112615	0	0	0	0	0	0	0
			618.5	0.000115319	3.35787e-16	1.3084e-28	3.15503e-41	6.33411e-54	1.16529e-66	2.04437e-79	3.48697e-92	5.8427e-105		-0.000115319	-3.35787e-16	-1.3084e-28	-3.15503e-41	-6.33411e-54	-1.16529e-66	-2.04437e-79	-3.48697e-92		0.000115319	0	0	0	0	0	0	0
			619.5	0.000118084	3.47454e-16	1.35859e-28	3.28178e-41	6.59548e-54	1.21422e-66	2.13127e-79	3.63655e-92	6.09511e-105		-0.000118084	-3.47454e-16	-1.35859e-28	-3.28178e-41	-6.59548e-54	-1.21422e-66	-2.13127e-79	-3.63655e-92		0.000118084	0	0	0	0	0	0	0
			620.5	0.000120911	3.59521e-16	1.41069e-28	3.41359e-41	6.86758e-54	1.2652e-66	2.22186e-79	3.79253e-92	6.3584e-105		-0.000120911	-3.59521e-16	-1.41069e-28	-3.41359e-41	-6.86758e-54	-1.2652e-66	-2.22186e-79	-3.79253e-92		0.000120911	0	0	0	0	0	0	0
			621.5	0.000123802	3.72001e-16	1.46478e-28	3.55067e-41	7.15085e-54	1.31831e-66	2.31628e-79	3.95519e-92	6.63304e-105		-0.000123802	-3.72001e-16	-1.46478e-28	-3.55067e-41	-7.15085e-54	-1.31831e-66	-2.31628e-79	-3.95519e-92		0.000123802	0	0	0	0	0	0	0
			622.5	0.000126758	3.84907e-16	1.52092e-28	3.69322e-41	7.44577e-54	1.37364e-66	2.41471e-79	4.12481e-92	6.91952e-105		-0.000126758	-3.84907e-16	-1.52092e-28	-3.69322e-41	-7.44577e-54	-1.37364e-66	-2.41471e-79	-4.12481e-92		0.000126758	0	0	0	0	0	0	0
			623.5	0.00012978	3.98255e-16	1.57919e-28	3.84146e-41	7.75279e-54	1.43129e-66	2.51731e-79	4.30168e-92	7.21834e-105		-0.00012978	-3.98255e-16	-1.57919e-28	-3.84146e-41	-7.75279e-54	-1.43129e-66	-2.51731e-79	-4.30168e-92		0.00012978	0	0	0	0	0	0	0
			624.5	0.000132869	4.12058e-16	1.63968e-28	3.99562e-41	8.07241e-54	1.49134e-66	2.62425e-79	4.48612e-92	7.53004e-105		-0.000132869	-4.12058e-16	-1.63968e-28	-3.99562e-41	-8.07241e-54	-1.49134e-66	-2.62425e-79	-4.48612e-92		0.000132869	0	0	0	0	0	0	0
			625.5	0.000136028	4.26333e-16	1.70246e-28	4.15593e-41	8.40516e-54	1.55391e-66	2.73572e-79	4.67845e-92	7.85516e-105		-0.000136028	-4.26333e-16	-1.70246e-28	-4.15593e-41	-8.40516e-54	-1.55391e-66	-2.73572e-79	-4.67845e-92		0.000136028	0	0	0	0	0	0	0
			626.5	0.000139256	4.41094e-16	1.76763e-28	4.32263e-41	8.75157e-54	1.61909e-66	2.85192e-79	4.879e-92	8.1943e-105		-0.000139256	-4.41094e-16	-1.76763e-28	-4.32263e-41	-8.75157e-54	-1.61909e-66	-2.85192e-79	-4.879e-92		0.000139256	0	0	0	0	0	0	0
			627.5	0.000142557	4.56359e-16	1.83528e-28	4.49598e-41	9.11219e-54	1.687e-66	2.97303e-79	5.08813e-92	8.54805e-105		-0.000142557	-4.56359e-16	-1.83528e-28	-4.49598e-41	-9.11219e-54	-1.687e-66	-2.97303e-79	-5.08813e-92		0.000142557	0	0	0	0	0	0	0
			628.5	0.000145931	4.72145e-16	1.90549e-28	4.67625e-41	9.4876e-54	1.75775e-66	3.09928e-79	5.30619e-92	8.91703e-105		-0.000145931	-4.72145e-16	-1.90549e-28	-4.67625e-41	-9.4876e-54	-1.75775e-66	-3.09928e-79	-5.30619e-92		0.000145931	0	0	0	0	0	0	0
			629.5	0.000149379	4.88468e-16	1.97836e-28	4.8637e-41	9.87842e-54	1.83145e-66	3.23086e-79	5.53358e-92	9.3019e-105		-0.000149379	-4.88468e-16	-1.97836e-28	-4.8637e-41	-9.87842e-54	-1.83145e-66	-3.23086e-79	-5.53358e-92		0.000149379	0	0	0	0	0	0	0
			630.5	0.000152904	5.05347e-16	2.054e-28	5.05862e-41	1.02853e-53	1.90823e-66	3.36802e-79	5.7707e-92	9.70335e-105		-0.000152904	-5.05347e-16	-2.054e-28	-5.05862e-41	-1.02853e-53	-1.90823e-66	-3.36802e-79	-5.7707e-92		0.000152904	0	0	0	0	0	0	0
			631.5	0.000156507	5.228e-16	2.13251e-28	5.26131e-41	1.07088e-53	1.98822e-66	3.51099e-79	6.01794e-92	1.01221e-104		-0.000156507	-5.228e-16	-2.13251e-28	-5.26131e-41	-1.07088e-53	-1.98822e-66	-3.51099e-79	-6.01794e-92		0.000156507	0	0	0	0	0	0	0
			632.5	0.00016019	5.40847e-16	2.21399e-28	5.47208e-41	1.11497e-53	2.07156e-66	3.66001e-79	6.27575e-92	1.05589e-104		-0.00016019	-5.40847e-16	-2.21399e-28	-5.47208e-41	-1.11497e-53	-2.07156e-66	-3.66001e-79	-6.27575e-92		0.00016019	0	0	0	0	0	0	0
			633.5	0.000163953	5.59507e-16	2.29856e-28	5.69124e-41	1.16086e-53	2.15837e-66	3.81533e-79	6.54458e-92	1.10144e-104		-0.000163953	-5.59507e-16	-2.29856e-28	-5.69124e-41	-1.16086e-53	-2.15837e-66	-3.81533e-79	-6.54458e-92		0.000163953	0	0	0	0	0	0	0
			634.5	0.000167799	5.78802e-16	2.38634e-28	5.91913e-41	1.20864e-53	2.24881e-66	3.97722e-79	6.8249e-92	1.14896e-104		-0.000167799	-5.78802e-16	-2.38634e-28	-5.91913e-41	-1.20864e-53	-2.24881e-66	-3.97722e-79	-6.8249e-92		0.000167799	0	0	0	0	0	0	0
			635.5	0.00017173	5.98751e-16	2.47743e-28	6.15609e-41	1.25838e-53	2.34302e-66	4.14597e-79	7.11719e-92	1.19853e-104		-0.00017173	-5.98751e-16	-2.47743e-28	-6.15609e-41	-1.25838e-53	-2.34302e-66	-4.14597e-79	-7.11719e-92		0.00017173	0	0	0	0	0	0	0
			636.5	0.000175747	6.19378e-16	2.57198e-28	6.40249e-41	1.31015e-53	2.44117e-66	4.32185e-79	7.42197e-92	1.25022e-104		-0.000175747	-6.19378e-16	-2.57198e-28	-6.40249e-41	-1.31015e-53	-2.44117e-66	-4.32185e-79	-7.42197e-92		0.000175747	0	0	0	0	0	0	0
			637.5	0.000179851	6.40705e-16	2.6701e-28	6.65869e-41	1.36405e-53	2.54341e-66	4.50517e-79	7.73977e-92	1.30415e-104		-0.000179851	-6.40705e-16	-2.6701e-28	-6.65869e-41	-1.36405e-53	-2.54341e-66	-4.50517e-79	-7.73977e-92		0.000179851	0	0	0	0	0	0	0
			638.5	0.000184045	6.62754e-16	2.77194e-28	6.92508e-41	1.42015e-53	2.64992e-66	4.69625e-79	8.07114e-92	1.36039e-104		-0.000184045	-6.62754e-16	-2.77194e-28	-6.92508e-41	-1.42015e-53	-2.64992e-66	-4.69625e-79	-8.07114e-92		0.000184045	0	0	0	0	0	0	0
			639.5	0.000188331	6.85551e-16	2.87763e-28	7.20207e-41	1.47855e-53	2.76088e-66	4.89541e-79	8.41666e-92	1.41905e-104		-0.000188331	-6.85551e-16	-2.87763e-28	-7.20207e-41	-1.47855e-53	-2.76088e-66	-4.89541e-79	-8.41666e-92		0.000188331	0	0	0	0	0	0	0
			640.5	0.00019271	7.09121e-16	2.98731e-28	7.49007e-41	1.53934e-53	2.87647e-66	5.10299e-79	8.77694e-92	1.48024e-104		-0.00019271	-7.09121e-16	-2.98731e-28	-7.49007e-41	-1.53934e-53	-2.87647e-66	-5.10299e-79	-8.77694e-92		0.00019271	0	0	0	0	0	0	0
			641.5	0.000197184	7.33488e-16	3.10114e-28	7.78953e-41	1.60262e-53	2.99688e-66	5.31934e-79	9.1526e-92	1.54406e-104		-0.000197184	-7.33488e-16	-3.10114e-28	-7.78953e-41	-1.60262e-53	-2.99688e-66	-5.31934e-79	-9.1526e-92		0.000197184	0	0	0	0	0	0	0
			642.5	0.000201756	7.58679e-16	3.21927e-28	8.10089e-41	1.66848e-53	3.12231e-66	5.54484e-79	9.5443e-92	1.61063e-104		-0.000201756	-7.58679e-16	-3.21927e-28	-8.10089e-41	-1.66848e-53	-3.12231e-66	-5.54484e-79	-9.5443e-92		0.000201756	0	0	0	0	0	0	0
			643.5	0.000206426	7.84723e-16	3.34186e-28	8.42463e-41	1.73705e-53	3.25297e-66	5.77987e-79	9.95273e-92	1.68006e-104		-0.000206426	-7.84723e-16	-3.34186e-28	-8.42463e-41	-1.73705e-53	-3.25297e-66	-5.77987e-79	-9.95273e-92		0.000206426	0	0	0	0	0	0	0
			644.5	0.000211197	8.11646e-16	3.46909e-28	8.76122e-41	1.80842e-53	3.38908e-66	6.02484e-79	1.03786e-91	1.75247e-104		-0.000211197	-8.11646e-16	-3.46909e-28	-8.76122e-41	-1.80842e-53	-3.38908e-66	-6.02484e-79	-1.03786e-91		0.000211197	0	0	0	0	0	0	0
			645.5	0.000216071	8.3948e-16	3.60111e-28	9.11119e-41	1.88271e-53	3.53087e-66	6.28016e-79	1.08226e-91	1.828e-104		-0.000216071	-8.3948e-16	-3.60111e-28	-9.11119e-41	-1.88271e-53	-3.53087e-66	-6.28016e-79	-1.08226e-91		0.000216071	0	0	0	0	0	0	0
			646.5	0.00022105	8.68253e-16	3.73812e-28	9.47506e-41	1.96003e-53	3.67857e-66	6.54626e-79	1.12856e-91	1.90678e-104		-0.00022105	-8.68253e-16	-3.73812e-28	-9.47506e-41	-1.96003e-53	-3.67857e-66	-6.54626e-79	-1.12856e-91		0.00022105	0	0	0	0	0	0	0
			647.5	0.000226137	8.97997e-16	3.8803e-28	9.85338e-41	2.04052e-53	3.83242e-66	6.82361e-79	1.17683e-91	1.98895e-104		-0.000226137	-8.97997e-16	-3.8803e-28	-9.85338e-41	-2.04052e-53	-3.83242e-66	-6.82361e-79	-1.17683e-91		0.000226137	0	0	0	0	0	0	0
			648.5	0.000231332	9.28744e-16	4.02783e-28	1.02467e-40	2.1243e-53	3.99269e-66	7.11267e-79	1.22717e-91	2.07465e-104		-0.000231332	-9.28744e-16	-4.02783e-28	-1.02467e-40	-2.1243e-53	-3.99269e-66	-7.11267e-79	-1.22717e-91		0.000231332	0	0	0	0	0	0	0
			649.5	0.000236639	9.60528e-16	4.18094e-28	1.06557e-40	2.21151e-53	4.15964e-66	7.41395e-79	1.27965e-91	2.16403e-104		-0.000236639	-9.60528e-16	-4.18094e-28	-1.06557e-40	-2.21151e-53	-4.15964e-66	-7.41395e-79	-1.27965e-91		0.000236639	0	0	0	0	0	0	0
			650.5	0.000242059	9.93383e-16	4.33981e-28	1.10808e-40	2.30228e-53	4.33354e-66	7.72794e-79	1.33437e-91	2.25725e-104		-0.000242059	-9.93383e-16	-4.33981e-28	-1.10808e-40	-2.30228e-53	-4.33354e-66	-7.72794e-79	-1.33437e-91		0.000242059	0	0	0	0	0	0	0
			651.5	0.000247595	1.02734e-15	4.50467e-28	1.15229e-40	2.39676e-53	4.51469e-66	8.0552e-79	1.39142e-91	2.35449e-104		-0.000247595	-1.02734e-15	-4.50467e-28	-1.15229e-40	-2.39676e-53	-4.51469e-66	-8.0552e-79	-1.39142e-91		0.000247595	0	0	0	0	0	0	0
			652.5	0.00025325	1.06245e-15	4.67573e-28	1.19825e-40	2.4951e-53	4.70338e-66	8.39627e-79	1.45091e-91	2.4559e-104		-0.00025325	-1.06245e-15	-4.67573e-28	-1.19825e-40	-2.4951e-53	-4.70338e-66	-8.39627e-79	-1.45091e-91		0.00025325	0	0	0	0	0	0	0
			653.5	0.000259024	1.09873e-15	4.85324e-28	1.24603e-40	2.59746e-53	4.89993e-66	8.75175e-79	1.51293e-91	2.56167e-104		-0.000259024	-1.09873e-15	-4.85324e-28	-1.24603e-40	-2.59746e-53	-4.89993e-66	-8.75175e-79	-1.51293e-91		0.000259024	0	0	0	0	0	0	0
			654.5	0.000264922	1.13624e-15	5.03744e-28	1.2957e-40	2.704e-53	5.10467e-66	9.12223e-79	1.5776e-91	2.67198e-104		-0.000264922	-1.13624e-15	-5.03744e-28	-1.2957e-40	-2.704e-53	-5.10467e-66	-9.12223e-79	-1.5776e-91		0.000264922	0	0	0	0	0	0	0
			655.5	0.000270944	1.17501e-15	5.22856e-28	1.34734e-40	2.81488e-53	5.31793e-66	9.50835e-79	1.64502e-91	2.78704e-104		-0.000270944	-1.17501e-15	-5.22856e-28	-1.34734e-40	-2.81488e-53	-5.31793e-66	-9.50835e-79	-1.64502e-91		0.000270944	0	0	0	0	0	0	0
			656.5	0.000277094	1.21507e-15	5.42687e-28	1.40103e-40	2.9303e-53	5.54007e-66	9.91076e-79	1.71532e-91	2.90704e-104		-0.000277094	-1.21507e-15	-5.42687e-28	-1.40103e-40	-2.9303e-53	-5.54007e-66	-9.91076e-79	-1.71532e-91		0.000277094	0	0	0	0	0	0	0
			657.5	0.000283374	1.25649e-15	5.63265e-28	1.45685e-40	3.05043e-53	5.77146e-66	1.03302e-78	1.78862e-91	3.03219e-104		-0.000283374	-1.25649e-15	-5.63265e-28	-1.45685e-40	-3.05043e-53	-5.77146e-66	-1.03302e-78	-1.78862e-91		0.000283374	0	0	0	0	0	0	0
			658.5	0.000289787	1.29929e-15	5.84615e-28	1.51488e-40	3.17546e-53	6.01247e-66	1.07672e-78	1.86504e-91	3.16272e-104		-0.000289787	-1.29929e-15	-5.84615e-28	-1.51488e-40	-3.17546e-53	-6.01247e-66	-1.07672e-78	-1.86504e-91		0.000289787	0	0	0	0	0	0	0
			659.5	0.000296334	1.34353e-15	6.06769e-28	1.5752e-40	3.30559e-53	6.26352e-66	1.12228e-78	1.94472e-91	3.29886e-104		-0.000296334	-1.34353e-15	-6.06769e-28	-1.5752e-40	-3.30559e-53	-6.26352e-66	-1.12228e-78	-1.94472e-91		0.000296334	0	0	0	0	0	0	0
			660.5	0.000303019	1.38925e-15	6.29754e-28	1.63792e-40	3.44104e-53	6.52501e-66	1.16975e-78	2.02779e-91	3.44085e-104		-0.000303019	-1.38925e-15	-6.29754e-28	-1.63792e-40	-3.44104e-53	-6.52501e-66	-1.16975e-78	-2.02779e-91		0.000303019	0	0	0	0	0	0	0
			661.5	0.000309845	1.4365e-15	6.53604e-28	1.70312e-40	3.58201e-53	6.79738e-66	1.21923e-78	2.1144e-91	3.58893e-104		-0.000309845	-1.4365e-15	-6.53604e-28	-1.70312e-40	-3.58201e-53	-6.79738e-66	-1.21923e-78	-2.1144e-91		0.000309845	0	0	0	0	0	0	0
			662.5	0.000316814	1.48533e-15	6.78348e-28	1.77089e-40	3.72872e-53	7.08108e-66	1.27079e-78	2.20471e-91	3.74337e-104		-0.000316814	-1.48533e-15	-6.78348e-28	-1.77089e-40	-3.72872e-53	-7.08108e-66	-1.27079e-78	-2.20471e-91		0.000316814	0	0	0	0	0	0	0
			663.5	0.000323928	1.5358e-15	7.04022e-28	1.84135e-40	3.88143e-53	7.37658e-66	1.32453e-78	2.29886e-91	3.90444e-104		-0.000323928	-1.5358e-15	-7.04022e-28	-1.84135e-40	-3.88143e-53	-7.37658e-66	-1.32453e-78	-2.29886e-91		0.000323928	0	0	0	0	0	0	0
			664.5	0.000331191	1.58796e-15	7.30659e-28	1.9146e-40	4.04036e-53	7.68437e-66	1.38053e-78	2.39702e-91	4.07243e-104		-0.000331191	-1.58796e-15	-7.30659e-28	-1.9146e-40	-4.04036e-53	-7.68437e-66	-1.38053e-78	-2.39702e-91		0.000331191	0	0	0	0	0	0	0
			665.5	0.000338606	1.64186e-15	7.58295e-28	1.99074e-40	4.20576e-53	8.00495e-66	1.4389e-78	2.49936e-91	4.24763e-104		-0.000338606	-1.64186e-15	-7.58295e-28	-1.99074e-40	-4.20576e-53	-8.00495e-66	-1.4389e-78	-2.49936e-91		0.000338606	0	0	0	0	0	0	0
			666.5	0.000346175	1.69756e-15	7.86967e-28	2.06989e-40	4.37791e-53	8.33887e-66	1.49972e-78	2.60606e-91	4.43035e-104		-0.000346175	-1.69756e-15	-7.86967e-28	-2.06989e-40	-4.37791e-53	-8.33887e-66	-1.49972e-78	-2.60606e-91		0.000346175	0	0	0	0	0	0	0
			667.5	0.000353901	1.75512e-15	8.16715e-28	2.15218e-40	4.55708e-53	8.68666e-66	1.56311e-78	2.7173e-91	4.62091e-104		-0.000353901	-1.75512e-15	-8.16715e-28	-2.15218e-40	-4.55708e-53	-8.68666e-66	-1.56311e-78	-2.7173e-91		0.000353901	0	0	0	0	0	0	0
			668.5	0.000361787	1.8146e-15	8.47578e-28	2.23771e-40	4.74354e-53	9.04891e-66	1.62917e-78	2.83328e-91	4.81965e-104		-0.000361787	-1.8146e-15	-8.47578e-28	-2.23771e-40	-4.74354e-53	-9.04891e-66	-1.62917e-78	-2.83328e-91		0.000361787	0	0	0	0	0	0	0
			669.5	0.000369836	1.87607e-15	8.79596e-28	2.32662e-40	4.9376e-53	9.42621e-66	1.69801e-78	2.9542e-91	5.02692e-104		-0.000369836	-1.87607e-15	-8.79596e-28	-2.32662e-40	-4.9376e-53	-9.42621e-66	-1.69801e-78	-2.9542e-91		0.000369836	0	0	0	0	0	0	0
			670.5	0.000378052	1.93958e-15	9.12815e-28	2.41905e-40	5.13957e-53	9.81918e-66	1.76976e-78	3.08026e-91	5.24308e-104		-0.000378052	-1.93958e-15	-9.12815e-28	-2.41905e-40	-5.13957e-53	-9.81918e-66	-1.76976e-78	-3.08026e-91		0.000378052	0	0	0	0	0	0	0
			671.5	0.000386437	2.00521e-15	9.47277e-28	2.51513e-40	5.34976e-53	1.02285e-65	1.84452e-78	3.21169e-91	5.46852e-104		-0.000386437	-2.00521e-15	-9.47277e-28	-2.51513e-40	-5.34976e-53	-1.02285e-65	-1.84452e-78	-3.21169e-91		0.000386437	0	0	0	0	0	0	0
			672.5	0.000394995	2.07303e-15	9.83029e-28	2.615e-40	5.56851e-53	1.06548e-65	1.92244e-78	3.34872e-91	5.70363e-104		-0.000394995	-2.07303e-15	-9.83029e-28	-2.615e-40	-5.56851e-53	-1.06548e-65	-1.92244e-78	-3.34872e-91		0.000394995	0	0	0	0	0	0	0
			673.5	0.000403729	2.14311e-15	1.02012e-27	2.71881e-40	5.79617e-53	1.10988e-65	2.00364e-78	3.49157e-91	5.94883e-104		-0.000403729	-2.14311e-15	-1.02012e-27	-2.71881e-40	-5.79617e-53	-1.10988e-65	-2.00364e-78	-3.49157e-91		0.000403729	0	0	0	0	0	0	0
			674.5	0.000412641	2.21551e-15	1.0586e-27	2.82672e-40	6.03309e-53	1.15612e-65	2.08825e-78	3.64051e-91	6.20454e-104		-0.000412641	-2.21551e-15	-1.0586e-27	-2.82672e-40	-6.03309e-53	-1.15612e-65	-2.08825e-78	-3.64051e-91		0.000412641	0	0	0	0	0	0	0
			675.5	0.000421737	2.29033e-15	1.09851e-27	2.93889e-40	6.27965e-53	1.20429e-65	2.17643e-78	3.79578e-91	6.47122e-104		-0.000421737	-2.29033e-15	-1.09851e-27	-2.93889e-40	-6.27965e-53	-1.20429e-65	-2.17643e-78	-3.79578e-91		0.000421737	0	0	0	0	0	0	0
			676.5	0.000431018	2.36763e-15	1.13992e-27	3.05549e-40	6.53625e-53	1.25445e-65	2.26832e-78	3.95766e-91	6.74934e-104		-0.000431018	-2.36763e-15	-1.13992e-27	-3.05549e-40	-6.53625e-53	-1.25445e-65	-2.26832e-78	-3.95766e-91		0.000431018	0	0	0	0	0	0	0
			677.5	0.000440489	2.44749e-15	1.18288e-27	3.17668e-40	6.80328e-53	1.3067e-65	2.36408e-78	4.12642e-91	7.03938e-104		-0.000440489	-2.44749e-15	-1.18288e-27	-3.17668e-40	-6.80328e-53	-1.3067e-65	-2.36408e-78	-4.12642e-91		0.000440489	0	0	0	0	0	0	0
			678.5	0.000450152	2.53001e-15	1.22744e-27	3.30265e-40	7.08118e-53	1.36111e-65	2.46388e-78	4.30237e-91	7.34187e-104		-0.000450152	-2.53001e-15	-1.22744e-27	-3.30265e-40	-7.08118e-53	-1.36111e-65	-2.46388e-78	-4.30237e-91		0.000450152	0	0	0	0	0	0	0
			679.5	0.000460012	2.61527e-15	1.27366e-27	3.43359e-40	7.37037e-53	1.41779e-65	2.56787e-78	4.48579e-91	7.65732e-104		-0.000460012	-2.61527e-15	-1.27366e-27	-3.43359e-40	-7.37037e-53	-1.41779e-65	-2.56787e-78	-4.48579e-91		0.000460012	0	0	0	0	0	0	0
			680.5	0.000470072	2.70336e-15	1.32161e-27	3.56969e-40	7.67133e-53	1.47681e-65	2.67623e-78	4.67702e-91	7.98629e-104		-0.000470072	-2.70336e-15	-1.32161e-27	-3.56969e-40	-7.67133e-53	-1.47681e-65	-2.67623e-78	-4.67702e-91		0.000470072	0	0	0	0	0	0	0
			681.5	0.000480336	2.79436e-15	1.37136e-27	3.71116e-40	7.98452e-53	1.53828e-65	2.78916e-78	4.87637e-91	8.32937e-104		-0.000480336	-2.79436e-15	-1.37136e-27	-3.71116e-40	-7.98452e-53	-1.53828e-65	-2.78916e-78	-4.87637e-91		0.000480336	0	0	0	0	0	0	0
			682.5	0.000490807	2.88838e-15	1.42295e-27	3.85819e-40	8.31044e-53	1.6023e-65	2.90684e-78	5.08421e-91	8.68715e-104		-0.000490807	-2.88838e-15	-1.42295e-27	-3.85819e-40	-8.31044e-53	-1.6023e-65	-2.90684e-78	-5.08421e-91		0.000490807	0	0	0	0	0	0	0
			683.5	0.00050149	2.98551e-15	1.47647e-27	4.01102e-40	8.64961e-53	1.66898e-65	3.02947e-78	5.30087e-91	9.06026e-104		-0.00050149	-2.98551e-15	-1.47647e-27	-4.01102e-40	-8.64961e-53	-1.66898e-65	-3.02947e-78	-5.30087e-91		0.00050149	0	0	0	0	0	0	0
			684.5	0.000512387	3.08585e-15	1.53199e-27	4.16987e-40	9.00256e-53	1.73842e-65	3.15725e-78	5.52675e-91	9.44937e-104		-0.000512387	-3.08585e-15	-1.53199e-27	-4.16987e-40	-9.00256e-53	-1.73842e-65	-3.15725e-78	-5.52675e-91		0.000512387	0	0	0	0	0	0	0
			685.5	0.000523504	3.18952e-15	1.58958e-27	4.33497e-40	9.36985e-53	1.81075e-65	3.29042e-78	5.76223e-91	9.85515e-104		-0.000523504	-3.18952e-15	-1.58958e-27	-4.33497e-40	-9.36985e-53	-1.81075e-65	-3.29042e-78	-5.76223e-91		0.000523504	0	0	0	0	0	0	0
			686.5	0.000534844	3.29661e-15	1.64931e-27	4.50657e-40	9.75205e-53	1.88607e-65	3.42918e-78	6.00772e-91	1.02783e-103		-0.000534844	-3.29661e-15	-1.64931e-27	-4.50657e-40	-9.75205e-53	-1.88607e-65	-3.42918e-78	-6.00772e-91		0.000534844	0	0	0	0	0	0	0
			687.5	0.000546412	3.40724e-15	1.71127e-27	4.68492e-40	1.01498e-52	1.96451e-65	3.57377e-78	6.26364e-91	1.07196e-103		-0.000546412	-3.40724e-15	-1.71127e-27	-4.68492e-40	-1.01498e-52	-1.96451e-65	-3.57377e-78	-6.26364e-91		0.000546412	0	0	0	0	0	0	0
			688.5	0.00055821	3.52152e-15	1.77554e-27	4.87029e-40	1.05637e-52	2.0462e-65	3.72444e-78	6.53043e-91	1.11798e-103		-0.00055821	-3.52152e-15	-1.77554e-27	-4.87029e-40	-1.05637e-52	-2.0462e-65	-3.72444e-78	-6.53043e-91		0.00055821	0	0	0	0	0	0	0
			689.5	0.000570244	3.63958e-15	1.8422e-27	5.06296e-40	1.09943e-52	2.13128e-65	3.88145e-78	6.80856e-91	1.16597e-103		-0.000570244	-3.63958e-15	-1.8422e-27	-5.06296e-40	-1.09943e-52	-2.13128e-65	-3.88145e-78	-6.80856e-91		0.000570244	0	0	0	0	0	0	0
			690.5	0.000582518	3.76152e-15	1.91134e-27	5.2632e-40	1.14425e-52	2.21988e-65	4.04506e-78	7.0985e-91	1.21602e-103		-0.000582518	-3.76152e-15	-1.91134e-27	-5.2632e-40	-1.14425e-52	-2.21988e-65	-4.04506e-78	-7.0985e-91		0.000582518	0	0	0	0	0	0	0
			691.5	0.000595036	3.88749e-15	1.98305e-27	5.47131e-40	1.19088e-52	2.31215e-65	4.21554e-78	7.40076e-91	1.26821e-103		-0.000595036	-3.88749e-15	-1.98305e-27	-5.47131e-40	-1.19088e-52	-2.31215e-65	-4.21554e-78	-7.40076e-91		0.000595036	0	0	0	0	0	0	0
			692.5	0.000607802	4.01761e-15	2.05743e-27	5.6876e-40	1.23941e-52	2.40825e-65	4.39319e-78	7.71585e-91	1.32263e-103		-0.000607802	-4.01761e-15	-2.05743e-27	-5.6876e-40	-1.23941e-52	-2.40825e-65	-4.39319e-78	-7.71585e-91		0.000607802	0	0	0	0	0	0	0
			693.5	0.000620821	4.15202e-15	2.13458e-27	5.9124e-40	1.28991e-52	2.50832e-65	4.5783e-78	8.04433e-91	1.37939e-103		-0.000620821	-4.15202e-15	-2.13458e-27	-5.9124e-40	-1.28991e-52	-2.50832e-65	-4.5783e-78	-8.04433e-91		0.000620821	0	0	0	0	0	0	0
			694.5	0.000634098	4.29084e-15	2.21459e-27	6.14602e-40	1.34245e-52	2.61254e-65	4.77119e-78	8.38676e-91	1.43858e-103		-0.000634098	-4.29084e-15	-2.21459e-27	-6.14602e-40	-1.34245e-52	-2.61254e-65	-4.77119e-78	-8.38676e-91		0.000634098	0	0	0	0	0	0	0
			695.5	0.000647636	4.43424e-15	2.29758e-27	6.38883e-40	1.39713e-52	2.72107e-65	4.97218e-78	8.74373e-91	1.5003e-103		-0.000647636	-4.43424e-15	-2.29758e-27	-6.38883e-40	-1.39713e-52	-2.72107e-65	-4.97218e-78	-8.74373e-91		0.000647636	0	0	0	0	0	0	0
			696.5	0.000661442	4.58235e-15	2.38365e-27	6.64117e-40	1.45402e-52	2.8341e-65	5.18161e-78	9.11585e-91	1.56466e-103		-0.000661442	-4.58235e-15	-2.38365e-27	-6.64117e-40	-1.45402e-52	-2.8341e-65	-5.18161e-78	-9.11585e-91		0.000661442	0	0	0	0	0	0	0
			697.5	0.000675518	4.73532e-15	2.47291e-27	6.90342e-40	1.51322e-52	2.9518e-65	5.39983e-78	9.50376e-91	1.63177e-103		-0.000675518	-4.73532e-15	-2.47291e-27	-6.90342e-40	-1.51322e-52	-2.9518e-65	-5.39983e-78	-9.50376e-91		0.000675518	0	0	0	0	0	0	0
			698.5	0.000689871	4.89332e-15	2.5655e-27	7.17596e-40	1.57482e-52	3.07437e-65	5.62723e-78	9.90815e-91	1.70176e-103		-0.000689871	-4.89332e-15	-2.5655e-27	-7.17596e-40	-1.57482e-52	-3.07437e-65	-5.62723e-78	-9.90815e-91		0.000689871	0	0	0	0	0	0	0
			699.5	0.000704506	5.05651e-15	2.66151e-27	7.4592e-40	1.63891e-52	3.20202e-65	5.86416e-78	1.03297e-90	1.77475e-103		-0.000704506	-5.05651e-15	-2.66151e-27	-7.4592e-40	-1.63891e-52	-3.20202e-65	-5.86416e-78	-1.03297e-90		0.000704506	0	0	0	0	0	0	0
			700.5	0.000719426	5.22505e-15	2.76109e-27	7.75356e-40	1.7056e-52	3.33495e-65	6.11105e-78	1.07691e-90	1.85086e-103		-0.000719426	-5.22505e-15	-2.76109e-27	-7.75356e-40	-1.7056e-52	-3.33495e-65	-6.11105e-78	-1.07691e-90		0.000719426	0	0	0	0	0	0	0
			701.5	0.000734637	5.39912e-15	2.86436e-27	8.05946e-40	1.77499e-52	3.47338e-65	6.3683e-78	1.12272e-90	1.93022e-103		-0.000734637	-5.39912e-15	-2.86436e-27	-8.05946e-40	-1.77499e-52	-3.47338e-65	-6.3683e-78	-1.12272e-90		0.000734637	0	0	0	0	0	0	0
			702.5	0.000750145	5.57889e-15	2.97147e-27	8.37737e-40	1.8472e-52	3.61753e-65	6.63634e-78	1.17047e-90	2.01298e-103		-0.000750145	-5.57889e-15	-2.97147e-27	-8.37737e-40	-1.8472e-52	-3.61753e-65	-6.63634e-78	-1.17047e-90		0.000750145	0	0	0	0	0	0	0
			703.5	0.000765954	5.76455e-15	3.08254e-27	8.70773e-40	1.92233e-52	3.76764e-65	6.91564e-78	1.22025e-90	2.09928e-103		-0.000765954	-5.76455e-15	-3.08254e-27	-8.70773e-40	-1.92233e-52	-3.76764e-65	-6.91564e-78	-1.22025e-90		0.000765954	0	0	0	0	0	0	0
			704.5	0.00078207	5.95629e-15	3.19772e-27	9.05105e-40	2.0005e-52	3.92396e-65	7.20665e-78	1.27214e-90	2.18927e-103		-0.00078207	-5.95629e-15	-3.19772e-27	-9.05105e-40	-2.0005e-52	-3.92396e-65	-7.20665e-78	-1.27214e-90		0.00078207	0	0	0	0	0	0	0
			705.5	0.000798498	6.1543e-15	3.31718e-27	9.40783e-40	2.08183e-52	4.08674e-65	7.50987e-78	1.32623e-90	2.28311e-103		-0.000798498	-6.1543e-15	-3.31718e-27	-9.40783e-40	-2.08183e-52	-4.08674e-65	-7.50987e-78	-1.32623e-90		0.000798498	0	0	0	0	0	0	0
			706.5	0.000815244	6.35879e-15	3.44106e-27	9.77858e-40	2.16646e-52	4.25626e-65	7.82582e-78	1.38261e-90	2.38097e-103		-0.000815244	-6.35879e-15	-3.44106e-27	-9.77858e-40	-2.16646e-52	-4.25626e-65	-7.82582e-78	-1.38261e-90		0.000815244	0	0	0	0	0	0	0
			707.5	0.000832313	6.56996e-15	3.56952e-27	1.01639e-39	2.25451e-52	4.43277e-65	8.15501e-78	1.44139e-90	2.48301e-103		-0.000832313	-6.56996e-15	-3.56952e-27	-1.01639e-39	-2.25451e-52	-4.43277e-65	-8.15501e-78	-1.44139e-90		0.000832313	0	0	0	0	0	0	0
			708.5	0.00084971	6.78803e-15	3.70274e-27	1.05642e-39	2.34613e-52	4.61659e-65	8.49801e-78	1.50266e-90	2.58941e-103		-0.00084971	-6.78803e-15	-3.70274e-27	-1.05642e-39	-2.34613e-52	-4.61659e-65	-8.49801e-78	-1.50266e-90		0.00084971	0	0	0	0	0	0	0
			709.5	0.000867441	7.01321e-15	3.84089e-27	1.09803e-39	2.44145e-52	4.808e-65	8.8554e-78	1.56652e-90	2.70036e-103		-0.000867441	-7.01321e-15	-3.84089e-27	-1.09803e-39	-2.44145e-52	-4.808e-65	-8.8554e-78	-1.56652e-90		0.000867441	0	0	0	0	0	0	0
			710.5	0.000885513	7.24575e-15	3.98414e-27	1.14126e-39	2.54063e-52	5.00731e-65	9.22777e-78	1.63309e-90	2.81606e-103		-0.000885513	-7.24575e-15	-3.98414e-27	-1.14126e-39	-2.54063e-52	-5.00731e-65	-9.22777e-78	-1.63309e-90		0.000885513	0	0	0	0	0	0	0
			711.5	0.000903931	7.48587e-15	4.13269e-27	1.18619e-39	2.64381e-52	5.21486e-65	9.61576e-78	1.70249e-90	2.9367e-103		-0.000903931	-7.48587e-15	-4.13269e-27	-1.18619e-39	-2.64381e-52	-5.21486e-65	-9.61576e-78	-1.70249e-90		0.000903931	0	0	0	0	0	0	0
			712.5	0.0009227	7.73382e-15	4.28674e-27	1.23287e-39	2.75117e-52	5.43098e-65	1.002e-77	1.77482e-90	3.0625e-103		-0.0009227	-7.73382e-15	-4.28674e-27	-1.23287e-39	-2.75117e-52	-5.43098e-65	-1.002e-77	-1.77482e-90		0.0009227	0	0	0	0	0	0	0
			713.5	0.000941828	7.98984e-15	4.44647e-27	1.28139e-39	2.86287e-52	5.65603e-65	1.04412e-77	1.85023e-90	3.19367e-103		-0.000941828	-7.98984e-15	-4.44647e-27	-1.28139e-39	-2.86287e-52	-5.65603e-65	-1.04412e-77	-1.85023e-90		0.000941828	0	0	0	0	0	0	0
			714.5	0.000961319	8.2542e-15	4.61211e-27	1.33179e-39	2.97909e-52	5.89036e-65	1.088e-77	1.92882e-90	3.33046e-103		-0.000961319	-8.2542e-15	-4.61211e-27	-1.33179e-39	-2.97909e-52	-5.89036e-65	-1.088e-77	-1.92882e-90		0.000961319	0	0	0	0	0	0	0
			715.5	0.000981181	8.52716e-15	4.78386e-27	1.38417e-39	3.1e-52	6.13438e-65	1.13373e-77	2.01075e-90	3.47308e-103		-0.000981181	-8.52716e-15	-4.78386e-27	-1.38417e-39	-3.1e-52	-6.13438e-65	-1.13373e-77	-2.01075e-90		0.000981181	0	0	0	0	0	0	0
			716.5	0.00100142	8.809e-15	4.96195e-27	1.4386e-39	3.2258e-52	6.38846e-65	1.18137e-77	2.09615e-90	3.6218e-103		-0.00100142	-8.809e-15	-4.96195e-27	-1.4386e-39	-3.2258e-52	-6.38846e-65	-1.18137e-77	-2.09615e-90		0.00100142	0	0	0	0	0	0	0
			717.5	0.00102204	9.1e-15	5.14661e-27	1.49516e-39	3.35668e-52	6.65303e-65	1.231e-77	2.18516e-90	3.77688e-103		-0.00102204	-9.1e-15	-5.14661e-27	-1.49516e-39	-3.35668e-52	-6.65303e-65	-1.231e-77	-2.18516e-90		0.00102204	0	0	0	0	0	0	0
			718.5	0.00104305	9.40046e-15	5.33809e-27	1.55392e-39	3.49285e-52	6.92852e-65	1.28272e-77	2.27795e-90	3.93858e-103		-0.00104305	-9.40046e-15	-5.33809e-27	-1.55392e-39	-3.49285e-52	-6.92852e-65	-1.28272e-77	-2.27795e-90		0.00104305	0	0	0	0	0	0	0
			719.5	0.00106446	9.71067e-15	5.53662e-27	1.61498e-39	3.63451e-52	7.21538e-65	1.3366e-77	2.37466e-90	4.10719e-103		-0.00106446	-9.71067e-15	-5.53662e-27	-1.61498e-39	-3.63451e-52	-7.21538e-65	-1.3366e-77	-2.37466e-90		0.00106446	0	0	0	0	0	0	0
			720.5	0.00108627	1.0031e-14	5.74248e-27	1.67843e-39	3.7819e-52	7.51407e-65	1.39273e-77	2.47547e-90	4.283e-103		-0.00108627	-1.0031e-14	-5.74248e-27	-1.67843e-39	-3.7819e-52	-7.51407e-65	-1.39273e-77	-2.47547e-90		0.00108627	0	0	0	0	0	0	0
			721.5	0.00110848	1.03616e-14	5.95592e-27	1.74436e-39	3.93524e-52	7.82508e-65	1.45122e-77	2.58055e-90	4.46631e-103		-0.00110848	-1.03616e-14	-5.95592e-27	-1.74436e-39	-3.93524e-52	-7.82508e-65	-1.45122e-77	-2.58055e-90		0.00110848	0	0	0	0	0	0	0
			722.5	0.00113112	1.0703e-14	6.17723e-27	1.81285e-39	4.09476e-52	8.14892e-65	1.51216e-77	2.69008e-90	4.65746e-103		-0.00113112	-1.0703e-14	-6.17723e-27	-1.81285e-39	-4.09476e-52	-8.14892e-65	-1.51216e-77	-2.69008e-90		0.00113112	0	0	0	0	0	0	0
			723.5	0.00115418	1.10555e-14	6.40669e-27	1.88403e-39	4.26073e-52	8.48611e-65	1.57565e-77	2.80425e-90	4.85677e-103		-0.00115418	-1.10555e-14	-6.40669e-27	-1.88403e-39	-4.26073e-52	-8.48611e-65	-1.57565e-77	-2.80425e-90		0.00115418	0	0	0	0	0	0	0
			724.5	0.00117766	1.14193e-14	6.64459e-27	1.95798e-39	4.43339e-52	8.83721e-65	1.64179e-77	2.92325e-90	5.06459e-103		-0.00117766	-1.14193e-14	-6.64459e-27	-1.95798e-39	-4.43339e-52	-8.83721e-65	-1.64179e-77	-2.92325e-90		0.00117766	0	0	0	0	0	0	0
			725.5	0.00120159	1.1795e-14	6.89125e-27	2.03481e-39	4.61301e-52	9.20277e-65	1.71071e-77	3.04729e-90	5.28128e-103		-0.00120159	-1.1795e-14	-6.89125e-27	-2.03481e-39	-4.61301e-52	-9.20277e-65	-1.71071e-77	-3.04729e-90		0.00120159	0	0	0	0	0	0	0
			726.5	0.00122596	1.21827e-14	7.14699e-27	2.11465e-39	4.79989e-52	9.58341e-65	1.7825e-77	3.17657e-90	5.50723e-103		-0.00122596	-1.21827e-14	-7.14699e-27	-2.11465e-39	-4.79989e-52	-9.58341e-65	-1.7825e-77	-3.17657e-90		0.00122596	0	0	0	0	0	0	0
			727.5	0.00125078	1.25831e-14	7.41214e-27	2.19759e-39	4.99429e-52	9.97974e-65	1.85731e-77	3.31133e-90	5.74281e-103		-0.00125078	-1.25831e-14	-7.41214e-27	-2.19759e-39	-4.99429e-52	-9.97974e-65	-1.85731e-77	-3.31133e-90		0.00125078	0	0	0	0	0	0	0
			728.5	0.00127606	1.29963e-14	7.68704e-27	2.28378e-39	5.19654e-52	1.03924e-64	1.93524e-77	3.45179e-90	5.98846e-103		-0.00127606	-1.29963e-14	-7.68704e-27	-2.28378e-39	-5.19654e-52	-1.03924e-64	-1.93524e-77	-3.45179e-90		0.00127606	0	0	0	0	0	0	0
			729.5	0.00130181	1.34229e-14	7.97204e-27	2.37332e-39	5.40694e-52	1.08221e-64	2.01643e-77	3.59819e-90	6.24458e-103		-0.00130181	-1.34229e-14	-7.97204e-27	-2.37332e-39	-5.40694e-52	-1.08221e-64	-2.01643e-77	-3.59819e-90		0.00130181	0	0	0	0	0	0	0
			730.5	0.00132803	1.38633e-14	8.26751e-27	2.46635e-39	5.62582e-52	1.12694e-64	2.10102e-77	3.75078e-90	6.51164e-103		-0.00132803	-1.38633e-14	-8.26751e-27	-2.46635e-39	-5.62582e-52	-1.12694e-64	-2.10102e-77	-3.75078e-90		0.00132803	0	0	0	0	0	0	0
			731.5	0.00135474	1.43179e-14	8.57384e-27	2.563e-39	5.85352e-52	1.17352e-64	2.18915e-77	3.90983e-90	6.79009e-103		-0.00135474	-1.43179e-14	-8.57384e-27	-2.563e-39	-5.85352e-52	-1.17352e-64	-2.18915e-77	-3.90983e-90		0.00135474	0	0	0	0	0	0	0
			732.5	0.00138193	1.47871e-14	8.89142e-27	2.66342e-39	6.0904e-52	1.22202e-64	2.28096e-77	4.07561e-90	7.08043e-103		-0.00138193	-1.47871e-14	-8.89142e-27	-2.66342e-39	-6.0904e-52	-1.22202e-64	-2.28096e-77	-4.07561e-90		0.00138193	0	0	0	0	0	0	0
			733.5	0.00140963	1.52715e-14	9.22066e-27	2.76776e-39	6.33682e-52	1.27251e-64	2.37661e-77	4.2484e-90	7.38315e-103		-0.00140963	-1.52715e-14	-9.22066e-27	-2.76776e-39	-6.33682e-52	-1.27251e-64	-2.37661e-77	-4.2484e-90		0.00140963	0	0	0	0	0	0	0
			734.5	0.00143783	1.57714e-14	9.56198e-27	2.87615e-39	6.59317e-52	1.32508e-64	2.47626e-77	4.42849e-90	7.69878e-103		-0.00143783	-1.57714e-14	-9.56198e-27	-2.87615e-39	-6.59317e-52	-1.32508e-64	-2.47626e-77	-4.42849e-90		0.00143783	0	0	0	0	0	0	0
			735.5	0.00146654	1.62875e-14	9.91583e-27	2.98877e-39	6.85984e-52	1.37982e-64	2.58008e-77	4.6162e-90	8.02788e-103		-0.00146654	-1.62875e-14	-9.91583e-27	-2.98877e-39	-6.85984e-52	-1.37982e-64	-2.58008e-77	-4.6162e-90		0.00146654	0	0	0	0	0	0	0
			736.5	0.00149578	1.68201e-14	1.02827e-26	3.10576e-39	7.13724e-52	1.43681e-64	2.68823e-77	4.81185e-90	8.37101e-103		-0.00149578	-1.68201e-14	-1.02827e-26	-3.10576e-39	-7.13724e-52	-1.43681e-64	-2.68823e-77	-4.81185e-90		0.00149578	0	0	0	0	0	0	0
			737.5	0.00152555	1.73699e-14	1.06629e-26	3.22731e-39	7.42582e-52	1.49615e-64	2.80091e-77	5.01577e-90	8.72878e-103		-0.00152555	-1.73699e-14	-1.06629e-26	-3.22731e-39	-7.42582e-52	-1.49615e-64	-2.80091e-77	-5.01577e-90		0.00152555	0	0	0	0	0	0	0
			738.5	0.00155586	1.79373e-14	1.10571e-26	3.35359e-39	7.72601e-52	1.55792e-64	2.91829e-77	5.2283e-90	9.1018e-103		-0.00155586	-1.79373e-14	-1.10571e-26	-3.35359e-39	-7.72601e-52	-1.55792e-64	-2.91829e-77	-5.2283e-90		0.00155586	0	0	0	0	0	0	0
			739.5	0.00158672	1.8523e-14	1.14658e-26	3.48479e-39	8.03828e-52	1.62224e-64	3.04058e-77	5.44982e-90	9.49073e-103		-0.00158672	-1.8523e-14	-1.14658e-26	-3.48479e-39	-8.03828e-52	-1.62224e-64	-3.04058e-77	-5.44982e-90		0.00158672	0	0	0	0	0	0	0
			740.5	0.00161813	1.91275e-14	1.18894e-26	3.62108e-39	8.36312e-52	1.68921e-64	3.16798e-77	5.6807e-90	9.89624e-103		-0.00161813	-1.91275e-14	-1.18894e-26	-3.62108e-39	-8.36312e-52	-1.68921e-64	-3.16798e-77	-5.6807e-90		0.00161813	0	0	0	0	0	0	0
			741.5	0.00165011	1.97513e-14	1.23286e-26	3.76267e-39	8.70102e-52	1.75892e-64	3.3007e-77	5.92134e-90	1.0319e-102		-0.00165011	-1.97513e-14	-1.23286e-26	-3.76267e-39	-8.70102e-52	-1.75892e-64	-3.3007e-77	-5.92134e-90		0.00165011	0	0	0	0	0	0	0
			742.5	0.00168267	2.03952e-14	1.27838e-26	3.90976e-39	9.05252e-52	1.83151e-64	3.43896e-77	6.17215e-90	1.07599e-102		-0.00168267	-2.03952e-14	-1.27838e-26	-3.90976e-39	-9.05252e-52	-1.83151e-64	-3.43896e-77	-6.17215e-90		0.00168267	0	0	0	0	0	0	0
			743.5	0.00171581	2.10597e-14	1.32557e-26	4.06258e-39	9.41815e-52	1.90708e-64	3.583e-77	6.43355e-90	1.12195e-102		-0.00171581	-2.10597e-14	-1.32557e-26	-4.06258e-39	-9.41815e-52	-1.90708e-64	-3.583e-77	-6.43355e-90		0.00171581	0	0	0	0	0	0	0
			744.5	0.00174954	2.17454e-14	1.37448e-26	4.22132e-39	9.79849e-52	1.98576e-64	3.73306e-77	6.70599e-90	1.16987e-102		-0.00174954	-2.17454e-14	-1.37448e-26	-4.22132e-39	-9.79849e-52	-1.98576e-64	-3.73306e-77	-6.70599e-90		0.00174954	0	0	0	0	0	0	0
			745.5	0.00178388	2.24532e-14	1.42518e-26	4.38624e-39	1.01941e-51	2.06767e-64	3.88937e-77	6.98994e-90	1.21983e-102		-0.00178388	-2.24532e-14	-1.42518e-26	-4.38624e-39	-1.01941e-51	-2.06767e-64	-3.88937e-77	-6.98994e-90		0.00178388	0	0	0	0	0	0	0
			746.5	0.00181883	2.31835e-14	1.47774e-26	4.55755e-39	1.06056e-51	2.15295e-64	4.05222e-77	7.28588e-90	1.27192e-102		-0.00181883	-2.31835e-14	-1.47774e-26	-4.55755e-39	-1.06056e-51	-2.15295e-64	-4.05222e-77	-7.28588e-90		0.00181883	0	0	0	0	0	0	0
			747.5	0.0018544	2.39373e-14	1.53222e-26	4.73552e-39	1.10337e-51	2.24173e-64	4.22186e-77	7.59432e-90	1.32623e-102		-0.0018544	-2.39373e-14	-1.53222e-26	-4.73552e-39	-1.10337e-51	-2.24173e-64	-4.22186e-77	-7.59432e-90		0.0018544	0	0	0	0	0	0	0
			748.5	0.0018906	2.47151e-14	1.58868e-26	4.9204e-39	1.1479e-51	2.33416e-64	4.39858e-77	7.91579e-90	1.38285e-102		-0.0018906	-2.47151e-14	-1.58868e-26	-4.9204e-39	-1.1479e-51	-2.33416e-64	-4.39858e-77	-7.91579e-90		0.0018906	0	0	0	0	0	0	0
			749.5	0.00192745	2.55177e-14	1.64721e-26	5.11245e-39	1.19421e-51	2.43039e-64	4.58268e-77	8.25083e-90	1.44189e-102		-0.00192745	-2.55177e-14	-1.64721e-26	-5.11245e-39	-1.19421e-51	-2.43039e-64	-4.58268e-77	-8.25083e-90		0.00192745	0	0	0	0	0	0	0
			750.5	0.00196495	2.6346e-14	1.70788e-26	5.31196e-39	1.24239e-51	2.53057e-64	4.77446e-77	8.60001e-90	1.50344e-102		-0.00196495	-2.6346e-14	-1.70788e-26	-5.31196e-39	-1.24239e-51	-2.53057e-64	-4.77446e-77	-8.60001e-90		0.00196495	0	0	0	0	0	0	0
			751.5	0.0020031	2.72007e-14	1.77076e-26	5.5192e-39	1.2925e-51	2.63487e-64	4.97425e-77	8.96393e-90	1.56762e-102		-0.0020031	-2.72007e-14	-1.77076e-26	-5.5192e-39	-1.2925e-51	-2.63487e-64	-4.97425e-77	-8.96393e-90		0.0020031	0	0	0	0	0	0	0
			752.5	0.00204193	2.80826e-14	1.83594e-26	5.73448e-39	1.34462e-51	2.74345e-64	5.18236e-77	9.34321e-90	1.63452e-102		-0.00204193	-2.80826e-14	-1.83594e-26	-5.73448e-39	-1.34462e-51	-2.74345e-64	-5.18236e-77	-9.34321e-90		0.00204193	0	0	0	0	0	0	0
			753.5	0.00208145	2.89927e-14	1.90349e-26	5.9581e-39	1.39883e-51	2.85649e-64	5.39916e-77	9.7385e-90	1.70428e-102		-0.00208145	-2.89927e-14	-1.90349e-26	-5.9581e-39	-1.39883e-51	-2.85649e-64	-5.39916e-77	-9.7385e-90		0.00208145	0	0	0	0	0	0	0
			754.5	0.00212165	2.99317e-14	1.97351e-26	6.1904e-39	1.45523e-51	2.97417e-64	5.625e-77	1.01505e-89	1.777e-102		-0.00212165	-2.99317e-14	-1.97351e-26	-6.1904e-39	-1.45523e-51	-2.97417e-64	-5.625e-77	-1.01505e-89		0.00212165	0	0	0	0	0	0	0
			755.5	0.00216256	3.09006e-14	2.04608e-26	6.43169e-39	1.51388e-51	3.09668e-64	5.86026e-77	1.05798e-89	1.85282e-102		-0.00216256	-3.09006e-14	-2.04608e-26	-6.43169e-39	-1.51388e-51	-3.09668e-64	-5.86026e-77	-1.05798e-89		0.00216256	0	0	0	0	0	0	0
			756.5	0.00220418	3.19004e-14	2.12129e-26	6.68234e-39	1.57489e-51	3.22421e-64	6.10533e-77	1.10273e-89	1.93187e-102		-0.00220418	-3.19004e-14	-2.12129e-26	-6.68234e-39	-1.57489e-51	-3.22421e-64	-6.10533e-77	-1.10273e-89		0.00220418	0	0	0	0	0	0	0
			757.5	0.00224653	3.29319e-14	2.19925e-26	6.94269e-39	1.63834e-51	3.35698e-64	6.36062e-77	1.14936e-89	2.01429e-102		-0.00224653	-3.29319e-14	-2.19925e-26	-6.94269e-39	-1.63834e-51	-3.35698e-64	-6.36062e-77	-1.14936e-89		0.00224653	0	0	0	0	0	0	0
			758.5	0.00228962	3.39963e-14	2.28004e-26	7.21313e-39	1.70434e-51	3.4952e-64	6.62655e-77	1.19796e-89	2.10021e-102		-0.00228962	-3.39963e-14	-2.28004e-26	-7.21313e-39	-1.70434e-51	-3.4952e-64	-6.62655e-77	-1.19796e-89		0.00228962	0	0	0	0	0	0	0
			759.5	0.00233345	3.50944e-14	2.36378e-26	7.49404e-39	1.77299e-51	3.63909e-64	6.90357e-77	1.24862e-89	2.18979e-102		-0.00233345	-3.50944e-14	-2.36378e-26	-7.49404e-39	-1.77299e-51	-3.63909e-64	-6.90357e-77	-1.24862e-89		0.00233345	0	0	0	0	0	0	0
			760.5	0.00237804	3.62274e-14	2.45056e-26	7.78582e-39	1.84439e-51	3.78888e-64	7.19213e-77	1.3014e-89	2.28318e-102		-0.00237804	-3.62274e-14	-2.45056e-26	-7.78582e-39	-1.84439e-51	-3.78888e-64	-7.19213e-77	-1.3014e-89		0.00237804	0	0	0	0	0	0	0
			761.5	0.0024234	3.73963e-14	2.5405e-26	8.08889e-39	1.91865e-51	3.94482e-64	7.49271e-77	1.35642e-89	2.38055e-102		-0.0024234	-3.73963e-14	-2.5405e-26	-8.08889e-39	-1.91865e-51	-3.94482e-64	-7.49271e-77	-1.35642e-89		0.0024234	0	0	0	0	0	0	0
			762.5	0.00246955	3.86023e-14	2.63371e-26	8.40369e-39	1.99589e-51	4.10715e-64	7.80582e-77	1.41375e-89	2.48206e-102		-0.00246955	-3.86023e-14	-2.63371e-26	-8.40369e-39	-1.99589e-51	-4.10715e-64	-7.80582e-77	-1.41375e-89		0.00246955	0	0	0	0	0	0	0
			763.5	0.00251648	3.98465e-14	2.73031e-26	8.73067e-39	2.07622e-51	4.27613e-64	8.13198e-77	1.4735e-89	2.58788e-102		-0.00251648	-3.98465e-14	-2.73031e-26	-8.73067e-39	-2.07622e-51	-4.27613e-64	-8.13198e-77	-1.4735e-89		0.00251648	0	0	0	0	0	0	0
			764.5	0.00256422	4.11302e-14	2.83042e-26	9.07029e-39	2.15977e-51	4.45204e-64	8.47172e-77	1.53577e-89	2.69821e-102		-0.00256422	-4.11302e-14	-2.83042e-26	-9.07029e-39	-2.15977e-51	-4.45204e-64	-8.47172e-77	-1.53577e-89		0.00256422	0	0	0	0	0	0	0
			765.5	0.00261278	4.24544e-14	2.93417e-26	9.42305e-39	2.24667e-51	4.63517e-64	8.82562e-77	1.60066e-89	2.81323e-102		-0.00261278	-4.24544e-14	-2.93417e-26	-9.42305e-39	-2.24667e-51	-4.63517e-64	-8.82562e-77	-1.60066e-89		0.00261278	0	0	0	0	0	0	0
			766.5	0.00266217	4.38206e-14	3.04169e-26	9.78944e-39	2.33705e-51	4.8258e-64	9.19425e-77	1.66829e-89	2.93315e-102		-0.00266217	-4.38206e-14	-3.04169e-26	-9.78944e-39	-2.33705e-51	-4.8258e-64	-9.19425e-77	-1.66829e-89		0.00266217	0	0	0	0	0	0	0
			767.5	0.0027124	4.523e-14	3.15311e-26	1.017e-38	2.43105e-51	5.02424e-64	9.57823e-77	1.73877e-89	3.05816e-102		-0.0027124	-4.523e-14	-3.15311e-26	-1.017e-38	-2.43105e-51	-5.02424e-64	-9.57823e-77	-1.73877e-89		0.0027124	0	0	0	0	0	0	0
			768.5	0.00276349	4.66839e-14	3.26857e-26	1.05652e-38	2.52881e-51	5.23081e-64	9.97821e-77	1.81222e-89	3.1885e-102		-0.00276349	-4.66839e-14	-3.26857e-26	-1.05652e-38	-2.52881e-51	-5.23081e-64	-9.97821e-77	-1.81222e-89		0.00276349	0	0	0	0	0	0	0
			769.5	0.00281544	4.81837e-14	3.38823e-26	1.09758e-38	2.63049e-51	5.44584e-64	1.03948e-76	1.88876e-89	3.32437e-102		-0.00281544	-4.81837e-14	-3.38823e-26	-1.09758e-38	-2.63049e-51	-5.44584e-64	-1.03948e-76	-1.88876e-89		0.00281544	0	0	0	0	0	0	0
			770.5	0.00286827	4.97308e-14	3.51223e-26	1.14022e-38	2.73624e-51	5.66968e-64	1.08288e-76	1.96853e-89	3.46602e-102		-0.00286827	-4.97308e-14	-3.51223e-26	-1.14022e-38	-2.73624e-51	-5.66968e-64	-1.08288e-76	-1.96853e-89		0.00286827	0	0	0	0	0	0	0
			771.5	0.002922	5.13268e-14	3.64072e-26	1.1845e-38	2.84621e-51	5.90269e-64	1.12808e-76	2.05166e-89	3.61369e-102		-0.002922	-5.13268e-14	-3.64072e-26	-1.1845e-38	-2.84621e-51	-5.90269e-64	-1.12808e-76	-2.05166e-89		0.002922	0	0	0	0	0	0	0
			772.5	0.00297663	5.29731e-14	3.77388e-26	1.23049e-38	2.96059e-51	6.14524e-64	1.17517e-76	2.13828e-89	3.76764e-102		-0.00297663	-5.29731e-14	-3.77388e-26	-1.23049e-38	-2.96059e-51	-6.14524e-64	-1.17517e-76	-2.13828e-89		0.00297663	0	0	0	0	0	0	0
			773.5	0.00303217	5.46713e-14	3.91186e-26	1.27826e-38	3.07955e-51	6.39772e-64	1.22421e-76	2.22856e-89	3.92813e-102		-0.00303217	-5.46713e-14	-3.91186e-26	-1.27826e-38	-3.07955e-51	-6.39772e-64	-1.22421e-76	-2.22856e-89		0.00303217	0	0	0	0	0	0	0
			774.5	0.00308866	5.64229e-14	4.05483e-26	1.32787e-38	3.20326e-51	6.66053e-64	1.2753e-76	2.32264e-89	4.09545e-102		-0.00308866	-5.64229e-14	-4.05483e-26	-1.32787e-38	-3.20326e-51	-6.66053e-64	-1.2753e-76	-2.32264e-89		0.00308866	0	0	0	0	0	0	0
			775.5	0.00314608	5.82297e-14	4.20299e-26	1.3794e-38	3.33192e-51	6.9341e-64	1.3285e-76	2.42068e-89	4.26987e-102		-0.00314608	-5.82297e-14	-4.20299e-26	-1.3794e-38	-3.33192e-51	-6.9341e-64	-1.3285e-76	-2.42068e-89		0.00314608	0	0	0	0	0	0	0
			776.5	0.00320447	6.00934e-14	4.35651e-26	1.43291e-38	3.46572e-51	7.21887e-64	1.38393e-76	2.52285e-89	4.45171e-102		-0.00320447	-6.00934e-14	-4.35651e-26	-1.43291e-38	-3.46572e-51	-7.21887e-64	-1.38393e-76	-2.52285e-89		0.00320447	0	0	0	0	0	0	0
			777.5	0.00326383	6.20156e-14	4.51559e-26	1.48849e-38	3.60487e-51	7.51529e-64	1.44166e-76	2.62932e-89	4.64127e-102		-0.00326383	-6.20156e-14	-4.51559e-26	-1.48849e-38	-3.60487e-51	-7.51529e-64	-1.44166e-76	-2.62932e-89		0.00326383	0	0	0	0	0	0	0
			778.5	0.00332418	6.39983e-14	4.68042e-26	1.54621e-38	3.74958e-51	7.82384e-64	1.50178e-76	2.74027e-89	4.83889e-102		-0.00332418	-6.39983e-14	-4.68042e-26	-1.54621e-38	-3.74958e-51	-7.82384e-64	-1.50178e-76	-2.74027e-89		0.00332418	0	0	0	0	0	0	0
			779.5	0.00338552	6.60432e-14	4.85122e-26	1.60616e-38	3.90008e-51	8.14501e-64	1.56441e-76	2.85589e-89	5.0449e-102		-0.00338552	-6.60432e-14	-4.85122e-26	-1.60616e-38	-3.90008e-51	-8.14501e-64	-1.56441e-76	-2.85589e-89		0.00338552	0	0	0	0	0	0	0
			780.5	0.00344789	6.81523e-14	5.02819e-26	1.66841e-38	4.05659e-51	8.47932e-64	1.62965e-76	2.97638e-89	5.25967e-102		-0.00344789	-6.81523e-14	-5.02819e-26	-1.66841e-38	-4.05659e-51	-8.47932e-64	-1.62965e-76	-2.97638e-89		0.00344789	0	0	0	0	0	0	0
			781.5	0.00351128	7.03276e-14	5.21156e-26	1.73306e-38	4.21935e-51	8.8273e-64	1.69759e-76	3.10193e-89	5.48355e-102		-0.00351128	-7.03276e-14	-5.21156e-26	-1.73306e-38	-4.21935e-51	-8.8273e-64	-1.69759e-76	-3.10193e-89		0.00351128	0	0	0	0	0	0	0
			782.5	0.00357572	7.2571e-14	5.40155e-26	1.8002e-38	4.38862e-51	9.18951e-64	1.76836e-76	3.23277e-89	5.71694e-102		-0.00357572	-7.2571e-14	-5.40155e-26	-1.8002e-38	-4.38862e-51	-9.18951e-64	-1.76836e-76	-3.23277e-89		0.00357572	0	0	0	0	0	0	0
			783.5	0.00364122	7.48848e-14	5.59841e-26	1.86993e-38	4.56464e-51	9.56652e-64	1.84207e-76	3.36911e-89	5.96025e-102		-0.00364122	-7.48848e-14	-5.59841e-26	-1.86993e-38	-4.56464e-51	-9.56652e-64	-1.84207e-76	-3.36911e-89		0.00364122	0	0	0	0	0	0	0
			784.5	0.00370779	7.72711e-14	5.80238e-26	1.94234e-38	4.74769e-51	9.95895e-64	1.91885e-76	3.51119e-89	6.21389e-102		-0.00370779	-7.72711e-14	-5.80238e-26	-1.94234e-38	-4.74769e-51	-9.95895e-64	-1.91885e-76	-3.51119e-89		0.00370779	0	0	0	0	0	0	0
			785.5	0.00377545	7.9732e-14	6.01371e-26	2.01754e-38	4.93805e-51	1.03674e-63	1.99881e-76	3.65925e-89	6.47829e-102		-0.00377545	-7.9732e-14	-6.01371e-26	-2.01754e-38	-4.93805e-51	-1.03674e-63	-1.99881e-76	-3.65925e-89		0.00377545	0	0	0	0	0	0	0
			786.5	0.00384422	8.22699e-14	6.23267e-26	2.09564e-38	5.136e-51	1.07926e-63	2.0821e-76	3.81353e-89	6.75392e-102		-0.00384422	-8.22699e-14	-6.23267e-26	-2.09564e-38	-5.136e-51	-1.07926e-63	-2.0821e-76	-3.81353e-89		0.00384422	0	0	0	0	0	0	0
			787.5	0.00391411	8.48872e-14	6.45952e-26	2.17673e-38	5.34185e-51	1.12351e-63	2.16884e-76	3.9743e-89	7.04126e-102		-0.00391411	-8.48872e-14	-6.45952e-26	-2.17673e-38	-5.34185e-51	-1.12351e-63	-2.16884e-76	-3.9743e-89		0.00391411	0	0	0	0	0	0	0
			788.5	0.00398513	8.75862e-14	6.69456e-26	2.26095e-38	5.55592e-51	1.16957e-63	2.25919e-76	4.14183e-89	7.34079e-102		-0.00398513	-8.75862e-14	-6.69456e-26	-2.26095e-38	-5.55592e-51	-1.16957e-63	-2.25919e-76	-4.14183e-89		0.00398513	0	0	0	0	0	0	0
			789.5	0.0040573	9.03696e-14	6.93808e-26	2.3484e-38	5.77853e-51	1.21751e-63	2.35329e-76	4.31641e-89	7.65303e-102		-0.0040573	-9.03696e-14	-6.93808e-26	-2.3484e-38	-5.77853e-51	-1.21751e-63	-2.35329e-76	-4.31641e-89		0.0040573	0	0	0	0	0	0	0
			790.5	0.00413065	9.32398e-14	7.19037e-26	2.43922e-38	6.01001e-51	1.26742e-63	2.4513e-76	4.49832e-89	7.97852e-102		-0.00413065	-9.32398e-14	-7.19037e-26	-2.43922e-38	-6.01001e-51	-1.26742e-63	-2.4513e-76	-4.49832e-89		0.00413065	0	0	0	0	0	0	0
			791.5	0.00420517	9.61995e-14	7.45174e-26	2.53353e-38	6.25073e-51	1.31935e-63	2.55338e-76	4.68788e-89	8.31782e-102		-0.00420517	-9.61995e-14	-7.45174e-26	-2.53353e-38	-6.25073e-51	-1.31935e-63	-2.55338e-76	-4.68788e-89		0.00420517	0	0	0	0	0	0	0
			792.5	0.0042809	9.92515e-14	7.72254e-26	2.63146e-38	6.50104e-51	1.37341e-63	2.6597e-76	4.88541e-89	8.67153e-102		-0.0042809	-9.92515e-14	-7.72254e-26	-2.63146e-38	-6.50104e-51	-1.37341e-63	-2.6597e-76	-4.88541e-89		0.0042809	0	0	0	0	0	0	0
			793.5	0.00435784	1.02399e-13	8.00308e-26	2.73315e-38	6.76134e-51	1.42968e-63	2.77043e-76	5.09124e-89	9.04024e-102		-0.00435784	-1.02399e-13	-8.00308e-26	-2.73315e-38	-6.76134e-51	-1.42968e-63	-2.77043e-76	-5.09124e-89		0.00435784	0	0	0	0	0	0	0
			794.5	0.00443601	1.05644e-13	8.29373e-26	2.83876e-38	7.032e-51	1.48824e-63	2.88576e-76	5.30572e-89	9.42459e-102		-0.00443601	-1.05644e-13	-8.29373e-26	-2.83876e-38	-7.032e-51	-1.48824e-63	-2.88576e-76	-5.30572e-89		0.00443601	0	0	0	0	0	0	0
			795.5	0.00451544	1.0899e-13	8.59483e-26	2.94841e-38	7.31345e-51	1.5492e-63	3.00587e-76	5.52921e-89	9.82524e-102		-0.00451544	-1.0899e-13	-8.59483e-26	-2.94841e-38	-7.31345e-51	-1.5492e-63	-3.00587e-76	-5.52921e-89		0.00451544	0	0	0	0	0	0	0
			796.5	0.00459613	1.1244e-13	8.90676e-26	3.06228e-38	7.60612e-51	1.61264e-63	3.13097e-76	5.76209e-89	1.02429e-101		-0.00459613	-1.1244e-13	-8.90676e-26	-3.06228e-38	-7.60612e-51	-1.61264e-63	-3.13097e-76	-5.76209e-89		0.00459613	0	0	0	0	0	0	0
			797.5	0.0046781	1.15998e-13	9.22991e-26	3.18051e-38	7.91044e-51	1.67867e-63	3.26125e-76	6.00475e-89	1.06783e-101		-0.0046781	-1.15998e-13	-9.22991e-26	-3.18051e-38	-7.91044e-51	-1.67867e-63	-3.26125e-76	-6.00475e-89		0.0046781	0	0	0	0	0	0	0
			798.5	0.00476138	1.19666e-13	9.56467e-26	3.30328e-38	8.22689e-51	1.74739e-63	3.39695e-76	6.25761e-89	1.11321e-101		-0.00476138	-1.19666e-13	-9.56467e-26	-3.30328e-38	-8.22689e-51	-1.74739e-63	-3.39695e-76	-6.25761e-89		0.00476138	0	0	0	0	0	0	0
			799.5	0.00484597	1.23447e-13	9.91147e-26	3.43077e-38	8.55593e-51	1.81891e-63	3.53827e-76	6.52109e-89	1.16051e-101		-0.00484597	-1.23447e-13	-9.91147e-26	-3.43077e-38	-8.55593e-51	-1.81891e-63	-3.53827e-76	-6.52109e-89		0.00484597	0	0	0	0	0	0	0
			800.5	0.00493191	1.27347e-13	1.02707e-25	3.56314e-38	8.89808e-51	1.89336e-63	3.68545e-76	6.79563e-89	1.20983e-101		-0.00493191	-1.27347e-13	-1.02707e-25	-3.56314e-38	-8.89808e-51	-1.89336e-63	-3.68545e-76	-6.79563e-89		0.00493191	0	0	0	0	0	0	0
			801.5	0.00501919	1.31367e-13	1.06429e-25	3.70059e-38	9.25384e-51	1.97084e-63	3.83874e-76	7.0817e-89	1.26123e-101		-0.00501919	-1.31367e-13	-1.06429e-25	-3.70059e-38	-9.25384e-51	-1.97084e-63	-3.83874e-76	-7.0817e-89		0.00501919	0	0	0	0	0	0	0
			802.5	0.00510785	1.35512e-13	1.10284e-25	3.84331e-38	9.62377e-51	2.05147e-63	3.99838e-76	7.37978e-89	1.31481e-101		-0.00510785	-1.35512e-13	-1.10284e-25	-3.84331e-38	-9.62377e-51	-2.05147e-63	-3.99838e-76	-7.37978e-89		0.00510785	0	0	0	0	0	0	0
			803.5	0.0051979	1.39785e-13	1.14277e-25	3.9915e-38	1.00084e-50	2.1354e-63	4.16464e-76	7.69037e-89	1.37067e-101		-0.0051979	-1.39785e-13	-1.14277e-25	-3.9915e-38	-1.00084e-50	-2.1354e-63	-4.16464e-76	-7.69037e-89		0.0051979	0	0	0	0	0	0	0
			804.5	0.00528935	1.44191e-13	1.18414e-25	4.14537e-38	1.04084e-50	2.22274e-63	4.3378e-76	8.01401e-89	1.42889e-101		-0.00528935	-1.44191e-13	-1.18414e-25	-4.14537e-38	-1.04084e-50	-2.22274e-63	-4.3378e-76	-8.01401e-89		0.00528935	0	0	0	0	0	0	0
			805.5	0.00538224	1.48733e-13	1.22699e-25	4.30513e-38	1.08242e-50	2.31365e-63	4.51813e-76	8.35123e-89	1.48958e-101		-0.00538224	-1.48733e-13	-1.22699e-25	-4.30513e-38	-1.08242e-50	-2.31365e-63	-4.51813e-76	-8.35123e-89		0.00538224	0	0	0	0	0	0	0
			806.5	0.00547656	1.53415e-13	1.27138e-25	4.47101e-38	1.12566e-50	2.40826e-63	4.70594e-76	8.7026e-89	1.55284e-101		-0.00547656	-1.53415e-13	-1.27138e-25	-4.47101e-38	-1.12566e-50	-2.40826e-63	-4.70594e-76	-8.7026e-89		0.00547656	0	0	0	0	0	0	0
			807.5	0.00557236	1.58242e-13	1.31736e-25	4.64325e-38	1.17062e-50	2.50672e-63	4.90153e-76	9.06871e-89	1.61878e-101		-0.00557236	-1.58242e-13	-1.31736e-25	-4.64325e-38	-1.17062e-50	-2.50672e-63	-4.90153e-76	-9.06871e-89		0.00557236	0	0	0	0	0	0	0
			808.5	0.00566964	1.63218e-13	1.36499e-25	4.82208e-38	1.21737e-50	2.6092e-63	5.10522e-76	9.45019e-89	1.68751e-101		-0.00566964	-1.63218e-13	-1.36499e-25	-4.82208e-38	-1.21737e-50	-2.6092e-63	-5.10522e-76	-9.45019e-89		0.00566964	0	0	0	0	0	0	0
			809.5	0.00576842	1.68348e-13	1.41432e-25	5.00775e-38	1.26597e-50	2.71585e-63	5.31736e-76	9.84768e-89	1.75916e-101		-0.00576842	-1.68348e-13	-1.41432e-25	-5.00775e-38	-1.26597e-50	-2.71585e-63	-5.31736e-76	-9.84768e-89		0.00576842	0	0	0	0	0	0	0
			810.5	0.00586872	1.73636e-13	1.46542e-25	5.20053e-38	1.31651e-50	2.82684e-63	5.53828e-76	1.02618e-88	1.83384e-101		-0.00586872	-1.73636e-13	-1.46542e-25	-5.20053e-38	-1.31651e-50	-2.82684e-63	-5.53828e-76	-1.02618e-88		0.00586872	0	0	0	0	0	0	0
			811.5	0.00597057	1.79088e-13	1.51835e-25	5.40068e-38	1.36905e-50	2.94235e-63	5.76835e-76	1.06934e-88	1.91168e-101		-0.00597057	-1.79088e-13	-1.51835e-25	-5.40068e-38	-1.36905e-50	-2.94235e-63	-5.76835e-76	-1.06934e-88		0.00597057	0	0	0	0	0	0	0
			812.5	0.00607398	1.84707e-13	1.57317e-25	5.6085e-38	1.42368e-50	3.06257e-63	6.00795e-76	1.1143e-88	1.99283e-101		-0.00607398	-1.84707e-13	-1.57317e-25	-5.6085e-38	-1.42368e-50	-3.06257e-63	-6.00795e-76	-1.1143e-88		0.00607398	0	0	0	0	0	0	0
			813.5	0.00617897	1.90499e-13	1.62995e-25	5.82425e-38	1.48049e-50	3.18767e-63	6.25748e-76	1.16115e-88	2.0774e-101		-0.00617897	-1.90499e-13	-1.62995e-25	-5.82425e-38	-1.48049e-50	-3.18767e-63	-6.25748e-76	-1.16115e-88		0.00617897	0	0	0	0	0	0	0
			814.5	0.00628556	1.9647e-13	1.68876e-25	6.04826e-38	1.53954e-50	3.31787e-63	6.51733e-76	1.20996e-88	2.16556e-101		-0.00628556	-1.9647e-13	-1.68876e-25	-6.04826e-38	-1.53954e-50	-3.31787e-63	-6.51733e-76	-1.20996e-88		0.00628556	0	0	0	0	0	0	0
			815.5	0.00639378	2.02624e-13	1.74968e-25	6.28083e-38	1.60095e-50	3.45337e-63	6.78794e-76	1.26082e-88	2.25746e-101		-0.00639378	-2.02624e-13	-1.74968e-25	-6.28083e-38	-1.60095e-50	-3.45337e-63	-6.78794e-76	-1.26082e-88		0.00639378	0	0	0	0	0	0	0
			816.5	0.00650364	2.08968e-13	1.81277e-25	6.52229e-38	1.66479e-50	3.59439e-63	7.06976e-76	1.31382e-88	2.35324e-101		-0.00650364	-2.08968e-13	-1.81277e-25	-6.52229e-38	-1.66479e-50	-3.59439e-63	-7.06976e-76	-1.31382e-88		0.00650364	0	0	0	0	0	0	0
			817.5	0.00661516	2.15507e-13	1.87812e-25	6.77297e-38	1.73116e-50	3.74114e-63	7.36324e-76	1.36903e-88	2.45308e-101		-0.00661516	-2.15507e-13	-1.87812e-25	-6.77297e-38	-1.73116e-50	-3.74114e-63	-7.36324e-76	-1.36903e-88		0.00661516	0	0	0	0	0	0	0
			818.5	0.00672837	2.22246e-13	1.9458e-25	7.03323e-38	1.80017e-50	3.89386e-63	7.66886e-76	1.42656e-88	2.55714e-101		-0.00672837	-2.22246e-13	-1.9458e-25	-7.03323e-38	-1.80017e-50	-3.89386e-63	-7.66886e-76	-1.42656e-88		0.00672837	0	0	0	0	0	0	0
			819.5	0.00684328	2.29193e-13	2.01589e-25	7.30343e-38	1.87192e-50	4.05279e-63	7.98714e-76	1.4865e-88	2.66561e-101		-0.00684328	-2.29193e-13	-2.01589e-25	-7.30343e-38	-1.87192e-50	-4.05279e-63	-7.98714e-76	-1.4865e-88		0.00684328	0	0	0	0	0	0	0
			820.5	0.00695992	2.36352e-13	2.08849e-25	7.58395e-38	1.94651e-50	4.21818e-63	8.31858e-76	1.54895e-88	2.77867e-101		-0.00695992	-2.36352e-13	-2.08849e-25	-7.58395e-38	-1.94651e-50	-4.21818e-63	-8.31858e-76	-1.54895e-88		0.00695992	0	0	0	0	0	0	0
			821.5	0.00707831	2.43731e-13	2.16368e-25	7.87517e-38	2.02406e-50	4.3903e-63	8.66373e-76	1.61402e-88	2.89651e-101		-0.00707831	-2.43731e-13	-2.16368e-25	-7.87517e-38	-2.02406e-50	-4.3903e-63	-8.66373e-76	-1.61402e-88		0.00707831	0	0	0	0	0	0	0
			822.5	0.00719847	2.51336e-13	2.24155e-25	8.1775e-38	2.10469e-50	4.56941e-63	9.02316e-76	1.68181e-88	3.01934e-101		-0.00719847	-2.51336e-13	-2.24155e-25	-8.1775e-38	-2.10469e-50	-4.56941e-63	-9.02316e-76	-1.68181e-88		0.00719847	0	0	0	0	0	0	0
			823.5	0.00732043	2.59174e-13	2.3222e-25	8.49137e-38	2.18851e-50	4.75581e-63	9.39746e-76	1.75245e-88	3.14736e-101		-0.00732043	-2.59174e-13	-2.3222e-25	-8.49137e-38	-2.18851e-50	-4.75581e-63	-9.39746e-76	-1.75245e-88		0.00732043	0	0	0	0	0	0	0
			824.5	0.00744419	2.67252e-13	2.40572e-25	8.81722e-38	2.27566e-50	4.94978e-63	9.78724e-76	1.82604e-88	3.28081e-101		-0.00744419	-2.67252e-13	-2.40572e-25	-8.81722e-38	-2.27566e-50	-4.94978e-63	-9.78724e-76	-1.82604e-88		0.00744419	0	0	0	0	0	0	0
			825.5	0.0075698	2.75577e-13	2.49221e-25	9.15549e-38	2.36626e-50	5.15164e-63	1.01931e-75	1.90272e-88	3.41989e-101		-0.0075698	-2.75577e-13	-2.49221e-25	-9.15549e-38	-2.36626e-50	-5.15164e-63	-1.01931e-75	-1.90272e-88		0.0075698	0	0	0	0	0	0	0
			826.5	0.00769726	2.84157e-13	2.58179e-25	9.50665e-38	2.46046e-50	5.36169e-63	1.06158e-75	1.98261e-88	3.56486e-101		-0.00769726	-2.84157e-13	-2.58179e-25	-9.50665e-38	-2.46046e-50	-5.36169e-63	-1.06158e-75	-1.98261e-88		0.00769726	0	0	0	0	0	0	0
			827.5	0.00782661	2.92999e-13	2.67456e-25	9.87121e-38	2.55838e-50	5.58028e-63	1.1056e-75	2.06584e-88	3.71596e-101		-0.00782661	-2.92999e-13	-2.67456e-25	-9.87121e-38	-2.55838e-50	-5.58028e-63	-1.1056e-75	-2.06584e-88		0.00782661	0	0	0	0	0	0	0
			828.5	0.00795786	3.02111e-13	2.77063e-25	1.02497e-37	2.66019e-50	5.80775e-63	1.15143e-75	2.15256e-88	3.87346e-101		-0.00795786	-3.02111e-13	-2.77063e-25	-1.02497e-37	-2.66019e-50	-5.80775e-63	-1.15143e-75	-2.15256e-88		0.00795786	0	0	0	0	0	0	0
			829.5	0.00809103	3.115e-13	2.87011e-25	1.06425e-37	2.76602e-50	6.04446e-63	1.19916e-75	2.24291e-88	4.03761e-101		-0.00809103	-3.115e-13	-2.87011e-25	-1.06425e-37	-2.76602e-50	-6.04446e-63	-1.19916e-75	-2.24291e-88		0.00809103	0	0	0	0	0	0	0
			830.5	0.00822616	3.21177e-13	2.97314e-25	1.10503e-37	2.87605e-50	6.29078e-63	1.24886e-75	2.33704e-88	4.2087e-101		-0.00822616	-3.21177e-13	-2.97314e-25	-1.10503e-37	-2.87605e-50	-6.29078e-63	-1.24886e-75	-2.33704e-88		0.00822616	0	0	0	0	0	0	0
			831.5	0.00836326	3.31148e-13	3.07983e-25	1.14737e-37	2.99044e-50	6.5471e-63	1.30061e-75	2.43511e-88	4.38703e-101		-0.00836326	-3.31148e-13	-3.07983e-25	-1.14737e-37	-2.99044e-50	-6.5471e-63	-1.30061e-75	-2.43511e-88		0.00836326	0	0	0	0	0	0	0
			832.5	0.00850236	3.41423e-13	3.19031e-25	1.19132e-37	3.10935e-50	6.81382e-63	1.35451e-75	2.53729e-88	4.57289e-101		-0.00850236	-3.41423e-13	-3.19031e-25	-1.19132e-37	-3.10935e-50	-6.81382e-63	-1.35451e-75	-2.53729e-88		0.00850236	0	0	0	0	0	0	0
			833.5	0.00864348	3.52011e-13	3.30472e-25	1.23694e-37	3.23297e-50	7.09137e-63	1.41063e-75	2.64374e-88	4.76661e-101		-0.00864348	-3.52011e-13	-3.30472e-25	-1.23694e-37	-3.23297e-50	-7.09137e-63	-1.41063e-75	-2.64374e-88		0.00864348	0	0	0	0	0	0	0
			834.5	0.00878665	3.62921e-13	3.42319e-25	1.2843e-37	3.36148e-50	7.38019e-63	1.46906e-75	2.75465e-88	4.96852e-101		-0.00878665	-3.62921e-13	-3.42319e-25	-1.2843e-37	-3.36148e-50	-7.38019e-63	-1.46906e-75	-2.75465e-88		0.00878665	0	0	0	0	0	0	0
			835.5	0.00893189	3.74163e-13	3.54587e-25	1.33346e-37	3.49507e-50	7.68073e-63	1.52992e-75	2.8702e-88	5.17896e-101		-0.00893189	-3.74163e-13	-3.54587e-25	-1.33346e-37	-3.49507e-50	-7.68073e-63	-1.52992e-75	-2.8702e-88		0.00893189	0	0	0	0	0	0	0
			836.5	0.00907922	3.85747e-13	3.6729e-25	1.38448e-37	3.63395e-50	7.99345e-63	1.59328e-75	2.99058e-88	5.3983e-101		-0.00907922	-3.85747e-13	-3.6729e-25	-1.38448e-37	-3.63395e-50	-7.99345e-63	-1.59328e-75	-2.99058e-88		0.00907922	0	0	0	0	0	0	0
			837.5	0.00922866	3.97683e-13	3.80444e-25	1.43745e-37	3.77833e-50	8.31887e-63	1.65926e-75	3.116e-88	5.6269e-101		-0.00922866	-3.97683e-13	-3.80444e-25	-1.43745e-37	-3.77833e-50	-8.31887e-63	-1.65926e-75	-3.116e-88		0.00922866	0	0	0	0	0	0	0
			838.5	0.00938025	4.09981e-13	3.94065e-25	1.49244e-37	3.92841e-50	8.65748e-63	1.72796e-75	3.24666e-88	5.86516e-101		-0.00938025	-4.09981e-13	-3.94065e-25	-1.49244e-37	-3.92841e-50	-8.65748e-63	-1.72796e-75	-3.24666e-88		0.00938025	0	0	0	0	0	0	0
			839.5	0.00953401	4.22652e-13	4.08169e-25	1.54951e-37	4.08443e-50	9.00983e-63	1.7995e-75	3.38279e-88	6.11349e-101		-0.00953401	-4.22652e-13	-4.08169e-25	-1.54951e-37	-4.08443e-50	-9.00983e-63	-1.7995e-75	-3.38279e-88		0.00953401	0	0	0	0	0	0	0
			840.5	0.00968996	4.35707e-13	4.22773e-25	1.60875e-37	4.24661e-50	9.37646e-63	1.874e-75	3.52461e-88	6.37231e-101		-0.00968996	-4.35707e-13	-4.22773e-25	-1.60875e-37	-4.24661e-50	-9.37646e-63	-1.874e-75	-3.52461e-88		0.00968996	0	0	0	0	0	0	0
			841.5	0.00984813	4.49158e-13	4.37895e-25	1.67025e-37	4.41521e-50	9.75796e-63	1.95156e-75	3.67236e-88	6.64206e-101		-0.00984813	-4.49158e-13	-4.37895e-25	-1.67025e-37	-4.41521e-50	-9.75796e-63	-1.95156e-75	-3.67236e-88		0.00984813	0	0	0	0	0	0	0
			842.5	0.0100085	4.63017e-13	4.53552e-25	1.73408e-37	4.59047e-50	1.01549e-62	2.03233e-75	3.82629e-88	6.9232e-101		-0.0100085	-4.63017e-13	-4.53552e-25	-1.73408e-37	-4.59047e-50	-1.01549e-62	-2.03233e-75	-3.82629e-88		0.0100085	0	0	0	0	0	0	0
			843.5	0.0101712	4.77295e-13	4.69764e-25	1.80033e-37	4.77265e-50	1.0568e-62	2.11643e-75	3.98666e-88	7.21621e-101		-0.0101712	-4.77295e-13	-4.69764e-25	-1.80033e-37	-4.77265e-50	-1.0568e-62	-2.11643e-75	-3.98666e-88		0.0101712	0	0	0	0	0	0	0
			844.5	0.0103362	4.92005e-13	4.8655e-25	1.8691e-37	4.96203e-50	1.09978e-62	2.204e-75	4.15373e-88	7.5216e-101		-0.0103362	-4.92005e-13	-4.8655e-25	-1.8691e-37	-4.96203e-50	-1.09978e-62	-2.204e-75	-4.15373e-88		0.0103362	0	0	0	0	0	0	0
			845.5	0.0105035	5.0716e-13	5.0393e-25	1.94048e-37	5.15888e-50	1.1445e-62	2.29518e-75	4.32778e-88	7.83989e-101		-0.0105035	-5.0716e-13	-5.0393e-25	-1.94048e-37	-5.15888e-50	-1.1445e-62	-2.29518e-75	-4.32778e-88		0.0105035	0	0	0	0	0	0	0
			846.5	0.0106731	5.22773e-13	5.21925e-25	2.01457e-37	5.36352e-50	1.19103e-62	2.39013e-75	4.5091e-88	8.17161e-101		-0.0106731	-5.22773e-13	-5.21925e-25	-2.01457e-37	-5.36352e-50	-1.19103e-62	-2.39013e-75	-4.5091e-88		0.0106731	0	0	0	0	0	0	0
			847.5	0.0108452	5.38857e-13	5.40557e-25	2.09147e-37	5.57623e-50	1.23945e-62	2.48899e-75	4.69801e-88	8.51733e-101		-0.0108452	-5.38857e-13	-5.40557e-25	-2.09147e-37	-5.57623e-50	-1.23945e-62	-2.48899e-75	-4.69801e-88		0.0108452	0	0	0	0	0	0	0
			848.5	0.0110196	5.55427e-13	5.59847e-25	2.17128e-37	5.79734e-50	1.28982e-62	2.59192e-75	4.8948e-88	8.87765e-101		-0.0110196	-5.55427e-13	-5.59847e-25	-2.17128e-37	-5.79734e-50	-1.28982e-62	-2.59192e-75	-4.8948e-88		0.0110196	0	0	0	0	0	0	0
			849.5	0.0111964	5.72497e-13	5.79819e-25	2.25413e-37	6.02717e-50	1.34224e-62	2.6991e-75	5.09982e-88	9.25318e-101		-0.0111964	-5.72497e-13	-5.79819e-25	-2.25413e-37	-6.02717e-50	-1.34224e-62	-2.6991e-75	-5.09982e-88		0.0111964	0	0	0	0	0	0	0
			850.5	0.0113757	5.90081e-13	6.00497e-25	2.34011e-37	6.26607e-50	1.39678e-62	2.8107e-75	5.3134e-88	9.64455e-101		-0.0113757	-5.90081e-13	-6.00497e-25	-2.34011e-37	-6.26607e-50	-1.39678e-62	-2.8107e-75	-5.3134e-88		0.0113757	0	0	0	0	0	0	0
			851.5	0.0115575	6.08195e-13	6.21906e-25	2.42935e-37	6.5144e-50	1.45353e-62	2.92689e-75	5.53591e-88	1.00524e-100		-0.0115575	-6.08195e-13	-6.21906e-25	-2.42935e-37	-6.5144e-50	-1.45353e-62	-2.92689e-75	-5.53591e-88		0.0115575	0	0	0	0	0	0	0
			852.5	0.0117418	6.26855e-13	6.4407e-25	2.52198e-37	6.77253e-50	1.51258e-62	3.04788e-75	5.7677e-88	1.04775e-100		-0.0117418	-6.26855e-13	-6.4407e-25	-2.52198e-37	-6.77253e-50	-1.51258e-62	-3.04788e-75	-5.7677e-88		0.0117418	0	0	0	0	0	0	0
			853.5	0.0119286	6.46076e-13	6.67017e-25	2.61811e-37	7.04083e-50	1.57401e-62	3.17385e-75	6.00918e-88	1.09206e-100		-0.0119286	-6.46076e-13	-6.67017e-25	-2.61811e-37	-7.04083e-50	-1.57401e-62	-3.17385e-75	-6.00918e-88		0.0119286	0	0	0	0	0	0	0
			854.5	0.012118	6.65875e-13	6.90773e-25	2.71789e-37	7.31972e-50	1.63793e-62	3.30501e-75	6.26074e-88	1.13823e-100		-0.012118	-6.65875e-13	-6.90773e-25	-2.71789e-37	-7.31972e-50	-1.63793e-62	-3.30501e-75	-6.26074e-88		0.012118	0	0	0	0	0	0	0
			855.5	0.01231	6.86269e-13	7.15368e-25	2.82145e-37	7.6096e-50	1.70444e-62	3.44158e-75	6.52281e-88	1.18635e-100		-0.01231	-6.86269e-13	-7.15368e-25	-2.82145e-37	-7.6096e-50	-1.70444e-62	-3.44158e-75	-6.52281e-88		0.01231	0	0	0	0	0	0	0
			856.5	0.0125046	7.07277e-13	7.40829e-25	2.92892e-37	7.9109e-50	1.77364e-62	3.58377e-75	6.79582e-88	1.2365e-100		-0.0125046	-7.07277e-13	-7.40829e-25	-2.92892e-37	-7.9109e-50	-1.77364e-62	-3.58377e-75	-6.79582e-88		0.0125046	0	0	0	0	0	0	0
			857.5	0.0127018	7.28914e-13	7.67189e-25	3.04047e-37	8.22409e-50	1.84564e-62	3.73182e-75	7.08022e-88	1.28877e-100		-0.0127018	-7.28914e-13	-7.67189e-25	-3.04047e-37	-8.22409e-50	-1.84564e-62	-3.73182e-75	-7.08022e-88		0.0127018	0	0	0	0	0	0	0
			858.5	0.0129017	7.51201e-13	7.94477e-25	3.15623e-37	8.54961e-50	1.92055e-62	3.88597e-75	7.37649e-88	1.34324e-100		-0.0129017	-7.51201e-13	-7.94477e-25	-3.15623e-37	-8.54961e-50	-1.92055e-62	-3.88597e-75	-7.37649e-88		0.0129017	0	0	0	0	0	0	0
			859.5	0.0131043	7.74157e-13	8.22727e-25	3.27638e-37	8.88795e-50	1.99848e-62	4.04646e-75	7.68513e-88	1.40001e-100		-0.0131043	-7.74157e-13	-8.22727e-25	-3.27638e-37	-8.88795e-50	-1.99848e-62	-4.04646e-75	-7.68513e-88		0.0131043	0	0	0	0	0	0	0
			860.5	0.0133097	7.978e-13	8.51971e-25	3.40107e-37	9.23963e-50	2.07957e-62	4.21356e-75	8.00665e-88	1.45917e-100		-0.0133097	-7.978e-13	-8.51971e-25	-3.40107e-37	-9.23963e-50	-2.07957e-62	-4.21356e-75	-8.00665e-88		0.0133097	0	0	0	0	0	0	0
			861.5	0.0135178	8.22152e-13	8.82246e-25	3.53048e-37	9.60515e-50	2.16394e-62	4.38754e-75	8.34158e-88	1.52082e-100		-0.0135178	-8.22152e-13	-8.82246e-25	-3.53048e-37	-9.60515e-50	-2.16394e-62	-4.38754e-75	-8.34158e-88		0.0135178	0	0	0	0	0	0	0
			862.5	0.0137287	8.47233e-13	9.13585e-25	3.66478e-37	9.98507e-50	2.25172e-62	4.56869e-75	8.69049e-88	1.58507e-100		-0.0137287	-8.47233e-13	-9.13585e-25	-3.66478e-37	-9.98507e-50	-2.25172e-62	-4.56869e-75	-8.69049e-88		0.0137287	0	0	0	0	0	0	0
			863.5	0.0139424	8.73064e-13	9.46028e-25	3.80415e-37	1.03799e-49	2.34304e-62	4.75729e-75	9.05396e-88	1.65204e-100		-0.0139424	-8.73064e-13	-9.46028e-25	-3.80415e-37	-1.03799e-49	-2.34304e-62	-4.75729e-75	-9.05396e-88		0.0139424	0	0	0	0	0	0	0
			864.5	0.014159	8.99667e-13	9.79611e-25	3.9488e-37	1.07904e-49	2.43806e-62	4.95365e-75	9.43258e-88	1.72182e-100		-0.014159	-8.99667e-13	-9.79611e-25	-3.9488e-37	-1.07904e-49	-2.43806e-62	-4.95365e-75	-9.43258e-88		0.014159	0	0	0	0	0	0	0
			865.5	0.0143784	9.27065e-13	1.01438e-24	4.09891e-37	1.12169e-49	2.53691e-62	5.15809e-75	9.827e-88	1.79455e-100		-0.0143784	-9.27065e-13	-1.01438e-24	-4.09891e-37	-1.12169e-49	-2.53691e-62	-5.15809e-75	-9.827e-88		0.0143784	0	0	0	0	0	0	0
			866.5	0.0146008	9.55282e-13	1.05036e-24	4.25469e-37	1.16603e-49	2.63976e-62	5.37094e-75	1.02379e-87	1.87034e-100		-0.0146008	-9.55282e-13	-1.05036e-24	-4.25469e-37	-1.16603e-49	-2.63976e-62	-5.37094e-75	-1.02379e-87		0.0146008	0	0	0	0	0	0	0
			867.5	0.0148261	9.84341e-13	1.08761e-24	4.41635e-37	1.21211e-49	2.74676e-62	5.59255e-75	1.06659e-87	1.94932e-100		-0.0148261	-9.84341e-13	-1.08761e-24	-4.41635e-37	-1.21211e-49	-2.74676e-62	-5.59255e-75	-1.06659e-87		0.0148261	0	0	0	0	0	0	0
			868.5	0.0150543	1.01427e-12	1.12617e-24	4.58411e-37	1.26e-49	2.85808e-62	5.82327e-75	1.11117e-87	2.03163e-100		-0.0150543	-1.01427e-12	-1.12617e-24	-4.58411e-37	-1.26e-49	-2.85808e-62	-5.82327e-75	-1.11117e-87		0.0150543	0	0	0	0	0	0	0
			869.5	0.0152856	1.04508e-12	1.16608e-24	4.75821e-37	1.30977e-49	2.9739e-62	6.06348e-75	1.15762e-87	2.11741e-100		-0.0152856	-1.04508e-12	-1.16608e-24	-4.75821e-37	-1.30977e-49	-2.9739e-62	-6.06348e-75	-1.15762e-87		0.0152856	0	0	0	0	0	0	0
			870.5	0.0155199	1.07682e-12	1.2074e-24	4.93888e-37	1.36151e-49	3.09439e-62	6.31357e-75	1.20599e-87	2.2068e-100		-0.0155199	-1.07682e-12	-1.2074e-24	-4.93888e-37	-1.36151e-49	-3.09439e-62	-6.31357e-75	-1.20599e-87		0.0155199	0	0	0	0	0	0	0
			871.5	0.0157572	1.1095e-12	1.25016e-24	5.12637e-37	1.41527e-49	3.21975e-62	6.57395e-75	1.25639e-87	2.29996e-100		-0.0157572	-1.1095e-12	-1.25016e-24	-5.12637e-37	-1.41527e-49	-3.21975e-62	-6.57395e-75	-1.25639e-87		0.0157572	0	0	0	0	0	0	0
			872.5	0.0159977	1.14315e-12	1.29442e-24	5.32092e-37	1.47115e-49	3.35016e-62	6.84503e-75	1.30889e-87	2.39704e-100		-0.0159977	-1.14315e-12	-1.29442e-24	-5.32092e-37	-1.47115e-49	-3.35016e-62	-6.84503e-75	-1.30889e-87		0.0159977	0	0	0	0	0	0	0
			873.5	0.0162412	1.17781e-12	1.34024e-24	5.52282e-37	1.52923e-49	3.48584e-62	7.12725e-75	1.36357e-87	2.49821e-100		-0.0162412	-1.17781e-12	-1.34024e-24	-5.52282e-37	-1.52923e-49	-3.48584e-62	-7.12725e-75	-1.36357e-87		0.0162412	0	0	0	0	0	0	0
			874.5	0.0164879	1.21349e-12	1.38766e-24	5.73233e-37	1.58959e-49	3.62699e-62	7.42107e-75	1.42054e-87	2.60365e-100		-0.0164879	-1.21349e-12	-1.38766e-24	-5.73233e-37	-1.58959e-49	-3.62699e-62	-7.42107e-75	-1.42054e-87		0.0164879	0	0	0	0	0	0	0
			875.5	0.0167378	1.25024e-12	1.43674e-24	5.94973e-37	1.65231e-49	3.77384e-62	7.72697e-75	1.47987e-87	2.71352e-100		-0.0167378	-1.25024e-12	-1.43674e-24	-5.94973e-37	-1.65231e-49	-3.77384e-62	-7.72697e-75	-1.47987e-87		0.0167378	0	0	0	0	0	0	0
			876.5	0.0169909	1.28807e-12	1.48754e-24	6.17533e-37	1.71751e-49	3.92661e-62	8.04544e-75	1.54168e-87	2.82801e-100		-0.0169909	-1.28807e-12	-1.48754e-24	-6.17533e-37	-1.71751e-49	-3.92661e-62	-8.04544e-75	-1.54168e-87		0.0169909	0	0	0	0	0	0	0
			877.5	0.0172472	1.32703e-12	1.54012e-24	6.40942e-37	1.78526e-49	4.08554e-62	8.377e-75	1.60606e-87	2.94733e-100		-0.0172472	-1.32703e-12	-1.54012e-24	-6.40942e-37	-1.78526e-49	-4.08554e-62	-8.377e-75	-1.60606e-87		0.0172472	0	0	0	0	0	0	0
			878.5	0.0175069	1.36714e-12	1.59455e-24	6.65234e-37	1.85567e-49	4.25088e-62	8.72218e-75	1.67313e-87	3.07166e-100		-0.0175069	-1.36714e-12	-1.59455e-24	-6.65234e-37	-1.85567e-49	-4.25088e-62	-8.72218e-75	-1.67313e-87		0.0175069	0	0	0	0	0	0	0
			879.5	0.0177698	1.40844e-12	1.65087e-24	6.9044e-37	1.92885e-49	4.42289e-62	9.08153e-75	1.74299e-87	3.20124e-100		-0.0177698	-1.40844e-12	-1.65087e-24	-6.9044e-37	-1.92885e-49	-4.42289e-62	-9.08153e-75	-1.74299e-87		0.0177698	0	0	0	0	0	0	0
			880.5	0.018036	1.45097e-12	1.70917e-24	7.16596e-37	2.0049e-49	4.60183e-62	9.45565e-75	1.81575e-87	3.33626e-100		-0.018036	-1.45097e-12	-1.70917e-24	-7.16596e-37	-2.0049e-49	-4.60183e-62	-9.45565e-75	-1.81575e-87		0.018036	0	0	0	0	0	0	0
			881.5	0.0183057	1.49475e-12	1.7695e-24	7.43736e-37	2.08393e-49	4.78799e-62	9.84513e-75	1.89155e-87	3.47697e-100		-0.0183057	-1.49475e-12	-1.7695e-24	-7.43736e-37	-2.08393e-49	-4.78799e-62	-9.84513e-75	-1.89155e-87		0.0183057	0	0	0	0	0	0	0
			882.5	0.0185787	1.53983e-12	1.83195e-24	7.71897e-37	2.16606e-49	4.98164e-62	1.02506e-74	1.9705e-87	3.6236e-100		-0.0185787	-1.53983e-12	-1.83195e-24	-7.71897e-37	-2.16606e-49	-4.98164e-62	-1.02506e-74	-1.9705e-87		0.0185787	0	0	0	0	0	0	0
			883.5	0.0188552	1.58624e-12	1.89658e-24	8.01118e-37	2.25142e-49	5.1831e-62	1.06727e-74	2.05274e-87	3.77639e-100		-0.0188552	-1.58624e-12	-1.89658e-24	-8.01118e-37	-2.25142e-49	-5.1831e-62	-1.06727e-74	-2.05274e-87		0.0188552	0	0	0	0	0	0	0
			884.5	0.0191351	1.63402e-12	1.96346e-24	8.31438e-37	2.34012e-49	5.39268e-62	1.11122e-74	2.1384e-87	3.93562e-100		-0.0191351	-1.63402e-12	-1.96346e-24	-8.31438e-37	-2.34012e-49	-5.39268e-62	-1.11122e-74	-2.1384e-87		0.0191351	0	0	0	0	0	0	0
			885.5	0.0194186	1.68322e-12	2.03268e-24	8.62898e-37	2.4323e-49	5.6107e-62	1.15697e-74	2.22763e-87	4.10154e-100		-0.0194186	-1.68322e-12	-2.03268e-24	-8.62898e-37	-2.4323e-49	-5.6107e-62	-1.15697e-74	-2.22763e-87		0.0194186	0	0	0	0	0	0	0
			886.5	0.0197055	1.73386e-12	2.10432e-24	8.95541e-37	2.5281e-49	5.8375e-62	1.20459e-74	2.32057e-87	4.27444e-100		-0.0197055	-1.73386e-12	-2.10432e-24	-8.95541e-37	-2.5281e-49	-5.8375e-62	-1.20459e-74	-2.32057e-87		0.0197055	0	0	0	0	0	0	0
			887.5	0.0199961	1.786e-12	2.17846e-24	9.29411e-37	2.62765e-49	6.07344e-62	1.25417e-74	2.41738e-87	4.45462e-100		-0.0199961	-1.786e-12	-2.17846e-24	-9.29411e-37	-2.62765e-49	-6.07344e-62	-1.25417e-74	-2.41738e-87		0.0199961	0	0	0	0	0	0	0
			888.5	0.0202902	1.83967e-12	2.25518e-24	9.64554e-37	2.7311e-49	6.31887e-62	1.30579e-74	2.51822e-87	4.64237e-100		-0.0202902	-1.83967e-12	-2.25518e-24	-9.64554e-37	-2.7311e-49	-6.31887e-62	-1.30579e-74	-2.51822e-87		0.0202902	0	0	0	0	0	0	0
			889.5	0.020588	1.89493e-12	2.33458e-24	1.00102e-36	2.83861e-49	6.57419e-62	1.35952e-74	2.62325e-87	4.83801e-100		-0.020588	-1.89493e-12	-2.33458e-24	-1.00102e-36	-2.83861e-49	-6.57419e-62	-1.35952e-74	-2.62325e-87		0.020588	0	0	0	0	0	0	0
			890.5	0.0208894	1.95181e-12	2.41675e-24	1.03885e-36	2.95033e-49	6.83978e-62	1.41546e-74	2.73265e-87	5.04189e-100		-0.0208894	-1.95181e-12	-2.41675e-24	-1.03885e-36	-2.95033e-49	-6.83978e-62	-1.41546e-74	-2.73265e-87		0.0208894	0	0	0	0	0	0	0
			891.5	0.0211945	2.01037e-12	2.50178e-24	1.0781e-36	3.06642e-49	7.11606e-62	1.47369e-74	2.8466e-87	5.25433e-100		-0.0211945	-2.01037e-12	-2.50178e-24	-1.0781e-36	-3.06642e-49	-7.11606e-62	-1.47369e-74	-2.8466e-87		0.0211945	0	0	0	0	0	0	0
			892.5	0.0215034	2.07065e-12	2.58977e-24	1.11883e-36	3.18706e-49	7.40347e-62	1.53431e-74	2.96529e-87	5.47571e-100		-0.0215034	-2.07065e-12	-2.58977e-24	-1.11883e-36	-3.18706e-49	-7.40347e-62	-1.53431e-74	-2.96529e-87		0.0215034	0	0	0	0	0	0	0
			893.5	0.021816	2.1327e-12	2.68083e-24	1.16109e-36	3.31243e-49	7.70243e-62	1.59742e-74	3.08892e-87	5.70639e-100		-0.021816	-2.1327e-12	-2.68083e-24	-1.16109e-36	-3.31243e-49	-7.70243e-62	-1.59742e-74	-3.08892e-87		0.021816	0	0	0	0	0	0	0
			894.5	0.0221324	2.19657e-12	2.77506e-24	1.20493e-36	3.4427e-49	8.01343e-62	1.66311e-74	3.21769e-87	5.94676e-100		-0.0221324	-2.19657e-12	-2.77506e-24	-1.20493e-36	-3.4427e-49	-8.01343e-62	-1.66311e-74	-3.21769e-87		0.0221324	0	0	0	0	0	0	0
			895.5	0.0224527	2.26232e-12	2.87257e-24	1.25042e-36	3.57807e-49	8.33693e-62	1.7315e-74	3.35181e-87	6.19724e-100		-0.0224527	-2.26232e-12	-2.87257e-24	-1.25042e-36	-3.57807e-49	-8.33693e-62	-1.7315e-74	-3.35181e-87		0.0224527	0	0	0	0	0	0	0
			896.5	0.0227768	2.32999e-12	2.97347e-24	1.29761e-36	3.71874e-49	8.67344e-62	1.80269e-74	3.49151e-87	6.45825e-100		-0.0227768	-2.32999e-12	-2.97347e-24	-1.29761e-36	-3.71874e-49	-8.67344e-62	-1.80269e-74	-3.49151e-87		0.0227768	0	0	0	0	0	0	0
			897.5	0.0231048	2.39965e-12	3.07788e-24	1.34657e-36	3.86492e-49	9.02349e-62	1.8768e-74	3.63701e-87	6.73022e-100		-0.0231048	-2.39965e-12	-3.07788e-24	-1.34657e-36	-3.86492e-49	-9.02349e-62	-1.8768e-74	-3.63701e-87		0.0231048	0	0	0	0	0	0	0
			898.5	0.0234367	2.47135e-12	3.18593e-24	1.39737e-36	4.01681e-49	9.38761e-62	1.95394e-74	3.78856e-87	7.01362e-100		-0.0234367	-2.47135e-12	-3.18593e-24	-1.39737e-36	-4.01681e-49	-9.38761e-62	-1.95394e-74	-3.78856e-87		0.0234367	0	0	0	0	0	0	0
			899.5	0.0237726	2.54515e-12	3.29772e-24	1.45007e-36	4.17464e-49	9.76637e-62	2.03425e-74	3.94641e-87	7.30892e-100		-0.0237726	-2.54515e-12	-3.29772e-24	-1.45007e-36	-4.17464e-49	-9.76637e-62	-2.03425e-74	-3.94641e-87		0.0237726	0	0	0	0	0	0	0
			900.5	0.0241125	2.62111e-12	3.4134e-24	1.50475e-36	4.33865e-49	1.01604e-61	2.11785e-74	4.11082e-87	7.61663e-100		-0.0241125	-2.62111e-12	-3.4134e-24	-1.50475e-36	-4.33865e-49	-1.01604e-61	-2.11785e-74	-4.11082e-87		0.0241125	0	0	0	0	0	0	0
			901.5	0.0244565	2.69929e-12	3.5331e-24	1.56148e-36	4.50907e-49	1.05702e-61	2.20487e-74	4.28206e-87	7.93727e-100		-0.0244565	-2.69929e-12	-3.5331e-24	-1.56148e-36	-4.50907e-49	-1.05702e-61	-2.20487e-74	-4.28206e-87		0.0244565	0	0	0	0	0	0	0
			902.5	0.0248045	2.77975e-12	3.65696e-24	1.62033e-36	4.68615e-49	1.09965e-61	2.29545e-74	4.46041e-87	8.27137e-100		-0.0248045	-2.77975e-12	-3.65696e-24	-1.62033e-36	-4.68615e-49	-1.09965e-61	-2.29545e-74	-4.46041e-87		0.0248045	0	0	0	0	0	0	0
			903.5	0.0251566	2.86257e-12	3.78512e-24	1.68138e-36	4.87016e-49	1.14399e-61	2.38975e-74	4.64618e-87	8.6195e-100		-0.0251566	-2.86257e-12	-3.78512e-24	-1.68138e-36	-4.87016e-49	-1.14399e-61	-2.38975e-74	-4.64618e-87		0.0251566	0	0	0	0	0	0	0
			904.5	0.0255128	2.9478e-12	3.91772e-24	1.74472e-36	5.06135e-49	1.19011e-61	2.48791e-74	4.83966e-87	8.98225e-100		-0.0255128	-2.9478e-12	-3.91772e-24	-1.74472e-36	-5.06135e-49	-1.19011e-61	-2.48791e-74	-4.83966e-87		0.0255128	0	0	0	0	0	0	0
			905.5	0.0258732	3.03552e-12	4.05492e-24	1.81043e-36	5.26001e-49	1.23808e-61	2.59008e-74	5.04117e-87	9.36024e-100		-0.0258732	-3.03552e-12	-4.05492e-24	-1.81043e-36	-5.26001e-49	-1.23808e-61	-2.59008e-74	-5.04117e-87		0.0258732	0	0	0	0	0	0	0
			906.5	0.0262379	3.1258e-12	4.19688e-24	1.8786e-36	5.46644e-49	1.28799e-61	2.69645e-74	5.25106e-87	9.75409e-100		-0.0262379	-3.1258e-12	-4.19688e-24	-1.8786e-36	-5.46644e-49	-1.28799e-61	-2.69645e-74	-5.25106e-87		0.0262379	0	0	0	0	0	0	0
			907.5	0.0266067	3.2187e-12	4.34376e-24	1.94933e-36	5.68093e-49	1.33989e-61	2.80716e-74	5.46966e-87	1.01645e-99		-0.0266067	-3.2187e-12	-4.34376e-24	-1.94933e-36	-5.68093e-49	-1.33989e-61	-2.80716e-74	-5.46966e-87		0.0266067	0	0	0	0	0	0	0
			908.5	0.0269798	3.31432e-12	4.49574e-24	2.02269e-36	5.90379e-49	1.39388e-61	2.92241e-74	5.69733e-87	1.05921e-99		-0.0269798	-3.31432e-12	-4.49574e-24	-2.02269e-36	-5.90379e-49	-1.39388e-61	-2.92241e-74	-5.69733e-87		0.0269798	0	0	0	0	0	0	0
			909.5	0.0273573	3.41271e-12	4.65297e-24	2.0988e-36	6.13536e-49	1.45004e-61	3.04237e-74	5.93446e-87	1.10376e-99		-0.0273573	-3.41271e-12	-4.65297e-24	-2.0988e-36	-6.13536e-49	-1.45004e-61	-3.04237e-74	-5.93446e-87		0.0273573	0	0	0	0	0	0	0
			910.5	0.0277391	3.51397e-12	4.81565e-24	2.17776e-36	6.37596e-49	1.50845e-61	3.16724e-74	6.18143e-87	1.15019e-99		-0.0277391	-3.51397e-12	-4.81565e-24	-2.17776e-36	-6.37596e-49	-1.50845e-61	-3.16724e-74	-6.18143e-87		0.0277391	0	0	0	0	0	0	0
			911.5	0.0281252	3.61817e-12	4.98396e-24	2.25966e-36	6.62596e-49	1.5692e-61	3.29722e-74	6.43865e-87	1.19857e-99		-0.0281252	-3.61817e-12	-4.98396e-24	-2.25966e-36	-6.62596e-49	-1.5692e-61	-3.29722e-74	-6.43865e-87		0.0281252	0	0	0	0	0	0	0
			912.5	0.0285158	3.72539e-12	5.1581e-24	2.34463e-36	6.88571e-49	1.6324e-61	3.43252e-74	6.70655e-87	1.24897e-99		-0.0285158	-3.72539e-12	-5.1581e-24	-2.34463e-36	-6.88571e-49	-1.6324e-61	-3.43252e-74	-6.70655e-87		0.0285158	0	0	0	0	0	0	0
			913.5	0.0289108	3.83573e-12	5.33826e-24	2.43277e-36	7.1556e-49	1.69813e-61	3.57336e-74	6.98556e-87	1.30149e-99		-0.0289108	-3.83573e-12	-5.33826e-24	-2.43277e-36	-7.1556e-49	-1.69813e-61	-3.57336e-74	-6.98556e-87		0.0289108	0	0	0	0	0	0	0
			914.5	0.0293103	3.94927e-12	5.52465e-24	2.5242e-36	7.43601e-49	1.76649e-61	3.71995e-74	7.27615e-87	1.35621e-99		-0.0293103	-3.94927e-12	-5.52465e-24	-2.5242e-36	-7.43601e-49	-1.76649e-61	-3.71995e-74	-7.27615e-87		0.0293103	0	0	0	0	0	0	0
			915.5	0.0297143	4.06611e-12	5.71749e-24	2.61905e-36	7.72736e-49	1.8376e-61	3.87254e-74	7.5788e-87	1.41323e-99		-0.0297143	-4.06611e-12	-5.71749e-24	-2.61905e-36	-7.72736e-49	-1.8376e-61	-3.87254e-74	-7.5788e-87		0.0297143	0	0	0	0	0	0	0
			916.5	0.0301229	4.18633e-12	5.91699e-24	2.71744e-36	8.03007e-49	1.91155e-61	4.03137e-74	7.894e-87	1.47264e-99		-0.0301229	-4.18633e-12	-5.91699e-24	-2.71744e-36	-8.03007e-49	-1.91155e-61	-4.03137e-74	-7.894e-87		0.0301229	0	0	0	0	0	0	0
			917.5	0.030536	4.31003e-12	6.12338e-24	2.8195e-36	8.34459e-49	1.98848e-61	4.19669e-74	8.22228e-87	1.53454e-99		-0.030536	-4.31003e-12	-6.12338e-24	-2.8195e-36	-8.34459e-49	-1.98848e-61	-4.19669e-74	-8.22228e-87		0.030536	0	0	0	0	0	0	0
			918.5	0.0309538	4.43731e-12	6.3369e-24	2.92537e-36	8.67136e-49	2.06848e-61	4.36878e-74	8.56417e-87	1.59903e-99		-0.0309538	-4.43731e-12	-6.3369e-24	-2.92537e-36	-8.67136e-49	-2.06848e-61	-4.36878e-74	-8.56417e-87		0.0309538	0	0	0	0	0	0	0
			919.5	0.0313762	4.56827e-12	6.55779e-24	3.03519e-36	9.01087e-49	2.1517e-61	4.54789e-74	8.92024e-87	1.66624e-99		-0.0313762	-4.56827e-12	-6.55779e-24	-3.03519e-36	-9.01087e-49	-2.1517e-61	-4.54789e-74	-8.92024e-87		0.0313762	0	0	0	0	0	0	0
			920.5	0.0318033	4.70302e-12	6.7863e-24	3.1491e-36	9.36361e-49	2.23825e-61	4.73433e-74	9.29108e-87	1.73626e-99		-0.0318033	-4.70302e-12	-6.7863e-24	-3.1491e-36	-9.36361e-49	-2.23825e-61	-4.73433e-74	-9.29108e-87		0.0318033	0	0	0	0	0	0	0
			921.5	0.0322352	4.84166e-12	7.0227e-24	3.26727e-36	9.73009e-49	2.32826e-61	4.92838e-74	9.67729e-87	1.80921e-99		-0.0322352	-4.84166e-12	-7.0227e-24	-3.26727e-36	-9.73009e-49	-2.32826e-61	-4.92838e-74	-9.67729e-87		0.0322352	0	0	0	0	0	0	0
			922.5	0.0326718	4.9843e-12	7.26725e-24	3.38983e-36	1.01108e-48	2.42189e-61	5.13037e-74	1.00795e-86	1.88522e-99		-0.0326718	-4.9843e-12	-7.26725e-24	-3.38983e-36	-1.01108e-48	-2.42189e-61	-5.13037e-74	-1.00795e-86		0.0326718	0	0	0	0	0	0	0
			923.5	0.0331131	5.13106e-12	7.52023e-24	3.51697e-36	1.05064e-48	2.51926e-61	5.34061e-74	1.04984e-86	1.96442e-99		-0.0331131	-5.13106e-12	-7.52023e-24	-3.51697e-36	-1.05064e-48	-2.51926e-61	-5.34061e-74	-1.04984e-86		0.0331131	0	0	0	0	0	0	0
			924.5	0.0335594	5.28205e-12	7.78193e-24	3.64884e-36	1.09174e-48	2.62054e-61	5.55943e-74	1.09347e-86	2.04694e-99		-0.0335594	-5.28205e-12	-7.78193e-24	-3.64884e-36	-1.09174e-48	-2.62054e-61	-5.55943e-74	-1.09347e-86		0.0335594	0	0	0	0	0	0	0
			925.5	0.0340105	5.43739e-12	8.05265e-24	3.78563e-36	1.13444e-48	2.72587e-61	5.7872e-74	1.1389e-86	2.13292e-99		-0.0340105	-5.43739e-12	-8.05265e-24	-3.78563e-36	-1.13444e-48	-2.72587e-61	-5.7872e-74	-1.1389e-86		0.0340105	0	0	0	0	0	0	0
			926.5	0.0344664	5.59721e-12	8.33269e-24	3.92751e-36	1.1788e-48	2.83542e-61	6.02426e-74	1.18622e-86	2.2225e-99		-0.0344664	-5.59721e-12	-8.33269e-24	-3.92751e-36	-1.1788e-48	-2.83542e-61	-6.02426e-74	-1.18622e-86		0.0344664	0	0	0	0	0	0	0
			927.5	0.0349273	5.76162e-12	8.62237e-24	4.07467e-36	1.22489e-48	2.94935e-61	6.27101e-74	1.23549e-86	2.31583e-99		-0.0349273	-5.76162e-12	-8.62237e-24	-4.07467e-36	-1.22489e-48	-2.94935e-61	-6.27101e-74	-1.23549e-86		0.0349273	0	0	0	0	0	0	0
			928.5	0.0353932	5.93077e-12	8.92202e-24	4.22732e-36	1.27277e-48	3.06785e-61	6.52783e-74	1.28681e-86	2.41308e-99		-0.0353932	-5.93077e-12	-8.92202e-24	-4.22732e-36	-1.27277e-48	-3.06785e-61	-6.52783e-74	-1.28681e-86		0.0353932	0	0	0	0	0	0	0
			929.5	0.0358641	6.10478e-12	9.23198e-24	4.38564e-36	1.32251e-48	3.19109e-61	6.79514e-74	1.34026e-86	2.5144e-99		-0.0358641	-6.10478e-12	-9.23198e-24	-4.38564e-36	-1.32251e-48	-3.19109e-61	-6.79514e-74	-1.34026e-86		0.0358641	0	0	0	0	0	0	0
			930.5	0.03634	6.28378e-12	9.5526e-24	4.54985e-36	1.37419e-48	3.31926e-61	7.07336e-74	1.39592e-86	2.61996e-99		-0.03634	-6.28378e-12	-9.5526e-24	-4.54985e-36	-1.37419e-48	-3.31926e-61	-7.07336e-74	-1.39592e-86		0.03634	0	0	0	0	0	0	0
			931.5	0.036821	6.46793e-12	9.88425e-24	4.72018e-36	1.42788e-48	3.45255e-61	7.36294e-74	1.45388e-86	2.72994e-99		-0.036821	-6.46793e-12	-9.88425e-24	-4.72018e-36	-1.42788e-48	-3.45255e-61	-7.36294e-74	-1.45388e-86		0.036821	0	0	0	0	0	0	0
			932.5	0.0373071	6.65736e-12	1.02273e-23	4.89684e-36	1.48365e-48	3.59119e-61	7.66433e-74	1.51425e-86	2.84453e-99		-0.0373071	-6.65736e-12	-1.02273e-23	-4.89684e-36	-1.48365e-48	-3.59119e-61	-7.66433e-74	-1.51425e-86		0.0373071	0	0	0	0	0	0	0
			933.5	0.0377984	6.85222e-12	1.05821e-23	5.08006e-36	1.5416e-48	3.73536e-61	7.97802e-74	1.57711e-86	2.96392e-99		-0.0377984	-6.85222e-12	-1.05821e-23	-5.08006e-36	-1.5416e-48	-3.73536e-61	-7.97802e-74	-1.57711e-86		0.0377984	0	0	0	0	0	0	0
			934.5	0.0382948	7.05267e-12	1.09491e-23	5.2701e-36	1.60179e-48	3.88531e-61	8.30451e-74	1.64258e-86	3.08831e-99		-0.0382948	-7.05267e-12	-1.09491e-23	-5.2701e-36	-1.60179e-48	-3.88531e-61	-8.30451e-74	-1.64258e-86		0.0382948	0	0	0	0	0	0	0
			935.5	0.0387964	7.25886e-12	1.13288e-23	5.4672e-36	1.66433e-48	4.04125e-61	8.64432e-74	1.71075e-86	3.21791e-99		-0.0387964	-7.25886e-12	-1.13288e-23	-5.4672e-36	-1.66433e-48	-4.04125e-61	-8.64432e-74	-1.71075e-86		0.0387964	0	0	0	0	0	0	0
			936.5	0.0393032	7.47095e-12	1.17214e-23	5.67163e-36	1.72929e-48	4.20342e-61	8.99799e-74	1.78175e-86	3.35293e-99		-0.0393032	-7.47095e-12	-1.17214e-23	-5.67163e-36	-1.72929e-48	-4.20342e-61	-8.99799e-74	-1.78175e-86		0.0393032	0	0	0	0	0	0	0
			937.5	0.0398154	7.6891e-12	1.21275e-23	5.88365e-36	1.79678e-48	4.37208e-61	9.36609e-74	1.85569e-86	3.4936e-99		-0.0398154	-7.6891e-12	-1.21275e-23	-5.88365e-36	-1.79678e-48	-4.37208e-61	-9.36609e-74	-1.85569e-86		0.0398154	0	0	0	0	0	0	0
			938.5	0.0403328	7.9135e-12	1.25476e-23	6.10354e-36	1.86689e-48	4.54748e-61	9.7492e-74	1.93269e-86	3.64017e-99		-0.0403328	-7.9135e-12	-1.25476e-23	-6.10354e-36	-1.86689e-48	-4.54748e-61	-9.7492e-74	-1.93269e-86		0.0403328	0	0	0	0	0	0	0
			939.5	0.0408556	8.1443e-12	1.2982e-23	6.3316e-36	1.93972e-48	4.72989e-61	1.01479e-73	2.01288e-86	3.79286e-99		-0.0408556	-8.1443e-12	-1.2982e-23	-6.3316e-36	-1.93972e-48	-4.72989e-61	-1.01479e-73	-2.01288e-86		0.0408556	0	0	0	0	0	0	0
			940.5	0.0413838	8.38169e-12	1.34314e-23	6.56812e-36	2.01538e-48	4.91959e-61	1.05629e-73	2.09638e-86	3.95195e-99		-0.0413838	-8.38169e-12	-1.34314e-23	-6.56812e-36	-2.01538e-48	-4.91959e-61	-1.05629e-73	-2.09638e-86		0.0413838	0	0	0	0	0	0	0
			941.5	0.0419173	8.62586e-12	1.38961e-23	6.81342e-36	2.09398e-48	5.11687e-61	1.09948e-73	2.18334e-86	4.1177e-99		-0.0419173	-8.62586e-12	-1.38961e-23	-6.81342e-36	-2.09398e-48	-5.11687e-61	-1.09948e-73	-2.18334e-86		0.0419173	0	0	0	0	0	0	0
			942.5	0.0424564	8.87699e-12	1.43768e-23	7.06782e-36	2.17563e-48	5.32203e-61	1.14443e-73	2.27389e-86	4.29038e-99		-0.0424564	-8.87699e-12	-1.43768e-23	-7.06782e-36	-2.17563e-48	-5.32203e-61	-1.14443e-73	-2.27389e-86		0.0424564	0	0	0	0	0	0	0
			943.5	0.0430009	9.13528e-12	1.48739e-23	7.33166e-36	2.26044e-48	5.53538e-61	1.19121e-73	2.36819e-86	4.47029e-99		-0.0430009	-9.13528e-12	-1.48739e-23	-7.33166e-36	-2.26044e-48	-5.53538e-61	-1.19121e-73	-2.36819e-86		0.0430009	0	0	0	0	0	0	0
			944.5	0.0435509	9.40093e-12	1.53881e-23	7.60529e-36	2.34855e-48	5.75725e-61	1.2399e-73	2.46639e-86	4.65772e-99		-0.0435509	-9.40093e-12	-1.53881e-23	-7.60529e-36	-2.34855e-48	-5.75725e-61	-1.2399e-73	-2.46639e-86		0.0435509	0	0	0	0	0	0	0
			945.5	0.0441064	9.67413e-12	1.59198e-23	7.88906e-36	2.44007e-48	5.98799e-61	1.29058e-73	2.56866e-86	4.85299e-99		-0.0441064	-9.67413e-12	-1.59198e-23	-7.88906e-36	-2.44007e-48	-5.98799e-61	-1.29058e-73	-2.56866e-86		0.0441064	0	0	0	0	0	0	0
			946.5	0.0446676	9.95511e-12	1.64697e-23	8.18335e-36	2.53514e-48	6.22793e-61	1.34331e-73	2.67515e-86	5.05643e-99		-0.0446676	-9.95511e-12	-1.64697e-23	-8.18335e-36	-2.53514e-48	-6.22793e-61	-1.34331e-73	-2.67515e-86		0.0446676	0	0	0	0	0	0	0
			947.5	0.0452343	1.02441e-11	1.70384e-23	8.48855e-36	2.6339e-48	6.47746e-61	1.3982e-73	2.78604e-86	5.26838e-99		-0.0452343	-1.02441e-11	-1.70384e-23	-8.48855e-36	-2.6339e-48	-6.47746e-61	-1.3982e-73	-2.78604e-86		0.0452343	0	0	0	0	0	0	0
			948.5	0.0458067	1.05412e-11	1.76266e-23	8.80505e-36	2.73649e-48	6.73694e-61	1.45532e-73	2.90152e-86	5.48919e-99		-0.0458067	-1.05412e-11	-1.76266e-23	-8.80505e-36	-2.73649e-48	-6.73694e-61	-1.45532e-73	-2.90152e-86		0.0458067	0	0	0	0	0	0	0
			949.5	0.0463847	1.08469e-11	1.82348e-23	9.13328e-36	2.84306e-48	7.00678e-61	1.51477e-73	3.02177e-86	5.71924e-99		-0.0463847	-1.08469e-11	-1.82348e-23	-9.13328e-36	-2.84306e-48	-7.00678e-61	-1.51477e-73	-3.02177e-86		0.0463847	0	0	0	0	0	0	0
			950.5	0.0469685	1.11611e-11	1.88639e-23	9.47366e-36	2.95375e-48	7.28739e-61	1.57664e-73	3.147e-86	5.9589e-99		-0.0469685	-1.11611e-11	-1.88639e-23	-9.47366e-36	-2.95375e-48	-7.28739e-61	-1.57664e-73	-3.147e-86		0.0469685	0	0	0	0	0	0	0
			951.5	0.047558	1.14843e-11	1.95144e-23	9.82664e-36	3.06874e-48	7.57919e-61	1.64102e-73	3.2774e-86	6.20859e-99		-0.047558	-1.14843e-11	-1.95144e-23	-9.82664e-36	-3.06874e-48	-7.57919e-61	-1.64102e-73	-3.2774e-86		0.047558	0	0	0	0	0	0	0
			952.5	0.0481533	1.18167e-11	2.01871e-23	1.01927e-35	3.18817e-48	7.88263e-61	1.70803e-73	3.41318e-86	6.46871e-99		-0.0481533	-1.18167e-11	-2.01871e-23	-1.01927e-35	-3.18817e-48	-7.88263e-61	-1.70803e-73	-3.41318e-86		0.0481533	0	0	0	0	0	0	0
			953.5	0.0487544	1.21585e-11	2.08828e-23	1.05723e-35	3.31224e-48	8.19818e-61	1.77777e-73	3.55458e-86	6.7397e-99		-0.0487544	-1.21585e-11	-2.08828e-23	-1.05723e-35	-3.31224e-48	-8.19818e-61	-1.77777e-73	-3.55458e-86		0.0487544	0	0	0	0	0	0	0
			954.5	0.0493613	1.25099e-11	2.16022e-23	1.09659e-35	3.44111e-48	8.5263e-61	1.85034e-73	3.70182e-86	7.02202e-99		-0.0493613	-1.25099e-11	-2.16022e-23	-1.09659e-35	-3.44111e-48	-8.5263e-61	-1.85034e-73	-3.70182e-86		0.0493613	0	0	0	0	0	0	0
			955.5	0.0499741	1.28713e-11	2.23461e-23	1.13741e-35	3.57497e-48	8.86751e-61	1.92587e-73	3.85515e-86	7.31614e-99		-0.0499741	-1.28713e-11	-2.23461e-23	-1.13741e-35	-3.57497e-48	-8.86751e-61	-1.92587e-73	-3.85515e-86		0.0499741	0	0	0	0	0	0	0
			956.5	0.0505927	1.32429e-11	2.31154e-23	1.17974e-35	3.71401e-48	9.22233e-61	2.00447e-73	4.0148e-86	7.62255e-99		-0.0505927	-1.32429e-11	-2.31154e-23	-1.17974e-35	-3.71401e-48	-9.22233e-61	-2.00447e-73	-4.0148e-86		0.0505927	0	0	0	0	0	0	0
			957.5	0.0512173	1.3625e-11	2.3911e-23	1.22364e-35	3.85843e-48	9.59128e-61	2.08627e-73	4.18106e-86	7.94177e-99		-0.0512173	-1.3625e-11	-2.3911e-23	-1.22364e-35	-3.85843e-48	-9.59128e-61	-2.08627e-73	-4.18106e-86		0.0512173	0	0	0	0	0	0	0
			958.5	0.0518479	1.40178e-11	2.47336e-23	1.26916e-35	4.00844e-48	9.97494e-61	2.1714e-73	4.35417e-86	8.27432e-99		-0.0518479	-1.40178e-11	-2.47336e-23	-1.26916e-35	-4.00844e-48	-9.97494e-61	-2.1714e-73	-4.35417e-86		0.0518479	0	0	0	0	0	0	0
			959.5	0.0524845	1.44218e-11	2.55842e-23	1.31635e-35	4.16426e-48	1.03739e-60	2.25999e-73	4.53444e-86	8.62076e-99		-0.0524845	-1.44218e-11	-2.55842e-23	-1.31635e-35	-4.16426e-48	-1.03739e-60	-2.25999e-73	-4.53444e-86		0.0524845	0	0	0	0	0	0	0
			960.5	0.053127	1.48372e-11	2.64638e-23	1.3653e-35	4.3261e-48	1.07887e-60	2.35218e-73	4.72215e-86	8.98168e-99		-0.053127	-1.48372e-11	-2.64638e-23	-1.3653e-35	-4.3261e-48	-1.07887e-60	-2.35218e-73	-4.72215e-86		0.053127	0	0	0	0	0	0	0
			961.5	0.0537757	1.52642e-11	2.73733e-23	1.41605e-35	4.49421e-48	1.12201e-60	2.44812e-73	4.91761e-86	9.35767e-99		-0.0537757	-1.52642e-11	-2.73733e-23	-1.41605e-35	-4.49421e-48	-1.12201e-60	-2.44812e-73	-4.91761e-86		0.0537757	0	0	0	0	0	0	0
			962.5	0.0544304	1.57033e-11	2.83137e-23	1.46867e-35	4.66881e-48	1.16687e-60	2.54796e-73	5.12114e-86	9.74936e-99		-0.0544304	-1.57033e-11	-2.83137e-23	-1.46867e-35	-4.66881e-48	-1.16687e-60	-2.54796e-73	-5.12114e-86		0.0544304	0	0	0	0	0	0	0
			963.5	0.0550912	1.61548e-11	2.92862e-23	1.52324e-35	4.85017e-48	1.21351e-60	2.65186e-73	5.33306e-86	1.01574e-98		-0.0550912	-1.61548e-11	-2.92862e-23	-1.52324e-35	-4.85017e-48	-1.21351e-60	-2.65186e-73	-5.33306e-86		0.0550912	0	0	0	0	0	0	0
			964.5	0.0557581	1.66189e-11	3.02917e-23	1.57982e-35	5.03853e-48	1.26201e-60	2.75998e-73	5.55374e-86	1.05825e-98		-0.0557581	-1.66189e-11	-3.02917e-23	-1.57982e-35	-5.03853e-48	-1.26201e-60	-2.75998e-73	-5.55374e-86		0.0557581	0	0	0	0	0	0	0
			965.5	0.0564312	1.70961e-11	3.13313e-23	1.63849e-35	5.23418e-48	1.31244e-60	2.8725e-73	5.78352e-86	1.10253e-98		-0.0564312	-1.70961e-11	-3.13313e-23	-1.63849e-35	-5.23418e-48	-1.31244e-60	-2.8725e-73	-5.78352e-86		0.0564312	0	0	0	0	0	0	0
			966.5	0.0571105	1.75867e-11	3.24063e-23	1.69933e-35	5.43738e-48	1.36487e-60	2.9896e-73	6.02279e-86	1.14867e-98		-0.0571105	-1.75867e-11	-3.24063e-23	-1.69933e-35	-5.43738e-48	-1.36487e-60	-2.9896e-73	-6.02279e-86		0.0571105	0	0	0	0	0	0	0
			967.5	0.0577961	1.80911e-11	3.35178e-23	1.76241e-35	5.64844e-48	1.4194e-60	3.11144e-73	6.27192e-86	1.19672e-98		-0.0577961	-1.80911e-11	-3.35178e-23	-1.76241e-35	-5.64844e-48	-1.4194e-60	-3.11144e-73	-6.27192e-86		0.0577961	0	0	0	0	0	0	0
			968.5	0.0584878	1.86096e-11	3.4667e-23	1.82781e-35	5.86765e-48	1.47609e-60	3.23825e-73	6.53134e-86	1.24679e-98		-0.0584878	-1.86096e-11	-3.4667e-23	-1.82781e-35	-5.86765e-48	-1.47609e-60	-3.23825e-73	-6.53134e-86		0.0584878	0	0	0	0	0	0	0
			969.5	0.0591859	1.91427e-11	3.58552e-23	1.89562e-35	6.09532e-48	1.53504e-60	3.3702e-73	6.80145e-86	1.29894e-98		-0.0591859	-1.91427e-11	-3.58552e-23	-1.89562e-35	-6.09532e-48	-1.53504e-60	-3.3702e-73	-6.80145e-86		0.0591859	0	0	0	0	0	0	0
			970.5	0.0598903	1.96906e-11	3.70837e-23	1.96594e-35	6.33179e-48	1.59634e-60	3.50751e-73	7.08271e-86	1.35327e-98		-0.0598903	-1.96906e-11	-3.70837e-23	-1.96594e-35	-6.33179e-48	-1.59634e-60	-3.50751e-73	-7.08271e-86		0.0598903	0	0	0	0	0	0	0
			971.5	0.060601	2.0254e-11	3.83539e-23	2.03884e-35	6.57738e-48	1.66007e-60	3.6504e-73	7.37556e-86	1.40987e-98		-0.060601	-2.0254e-11	-3.83539e-23	-2.03884e-35	-6.57738e-48	-1.66007e-60	-3.6504e-73	-7.37556e-86		0.060601	0	0	0	0	0	0	0
			972.5	0.0613181	2.08331e-11	3.96671e-23	2.11444e-35	6.83246e-48	1.72634e-60	3.79909e-73	7.68049e-86	1.46883e-98		-0.0613181	-2.08331e-11	-3.96671e-23	-2.11444e-35	-6.83246e-48	-1.72634e-60	-3.79909e-73	-7.68049e-86		0.0613181	0	0	0	0	0	0	0
			973.5	0.0620415	2.14284e-11	4.10249e-23	2.19281e-35	7.09738e-48	1.79524e-60	3.95382e-73	7.998e-86	1.53025e-98		-0.0620415	-2.14284e-11	-4.10249e-23	-2.19281e-35	-7.09738e-48	-1.79524e-60	-3.95382e-73	-7.998e-86		0.0620415	0	0	0	0	0	0	0
			974.5	0.0627714	2.20403e-11	4.24286e-23	2.27407e-35	7.37252e-48	1.86689e-60	4.11483e-73	8.32859e-86	1.59423e-98		-0.0627714	-2.20403e-11	-4.24286e-23	-2.27407e-35	-7.37252e-48	-1.86689e-60	-4.11483e-73	-8.32859e-86		0.0627714	0	0	0	0	0	0	0
			975.5	0.0635077	2.26693e-11	4.38799e-23	2.35833e-35	7.65828e-48	1.94138e-60	4.28237e-73	8.67282e-86	1.66088e-98		-0.0635077	-2.26693e-11	-4.38799e-23	-2.35833e-35	-7.65828e-48	-1.94138e-60	-4.28237e-73	-8.67282e-86		0.0635077	0	0	0	0	0	0	0
			976.5	0.0642504	2.33159e-11	4.53803e-23	2.44568e-35	7.95505e-48	2.01883e-60	4.45672e-73	9.03123e-86	1.73031e-98		-0.0642504	-2.33159e-11	-4.53803e-23	-2.44568e-35	-7.95505e-48	-2.01883e-60	-4.45672e-73	-9.03123e-86		0.0642504	0	0	0	0	0	0	0
			977.5	0.0649997	2.39806e-11	4.69314e-23	2.53625e-35	8.26328e-48	2.09936e-60	4.63814e-73	9.40442e-86	1.80264e-98		-0.0649997	-2.39806e-11	-4.69314e-23	-2.53625e-35	-8.26328e-48	-2.09936e-60	-4.63814e-73	-9.40442e-86		0.0649997	0	0	0	0	0	0	0
			978.5	0.0657555	2.46637e-11	4.85351e-23	2.63015e-35	8.58338e-48	2.18309e-60	4.82693e-73	9.79298e-86	1.87798e-98		-0.0657555	-2.46637e-11	-4.85351e-23	-2.63015e-35	-8.58338e-48	-2.18309e-60	-4.82693e-73	-9.79298e-86		0.0657555	0	0	0	0	0	0	0
			979.5	0.0665178	2.53659e-11	5.0193e-23	2.7275e-35	8.91583e-48	2.27015e-60	5.02337e-73	1.01976e-85	1.95646e-98		-0.0665178	-2.53659e-11	-5.0193e-23	-2.7275e-35	-8.91583e-48	-2.27015e-60	-5.02337e-73	-1.01976e-85		0.0665178	0	0	0	0	0	0	0
			980.5	0.0672867	2.60876e-11	5.19069e-23	2.82843e-35	9.26109e-48	2.36066e-60	5.22778e-73	1.06188e-85	2.03822e-98		-0.0672867	-2.60876e-11	-5.19069e-23	-2.82843e-35	-9.26109e-48	-2.36066e-60	-5.22778e-73	-1.06188e-85		0.0672867	0	0	0	0	0	0	0
			981.5	0.0680621	2.68294e-11	5.36787e-23	2.93307e-35	9.61966e-48	2.45477e-60	5.44049e-73	1.10574e-85	2.12338e-98		-0.0680621	-2.68294e-11	-5.36787e-23	-2.93307e-35	-9.61966e-48	-2.45477e-60	-5.44049e-73	-1.10574e-85		0.0680621	0	0	0	0	0	0	0
			982.5	0.0688442	2.75919e-11	5.55104e-23	3.04156e-35	9.99204e-48	2.55262e-60	5.66182e-73	1.15141e-85	2.2121e-98		-0.0688442	-2.75919e-11	-5.55104e-23	-3.04156e-35	-9.99204e-48	-2.55262e-60	-5.66182e-73	-1.15141e-85		0.0688442	0	0	0	0	0	0	0
			983.5	0.0696329	2.83755e-11	5.7404e-23	3.15404e-35	1.03788e-47	2.65435e-60	5.89213e-73	1.19895e-85	2.30451e-98		-0.0696329	-2.83755e-11	-5.7404e-23	-3.15404e-35	-1.03788e-47	-2.65435e-60	-5.89213e-73	-1.19895e-85		0.0696329	0	0	0	0	0	0	0
			984.5	0.0704283	2.91809e-11	5.93615e-23	3.27064e-35	1.07804e-47	2.76013e-60	6.13178e-73	1.24846e-85	2.40077e-98		-0.0704283	-2.91809e-11	-5.93615e-23	-3.27064e-35	-1.07804e-47	-2.76013e-60	-6.13178e-73	-1.24846e-85		0.0704283	0	0	0	0	0	0	0
			985.5	0.0712303	3.00087e-11	6.1385e-23	3.39153e-35	1.11975e-47	2.8701e-60	6.38114e-73	1.3e-85	2.50105e-98		-0.0712303	-3.00087e-11	-6.1385e-23	-3.39153e-35	-1.11975e-47	-2.8701e-60	-6.38114e-73	-1.3e-85		0.0712303	0	0	0	0	0	0	0
			986.5	0.0720391	3.08594e-11	6.34768e-23	3.51686e-35	1.16306e-47	2.98443e-60	6.64061e-73	1.35367e-85	2.6055e-98		-0.0720391	-3.08594e-11	-6.34768e-23	-3.51686e-35	-1.16306e-47	-2.98443e-60	-6.64061e-73	-1.35367e-85		0.0720391	0	0	0	0	0	0	0
			987.5	0.0728545	3.17337e-11	6.56392e-23	3.64679e-35	1.20804e-47	3.10331e-60	6.9106e-73	1.40955e-85	2.71431e-98		-0.0728545	-3.17337e-11	-6.56392e-23	-3.64679e-35	-1.20804e-47	-3.10331e-60	-6.9106e-73	-1.40955e-85		0.0728545	0	0	0	0	0	0	0
			988.5	0.0736767	3.26322e-11	6.78744e-23	3.78148e-35	1.25476e-47	3.2269e-60	7.19154e-73	1.46772e-85	2.82765e-98		-0.0736767	-3.26322e-11	-6.78744e-23	-3.78148e-35	-1.25476e-47	-3.2269e-60	-7.19154e-73	-1.46772e-85		0.0736767	0	0	0	0	0	0	0
			989.5	0.0745057	3.35555e-11	7.0185e-23	3.92112e-35	1.30327e-47	3.35539e-60	7.48385e-73	1.52829e-85	2.94571e-98		-0.0745057	-3.35555e-11	-7.0185e-23	-3.92112e-35	-1.30327e-47	-3.35539e-60	-7.48385e-73	-1.52829e-85		0.0745057	0	0	0	0	0	0	0
			990.5	0.0753414	3.45045e-11	7.25734e-23	4.06588e-35	1.35364e-47	3.48898e-60	7.78802e-73	1.59136e-85	3.06869e-98		-0.0753414	-3.45045e-11	-7.25734e-23	-4.06588e-35	-1.35364e-47	-3.48898e-60	-7.78802e-73	-1.59136e-85		0.0753414	0	0	0	0	0	0	0
			991.5	0.076184	3.54796e-11	7.50423e-23	4.21595e-35	1.40596e-47	3.62787e-60	8.1045e-73	1.65702e-85	3.19679e-98		-0.076184	-3.54796e-11	-7.50423e-23	-4.21595e-35	-1.40596e-47	-3.62787e-60	-8.1045e-73	-1.65702e-85		0.076184	0	0	0	0	0	0	0
			992.5	0.0770333	3.64817e-11	7.75942e-23	4.37152e-35	1.46029e-47	3.77226e-60	8.4338e-73	1.72538e-85	3.33022e-98		-0.0770333	-3.64817e-11	-7.75942e-23	-4.37152e-35	-1.46029e-47	-3.77226e-60	-8.4338e-73	-1.72538e-85		0.0770333	0	0	0	0	0	0	0
			993.5	0.0778895	3.75115e-11	8.02321e-23	4.53279e-35	1.5167e-47	3.92239e-60	8.77645e-73	1.79655e-85	3.46922e-98		-0.0778895	-3.75115e-11	-8.02321e-23	-4.53279e-35	-1.5167e-47	-3.92239e-60	-8.77645e-73	-1.79655e-85		0.0778895	0	0	0	0	0	0	0
			994.5	0.0787526	3.85697e-11	8.29587e-23	4.69997e-35	1.57529e-47	4.07846e-60	9.13296e-73	1.87065e-85	3.614e-98		-0.0787526	-3.85697e-11	-8.29587e-23	-4.69997e-35	-1.57529e-47	-4.07846e-60	-9.13296e-73	-1.87065e-85		0.0787526	0	0	0	0	0	0	0
			995.5	0.0796225	3.9657e-11	8.57769e-23	4.87328e-35	1.63612e-47	4.24072e-60	9.50392e-73	1.94781e-85	3.7648e-98		-0.0796225	-3.9657e-11	-8.57769e-23	-4.87328e-35	-1.63612e-47	-4.24072e-60	-9.50392e-73	-1.94781e-85		0.0796225	0	0	0	0	0	0	0
			996.5	0.0804993	4.07744e-11	8.869e-23	5.05293e-35	1.6993e-47	4.4094e-60	9.88989e-73	2.02813e-85	3.92189e-98		-0.0804993	-4.07744e-11	-8.869e-23	-5.05293e-35	-1.6993e-47	-4.4094e-60	-9.88989e-73	-2.02813e-85		0.0804993	0	0	0	0	0	0	0
			997.5	0.081383	4.19225e-11	9.17009e-23	5.23916e-35	1.7649e-47	4.58478e-60	1.02915e-72	2.11176e-85	4.08552e-98		-0.081383	-4.19225e-11	-9.17009e-23	-5.23916e-35	-1.7649e-47	-4.58478e-60	-1.02915e-72	-2.11176e-85		0.081383	0	0	0	0	0	0	0
			998.5	0.0822736	4.31022e-11	9.48129e-23	5.43222e-35	1.83302e-47	4.7671e-60	1.07094e-72	2.19882e-85	4.25595e-98		-0.0822736	-4.31022e-11	-9.48129e-23	-5.43222e-35	-1.83302e-47	-4.7671e-60	-1.07094e-72	-2.19882e-85		0.0822736	0	0	0	0	0	0	0
			999.5	0.0831712	4.43143e-11	9.80295e-23	5.63233e-35	1.90376e-47	4.95664e-60	1.11441e-72	2.28947e-85	4.43348e-98		-0.0831712	-4.43143e-11	-9.80295e-23	-5.63233e-35	-1.90376e-47	-4.95664e-60	-1.11441e-72	-2.28947e-85		0.0831712	0	0	0	0	0	0	0
			1000.5	0.0840757	4.55598e-11	1.01354e-22	5.83977e-35	1.97721e-47	5.15369e-60	1.15965e-72	2.38384e-85	4.6184e-98		-0.0840757	-4.55598e-11	-1.01354e-22	-5.83977e-35	-1.97721e-47	-5.15369e-60	-1.15965e-72	-2.38384e-85		0.0840757	0	0	0	0	0	0	0
			1001.5	0.0849872	4.68395e-11	1.0479e-22	6.0548e-35	2.05349e-47	5.35855e-60	1.20671e-72	2.48209e-85	4.81101e-98		-0.0849872	-4.68395e-11	-1.0479e-22	-6.0548e-35	-2.05349e-47	-5.35855e-60	-1.20671e-72	-2.48209e-85		0.0849872	0	0	0	0	0	0	0
			1002.5	0.0859057	4.81543e-11	1.08342e-22	6.2777e-35	2.13269e-47	5.57151e-60	1.25569e-72	2.58438e-85	5.01164e-98		-0.0859057	-4.81543e-11	-1.08342e-22	-6.2777e-35	-2.13269e-47	-5.57151e-60	-1.25569e-72	-2.58438e-85		0.0859057	0	0	0	0	0	0	0
			1003.5	0.0868311	4.95052e-11	1.12012e-22	6.50874e-35	2.21493e-47	5.79291e-60	1.30664e-72	2.69088e-85	5.22061e-98		-0.0868311	-4.95052e-11	-1.12012e-22	-6.50874e-35	-2.21493e-47	-5.79291e-60	-1.30664e-72	-2.69088e-85		0.0868311	0	0	0	0	0	0	0
			1004.5	0.0877636	5.08931e-11	1.15806e-22	6.74823e-35	2.30033e-47	6.02307e-60	1.35965e-72	2.80175e-85	5.43828e-98		-0.0877636	-5.08931e-11	-1.15806e-22	-6.74823e-35	-2.30033e-47	-6.02307e-60	-1.35965e-72	-2.80175e-85		0.0877636	0	0	0	0	0	0	0
			1005.5	0.088703	5.23191e-11	1.19726e-22	6.99647e-35	2.38901e-47	6.26234e-60	1.41481e-72	2.91718e-85	5.665e-98		-0.088703	-5.23191e-11	-1.19726e-22	-6.99647e-35	-2.38901e-47	-6.26234e-60	-1.41481e-72	-2.91718e-85		0.088703	0	0	0	0	0	0	0
			1006.5	0.0896495	5.37841e-11	1.23778e-22	7.25379e-35	2.48108e-47	6.51108e-60	1.47219e-72	3.03735e-85	5.90115e-98		-0.0896495	-5.37841e-11	-1.23778e-22	-7.25379e-35	-2.48108e-47	-6.51108e-60	-1.47219e-72	-3.03735e-85		0.0896495	0	0	0	0	0	0	0
			1007.5	0.0906031	5.52891e-11	1.27966e-22	7.5205e-35	2.57669e-47	6.76966e-60	1.5319e-72	3.16245e-85	6.14712e-98		-0.0906031	-5.52891e-11	-1.27966e-22	-7.5205e-35	-2.57669e-47	-6.76966e-60	-1.5319e-72	-3.16245e-85		0.0906031	0	0	0	0	0	0	0
			1008.5	0.0915636	5.68354e-11	1.32294e-22	7.79696e-35	2.67597e-47	7.03847e-60	1.59402e-72	3.2927e-85	6.40332e-98		-0.0915636	-5.68354e-11	-1.32294e-22	-7.79696e-35	-2.67597e-47	-7.03847e-60	-1.59402e-72	-3.2927e-85		0.0915636	0	0	0	0	0	0	0
			1009.5	0.0925313	5.84239e-11	1.36766e-22	8.0835e-35	2.77905e-47	7.31791e-60	1.65866e-72	3.4283e-85	6.67017e-98		-0.0925313	-5.84239e-11	-1.36766e-22	-8.0835e-35	-2.77905e-47	-7.31791e-60	-1.65866e-72	-3.4283e-85		0.0925313	0	0	0	0	0	0	0
			1010.5	0.093506	6.00558e-11	1.41389e-22	8.38051e-35	2.88608e-47	7.60841e-60	1.7259e-72	3.56946e-85	6.94812e-98		-0.093506	-6.00558e-11	-1.41389e-22	-8.38051e-35	-2.88608e-47	-7.60841e-60	-1.7259e-72	-3.56946e-85		0.093506	0	0	0	0	0	0	0
			1011.5	0.0944877	6.17322e-11	1.46166e-22	8.68836e-35	2.99721e-47	7.91039e-60	1.79586e-72	3.71642e-85	7.23762e-98		-0.0944877	-6.17322e-11	-1.46166e-22	-8.68836e-35	-2.99721e-47	-7.91039e-60	-1.79586e-72	-3.71642e-85		0.0944877	0	0	0	0	0	0	0
			1012.5	0.0954766	6.34543e-11	1.51102e-22	9.00744e-35	3.1126e-47	8.22431e-60	1.86865e-72	3.86942e-85	7.53916e-98		-0.0954766	-6.34543e-11	-1.51102e-22	-9.00744e-35	-3.1126e-47	-8.22431e-60	-1.86865e-72	-3.86942e-85		0.0954766	0	0	0	0	0	0	0
			1013.5	0.0964725	6.52234e-11	1.56204e-22	9.33816e-35	3.23242e-47	8.55064e-60	1.94438e-72	4.0287e-85	7.85323e-98		-0.0964725	-6.52234e-11	-1.56204e-22	-9.33816e-35	-3.23242e-47	-8.55064e-60	-1.94438e-72	-4.0287e-85		0.0964725	0	0	0	0	0	0	0
			1014.5	0.0974756	6.70406e-11	1.61476e-22	9.68094e-35	3.35682e-47	8.88987e-60	2.02317e-72	4.19451e-85	8.18035e-98		-0.0974756	-6.70406e-11	-1.61476e-22	-9.68094e-35	-3.35682e-47	-8.88987e-60	-2.02317e-72	-4.19451e-85		0.0974756	0	0	0	0	0	0	0
			1015.5	0.0984857	6.89074e-11	1.66924e-22	1.00362e-34	3.48599e-47	9.24251e-60	2.10515e-72	4.36714e-85	8.52107e-98		-0.0984857	-6.89074e-11	-1.66924e-22	-1.00362e-34	-3.48599e-47	-9.24251e-60	-2.10515e-72	-4.36714e-85		0.0984857	0	0	0	0	0	0	0
			1016.5	0.099503	7.08249e-11	1.72554e-22	1.04045e-34	3.6201e-47	9.60907e-60	2.19043e-72	4.54684e-85	8.87594e-98		-0.099503	-7.08249e-11	-1.72554e-22	-1.04045e-34	-3.6201e-47	-9.60907e-60	-2.19043e-72	-4.54684e-85		0.099503	0	0	0	0	0	0	0
			1017.5	0.100527	7.27945e-11	1.78372e-22	1.07861e-34	3.75934e-47	9.99013e-60	2.27916e-72	4.73393e-85	9.24556e-98		-0.100527	-7.27945e-11	-1.78372e-22	-1.07861e-34	-3.75934e-47	-9.99013e-60	-2.27916e-72	-4.73393e-85		0.100527	0	0	0	0	0	0	0
			1018.5	0.101559	7.48177e-11	1.84383e-22	1.11817e-34	3.90392e-47	1.03862e-59	2.37147e-72	4.92869e-85	9.63053e-98		-0.101559	-7.48177e-11	-1.84383e-22	-1.11817e-34	-3.90392e-47	-1.03862e-59	-2.37147e-72	-4.92869e-85		0.101559	0	0	0	0	0	0	0
			1019.5	0.102597	7.68958e-11	1.90596e-22	1.15916e-34	4.05403e-47	1.0798e-59	2.4675e-72	5.13144e-85	1.00315e-97		-0.102597	-7.68958e-11	-1.90596e-22	-1.15916e-34	-4.05403e-47	-1.0798e-59	-2.4675e-72	-5.13144e-85		0.102597	0	0	0	0	0	0	0
			1020.5	0.103643	7.90302e-11	1.97015e-22	1.20165e-34	4.20988e-47	1.1226e-59	2.56742e-72	5.3425e-85	1.04491e-97		-0.103643	-7.90302e-11	-1.97015e-22	-1.20165e-34	-4.20988e-47	-1.1226e-59	-2.56742e-72	-5.3425e-85		0.103643	0	0	0	0	0	0	0
			1021.5	0.104696	8.12226e-11	2.03649e-22	1.24569e-34	4.37169e-47	1.16709e-59	2.67136e-72	5.56223e-85	1.08841e-97		-0.104696	-8.12226e-11	-2.03649e-22	-1.24569e-34	-4.37169e-47	-1.16709e-59	-2.67136e-72	-5.56223e-85		0.104696	0	0	0	0	0	0	0
			1022.5	0.105756	8.34743e-11	2.10503e-22	1.29133e-34	4.53969e-47	1.21334e-59	2.7795e-72	5.79097e-85	1.13371e-97		-0.105756	-8.34743e-11	-2.10503e-22	-1.29133e-34	-4.53969e-47	-1.21334e-59	-2.7795e-72	-5.79097e-85		0.105756	0	0	0	0	0	0	0
			1023.5	0.106823	8.57871e-11	2.17585e-22	1.33863e-34	4.71412e-47	1.26141e-59	2.89201e-72	6.02909e-85	1.1809e-97		-0.106823	-8.57871e-11	-2.17585e-22	-1.33863e-34	-4.71412e-47	-1.26141e-59	-2.89201e-72	-6.02909e-85		0.106823	0	0	0	0	0	0	0
			1024.5	0.107897	8.81624e-11	2.24904e-22	1.38765e-34	4.89522e-47	1.31138e-59	3.00905e-72	6.27697e-85	1.23004e-97		-0.107897	-8.81624e-11	-2.24904e-22	-1.38765e-34	-4.89522e-47	-1.31138e-59	-3.00905e-72	-6.27697e-85		0.107897	0	0	0	0	0	0	0
			1025.5	0.108978	9.06019e-11	2.32465e-22	1.43845e-34	5.08323e-47	1.36332e-59	3.13082e-72	6.53502e-85	1.28122e-97		-0.108978	-9.06019e-11	-2.32465e-22	-1.43845e-34	-5.08323e-47	-1.36332e-59	-3.13082e-72	-6.53502e-85		0.108978	0	0	0	0	0	0	0
			1026.5	0.110067	9.31074e-11	2.40279e-22	1.4911e-34	5.27844e-47	1.41731e-59	3.25749e-72	6.80365e-85	1.33453e-97		-0.110067	-9.31074e-11	-2.40279e-22	-1.4911e-34	-5.27844e-47	-1.41731e-59	-3.25749e-72	-6.80365e-85		0.110067	0	0	0	0	0	0	0
			1027.5	0.111162	9.56805e-11	2.48352e-22	1.54566e-34	5.4811e-47	1.47343e-59	3.38928e-72	7.08329e-85	1.39005e-97		-0.111162	-9.56805e-11	-2.48352e-22	-1.54566e-34	-5.4811e-47	-1.47343e-59	-3.38928e-72	-7.08329e-85		0.111162	0	0	0	0	0	0	0
			1028.5	0.112265	9.83231e-11	2.56694e-22	1.60221e-34	5.69151e-47	1.53177e-59	3.52638e-72	7.3744e-85	1.44788e-97		-0.112265	-9.83231e-11	-2.56694e-22	-1.60221e-34	-5.69151e-47	-1.53177e-59	-3.52638e-72	-7.3744e-85		0.112265	0	0	0	0	0	0	0
			1029.5	0.113375	1.01037e-10	2.65312e-22	1.66082e-34	5.90995e-47	1.5924e-59	3.66901e-72	7.67743e-85	1.50811e-97		-0.113375	-1.01037e-10	-2.65312e-22	-1.66082e-34	-5.90995e-47	-1.5924e-59	-3.66901e-72	-7.67743e-85		0.113375	0	0	0	0	0	0	0
			1030.5	0.114491	1.03824e-10	2.74217e-22	1.72155e-34	6.13674e-47	1.65543e-59	3.81739e-72	7.99288e-85	1.57083e-97		-0.114491	-1.03824e-10	-2.74217e-22	-1.72155e-34	-6.13674e-47	-1.65543e-59	-3.81739e-72	-7.99288e-85		0.114491	0	0	0	0	0	0	0
			1031.5	0.115615	1.06686e-10	2.83418e-22	1.78448e-34	6.37218e-47	1.72094e-59	3.97175e-72	8.32126e-85	1.63616e-97		-0.115615	-1.06686e-10	-2.83418e-22	-1.78448e-34	-6.37218e-47	-1.72094e-59	-3.97175e-72	-8.32126e-85		0.115615	0	0	0	0	0	0	0
			1032.5	0.116746	1.09625e-10	2.92924e-22	1.84971e-34	6.61661e-47	1.78903e-59	4.13233e-72	8.6631e-85	1.7042e-97		-0.116746	-1.09625e-10	-2.92924e-22	-1.84971e-34	-6.61661e-47	-1.78903e-59	-4.13233e-72	-8.6631e-85		0.116746	0	0	0	0	0	0	0
			1033.5	0.117884	1.12644e-10	3.02746e-22	1.9173e-34	6.87038e-47	1.85981e-59	4.29939e-72	9.01894e-85	1.77506e-97		-0.117884	-1.12644e-10	-3.02746e-22	-1.9173e-34	-6.87038e-47	-1.85981e-59	-4.29939e-72	-9.01894e-85		0.117884	0	0	0	0	0	0	0
			1034.5	0.11903	1.15743e-10	3.12893e-22	1.98734e-34	7.13382e-47	1.93338e-59	4.47317e-72	9.38935e-85	1.84886e-97		-0.11903	-1.15743e-10	-3.12893e-22	-1.98734e-34	-7.13382e-47	-1.93338e-59	-4.47317e-72	-9.38935e-85		0.11903	0	0	0	0	0	0	0
			1035.5	0.120182	1.18926e-10	3.23377e-22	2.05993e-34	7.40732e-47	2.00984e-59	4.65396e-72	9.77494e-85	1.92572e-97		-0.120182	-1.18926e-10	-3.23377e-22	-2.05993e-34	-7.40732e-47	-2.00984e-59	-4.65396e-72	-9.77494e-85		0.120182	0	0	0	0	0	0	0
			1036.5	0.121341	1.22194e-10	3.34208e-22	2.13514e-34	7.69125e-47	2.08932e-59	4.84204e-72	1.01763e-84	2.00577e-97		-0.121341	-1.22194e-10	-3.34208e-22	-2.13514e-34	-7.69125e-47	-2.08932e-59	-4.84204e-72	-1.01763e-84		0.121341	0	0	0	0	0	0	0
			1037.5	0.122507	1.25549e-10	3.45399e-22	2.21309e-34	7.98602e-47	2.17193e-59	5.03768e-72	1.05941e-84	2.08914e-97		-0.122507	-1.25549e-10	-3.45399e-22	-2.21309e-34	-7.98602e-47	-2.17193e-59	-5.03768e-72	-1.05941e-84		0.122507	0	0	0	0	0	0	0
			1038.5	0.123681	1.28995e-10	3.56959e-22	2.29386e-34	8.29202e-47	2.25779e-59	5.24121e-72	1.10291e-84	2.17596e-97		-0.123681	-1.28995e-10	-3.56959e-22	-2.29386e-34	-8.29202e-47	-2.25779e-59	-5.24121e-72	-1.10291e-84		0.123681	0	0	0	0	0	0	0
			1039.5	0.124861	1.32533e-10	3.68903e-22	2.37756e-34	8.60969e-47	2.34703e-59	5.45294e-72	1.14818e-84	2.26639e-97		-0.124861	-1.32533e-10	-3.68903e-22	-2.37756e-34	-8.60969e-47	-2.34703e-59	-5.45294e-72	-1.14818e-84		0.124861	0	0	0	0	0	0	0
			1040.5	0.126048	1.36166e-10	3.81242e-22	2.46429e-34	8.93947e-47	2.43979e-59	5.67319e-72	1.1953e-84	2.36056e-97		-0.126048	-1.36166e-10	-3.81242e-22	-2.46429e-34	-8.93947e-47	-2.43979e-59	-5.67319e-72	-1.1953e-84		0.126048	0	0	0	0	0	0	0
			1041.5	0.127243	1.39896e-10	3.93989e-22	2.55417e-34	9.28181e-47	2.53619e-59	5.9023e-72	1.24436e-84	2.45864e-97		-0.127243	-1.39896e-10	-3.93989e-22	-2.55417e-34	-9.28181e-47	-2.53619e-59	-5.9023e-72	-1.24436e-84		0.127243	0	0	0	0	0	0	0
			1042.5	0.128444	1.43726e-10	4.07158e-22	2.6473e-34	9.63721e-47	2.6364e-59	6.14065e-72	1.29542e-84	2.56079e-97		-0.128444	-1.43726e-10	-4.07158e-22	-2.6473e-34	-9.63721e-47	-2.6364e-59	-6.14065e-72	-1.29542e-84		0.128444	0	0	0	0	0	0	0
			1043.5	0.129652	1.47658e-10	4.20763e-22	2.7438e-34	1.00061e-46	2.74054e-59	6.38858e-72	1.34858e-84	2.66717e-97		-0.129652	-1.47658e-10	-4.20763e-22	-2.7438e-34	-1.00061e-46	-2.74054e-59	-6.38858e-72	-1.34858e-84		0.129652	0	0	0	0	0	0	0
			1044.5	0.130868	1.51695e-10	4.34817e-22	2.8438e-34	1.03891e-46	2.84879e-59	6.64649e-72	1.4039e-84	2.77795e-97		-0.130868	-1.51695e-10	-4.34817e-22	-2.8438e-34	-1.03891e-46	-2.84879e-59	-6.64649e-72	-1.4039e-84		0.130868	0	0	0	0	0	0	0
			1045.5	0.13209	1.5584e-10	4.49335e-22	2.94742e-34	1.07867e-46	2.96129e-59	6.91479e-72	1.4615e-84	2.89333e-97		-0.13209	-1.5584e-10	-4.49335e-22	-2.94742e-34	-1.07867e-46	-2.96129e-59	-6.91479e-72	-1.4615e-84		0.13209	0	0	0	0	0	0	0
			1046.5	0.133319	1.60095e-10	4.64333e-22	3.05478e-34	1.11994e-46	3.07822e-59	7.19387e-72	1.52144e-84	3.01349e-97		-0.133319	-1.60095e-10	-4.64333e-22	-3.05478e-34	-1.11994e-46	-3.07822e-59	-7.19387e-72	-1.52144e-84		0.133319	0	0	0	0	0	0	0
			1047.5	0.134555	1.64464e-10	4.79826e-22	3.16603e-34	1.16278e-46	3.19974e-59	7.48419e-72	1.58384e-84	3.13862e-97		-0.134555	-1.64464e-10	-4.79826e-22	-3.16603e-34	-1.16278e-46	-3.19974e-59	-7.48419e-72	-1.58384e-84		0.134555	0	0	0	0	0	0	0
			1048.5	0.135798	1.68949e-10	4.95831e-22	3.28131e-34	1.20726e-46	3.32605e-59	7.78618e-72	1.64879e-84	3.26894e-97		-0.135798	-1.68949e-10	-4.95831e-22	-3.28131e-34	-1.20726e-46	-3.32605e-59	-7.78618e-72	-1.64879e-84		0.135798	0	0	0	0	0	0	0
			1049.5	0.137047	1.73554e-10	5.12363e-22	3.40075e-34	1.25342e-46	3.45732e-59	8.10032e-72	1.7164e-84	3.40466e-97		-0.137047	-1.73554e-10	-5.12363e-22	-3.40075e-34	-1.25342e-46	-3.45732e-59	-8.10032e-72	-1.7164e-84		0.137047	0	0	0	0	0	0	0
			1050.5	0.138304	1.78281e-10	5.29441e-22	3.52451e-34	1.30134e-46	3.59375e-59	8.4271e-72	1.78678e-84	3.546e-97		-0.138304	-1.78281e-10	-5.29441e-22	-3.52451e-34	-1.30134e-46	-3.59375e-59	-8.4271e-72	-1.78678e-84		0.138304	0	0	0	0	0	0	0
			1051.5	0.139567	1.83134e-10	5.47082e-22	3.65275e-34	1.35109e-46	3.73555e-59	8.76701e-72	1.86003e-84	3.6932e-97		-0.139567	-1.83134e-10	-5.47082e-22	-3.65275e-34	-1.35109e-46	-3.73555e-59	-8.76701e-72	-1.86003e-84		0.139567	0	0	0	0	0	0	0
			1052.5	0.140837	1.88115e-10	5.65304e-22	3.78561e-34	1.40273e-46	3.88292e-59	9.12059e-72	1.93627e-84	3.84649e-97		-0.140837	-1.88115e-10	-5.65304e-22	-3.78561e-34	-1.40273e-46	-3.88292e-59	-9.12059e-72	-1.93627e-84		0.140837	0	0	0	0	0	0	0
			1053.5	0.142114	1.93229e-10	5.84127e-22	3.92328e-34	1.45633e-46	4.03608e-59	9.48839e-72	2.01564e-84	4.00612e-97		-0.142114	-1.93229e-10	-5.84127e-22	-3.92328e-34	-1.45633e-46	-4.03608e-59	-9.48839e-72	-2.01564e-84		0.142114	0	0	0	0	0	0	0
			1054.5	0.143398	1.98479e-10	6.03569e-22	4.06592e-34	1.51197e-46	4.19526e-59	9.87097e-72	2.09824e-84	4.17237e-97		-0.143398	-1.98479e-10	-6.03569e-22	-4.06592e-34	-1.51197e-46	-4.19526e-59	-9.87097e-72	-2.09824e-84		0.143398	0	0	0	0	0	0	0
			1055.5	0.144688	2.03868e-10	6.23652e-22	4.21371e-34	1.56972e-46	4.36069e-59	1.02689e-71	2.18422e-84	4.3455e-97		-0.144688	-2.03868e-10	-6.23652e-22	-4.21371e-34	-1.56972e-46	-4.36069e-59	-1.02689e-71	-2.18422e-84		0.144688	0	0	0	0	0	0	0
			1056.5	0.145985	2.09399e-10	6.44396e-22	4.36684e-34	1.62967e-46	4.53262e-59	1.06829e-71	2.27372e-84	4.52579e-97		-0.145985	-2.09399e-10	-6.44396e-22	-4.36684e-34	-1.62967e-46	-4.53262e-59	-1.06829e-71	-2.27372e-84		0.145985	0	0	0	0	0	0	0
			1057.5	0.147288	2.15077e-10	6.65822e-22	4.52549e-34	1.6919e-46	4.7113e-59	1.11134e-71	2.36687e-84	4.71355e-97		-0.147288	-2.15077e-10	-6.65822e-22	-4.52549e-34	-1.6919e-46	-4.7113e-59	-1.11134e-71	-2.36687e-84		0.147288	0	0	0	0	0	0	0
			1058.5	0.148599	2.20905e-10	6.87953e-22	4.68986e-34	1.75649e-46	4.89699e-59	1.15613e-71	2.46383e-84	4.90908e-97		-0.148599	-2.20905e-10	-6.87953e-22	-4.68986e-34	-1.75649e-46	-4.89699e-59	-1.15613e-71	-2.46383e-84		0.148599	0	0	0	0	0	0	0
			1059.5	0.149915	2.26888e-10	7.10811e-22	4.86017e-34	1.82353e-46	5.08998e-59	1.20272e-71	2.56475e-84	5.1127e-97		-0.149915	-2.26888e-10	-7.10811e-22	-4.86017e-34	-1.82353e-46	-5.08998e-59	-1.20272e-71	-2.56475e-84		0.149915	0	0	0	0	0	0	0
			1060.5	0.151239	2.33028e-10	7.34421e-22	5.03662e-34	1.89312e-46	5.29054e-59	1.25118e-71	2.6698e-84	5.32475e-97		-0.151239	-2.33028e-10	-7.34421e-22	-5.03662e-34	-1.89312e-46	-5.29054e-59	-1.25118e-71	-2.6698e-84		0.151239	0	0	0	0	0	0	0
			1061.5	0.152569	2.3933e-10	7.58806e-22	5.21942e-34	1.96536e-46	5.49898e-59	1.30158e-71	2.77913e-84	5.54557e-97		-0.152569	-2.3933e-10	-7.58806e-22	-5.21942e-34	-1.96536e-46	-5.49898e-59	-1.30158e-71	-2.77913e-84		0.152569	0	0	0	0	0	0	0
			1062.5	0.153905	2.45799e-10	7.83992e-22	5.40882e-34	2.04033e-46	5.71559e-59	1.35401e-71	2.89293e-84	5.77553e-97		-0.153905	-2.45799e-10	-7.83992e-22	-5.40882e-34	-2.04033e-46	-5.71559e-59	-1.35401e-71	-2.89293e-84		0.153905	0	0	0	0	0	0	0
			1063.5	0.155248	2.52439e-10	8.10005e-22	5.60505e-34	2.11816e-46	5.94071e-59	1.40854e-71	3.01138e-84	6.015e-97		-0.155248	-2.52439e-10	-8.10005e-22	-5.60505e-34	-2.11816e-46	-5.94071e-59	-1.40854e-71	-3.01138e-84		0.155248	0	0	0	0	0	0	0
			1064.5	0.156597	2.59253e-10	8.36872e-22	5.80834e-34	2.19893e-46	6.17465e-59	1.46527e-71	3.13466e-84	6.26437e-97		-0.156597	-2.59253e-10	-8.36872e-22	-5.80834e-34	-2.19893e-46	-6.17465e-59	-1.46527e-71	-3.13466e-84		0.156597	0	0	0	0	0	0	0
			1065.5	0.157953	2.66247e-10	8.6462e-22	6.01895e-34	2.28277e-46	6.41778e-59	1.52427e-71	3.26297e-84	6.52406e-97		-0.157953	-2.66247e-10	-8.6462e-22	-6.01895e-34	-2.28277e-46	-6.41778e-59	-1.52427e-71	-3.26297e-84		0.157953	0	0	0	0	0	0	0
			1066.5	0.159315	2.73424e-10	8.93278e-22	6.23715e-34	2.36979e-46	6.67043e-59	1.58564e-71	3.39653e-84	6.79449e-97		-0.159315	-2.73424e-10	-8.93278e-22	-6.23715e-34	-2.36979e-46	-6.67043e-59	-1.58564e-71	-3.39653e-84		0.159315	0	0	0	0	0	0	0
			1067.5	0.160683	2.80791e-10	9.22875e-22	6.46321e-34	2.46012e-46	6.933e-59	1.64947e-71	3.53553e-84	7.07611e-97		-0.160683	-2.80791e-10	-9.22875e-22	-6.46321e-34	-2.46012e-46	-6.933e-59	-1.64947e-71	-3.53553e-84		0.160683	0	0	0	0	0	0	0
			1068.5	0.162057	2.88351e-10	9.53442e-22	6.6974e-34	2.55386e-46	7.20586e-59	1.71586e-71	3.68021e-84	7.36936e-97		-0.162057	-2.88351e-10	-9.53442e-22	-6.6974e-34	-2.55386e-46	-7.20586e-59	-1.71586e-71	-3.68021e-84		0.162057	0	0	0	0	0	0	0
			1069.5	0.163438	2.9611e-10	9.85011e-22	6.94002e-34	2.65116e-46	7.48941e-59	1.78491e-71	3.83079e-84	7.67474e-97		-0.163438	-2.9611e-10	-9.85011e-22	-6.94002e-34	-2.65116e-46	-7.48941e-59	-1.78491e-71	-3.83079e-84		0.163438	0	0	0	0	0	0	0
			1070.5	0.164825	3.04072e-10	1.01761e-21	7.19137e-34	2.75215e-46	7.78409e-59	1.85674e-71	3.98752e-84	7.99275e-97		-0.164825	-3.04072e-10	-1.01761e-21	-7.19137e-34	-2.75215e-46	-7.78409e-59	-1.85674e-71	-3.98752e-84		0.164825	0	0	0	0	0	0	0
			1071.5	0.166218	3.12243e-10	1.05128e-21	7.45175e-34	2.85697e-46	8.0903e-59	1.93144e-71	4.15064e-84	8.3239e-97		-0.166218	-3.12243e-10	-1.05128e-21	-7.45175e-34	-2.85697e-46	-8.0903e-59	-1.93144e-71	-4.15064e-84		0.166218	0	0	0	0	0	0	0
			1072.5	0.167618	3.20629e-10	1.08605e-21	7.7215e-34	2.96576e-46	8.40852e-59	2.00915e-71	4.32042e-84	8.66874e-97		-0.167618	-3.20629e-10	-1.08605e-21	-7.7215e-34	-2.96576e-46	-8.40852e-59	-2.00915e-71	-4.32042e-84		0.167618	0	0	0	0	0	0	0
			1073.5	0.169023	3.29234e-10	1.12196e-21	8.00095e-34	3.07867e-46	8.73921e-59	2.08997e-71	4.49712e-84	9.02784e-97		-0.169023	-3.29234e-10	-1.12196e-21	-8.00095e-34	-3.07867e-46	-8.73921e-59	-2.08997e-71	-4.49712e-84		0.169023	0	0	0	0	0	0	0
			1074.5	0.170434	3.38064e-10	1.15905e-21	8.29044e-34	3.19586e-46	9.08285e-59	2.17402e-71	4.68103e-84	9.40177e-97		-0.170434	-3.38064e-10	-1.15905e-21	-8.29044e-34	-3.19586e-46	-9.08285e-59	-2.17402e-71	-4.68103e-84		0.170434	0	0	0	0	0	0	0
			1075.5	0.171852	3.47125e-10	1.19734e-21	8.59034e-34	3.31749e-46	9.43995e-59	2.26145e-71	4.87244e-84	9.79115e-97		-0.171852	-3.47125e-10	-1.19734e-21	-8.59034e-34	-3.31749e-46	-9.43995e-59	-2.26145e-71	-4.87244e-84		0.171852	0	0	0	0	0	0	0
			1076.5	0.173275	3.56423e-10	1.23689e-21	8.901e-34	3.44372e-46	9.81103e-59	2.35239e-71	5.07165e-84	1.01966e-96		-0.173275	-3.56423e-10	-1.23689e-21	-8.901e-34	-3.44372e-46	-9.81103e-59	-2.35239e-71	-5.07165e-84		0.173275	0	0	0	0	0	0	0
			1077.5	0.174704	3.65964e-10	1.27773e-21	9.22282e-34	3.57473e-46	1.01966e-58	2.44697e-71	5.27899e-84	1.06188e-96		-0.174704	-3.65964e-10	-1.27773e-21	-9.22282e-34	-3.57473e-46	-1.01966e-58	-2.44697e-71	-5.27899e-84		0.174704	0	0	0	0	0	0	0
			1078.5	0.176139	3.75754e-10	1.3199e-21	9.5562e-34	3.7107e-46	1.05973e-58	2.54533e-71	5.49478e-84	1.10585e-96		-0.176139	-3.75754e-10	-1.3199e-21	-9.5562e-34	-3.7107e-46	-1.05973e-58	-2.54533e-71	-5.49478e-84		0.176139	0	0	0	0	0	0	0
			1079.5	0.17758	3.85799e-10	1.36345e-21	9.90155e-34	3.85182e-46	1.10137e-58	2.64764e-71	5.71937e-84	1.15163e-96		-0.17758	-3.85799e-10	-1.36345e-21	-9.90155e-34	-3.85182e-46	-1.10137e-58	-2.64764e-71	-5.71937e-84		0.17758	0	0	0	0	0	0	0
			1080.5	0.179026	3.96106e-10	1.40842e-21	1.02593e-33	3.99827e-46	1.14464e-58	2.75405e-71	5.95311e-84	1.19931e-96		-0.179026	-3.96106e-10	-1.40842e-21	-1.02593e-33	-3.99827e-46	-1.14464e-58	-2.75405e-71	-5.95311e-84		0.179026	0	0	0	0	0	0	0
			1081.5	0.180478	4.06681e-10	1.45485e-21	1.06299e-33	4.15027e-46	1.18961e-58	2.86473e-71	6.19638e-84	1.24895e-96		-0.180478	-4.06681e-10	-1.45485e-21	-1.06299e-33	-4.15027e-46	-1.18961e-58	-2.86473e-71	-6.19638e-84		0.180478	0	0	0	0	0	0	0
			1082.5	0.181936	4.17532e-10	1.5028e-21	1.10137e-33	4.30802e-46	1.23633e-58	2.97983e-71	6.44956e-84	1.30064e-96		-0.181936	-4.17532e-10	-1.5028e-21	-1.10137e-33	-4.30802e-46	-1.23633e-58	-2.97983e-71	-6.44956e-84		0.181936	0	0	0	0	0	0	0
			1083.5	0.183399	4.28666e-10	1.55232e-21	1.14114e-33	4.47173e-46	1.28488e-58	3.09955e-71	6.71306e-84	1.35447e-96		-0.183399	-4.28666e-10	-1.55232e-21	-1.14114e-33	-4.47173e-46	-1.28488e-58	-3.09955e-71	-6.71306e-84		0.183399	0	0	0	0	0	0	0
			1084.5	0.184868	4.40088e-10	1.60344e-21	1.18232e-33	4.64163e-46	1.33532e-58	3.22405e-71	6.9873e-84	1.41052e-96		-0.184868	-4.40088e-10	-1.60344e-21	-1.18232e-33	-4.64163e-46	-1.33532e-58	-3.22405e-71	-6.9873e-84		0.184868	0	0	0	0	0	0	0
			1085.5	0.186343	4.51807e-10	1.65624e-21	1.22499e-33	4.81795e-46	1.38775e-58	3.35355e-71	7.2727e-84	1.46888e-96		-0.186343	-4.51807e-10	-1.65624e-21	-1.22499e-33	-4.81795e-46	-1.38775e-58	-3.35355e-71	-7.2727e-84		0.186343	0	0	0	0	0	0	0
			1086.5	0.187822	4.63831e-10	1.71075e-21	1.26918e-33	5.00094e-46	1.44222e-58	3.48823e-71	7.56974e-84	1.52965e-96		-0.187822	-4.63831e-10	-1.71075e-21	-1.26918e-33	-5.00094e-46	-1.44222e-58	-3.48823e-71	-7.56974e-84		0.187822	0	0	0	0	0	0	0
			1087.5	0.189308	4.76166e-10	1.76703e-21	1.31496e-33	5.19084e-46	1.49882e-58	3.6283e-71	7.87887e-84	1.59293e-96		-0.189308	-4.76166e-10	-1.76703e-21	-1.31496e-33	-5.19084e-46	-1.49882e-58	-3.6283e-71	-7.87887e-84		0.189308	0	0	0	0	0	0	0
			1088.5	0.190798	4.88822e-10	1.82515e-21	1.36238e-33	5.38792e-46	1.55763e-58	3.77397e-71	8.20059e-84	1.65882e-96		-0.190798	-4.88822e-10	-1.82515e-21	-1.36238e-33	-5.38792e-46	-1.55763e-58	-3.77397e-71	-8.20059e-84		0.190798	0	0	0	0	0	0	0
			1089.5	0.192294	5.01805e-10	1.88515e-21	1.41149e-33	5.59244e-46	1.61874e-58	3.92548e-71	8.53541e-84	1.72743e-96		-0.192294	-5.01805e-10	-1.88515e-21	-1.41149e-33	-5.59244e-46	-1.61874e-58	-3.92548e-71	-8.53541e-84		0.192294	0	0	0	0	0	0	0
			1090.5	0.193794	5.15124e-10	1.94711e-21	1.46236e-33	5.80469e-46	1.68224e-58	4.08305e-71	8.88386e-84	1.79888e-96		-0.193794	-5.15124e-10	-1.94711e-21	-1.46236e-33	-5.80469e-46	-1.68224e-58	-4.08305e-71	-8.88386e-84		0.193794	0	0	0	0	0	0	0
			1091.5	0.1953	5.28788e-10	2.01108e-21	1.51506e-33	6.02495e-46	1.74822e-58	4.24692e-71	9.2465e-84	1.87326e-96		-0.1953	-5.28788e-10	-2.01108e-21	-1.51506e-33	-6.02495e-46	-1.74822e-58	-4.24692e-71	-9.2465e-84		0.1953	0	0	0	0	0	0	0
			1092.5	0.196811	5.42805e-10	2.07713e-21	1.56964e-33	6.25352e-46	1.81678e-58	4.41735e-71	9.6239e-84	1.95072e-96		-0.196811	-5.42805e-10	-2.07713e-21	-1.56964e-33	-6.25352e-46	-1.81678e-58	-4.41735e-71	-9.6239e-84		0.196811	0	0	0	0	0	0	0
			1093.5	0.198327	5.57184e-10	2.14533e-21	1.62617e-33	6.49073e-46	1.88802e-58	4.59459e-71	1.00167e-83	2.03138e-96		-0.198327	-5.57184e-10	-2.14533e-21	-1.62617e-33	-6.49073e-46	-1.88802e-58	-4.59459e-71	-1.00167e-83		0.198327	0	0	0	0	0	0	0
			1094.5	0.199848	5.71935e-10	2.21573e-21	1.68472e-33	6.73688e-46	1.96204e-58	4.77893e-71	1.04254e-83	2.11536e-96		-0.199848	-5.71935e-10	-2.21573e-21	-1.68472e-33	-6.73688e-46	-1.96204e-58	-4.77893e-71	-1.04254e-83		0.199848	0	0	0	0	0	0	0
			1095.5	0.201374	5.87066e-10	2.28843e-21	1.74537e-33	6.99233e-46	2.03894e-58	4.97063e-71	1.08508e-83	2.2028e-96		-0.201374	-5.87066e-10	-2.28843e-21	-1.74537e-33	-6.99233e-46	-2.03894e-58	-4.97063e-71	-1.08508e-83		0.201374	0	0	0	0	0	0	0
			1096.5	0.202904	6.02587e-10	2.36348e-21	1.80818e-33	7.25741e-46	2.11886e-58	5.17001e-71	1.12935e-83	2.29385e-96		-0.202904	-6.02587e-10	-2.36348e-21	-1.80818e-33	-7.25741e-46	-2.11886e-58	-5.17001e-71	-1.12935e-83		0.202904	0	0	0	0	0	0	0
			1097.5	0.20444	6.18509e-10	2.44096e-21	1.87324e-33	7.53249e-46	2.20189e-58	5.37735e-71	1.17542e-83	2.38866e-96		-0.20444	-6.18509e-10	-2.44096e-21	-1.87324e-33	-7.53249e-46	-2.20189e-58	-5.37735e-71	-1.17542e-83		0.20444	0	0	0	0	0	0	0
			1098.5	0.205979	6.3484e-10	2.52096e-21	1.94063e-33	7.81794e-46	2.28816e-58	5.59298e-71	1.22336e-83	2.48737e-96		-0.205979	-6.3484e-10	-2.52096e-21	-1.94063e-33	-7.81794e-46	-2.28816e-58	-5.59298e-71	-1.22336e-83		0.205979	0	0	0	0	0	0	0
			1099.5	0.207524	6.51591e-10	2.60355e-21	2.01042e-33	8.11416e-46	2.3778e-58	5.81723e-71	1.27326e-83	2.59015e-96		-0.207524	-6.51591e-10	-2.60355e-21	-2.01042e-33	-8.11416e-46	-2.3778e-58	-5.81723e-71	-1.27326e-83		0.207524	0	0	0	0	0	0	0
			1100.5	0.209073	6.68773e-10	2.68881e-21	2.0827e-33	8.42154e-46	2.47094e-58	6.05044e-71	1.32518e-83	2.69717e-96		-0.209073	-6.68773e-10	-2.68881e-21	-2.0827e-33	-8.42154e-46	-2.47094e-58	-6.05044e-71	-1.32518e-83		0.209073	0	0	0	0	0	0	0
			1101.5	0.210626	6.86396e-10	2.77684e-21	2.15757e-33	8.7405e-46	2.56771e-58	6.29297e-71	1.37922e-83	2.8086e-96		-0.210626	-6.86396e-10	-2.77684e-21	-2.15757e-33	-8.7405e-46	-2.56771e-58	-6.29297e-71	-1.37922e-83		0.210626	0	0	0	0	0	0	0
			1102.5	0.212184	7.04472e-10	2.86772e-21	2.2351e-33	9.07149e-46	2.66825e-58	6.54519e-71	1.43545e-83	2.92463e-96		-0.212184	-7.04472e-10	-2.86772e-21	-2.2351e-33	-9.07149e-46	-2.66825e-58	-6.54519e-71	-1.43545e-83		0.212184	0	0	0	0	0	0	0
			1103.5	0.213746	7.23012e-10	2.96153e-21	2.31541e-33	9.41495e-46	2.77272e-58	6.80748e-71	1.49397e-83	3.04544e-96		-0.213746	-7.23012e-10	-2.96153e-21	-2.31541e-33	-9.41495e-46	-2.77272e-58	-6.80748e-71	-1.49397e-83		0.213746	0	0	0	0	0	0	0
			1104.5	0.215313	7.42027e-10	3.05838e-21	2.39857e-33	9.77134e-46	2.88126e-58	7.08026e-71	1.55487e-83	3.17122e-96		-0.215313	-7.42027e-10	-3.05838e-21	-2.39857e-33	-9.77134e-46	-2.88126e-58	-7.08026e-71	-1.55487e-83		0.215313	0	0	0	0	0	0	0
			1105.5	0.216883	7.61529e-10	3.15836e-21	2.48471e-33	1.01412e-45	2.99403e-58	7.36392e-71	1.61824e-83	3.30219e-96		-0.216883	-7.61529e-10	-3.15836e-21	-2.48471e-33	-1.01412e-45	-2.99403e-58	-7.36392e-71	-1.61824e-83		0.216883	0	0	0	0	0	0	0
			1106.5	0.218458	7.81531e-10	3.26158e-21	2.57391e-33	1.05249e-45	3.1112e-58	7.65892e-71	1.68419e-83	3.43855e-96		-0.218458	-7.81531e-10	-3.26158e-21	-2.57391e-33	-1.05249e-45	-3.1112e-58	-7.65892e-71	-1.68419e-83		0.218458	0	0	0	0	0	0	0
			1107.5	0.220036	8.02045e-10	3.36813e-21	2.6663e-33	1.09231e-45	3.23294e-58	7.96569e-71	1.75283e-83	3.58053e-96		-0.220036	-8.02045e-10	-3.36813e-21	-2.6663e-33	-1.09231e-45	-3.23294e-58	-7.96569e-71	-1.75283e-83		0.220036	0	0	0	0	0	0	0
			1108.5	0.221619	8.23083e-10	3.47812e-21	2.76198e-33	1.13363e-45	3.35942e-58	8.28472e-71	1.82424e-83	3.72836e-96		-0.221619	-8.23083e-10	-3.47812e-21	-2.76198e-33	-1.13363e-45	-3.35942e-58	-8.28472e-71	-1.82424e-83		0.221619	0	0	0	0	0	0	0
			1109.5	0.223205	8.44658e-10	3.59166e-21	2.86107e-33	1.1765e-45	3.49083e-58	8.61647e-71	1.89857e-83	3.88228e-96		-0.223205	-8.44658e-10	-3.59166e-21	-2.86107e-33	-1.1765e-45	-3.49083e-58	-8.61647e-71	-1.89857e-83		0.223205	0	0	0	0	0	0	0
			1110.5	0.224795	8.66785e-10	3.70887e-21	2.96368e-33	1.22099e-45	3.62736e-58	8.96147e-71	1.97591e-83	4.04253e-96		-0.224795	-8.66785e-10	-3.70887e-21	-2.96368e-33	-1.22099e-45	-3.62736e-58	-8.96147e-71	-1.97591e-83		0.224795	0	0	0	0	0	0	0
			1111.5	0.226389	8.89476e-10	3.82986e-21	3.06996e-33	1.26714e-45	3.7692e-58	9.32024e-71	2.05639e-83	4.20939e-96		-0.226389	-8.89476e-10	-3.82986e-21	-3.06996e-33	-1.26714e-45	-3.7692e-58	-9.32024e-71	-2.05639e-83		0.226389	0	0	0	0	0	0	0
			1112.5	0.227986	9.12746e-10	3.95475e-21	3.18001e-33	1.31504e-45	3.91657e-58	9.69333e-71	2.14014e-83	4.38311e-96		-0.227986	-9.12746e-10	-3.95475e-21	-3.18001e-33	-1.31504e-45	-3.91657e-58	-9.69333e-71	-2.14014e-83		0.227986	0	0	0	0	0	0	0
			1113.5	0.229587	9.36608e-10	4.08367e-21	3.29399e-33	1.36474e-45	4.06969e-58	1.00813e-70	2.2273e-83	4.56399e-96		-0.229587	-9.36608e-10	-4.08367e-21	-3.29399e-33	-1.36474e-45	-4.06969e-58	-1.00813e-70	-2.2273e-83		0.229587	0	0	0	0	0	0	0
			1114.5	0.231191	9.61078e-10	4.21674e-21	3.41202e-33	1.4163e-45	4.22876e-58	1.04847e-70	2.31799e-83	4.75232e-96		-0.231191	-9.61078e-10	-4.21674e-21	-3.41202e-33	-1.4163e-45	-4.22876e-58	-1.04847e-70	-2.31799e-83		0.231191	0	0	0	0	0	0	0
			1115.5	0.232799	9.86171e-10	4.3541e-21	3.53424e-33	1.46981e-45	4.39403e-58	1.09043e-70	2.41236e-83	4.9484e-96		-0.232799	-9.86171e-10	-4.3541e-21	-3.53424e-33	-1.46981e-45	-4.39403e-58	-1.09043e-70	-2.41236e-83		0.232799	0	0	0	0	0	0	0
			1116.5	0.234409	1.0119e-09	4.49588e-21	3.66082e-33	1.52532e-45	4.56573e-58	1.13406e-70	2.51057e-83	5.15255e-96		-0.234409	-1.0119e-09	-4.49588e-21	-3.66082e-33	-1.52532e-45	-4.56573e-58	-1.13406e-70	-2.51057e-83		0.234409	0	0	0	0	0	0	0
			1117.5	0.236023	1.03829e-09	4.64223e-21	3.7919e-33	1.58292e-45	4.74411e-58	1.17942e-70	2.61277e-83	5.3651e-96		-0.236023	-1.03829e-09	-4.64223e-21	-3.7919e-33	-1.58292e-45	-4.74411e-58	-1.17942e-70	-2.61277e-83		0.236023	0	0	0	0	0	0	0
			1118.5	0.237641	1.06534e-09	4.79329e-21	3.92764e-33	1.64268e-45	4.92943e-58	1.2266e-70	2.71911e-83	5.5864e-96		-0.237641	-1.06534e-09	-4.79329e-21	-3.92764e-33	-1.64268e-45	-4.92943e-58	-1.2266e-70	-2.71911e-83		0.237641	0	0	0	0	0	0	0
			1119.5	0.239261	1.09308e-09	4.94921e-21	4.0682e-33	1.70469e-45	5.12197e-58	1.27566e-70	2.82977e-83	5.8168e-96		-0.239261	-1.09308e-09	-4.94921e-21	-4.0682e-33	-1.70469e-45	-5.12197e-58	-1.27566e-70	-2.82977e-83		0.239261	0	0	0	0	0	0	0
			1120.5	0.240884	1.12153e-09	5.11014e-21	4.21376e-33	1.76903e-45	5.32199e-58	1.32667e-70	2.94492e-83	6.05668e-96		-0.240884	-1.12153e-09	-5.11014e-21	-4.21376e-33	-1.76903e-45	-5.32199e-58	-1.32667e-70	-2.94492e-83		0.240884	0	0	0	0	0	0	0
			1121.5	0.242509	1.15069e-09	5.27625e-21	4.36449e-33	1.83579e-45	5.52979e-58	1.37971e-70	3.06474e-83	6.30644e-96		-0.242509	-1.15069e-09	-5.27625e-21	-4.36449e-33	-1.83579e-45	-5.52979e-58	-1.37971e-70	-3.06474e-83		0.242509	0	0	0	0	0	0	0
			1122.5	0.244138	1.1806e-09	5.44769e-21	4.52057e-33	1.90505e-45	5.74568e-58	1.43487e-70	3.18943e-83	6.56647e-96		-0.244138	-1.1806e-09	-5.44769e-21	-4.52057e-33	-1.90505e-45	-5.74568e-58	-1.43487e-70	-3.18943e-83		0.244138	0	0	0	0	0	0	0
			1123.5	0.245769	1.21126e-09	5.62464e-21	4.68219e-33	1.97691e-45	5.96996e-58	1.49223e-70	3.31917e-83	6.83719e-96		-0.245769	-1.21126e-09	-5.62464e-21	-4.68219e-33	-1.97691e-45	-5.96996e-58	-1.49223e-70	-3.31917e-83		0.245769	0	0	0	0	0	0	0
			1124.5	0.247403	1.24269e-09	5.80727e-21	4.84955e-33	2.05146e-45	6.20296e-58	1.55188e-70	3.45418e-83	7.11905e-96		-0.247403	-1.24269e-09	-5.80727e-21	-4.84955e-33	-2.05146e-45	-6.20296e-58	-1.55188e-70	-3.45418e-83		0.247403	0	0	0	0	0	0	0
			1125.5	0.249039	1.27492e-09	5.99577e-21	5.02286e-33	2.12882e-45	6.44502e-58	1.61389e-70	3.59466e-83	7.4125e-96		-0.249039	-1.27492e-09	-5.99577e-21	-5.02286e-33	-2.12882e-45	-6.44502e-58	-1.61389e-70	-3.59466e-83		0.249039	0	0	0	0	0	0	0
			1126.5	0.250677	1.30797e-09	6.19031e-21	5.20231e-33	2.20907e-45	6.69649e-58	1.67838e-70	3.74085e-83	7.71801e-96		-0.250677	-1.30797e-09	-6.19031e-21	-5.20231e-33	-2.20907e-45	-6.69649e-58	-1.67838e-70	-3.74085e-83		0.250677	0	0	0	0	0	0	0
			1127.5	0.252318	1.34184e-09	6.3911e-21	5.38812e-33	2.29234e-45	6.95772e-58	1.74544e-70	3.89296e-83	8.03609e-96		-0.252318	-1.34184e-09	-6.3911e-21	-5.38812e-33	-2.29234e-45	-6.95772e-58	-1.74544e-70	-3.89296e-83		0.252318	0	0	0	0	0	0	0
			1128.5	0.253961	1.37658e-09	6.59832e-21	5.58053e-33	2.37873e-45	7.22911e-58	1.81517e-70	4.05123e-83	8.36725e-96		-0.253961	-1.37658e-09	-6.59832e-21	-5.58053e-33	-2.37873e-45	-7.22911e-58	-1.81517e-70	-4.05123e-83		0.253961	0	0	0	0	0	0	0
			1129.5	0.255606	1.41218e-09	6.81219e-21	5.77976e-33	2.46836e-45	7.51105e-58	1.88768e-70	4.21593e-83	8.71202e-96		-0.255606	-1.41218e-09	-6.81219e-21	-5.77976e-33	-2.46836e-45	-7.51105e-58	-1.88768e-70	-4.21593e-83		0.255606	0	0	0	0	0	0	0
			1130.5	0.257253	1.44869e-09	7.0329e-21	5.98605e-33	2.56134e-45	7.80393e-58	1.96307e-70	4.3873e-83	9.07096e-96		-0.257253	-1.44869e-09	-7.0329e-21	-5.98605e-33	-2.56134e-45	-7.80393e-58	-1.96307e-70	-4.3873e-83		0.257253	0	0	0	0	0	0	0
			1131.5	0.258901	1.48611e-09	7.26069e-21	6.19965e-33	2.65781e-45	8.10819e-58	2.04146e-70	4.56562e-83	9.44466e-96		-0.258901	-1.48611e-09	-7.26069e-21	-6.19965e-33	-2.65781e-45	-8.10819e-58	-2.04146e-70	-4.56562e-83		0.258901	0	0	0	0	0	0	0
			1132.5	0.260552	1.52447e-09	7.49577e-21	6.42082e-33	2.7579e-45	8.42426e-58	2.12298e-70	4.75116e-83	9.83371e-96		-0.260552	-1.52447e-09	-7.49577e-21	-6.42082e-33	-2.7579e-45	-8.42426e-58	-2.12298e-70	-4.75116e-83		0.260552	0	0	0	0	0	0	0
			1133.5	0.262204	1.5638e-09	7.73838e-21	6.64982e-33	2.86174e-45	8.75261e-58	2.20773e-70	4.94423e-83	1.02388e-95		-0.262204	-1.5638e-09	-7.73838e-21	-6.64982e-33	-2.86174e-45	-8.75261e-58	-2.20773e-70	-4.94423e-83		0.262204	0	0	0	0	0	0	0
			1134.5	0.263858	1.60411e-09	7.98874e-21	6.88693e-33	2.96946e-45	9.0937e-58	2.29586e-70	5.14512e-83	1.06604e-95		-0.263858	-1.60411e-09	-7.98874e-21	-6.88693e-33	-2.96946e-45	-9.0937e-58	-2.29586e-70	-5.14512e-83		0.263858	0	0	0	0	0	0	0
			1135.5	0.265513	1.64544e-09	8.24712e-21	7.13244e-33	3.08123e-45	9.44803e-58	2.3875e-70	5.35415e-83	1.10994e-95		-0.265513	-1.64544e-09	-8.24712e-21	-7.13244e-33	-3.08123e-45	-9.44803e-58	-2.3875e-70	-5.35415e-83		0.265513	0	0	0	0	0	0	0
			1136.5	0.26717	1.6878e-09	8.51375e-21	7.38663e-33	3.19717e-45	9.81611e-58	2.48278e-70	5.57164e-83	1.15565e-95		-0.26717	-1.6878e-09	-8.51375e-21	-7.38663e-33	-3.19717e-45	-9.81611e-58	-2.48278e-70	-5.57164e-83		0.26717	0	0	0	0	0	0	0
			1137.5	0.268827	1.73122e-09	8.78891e-21	7.64982e-33	3.31746e-45	1.01985e-57	2.58186e-70	5.79795e-83	1.20323e-95		-0.268827	-1.73122e-09	-8.78891e-21	-7.64982e-33	-3.31746e-45	-1.01985e-57	-2.58186e-70	-5.79795e-83		0.268827	0	0	0	0	0	0	0
			1138.5	0.270486	1.77573e-09	9.07286e-21	7.92232e-33	3.44224e-45	1.05957e-57	2.68487e-70	6.03343e-83	1.25277e-95		-0.270486	-1.77573e-09	-9.07286e-21	-7.92232e-33	-3.44224e-45	-1.05957e-57	-2.68487e-70	-6.03343e-83		0.270486	0	0	0	0	0	0	0
			1139.5	0.272146	1.82136e-09	9.36587e-21	8.20446e-33	3.5717e-45	1.10083e-57	2.79198e-70	6.27844e-83	1.30434e-95		-0.272146	-1.82136e-09	-9.36587e-21	-8.20446e-33	-3.5717e-45	-1.10083e-57	-2.79198e-70	-6.27844e-83		0.272146	0	0	0	0	0	0	0
			1140.5	0.273807	1.86812e-09	9.66824e-21	8.49657e-33	3.706e-45	1.14369e-57	2.90335e-70	6.53337e-83	1.35803e-95		-0.273807	-1.86812e-09	-9.66824e-21	-8.49657e-33	-3.706e-45	-1.14369e-57	-2.90335e-70	-6.53337e-83		0.273807	0	0	0	0	0	0	0
			1141.5	0.275469	1.91605e-09	9.98026e-21	8.79901e-33	3.84533e-45	1.18821e-57	3.01914e-70	6.79863e-83	1.41392e-95		-0.275469	-1.91605e-09	-9.98026e-21	-8.79901e-33	-3.84533e-45	-1.18821e-57	-3.01914e-70	-6.79863e-83		0.275469	0	0	0	0	0	0	0
			1142.5	0.277131	1.96518e-09	1.03022e-20	9.11214e-33	3.98987e-45	1.23446e-57	3.13954e-70	7.07462e-83	1.47211e-95		-0.277131	-1.96518e-09	-1.03022e-20	-9.11214e-33	-3.98987e-45	-1.23446e-57	-3.13954e-70	-7.07462e-83		0.277131	0	0	0	0	0	0	0
			1143.5	0.278794	2.01554e-09	1.06345e-20	9.43634e-33	4.13981e-45	1.2825e-57	3.26473e-70	7.36179e-83	1.53269e-95		-0.278794	-2.01554e-09	-1.06345e-20	-9.43634e-33	-4.13981e-45	-1.2825e-57	-3.26473e-70	-7.36179e-83		0.278794	0	0	0	0	0	0	0
			1144.5	0.280458	2.06715e-09	1.09773e-20	9.77198e-33	4.29535e-45	1.33241e-57	3.39489e-70	7.66059e-83	1.59575e-95		-0.280458	-2.06715e-09	-1.09773e-20	-9.77198e-33	-4.29535e-45	-1.33241e-57	-3.39489e-70	-7.66059e-83		0.280458	0	0	0	0	0	0	0
			1145.5	0.282122	2.12005e-09	1.13311e-20	1.01195e-32	4.45672e-45	1.38425e-57	3.53022e-70	7.97147e-83	1.6614e-95		-0.282122	-2.12005e-09	-1.13311e-20	-1.01195e-32	-4.45672e-45	-1.38425e-57	-3.53022e-70	-7.97147e-83		0.282122	0	0	0	0	0	0	0
			1146.5	0.283786	2.17426e-09	1.16961e-20	1.04792e-32	4.62411e-45	1.43809e-57	3.67093e-70	8.29494e-83	1.72975e-95		-0.283786	-2.17426e-09	-1.16961e-20	-1.04792e-32	-4.62411e-45	-1.43809e-57	-3.67093e-70	-8.29494e-83		0.283786	0	0	0	0	0	0	0
			1147.5	0.28545	2.22982e-09	1.20727e-20	1.08517e-32	4.79775e-45	1.49403e-57	3.81723e-70	8.6315e-83	1.8009e-95		-0.28545	-2.22982e-09	-1.20727e-20	-1.08517e-32	-4.79775e-45	-1.49403e-57	-3.81723e-70	-8.6315e-83		0.28545	0	0	0	0	0	0	0
			1148.5	0.287115	2.28676e-09	1.24614e-20	1.12373e-32	4.97789e-45	1.55213e-57	3.96934e-70	8.98167e-83	1.87497e-95		-0.287115	-2.28676e-09	-1.24614e-20	-1.12373e-32	-4.97789e-45	-1.55213e-57	-3.96934e-70	-8.98167e-83		0.287115	0	0	0	0	0	0	0
			1149.5	0.288779	2.34512e-09	1.28624e-20	1.16365e-32	5.16475e-45	1.61248e-57	4.1275e-70	9.34602e-83	1.95209e-95		-0.288779	-2.34512e-09	-1.28624e-20	-1.16365e-32	-5.16475e-45	-1.61248e-57	-4.1275e-70	-9.34602e-83		0.288779	0	0	0	0	0	0	0
			1150.5	0.290443	2.40493e-09	1.32761e-20	1.20498e-32	5.35859e-45	1.67517e-57	4.29193e-70	9.7251e-83	2.03236e-95		-0.290443	-2.40493e-09	-1.32761e-20	-1.20498e-32	-5.35859e-45	-1.67517e-57	-4.29193e-70	-9.7251e-83		0.290443	0	0	0	0	0	0	0
			1151.5	0.292107	2.46622e-09	1.3703e-20	1.24777e-32	5.55967e-45	1.74028e-57	4.46289e-70	1.01195e-82	2.11593e-95		-0.292107	-2.46622e-09	-1.3703e-20	-1.24777e-32	-5.55967e-45	-1.74028e-57	-4.46289e-70	-1.01195e-82		0.292107	0	0	0	0	0	0	0
			1152.5	0.293771	2.52902e-09	1.41435e-20	1.29206e-32	5.76825e-45	1.80792e-57	4.64065e-70	1.05299e-82	2.20292e-95		-0.293771	-2.52902e-09	-1.41435e-20	-1.29206e-32	-5.76825e-45	-1.80792e-57	-4.64065e-70	-1.05299e-82		0.293771	0	0	0	0	0	0	0
			1153.5	0.295434	2.59339e-09	1.4598e-20	1.33792e-32	5.98462e-45	1.87817e-57	4.82545e-70	1.09568e-82	2.29349e-95		-0.295434	-2.59339e-09	-1.4598e-20	-1.33792e-32	-5.98462e-45	-1.87817e-57	-4.82545e-70	-1.09568e-82		0.295434	0	0	0	0	0	0	0
			1154.5	0.297096	2.65935e-09	1.50669e-20	1.38539e-32	6.20906e-45	1.95114e-57	5.01759e-70	1.14011e-82	2.38777e-95		-0.297096	-2.65935e-09	-1.50669e-20	-1.38539e-32	-6.20906e-45	-1.95114e-57	-5.01759e-70	-1.14011e-82		0.297096	0	0	0	0	0	0	0
			1155.5	0.298758	2.72694e-09	1.55507e-20	1.43454e-32	6.44188e-45	2.02694e-57	5.21736e-70	1.18632e-82	2.48591e-95		-0.298758	-2.72694e-09	-1.55507e-20	-1.43454e-32	-6.44188e-45	-2.02694e-57	-5.21736e-70	-1.18632e-82		0.298758	0	0	0	0	0	0	0
			1156.5	0.300418	2.7962e-09	1.60498e-20	1.48541e-32	6.68338e-45	2.10567e-57	5.42506e-70	1.23441e-82	2.58808e-95		-0.300418	-2.7962e-09	-1.60498e-20	-1.48541e-32	-6.68338e-45	-2.10567e-57	-5.42506e-70	-1.23441e-82		0.300418	0	0	0	0	0	0	0
			1157.5	0.302078	2.86717e-09	1.65648e-20	1.53808e-32	6.93389e-45	2.18745e-57	5.64099e-70	1.28444e-82	2.69444e-95		-0.302078	-2.86717e-09	-1.65648e-20	-1.53808e-32	-6.93389e-45	-2.18745e-57	-5.64099e-70	-1.28444e-82		0.302078	0	0	0	0	0	0	0
			1158.5	0.303737	2.93989e-09	1.70961e-20	1.5926e-32	7.19374e-45	2.27238e-57	5.8655e-70	1.33649e-82	2.80516e-95		-0.303737	-2.93989e-09	-1.70961e-20	-1.5926e-32	-7.19374e-45	-2.27238e-57	-5.8655e-70	-1.33649e-82		0.303737	0	0	0	0	0	0	0
			1159.5	0.305394	3.0144e-09	1.76443e-20	1.64903e-32	7.46328e-45	2.36061e-57	6.0989e-70	1.39065e-82	2.92041e-95		-0.305394	-3.0144e-09	-1.76443e-20	-1.64903e-32	-7.46328e-45	-2.36061e-57	-6.0989e-70	-1.39065e-82		0.305394	0	0	0	0	0	0	0
			1160.5	0.307051	3.09075e-09	1.82098e-20	1.70746e-32	7.74286e-45	2.45224e-57	6.34157e-70	1.447e-82	3.04039e-95		-0.307051	-3.09075e-09	-1.82098e-20	-1.70746e-32	-7.74286e-45	-2.45224e-57	-6.34157e-70	-1.447e-82		0.307051	0	0	0	0	0	0	0
			1161.5	0.308705	3.16899e-09	1.87932e-20	1.76794e-32	8.03287e-45	2.54742e-57	6.59386e-70	1.50562e-82	3.16529e-95		-0.308705	-3.16899e-09	-1.87932e-20	-1.76794e-32	-8.03287e-45	-2.54742e-57	-6.59386e-70	-1.50562e-82		0.308705	0	0	0	0	0	0	0
			1162.5	0.310358	3.24914e-09	1.93951e-20	1.83054e-32	8.33367e-45	2.64627e-57	6.85615e-70	1.56661e-82	3.29531e-95		-0.310358	-3.24914e-09	-1.93951e-20	-1.83054e-32	-8.33367e-45	-2.64627e-57	-6.85615e-70	-1.56661e-82		0.310358	0	0	0	0	0	0	0
			1163.5	0.31201	3.33127e-09	2.00161e-20	1.89535e-32	8.64569e-45	2.74895e-57	7.12884e-70	1.63006e-82	3.43065e-95		-0.31201	-3.33127e-09	-2.00161e-20	-1.89535e-32	-8.64569e-45	-2.74895e-57	-7.12884e-70	-1.63006e-82		0.31201	0	0	0	0	0	0	0
			1164.5	0.313659	3.41542e-09	2.06567e-20	1.96243e-32	8.96932e-45	2.8556e-57	7.41235e-70	1.69607e-82	3.57154e-95		-0.313659	-3.41542e-09	-2.06567e-20	-1.96243e-32	-8.96932e-45	-2.8556e-57	-7.41235e-70	-1.69607e-82		0.313659	0	0	0	0	0	0	0
			1165.5	0.315307	3.50163e-09	2.13176e-20	2.03188e-32	9.30501e-45	2.96636e-57	7.70709e-70	1.76476e-82	3.7182e-95		-0.315307	-3.50163e-09	-2.13176e-20	-2.03188e-32	-9.30501e-45	-2.96636e-57	-7.70709e-70	-1.76476e-82		0.315307	0	0	0	0	0	0	0
			1166.5	0.316953	3.58996e-09	2.19994e-20	2.10376e-32	9.6532e-45	3.08141e-57	8.01351e-70	1.83621e-82	3.87087e-95		-0.316953	-3.58996e-09	-2.19994e-20	-2.10376e-32	-9.6532e-45	-3.08141e-57	-8.01351e-70	-1.83621e-82		0.316953	0	0	0	0	0	0	0
			1167.5	0.318596	3.68046e-09	2.27027e-20	2.17816e-32	1.00143e-44	3.20089e-57	8.33207e-70	1.91055e-82	4.0298e-95		-0.318596	-3.68046e-09	-2.27027e-20	-2.17816e-32	-1.00143e-44	-3.20089e-57	-8.33207e-70	-1.91055e-82		0.318596	0	0	0	0	0	0	0
			1168.5	0.320237	3.77317e-09	2.34282e-20	2.25518e-32	1.03889e-44	3.325e-57	8.66325e-70	1.9879e-82	4.19523e-95		-0.320237	-3.77317e-09	-2.34282e-20	-2.25518e-32	-1.03889e-44	-3.325e-57	-8.66325e-70	-1.9879e-82		0.320237	0	0	0	0	0	0	0
			1169.5	0.321876	3.86815e-09	2.41767e-20	2.3349e-32	1.07775e-44	3.45389e-57	9.00756e-70	2.06836e-82	4.36744e-95		-0.321876	-3.86815e-09	-2.41767e-20	-2.3349e-32	-1.07775e-44	-3.45389e-57	-9.00756e-70	-2.06836e-82		0.321876	0	0	0	0	0	0	0
			1170.5	0.323512	3.96546e-09	2.49488e-20	2.41742e-32	1.11804e-44	3.58776e-57	9.3655e-70	2.15207e-82	4.54669e-95		-0.323512	-3.96546e-09	-2.49488e-20	-2.41742e-32	-1.11804e-44	-3.58776e-57	-9.3655e-70	-2.15207e-82		0.323512	0	0	0	0	0	0	0
			1171.5	0.325146	4.06514e-09	2.57452e-20	2.50284e-32	1.15984e-44	3.7268e-57	9.73762e-70	2.23916e-82	4.73329e-95		-0.325146	-4.06514e-09	-2.57452e-20	-2.50284e-32	-1.15984e-44	-3.7268e-57	-9.73762e-70	-2.23916e-82		0.325146	0	0	0	0	0	0	0
			1172.5	0.326776	4.16726e-09	2.65668e-20	2.59125e-32	1.20319e-44	3.87121e-57	1.01245e-69	2.32977e-82	4.92753e-95		-0.326776	-4.16726e-09	-2.65668e-20	-2.59125e-32	-1.20319e-44	-3.87121e-57	-1.01245e-69	-2.32977e-82		0.326776	0	0	0	0	0	0	0
			1173.5	0.328404	4.27188e-09	2.74143e-20	2.68276e-32	1.24816e-44	4.02119e-57	1.05267e-69	2.42403e-82	5.12972e-95		-0.328404	-4.27188e-09	-2.74143e-20	-2.68276e-32	-1.24816e-44	-4.02119e-57	-1.05267e-69	-2.42403e-82		0.328404	0	0	0	0	0	0	0
			1174.5	0.330029	4.37904e-09	2.82885e-20	2.77748e-32	1.29479e-44	4.17695e-57	1.09448e-69	2.52209e-82	5.34019e-95		-0.330029	-4.37904e-09	-2.82885e-20	-2.77748e-32	-1.29479e-44	-4.17695e-57	-1.09448e-69	-2.52209e-82		0.330029	0	0	0	0	0	0	0
			1175.5	0.33165	4.48882e-09	2.91903e-20	2.87552e-32	1.34316e-44	4.33873e-57	1.13794e-69	2.62411e-82	5.55927e-95		-0.33165	-4.48882e-09	-2.91903e-20	-2.87552e-32	-1.34316e-44	-4.33873e-57	-1.13794e-69	-2.62411e-82		0.33165	0	0	0	0	0	0	0
			1176.5	0.333269	4.60127e-09	3.01204e-20	2.977e-32	1.39333e-44	4.50674e-57	1.18313e-69	2.73025e-82	5.78731e-95		-0.333269	-4.60127e-09	-3.01204e-20	-2.977e-32	-1.39333e-44	-4.50674e-57	-1.18313e-69	-2.73025e-82		0.333269	0	0	0	0	0	0	0
			1177.5	0.334883	4.71646e-09	3.10799e-20	3.08203e-32	1.44535e-44	4.68124e-57	1.2301e-69	2.84067e-82	6.02469e-95		-0.334883	-4.71646e-09	-3.10799e-20	-3.08203e-32	-1.44535e-44	-4.68124e-57	-1.2301e-69	-2.84067e-82		0.334883	0	0	0	0	0	0	0
			1178.5	0.336495	4.83446e-09	3.20695e-20	3.19073e-32	1.49932e-44	4.86246e-57	1.27893e-69	2.95554e-82	6.27178e-95		-0.336495	-4.83446e-09	-3.20695e-20	-3.19073e-32	-1.49932e-44	-4.86246e-57	-1.27893e-69	-2.95554e-82		0.336495	0	0	0	0	0	0	0
			1179.5	0.338102	4.95532e-09	3.30903e-20	3.30325e-32	1.55528e-44	5.05067e-57	1.3297e-69	3.07504e-82	6.52899e-95		-0.338102	-4.95532e-09	-3.30903e-20	-3.30325e-32	-1.55528e-44	-5.05067e-57	-1.3297e-69	-3.07504e-82		0.338102	0	0	0	0	0	0	0
			1180.5	0.339706	5.07911e-09	3.41432e-20	3.4197e-32	1.61333e-44	5.24614e-57	1.38247e-69	3.19936e-82	6.79671e-95		-0.339706	-5.07911e-09	-3.41432e-20	-3.4197e-32	-1.61333e-44	-5.24614e-57	-1.38247e-69	-3.19936e-82		0.339706	0	0	0	0	0	0	0
			1181.5	0.341306	5.20591e-09	3.52292e-20	3.54023e-32	1.67353e-44	5.44914e-57	1.43733e-69	3.32869e-82	7.07538e-95		-0.341306	-5.20591e-09	-3.52292e-20	-3.54023e-32	-1.67353e-44	-5.44914e-57	-1.43733e-69	-3.32869e-82		0.341306	0	0	0	0	0	0	0
			1182.5	0.342902	5.33579e-09	3.63494e-20	3.66498e-32	1.73596e-44	5.65996e-57	1.49436e-69	3.46324e-82	7.36546e-95		-0.342902	-5.33579e-09	-3.63494e-20	-3.66498e-32	-1.73596e-44	-5.65996e-57	-1.49436e-69	-3.46324e-82		0.342902	0	0	0	0	0	0	0
			1183.5	0.344493	5.46881e-09	3.75047e-20	3.79409e-32	1.80071e-44	5.87891e-57	1.55365e-69	3.6032e-82	7.66739e-95		-0.344493	-5.46881e-09	-3.75047e-20	-3.79409e-32	-1.80071e-44	-5.87891e-57	-1.55365e-69	-3.6032e-82		0.344493	0	0	0	0	0	0	0
			1184.5	0.346081	5.60506e-09	3.86963e-20	3.92771e-32	1.86787e-44	6.10629e-57	1.61528e-69	3.74881e-82	7.98168e-95		-0.346081	-5.60506e-09	-3.86963e-20	-3.92771e-32	-1.86787e-44	-6.10629e-57	-1.61528e-69	-3.74881e-82		0.346081	0	0	0	0	0	0	0
			1185.5	0.347664	5.7446e-09	3.99253e-20	4.06601e-32	1.93751e-44	6.34243e-57	1.67934e-69	3.90029e-82	8.30881e-95		-0.347664	-5.7446e-09	-3.99253e-20	-4.06601e-32	-1.93751e-44	-6.34243e-57	-1.67934e-69	-3.90029e-82		0.347664	0	0	0	0	0	0	0
			1186.5	0.349242	5.88752e-09	4.11929e-20	4.20914e-32	2.00974e-44	6.58767e-57	1.74594e-69	4.05787e-82	8.64932e-95		-0.349242	-5.88752e-09	-4.11929e-20	-4.20914e-32	-2.00974e-44	-6.58767e-57	-1.74594e-69	-4.05787e-82		0.349242	0	0	0	0	0	0	0
			1187.5	0.350815	6.03389e-09	4.25003e-20	4.35727e-32	2.08465e-44	6.84235e-57	1.81517e-69	4.2218e-82	9.00375e-95		-0.350815	-6.03389e-09	-4.25003e-20	-4.35727e-32	-2.08465e-44	-6.84235e-57	-1.81517e-69	-4.2218e-82		0.350815	0	0	0	0	0	0	0
			1188.5	0.352384	6.18379e-09	4.38487e-20	4.51058e-32	2.16233e-44	7.10684e-57	1.88714e-69	4.39234e-82	9.37267e-95		-0.352384	-6.18379e-09	-4.38487e-20	-4.51058e-32	-2.16233e-44	-7.10684e-57	-1.88714e-69	-4.39234e-82		0.352384	0	0	0	0	0	0	0
			1189.5	0.353948	6.33732e-09	4.52393e-20	4.66924e-32	2.2429e-44	7.38151e-57	1.96195e-69	4.56974e-82	9.75667e-95		-0.353948	-6.33732e-09	-4.52393e-20	-4.66924e-32	-2.2429e-44	-7.38151e-57	-1.96195e-69	-4.56974e-82		0.353948	0	0	0	0	0	0	0
			1190.5	0.355507	6.49454e-09	4.66735e-20	4.83345e-32	2.32645e-44	7.66675e-57	2.03972e-69	4.75429e-82	1.01564e-94		-0.355507	-6.49454e-09	-4.66735e-20	-4.83345e-32	-2.32645e-44	-7.66675e-57	-2.03972e-69	-4.75429e-82		0.355507	0	0	0	0	0	0	0
			1191.5	0.35706	6.65555e-09	4.81527e-20	5.00338e-32	2.41309e-44	7.96296e-57	2.12056e-69	4.94627e-82	1.05724e-94		-0.35706	-6.65555e-09	-4.81527e-20	-5.00338e-32	-2.41309e-44	-7.96296e-57	-2.12056e-69	-4.94627e-82		0.35706	0	0	0	0	0	0	0
			1192.5	0.358609	6.82044e-09	4.96781e-20	5.17925e-32	2.50295e-44	8.27058e-57	2.20459e-69	5.14598e-82	1.10054e-94		-0.358609	-6.82044e-09	-4.96781e-20	-5.17925e-32	-2.50295e-44	-8.27058e-57	-2.20459e-69	-5.14598e-82		0.358609	0	0	0	0	0	0	0
			1193.5	0.360151	6.9893e-09	5.12513e-20	5.36125e-32	2.59613e-44	8.59003e-57	2.29195e-69	5.35373e-82	1.14561e-94		-0.360151	-6.9893e-09	-5.12513e-20	-5.36125e-32	-2.59613e-44	-8.59003e-57	-2.29195e-69	-5.35373e-82		0.360151	0	0	0	0	0	0	0
			1194.5	0.361689	7.16221e-09	5.28737e-20	5.5496e-32	2.69277e-44	8.92177e-57	2.38275e-69	5.56984e-82	1.19253e-94		-0.361689	-7.16221e-09	-5.28737e-20	-5.5496e-32	-2.69277e-44	-8.92177e-57	-2.38275e-69	-5.56984e-82		0.361689	0	0	0	0	0	0	0
			1195.5	0.36322	7.33928e-09	5.45469e-20	5.74452e-32	2.79298e-44	9.26627e-57	2.47713e-69	5.79466e-82	1.24136e-94		-0.36322	-7.33928e-09	-5.45469e-20	-5.74452e-32	-2.79298e-44	-9.26627e-57	-2.47713e-69	-5.79466e-82		0.36322	0	0	0	0	0	0	0
			1196.5	0.364746	7.5206e-09	5.62724e-20	5.94623e-32	2.8969e-44	9.62402e-57	2.57525e-69	6.02852e-82	1.29218e-94		-0.364746	-7.5206e-09	-5.62724e-20	-5.94623e-32	-2.8969e-44	-9.62402e-57	-2.57525e-69	-6.02852e-82		0.364746	0	0	0	0	0	0	0
			1197.5	0.366265	7.70627e-09	5.80518e-20	6.15498e-32	3.00467e-44	9.99552e-57	2.67723e-69	6.2718e-82	1.34508e-94		-0.366265	-7.70627e-09	-5.80518e-20	-6.15498e-32	-3.00467e-44	-9.99552e-57	-2.67723e-69	-6.2718e-82		0.366265	0	0	0	0	0	0	0
			1198.5	0.367779	7.89639e-09	5.98868e-20	6.371e-32	3.11643e-44	1.03813e-56	2.78325e-69	6.52486e-82	1.40014e-94		-0.367779	-7.89639e-09	-5.98868e-20	-6.371e-32	-3.11643e-44	-1.03813e-56	-2.78325e-69	-6.52486e-82		0.367779	0	0	0	0	0	0	0
			1199.5	0.369286	8.09106e-09	6.17791e-20	6.59455e-32	3.23233e-44	1.07819e-56	2.89344e-69	6.78811e-82	1.45745e-94		-0.369286	-8.09106e-09	-6.17791e-20	-6.59455e-32	-3.23233e-44	-1.07819e-56	-2.89344e-69	-6.78811e-82		0.369286	0	0	0	0	0	0	0
			1200.5	0.370787	8.29039e-09	6.37305e-20	6.82588e-32	3.35251e-44	1.11979e-56	3.00799e-69	7.06195e-82	1.5171e-94		-0.370787	-8.29039e-09	-6.37305e-20	-6.82588e-32	-3.35251e-44	-1.11979e-56	-3.00799e-69	-7.06195e-82		0.370787	0	0	0	0	0	0	0
			1201.5	0.372282	8.49449e-09	6.57428e-20	7.06527e-32	3.47713e-44	1.16299e-56	3.12705e-69	7.3468e-82	1.57919e-94		-0.372282	-8.49449e-09	-6.57428e-20	-7.06527e-32	-3.47713e-44	-1.16299e-56	-3.12705e-69	-7.3468e-82		0.372282	0	0	0	0	0	0	0
			1202.5	0.373769	8.70347e-09	6.78178e-20	7.31299e-32	3.60637e-44	1.20785e-56	3.25081e-69	7.64311e-82	1.64381e-94		-0.373769	-8.70347e-09	-6.78178e-20	-7.31299e-32	-3.60637e-44	-1.20785e-56	-3.25081e-69	-7.64311e-82		0.373769	0	0	0	0	0	0	0
			1203.5	0.375251	8.91743e-09	6.99576e-20	7.56933e-32	3.74038e-44	1.25443e-56	3.37945e-69	7.95134e-82	1.71106e-94		-0.375251	-8.91743e-09	-6.99576e-20	-7.56933e-32	-3.74038e-44	-1.25443e-56	-3.37945e-69	-7.95134e-82		0.375251	0	0	0	0	0	0	0
			1204.5	0.376725	9.13651e-09	7.2164e-20	7.83459e-32	3.87934e-44	1.30281e-56	3.51317e-69	8.27197e-82	1.78107e-94		-0.376725	-9.13651e-09	-7.2164e-20	-7.83459e-32	-3.87934e-44	-1.30281e-56	-3.51317e-69	-8.27197e-82		0.376725	0	0	0	0	0	0	0
			1205.5	0.378192	9.3608e-09	7.44392e-20	8.10908e-32	4.02344e-44	1.35304e-56	3.65216e-69	8.60548e-82	1.85392e-94		-0.378192	-9.3608e-09	-7.44392e-20	-8.10908e-32	-4.02344e-44	-1.35304e-56	-3.65216e-69	-8.60548e-82		0.378192	0	0	0	0	0	0	0
			1206.5	0.379652	9.59044e-09	7.67853e-20	8.39312e-32	4.17287e-44	1.40519e-56	3.79663e-69	8.95241e-82	1.92976e-94		-0.379652	-9.59044e-09	-7.67853e-20	-8.39312e-32	-4.17287e-44	-1.40519e-56	-3.79663e-69	-8.95241e-82		0.379652	0	0	0	0	0	0	0
			1207.5	0.381105	9.82555e-09	7.92045e-20	8.68703e-32	4.32781e-44	1.45935e-56	3.9468e-69	9.31328e-82	2.00868e-94		-0.381105	-9.82555e-09	-7.92045e-20	-8.68703e-32	-4.32781e-44	-1.45935e-56	-3.9468e-69	-9.31328e-82		0.381105	0	0	0	0	0	0	0
			1208.5	0.382551	1.00663e-08	8.16989e-20	8.99116e-32	4.48848e-44	1.51559e-56	4.10288e-69	9.68866e-82	2.09083e-94		-0.382551	-1.00663e-08	-8.16989e-20	-8.99116e-32	-4.48848e-44	-1.51559e-56	-4.10288e-69	-9.68866e-82		0.382551	0	0	0	0	0	0	0
			1209.5	0.383989	1.03127e-08	8.42709e-20	9.30585e-32	4.65508e-44	1.57399e-56	4.26512e-69	1.00791e-81	2.17633e-94		-0.383989	-1.03127e-08	-8.42709e-20	-9.30585e-32	-4.65508e-44	-1.57399e-56	-4.26512e-69	-1.00791e-81		0.383989	0	0	0	0	0	0	0
			1210.5	0.385419	1.0565e-08	8.69229e-20	9.63148e-32	4.82784e-44	1.63463e-56	4.43375e-69	1.04853e-81	2.26531e-94		-0.385419	-1.0565e-08	-8.69229e-20	-9.63148e-32	-4.82784e-44	-1.63463e-56	-4.43375e-69	-1.04853e-81		0.385419	0	0	0	0	0	0	0
			1211.5	0.386842	1.08232e-08	8.96574e-20	9.96842e-32	5.00697e-44	1.6976e-56	4.60903e-69	1.09078e-81	2.35793e-94		-0.386842	-1.08232e-08	-8.96574e-20	-9.96842e-32	-5.00697e-44	-1.6976e-56	-4.60903e-69	-1.09078e-81		0.386842	0	0	0	0	0	0	0
			1212.5	0.388257	1.10876e-08	9.24769e-20	1.03171e-31	5.19271e-44	1.76298e-56	4.79121e-69	1.13472e-81	2.45432e-94		-0.388257	-1.10876e-08	-9.24769e-20	-1.03171e-31	-5.19271e-44	-1.76298e-56	-4.79121e-69	-1.13472e-81		0.388257	0	0	0	0	0	0	0
			1213.5	0.389663	1.13583e-08	9.53839e-20	1.06778e-31	5.3853e-44	1.83087e-56	4.98057e-69	1.18043e-81	2.55465e-94		-0.389663	-1.13583e-08	-9.53839e-20	-1.06778e-31	-5.3853e-44	-1.83087e-56	-4.98057e-69	-1.18043e-81		0.389663	0	0	0	0	0	0	0
			1214.5	0.391062	1.16353e-08	9.83812e-20	1.10511e-31	5.58501e-44	1.90136e-56	5.17739e-69	1.22798e-81	2.65906e-94		-0.391062	-1.16353e-08	-9.83812e-20	-1.10511e-31	-5.58501e-44	-1.90136e-56	-5.17739e-69	-1.22798e-81		0.391062	0	0	0	0	0	0	0
			1215.5	0.392453	1.1919e-08	1.01472e-19	1.14373e-31	5.79207e-44	1.97455e-56	5.38196e-69	1.27744e-81	2.76773e-94		-0.392452	-1.1919e-08	-1.01472e-19	-1.14373e-31	-5.79207e-44	-1.97455e-56	-5.38196e-69	-1.27744e-81		0.392453	0	0	0	0	0	0	0
			1216.5	0.393835	1.22093e-08	1.04658e-19	1.18369e-31	6.00678e-44	2.05055e-56	5.59459e-69	1.32888e-81	2.88083e-94		-0.393835	-1.22093e-08	-1.04658e-19	-1.18369e-31	-6.00678e-44	-2.05055e-56	-5.59459e-69	-1.32888e-81		0.393835	0	0	0	0	0	0	0
			1217.5	0.395208	1.25065e-08	1.07943e-19	1.22504e-31	6.2294e-44	2.12947e-56	5.81558e-69	1.38239e-81	2.99855e-94		-0.395208	-1.25065e-08	-1.07943e-19	-1.22504e-31	-6.2294e-44	-2.12947e-56	-5.81558e-69	-1.38239e-81		0.395208	0	0	0	0	0	0	0
			1218.5	0.396573	1.28107e-08	1.1133e-19	1.26782e-31	6.46023e-44	2.21141e-56	6.04528e-69	1.43805e-81	3.12106e-94		-0.396573	-1.28107e-08	-1.1133e-19	-1.26782e-31	-6.46023e-44	-2.21141e-56	-6.04528e-69	-1.43805e-81		0.396573	0	0	0	0	0	0	0
			1219.5	0.397929	1.31221e-08	1.14822e-19	1.31208e-31	6.69956e-44	2.29649e-56	6.28403e-69	1.49594e-81	3.24856e-94		-0.397929	-1.31221e-08	-1.14822e-19	-1.31208e-31	-6.69956e-44	-2.29649e-56	-6.28403e-69	-1.49594e-81		0.397929	0	0	0	0	0	0	0
			1220.5	0.399277	1.34408e-08	1.18422e-19	1.35788e-31	6.94772e-44	2.38483e-56	6.53216e-69	1.55615e-81	3.38126e-94		-0.399277	-1.34408e-08	-1.18422e-19	-1.35788e-31	-6.94772e-44	-2.38483e-56	-6.53216e-69	-1.55615e-81		0.399277	0	0	0	0	0	0	0
			1221.5	0.400615	1.37671e-08	1.22134e-19	1.40526e-31	7.20501e-44	2.47655e-56	6.79007e-69	1.61879e-81	3.51937e-94		-0.400615	-1.37671e-08	-1.22134e-19	-1.40526e-31	-7.20501e-44	-2.47655e-56	-6.79007e-69	-1.61879e-81		0.400615	0	0	0	0	0	0	0
			1222.5	0.401944	1.4101e-08	1.2596e-19	1.45429e-31	7.47179e-44	2.57179e-56	7.05812e-69	1.68393e-81	3.66311e-94		-0.401944	-1.4101e-08	-1.2596e-19	-1.45429e-31	-7.47179e-44	-2.57179e-56	-7.05812e-69	-1.68393e-81		0.401944	0	0	0	0	0	0	0
			1223.5	0.403264	1.44428e-08	1.29905e-19	1.50501e-31	7.74839e-44	2.67067e-56	7.33672e-69	1.75169e-81	3.8127e-94		-0.403264	-1.44428e-08	-1.29905e-19	-1.50501e-31	-7.74839e-44	-2.67067e-56	-7.33672e-69	-1.75169e-81		0.403264	0	0	0	0	0	0	0
			1224.5	0.404575	1.47926e-08	1.33972e-19	1.55749e-31	8.03518e-44	2.77334e-56	7.62628e-69	1.82217e-81	3.96838e-94		-0.404575	-1.47926e-08	-1.33972e-19	-1.55749e-31	-8.03518e-44	-2.77334e-56	-7.62628e-69	-1.82217e-81		0.404575	0	0	0	0	0	0	0
			1225.5	0.405876	1.51506e-08	1.38165e-19	1.61178e-31	8.33253e-44	2.87994e-56	7.92723e-69	1.89548e-81	4.13041e-94		-0.405876	-1.51506e-08	-1.38165e-19	-1.61178e-31	-8.33253e-44	-2.87994e-56	-7.92723e-69	-1.89548e-81		0.405876	0	0	0	0	0	0	0
			1226.5	0.407168	1.5517e-08	1.42487e-19	1.66796e-31	8.64082e-44	2.99062e-56	8.24001e-69	1.97173e-81	4.29903e-94		-0.407168	-1.5517e-08	-1.42487e-19	-1.66796e-31	-8.64082e-44	-2.99062e-56	-8.24001e-69	-1.97173e-81		0.407168	0	0	0	0	0	0	0
			1227.5	0.40845	1.58921e-08	1.46943e-19	1.72608e-31	8.96045e-44	3.10554e-56	8.5651e-69	2.05104e-81	4.47453e-94		-0.40845	-1.58921e-08	-1.46943e-19	-1.72608e-31	-8.96045e-44	-3.10554e-56	-8.5651e-69	-2.05104e-81		0.40845	0	0	0	0	0	0	0
			1228.5	0.409722	1.62759e-08	1.51537e-19	1.7862e-31	9.29185e-44	3.22486e-56	8.90297e-69	2.13353e-81	4.65717e-94		-0.409722	-1.62759e-08	-1.51537e-19	-1.7862e-31	-9.29185e-44	-3.22486e-56	-8.90297e-69	-2.13353e-81		0.409722	0	0	0	0	0	0	0
			1229.5	0.410984	1.66687e-08	1.56272e-19	1.84841e-31	9.63544e-44	3.34874e-56	9.25412e-69	2.21932e-81	4.84724e-94		-0.410984	-1.66687e-08	-1.56272e-19	-1.84841e-31	-9.63544e-44	-3.34874e-56	-9.25412e-69	-2.21932e-81		0.410984	0	0	0	0	0	0	0
			1230.5	0.412237	1.70707e-08	1.61154e-19	1.91276e-31	9.99166e-44	3.47736e-56	9.61907e-69	2.30856e-81	5.04506e-94		-0.412237	-1.70707e-08	-1.61154e-19	-1.91276e-31	-9.99166e-44	-3.47736e-56	-9.61907e-69	-2.30856e-81		0.412237	0	0	0	0	0	0	0
			1231.5	0.413479	1.74821e-08	1.66186e-19	1.97934e-31	1.0361e-43	3.6109e-56	9.99837e-69	2.40137e-81	5.25093e-94		-0.413479	-1.74821e-08	-1.66186e-19	-1.97934e-31	-1.0361e-43	-3.6109e-56	-9.99837e-69	-2.40137e-81		0.413479	0	0	0	0	0	0	0
			1232.5	0.41471	1.79031e-08	1.71374e-19	2.04822e-31	1.07439e-43	3.74955e-56	1.03926e-68	2.49791e-81	5.46517e-94		-0.41471	-1.79031e-08	-1.71374e-19	-2.04822e-31	-1.07439e-43	-3.74955e-56	-1.03926e-68	-2.49791e-81		0.41471	0	0	0	0	0	0	0
			1233.5	0.415932	1.83339e-08	1.76721e-19	2.11948e-31	1.11409e-43	3.89349e-56	1.08023e-68	2.59831e-81	5.68814e-94		-0.415932	-1.83339e-08	-1.76721e-19	-2.11948e-31	-1.11409e-43	-3.89349e-56	-1.08023e-68	-2.59831e-81		0.415932	0	0	0	0	0	0	0
			1234.5	0.417143	1.87748e-08	1.82233e-19	2.1932e-31	1.15524e-43	4.04295e-56	1.12281e-68	2.70274e-81	5.92019e-94		-0.417143	-1.87748e-08	-1.82233e-19	-2.1932e-31	-1.15524e-43	-4.04295e-56	-1.12281e-68	-2.70274e-81		0.417143	0	0	0	0	0	0	0
			1235.5	0.418343	1.9226e-08	1.87915e-19	2.26947e-31	1.19791e-43	4.19811e-56	1.16706e-68	2.81136e-81	6.16167e-94		-0.418343	-1.9226e-08	-1.87915e-19	-2.26947e-31	-1.19791e-43	-4.19811e-56	-1.16706e-68	-2.81136e-81		0.418343	0	0	0	0	0	0	0
			1236.5	0.419532	1.96876e-08	1.93772e-19	2.34837e-31	1.24215e-43	4.35921e-56	1.21305e-68	2.92433e-81	6.41299e-94		-0.419532	-1.96876e-08	-1.93772e-19	-2.34837e-31	-1.24215e-43	-4.35921e-56	-1.21305e-68	-2.92433e-81		0.419532	0	0	0	0	0	0	0
			1237.5	0.420711	2.016e-08	1.99809e-19	2.42998e-31	1.28801e-43	4.52646e-56	1.26084e-68	3.04182e-81	6.67452e-94		-0.420711	-2.016e-08	-1.99809e-19	-2.42998e-31	-1.28801e-43	-4.52646e-56	-1.26084e-68	-3.04182e-81		0.420711	0	0	0	0	0	0	0
			1238.5	0.421879	2.06434e-08	2.06032e-19	2.51442e-31	1.33556e-43	4.7001e-56	1.31052e-68	3.16402e-81	6.9467e-94		-0.421879	-2.06434e-08	-2.06032e-19	-2.51442e-31	-1.33556e-43	-4.7001e-56	-1.31052e-68	-3.16402e-81		0.421879	0	0	0	0	0	0	0
			1239.5	0.423036	2.11381e-08	2.12447e-19	2.60177e-31	1.38485e-43	4.88038e-56	1.36214e-68	3.29112e-81	7.22995e-94		-0.423035	-2.11381e-08	-2.12447e-19	-2.60177e-31	-1.38485e-43	-4.88038e-56	-1.36214e-68	-3.29112e-81		0.423036	0	0	0	0	0	0	0
			1240.5	0.424181	2.16442e-08	2.19059e-19	2.69212e-31	1.43595e-43	5.06754e-56	1.41579e-68	3.42331e-81	7.52472e-94		-0.424181	-2.16442e-08	-2.19059e-19	-2.69212e-31	-1.43595e-43	-5.06754e-56	-1.41579e-68	-3.42331e-81		0.424181	0	0	0	0	0	0	0
			1241.5	0.425315	2.21621e-08	2.25874e-19	2.7856e-31	1.48893e-43	5.26185e-56	1.47155e-68	3.56079e-81	7.83148e-94		-0.425315	-2.21621e-08	-2.25874e-19	-2.7856e-31	-1.48893e-43	-5.26185e-56	-1.47155e-68	-3.56079e-81		0.425315	0	0	0	0	0	0	0
			1242.5	0.426438	2.26919e-08	2.32898e-19	2.88229e-31	1.54385e-43	5.46358e-56	1.52949e-68	3.70378e-81	8.15071e-94		-0.426438	-2.26919e-08	-2.32898e-19	-2.88229e-31	-1.54385e-43	-5.46358e-56	-1.52949e-68	-3.70378e-81		0.426438	0	0	0	0	0	0	0
			1243.5	0.427549	2.32341e-08	2.40138e-19	2.98232e-31	1.60079e-43	5.67302e-56	1.58971e-68	3.85249e-81	8.48293e-94		-0.427549	-2.32341e-08	-2.40138e-19	-2.98232e-31	-1.60079e-43	-5.67302e-56	-1.58971e-68	-3.85249e-81		0.427549	0	0	0	0	0	0	0
			1244.5	0.428649	2.37888e-08	2.476e-19	3.08579e-31	1.65981e-43	5.89045e-56	1.65229e-68	4.00716e-81	8.82865e-94		-0.428649	-2.37888e-08	-2.476e-19	-3.08579e-31	-1.65981e-43	-5.89045e-56	-1.65229e-68	-4.00716e-81		0.428649	0	0	0	0	0	0	0
			1245.5	0.429737	2.43563e-08	2.55292e-19	3.19282e-31	1.721e-43	6.11617e-56	1.71733e-68	4.16802e-81	9.18843e-94		-0.429737	-2.43563e-08	-2.55292e-19	-3.19282e-31	-1.721e-43	-6.11617e-56	-1.71733e-68	-4.16802e-81		0.429737	0	0	0	0	0	0	0
			1246.5	0.430814	2.4937e-08	2.63219e-19	3.30354e-31	1.78443e-43	6.35051e-56	1.78492e-68	4.33532e-81	9.56283e-94		-0.430814	-2.4937e-08	-2.63219e-19	-3.30354e-31	-1.78443e-43	-6.35051e-56	-1.78492e-68	-4.33532e-81		0.430814	0	0	0	0	0	0	0
			1247.5	0.431878	2.5531e-08	2.71389e-19	3.41806e-31	1.85019e-43	6.59379e-56	1.85516e-68	4.50931e-81	9.95245e-94		-0.431878	-2.5531e-08	-2.71389e-19	-3.41806e-31	-1.85019e-43	-6.59379e-56	-1.85516e-68	-4.50931e-81		0.431878	0	0	0	0	0	0	0
			1248.5	0.43293	2.61388e-08	2.7981e-19	3.53653e-31	1.91836e-43	6.84636e-56	1.92815e-68	4.69027e-81	1.03579e-93		-0.43293	-2.61388e-08	-2.7981e-19	-3.53653e-31	-1.91836e-43	-6.84636e-56	-1.92815e-68	-4.69027e-81		0.43293	0	0	0	0	0	0	0
			1249.5	0.433971	2.67606e-08	2.88489e-19	3.65908e-31	1.98903e-43	7.10856e-56	2.00401e-68	4.87847e-81	1.07798e-93		-0.433971	-2.67606e-08	-2.88489e-19	-3.65908e-31	-1.98903e-43	-7.10856e-56	-2.00401e-68	-4.87847e-81		0.433971	0	0	0	0	0	0	0
			1250.5	0.434999	2.73967e-08	2.97434e-19	3.78583e-31	2.06229e-43	7.38075e-56	2.08284e-68	5.0742e-81	1.12189e-93		-0.434999	-2.73967e-08	-2.97434e-19	-3.78583e-31	-2.06229e-43	-7.38075e-56	-2.08284e-68	-5.0742e-81		0.434999	0	0	0	0	0	0	0
			1251.5	0.436014	2.80475e-08	3.06652e-19	3.91695e-31	2.13823e-43	7.66333e-56	2.16476e-68	5.27776e-81	1.16759e-93		-0.436014	-2.80475e-08	-3.06652e-19	-3.91695e-31	-2.13823e-43	-7.66333e-56	-2.16476e-68	-5.27776e-81		0.436014	0	0	0	0	0	0	0
			1252.5	0.437018	2.87132e-08	3.16153e-19	4.05257e-31	2.21695e-43	7.95668e-56	2.24989e-68	5.48946e-81	1.21513e-93		-0.437018	-2.87132e-08	-3.16153e-19	-4.05257e-31	-2.21695e-43	-7.95668e-56	-2.24989e-68	-5.48946e-81		0.437018	0	0	0	0	0	0	0
			1253.5	0.438009	2.93942e-08	3.25945e-19	4.19286e-31	2.29855e-43	8.26122e-56	2.33836e-68	5.70963e-81	1.26461e-93		-0.438009	-2.93942e-08	-3.25945e-19	-4.19286e-31	-2.29855e-43	-8.26122e-56	-2.33836e-68	-5.70963e-81		0.438009	0	0	0	0	0	0	0
			1254.5	0.438987	3.00909e-08	3.36036e-19	4.33796e-31	2.38314e-43	8.57736e-56	2.4303e-68	5.93861e-81	1.3161e-93		-0.438987	-3.00909e-08	-3.36036e-19	-4.33796e-31	-2.38314e-43	-8.57736e-56	-2.4303e-68	-5.93861e-81		0.438987	0	0	0	0	0	0	0
			1255.5	0.439952	3.08036e-08	3.46435e-19	4.48805e-31	2.47083e-43	8.90555e-56	2.52584e-68	6.17674e-81	1.36969e-93		-0.439952	-3.08036e-08	-3.46435e-19	-4.48805e-31	-2.47083e-43	-8.90555e-56	-2.52584e-68	-6.17674e-81		0.439952	0	0	0	0	0	0	0
			1256.5	0.440905	3.15326e-08	3.57152e-19	4.64329e-31	2.56173e-43	9.24624e-56	2.62512e-68	6.4244e-81	1.42544e-93		-0.440905	-3.15326e-08	-3.57152e-19	-4.64329e-31	-2.56173e-43	-9.24624e-56	-2.62512e-68	-6.4244e-81		0.440905	0	0	0	0	0	0	0
			1257.5	0.441845	3.22783e-08	3.68197e-19	4.80386e-31	2.65595e-43	9.59992e-56	2.72829e-68	6.68195e-81	1.48346e-93		-0.441845	-3.22783e-08	-3.68197e-19	-4.80386e-31	-2.65595e-43	-9.59992e-56	-2.72829e-68	-6.68195e-81		0.441845	0	0	0	0	0	0	0
			1258.5	0.442772	3.30411e-08	3.79579e-19	4.96994e-31	2.75362e-43	9.96706e-56	2.8355e-68	6.94981e-81	1.54384e-93		-0.442772	-3.30411e-08	-3.79579e-19	-4.96994e-31	-2.75362e-43	-9.96706e-56	-2.8355e-68	-6.94981e-81		0.442772	0	0	0	0	0	0	0
			1259.5	0.443686	3.38214e-08	3.91308e-19	5.14171e-31	2.85486e-43	1.03482e-55	2.94692e-68	7.22837e-81	1.60667e-93		-0.443686	-3.38214e-08	-3.91308e-19	-5.14171e-31	-2.85486e-43	-1.03482e-55	-2.94692e-68	-7.22837e-81		0.443686	0	0	0	0	0	0	0
			1260.5	0.444587	3.46195e-08	4.03395e-19	5.31938e-31	2.95981e-43	1.07438e-55	3.06269e-68	7.51806e-81	1.67205e-93		-0.444587	-3.46195e-08	-4.03395e-19	-5.31938e-31	-2.95981e-43	-1.07438e-55	-3.06269e-68	-7.51806e-81		0.444587	0	0	0	0	0	0	0
			1261.5	0.445474	3.54358e-08	4.15851e-19	5.50315e-31	3.06859e-43	1.11545e-55	3.183e-68	7.81933e-81	1.74008e-93		-0.445474	-3.54358e-08	-4.15851e-19	-5.50315e-31	-3.06859e-43	-1.11545e-55	-3.183e-68	-7.81933e-81		0.445474	0	0	0	0	0	0	0
			1262.5	0.446348	3.62708e-08	4.28687e-19	5.69321e-31	3.18135e-43	1.15809e-55	3.30801e-68	8.13264e-81	1.81088e-93		-0.446348	-3.62708e-08	-4.28687e-19	-5.69321e-31	-3.18135e-43	-1.15809e-55	-3.30801e-68	-8.13264e-81		0.446348	0	0	0	0	0	0	0
			1263.5	0.447209	3.71248e-08	4.41914e-19	5.88979e-31	3.29823e-43	1.20235e-55	3.43792e-68	8.45846e-81	1.88455e-93		-0.447209	-3.71248e-08	-4.41914e-19	-5.88979e-31	-3.29823e-43	-1.20235e-55	-3.43792e-68	-8.45846e-81		0.447209	0	0	0	0	0	0	0
			1264.5	0.448057	3.79983e-08	4.55544e-19	6.0931e-31	3.41938e-43	1.24829e-55	3.57292e-68	8.7973e-81	1.9612e-93		-0.448057	-3.79983e-08	-4.55544e-19	-6.0931e-31	-3.41938e-43	-1.24829e-55	-3.57292e-68	-8.7973e-81		0.448057	0	0	0	0	0	0	0
			1265.5	0.44889	3.88917e-08	4.69589e-19	6.30338e-31	3.54496e-43	1.29598e-55	3.71319e-68	9.14968e-81	2.04097e-93		-0.44889	-3.88917e-08	-4.69589e-19	-6.30338e-31	-3.54496e-43	-1.29598e-55	-3.71319e-68	-9.14968e-81		0.44889	0	0	0	0	0	0	0
			1266.5	0.44971	3.98054e-08	4.84061e-19	6.52086e-31	3.67512e-43	1.34548e-55	3.85896e-68	9.51613e-81	2.12398e-93		-0.44971	-3.98054e-08	-4.84061e-19	-6.52086e-31	-3.67512e-43	-1.34548e-55	-3.85896e-68	-9.51613e-81		0.44971	0	0	0	0	0	0	0
			1267.5	0.450517	4.07399e-08	4.98974e-19	6.74579e-31	3.81004e-43	1.39687e-55	4.01043e-68	9.89722e-81	2.21035e-93		-0.450517	-4.07399e-08	-4.98974e-19	-6.74579e-31	-3.81004e-43	-1.39687e-55	-4.01043e-68	-9.89722e-81		0.450517	0	0	0	0	0	0	0
			1268.5	0.451309	4.16956e-08	5.14341e-19	6.97841e-31	3.94988e-43	1.45021e-55	4.16782e-68	1.02935e-80	2.30022e-93		-0.451309	-4.16956e-08	-5.14341e-19	-6.97841e-31	-3.94988e-43	-1.45021e-55	-4.16782e-68	-1.02935e-80		0.451309	0	0	0	0	0	0	0
			1269.5	0.452088	4.2673e-08	5.30175e-19	7.219e-31	4.09483e-43	1.50558e-55	4.33138e-68	1.07057e-80	2.39375e-93		-0.452088	-4.2673e-08	-5.30175e-19	-7.219e-31	-4.09483e-43	-1.50558e-55	-4.33138e-68	-1.07057e-80		0.452088	0	0	0	0	0	0	0
			1270.5	0.452853	4.36726e-08	5.4649e-19	7.46782e-31	4.24507e-43	1.56305e-55	4.50132e-68	1.11342e-80	2.49106e-93		-0.452853	-4.36726e-08	-5.4649e-19	-7.46782e-31	-4.24507e-43	-1.56305e-55	-4.50132e-68	-1.11342e-80		0.452853	0	0	0	0	0	0	0
			1271.5	0.453604	4.46949e-08	5.63301e-19	7.72515e-31	4.40079e-43	1.62271e-55	4.67791e-68	1.15799e-80	2.59232e-93		-0.453603	-4.46949e-08	-5.63301e-19	-7.72515e-31	-4.40079e-43	-1.62271e-55	-4.67791e-68	-1.15799e-80		0.453604	0	0	0	0	0	0	0
			1272.5	0.45434	4.57403e-08	5.80622e-19	7.99128e-31	4.5622e-43	1.68464e-55	4.86141e-68	1.20434e-80	2.69769e-93		-0.45434	-4.57403e-08	-5.80622e-19	-7.99128e-31	-4.5622e-43	-1.68464e-55	-4.86141e-68	-1.20434e-80		0.45434	0	0	0	0	0	0	0
			1273.5	0.455062	4.68094e-08	5.9847e-19	8.26651e-31	4.72949e-43	1.74892e-55	5.05208e-68	1.25254e-80	2.80733e-93		-0.455062	-4.68094e-08	-5.9847e-19	-8.26651e-31	-4.72949e-43	-1.74892e-55	-5.05208e-68	-1.25254e-80		0.455062	0	0	0	0	0	0	0
			1274.5	0.455771	4.79026e-08	6.16859e-19	8.55114e-31	4.90288e-43	1.81564e-55	5.25021e-68	1.30266e-80	2.92141e-93		-0.455771	-4.79026e-08	-6.16859e-19	-8.55114e-31	-4.90288e-43	-1.81564e-55	-5.25021e-68	-1.30266e-80		0.455771	0	0	0	0	0	0	0
			1275.5	0.456464	4.90206e-08	6.35805e-19	8.8455e-31	5.0826e-43	1.8849e-55	5.45607e-68	1.35478e-80	3.04012e-93		-0.456464	-4.90206e-08	-6.35805e-19	-8.8455e-31	-5.0826e-43	-1.8849e-55	-5.45607e-68	-1.35478e-80		0.456464	0	0	0	0	0	0	0
			1276.5	0.457144	5.01638e-08	6.55327e-19	9.14992e-31	5.26886e-43	1.95679e-55	5.66998e-68	1.40898e-80	3.16364e-93		-0.457144	-5.01638e-08	-6.55327e-19	-9.14992e-31	-5.26886e-43	-1.95679e-55	-5.66998e-68	-1.40898e-80		0.457144	0	0	0	0	0	0	0
			1277.5	0.457809	5.13328e-08	6.7544e-19	9.46473e-31	5.46192e-43	2.03141e-55	5.89225e-68	1.46534e-80	3.29216e-93		-0.457809	-5.13328e-08	-6.7544e-19	-9.46473e-31	-5.46192e-43	-2.03141e-55	-5.89225e-68	-1.46534e-80		0.457809	0	0	0	0	0	0	0
			1278.5	0.458459	5.25281e-08	6.96163e-19	9.79029e-31	5.66201e-43	2.10886e-55	6.12321e-68	1.52395e-80	3.4259e-93		-0.458459	-5.25281e-08	-6.96163e-19	-9.79029e-31	-5.66201e-43	-2.10886e-55	-6.12321e-68	-1.52395e-80		0.458459	0	0	0	0	0	0	0
			1279.5	0.459095	5.37504e-08	7.17513e-19	1.0127e-30	5.8694e-43	2.18926e-55	6.36318e-68	1.5849e-80	3.56505e-93		-0.459095	-5.37504e-08	-7.17513e-19	-1.0127e-30	-5.8694e-43	-2.18926e-55	-6.36318e-68	-1.5849e-80		0.459095	0	0	0	0	0	0	0
			1280.5	0.459716	5.50002e-08	7.3951e-19	1.04751e-30	6.08433e-43	2.2727e-55	6.61253e-68	1.64828e-80	3.70985e-93		-0.459716	-5.50002e-08	-7.3951e-19	-1.04751e-30	-6.08433e-43	-2.2727e-55	-6.61253e-68	-1.64828e-80		0.459716	0	0	0	0	0	0	0
			1281.5	0.460323	5.62781e-08	7.62173e-19	1.08352e-30	6.3071e-43	2.35932e-55	6.87161e-68	1.71419e-80	3.8605e-93		-0.460322	-5.62781e-08	-7.62173e-19	-1.08352e-30	-6.3071e-43	-2.35932e-55	-6.87161e-68	-1.71419e-80		0.460323	0	0	0	0	0	0	0
			1282.5	0.460914	5.75847e-08	7.85521e-19	1.12075e-30	6.53797e-43	2.44922e-55	7.14082e-68	1.78272e-80	4.01727e-93		-0.460914	-5.75847e-08	-7.85521e-19	-1.12075e-30	-6.53797e-43	-2.44922e-55	-7.14082e-68	-1.78272e-80		0.460914	0	0	0	0	0	0	0
			1283.5	0.461491	5.89206e-08	8.09575e-19	1.15925e-30	6.77726e-43	2.54253e-55	7.42053e-68	1.85399e-80	4.18038e-93		-0.461491	-5.89206e-08	-8.09575e-19	-1.15925e-30	-6.77726e-43	-2.54253e-55	-7.42053e-68	-1.85399e-80		0.461491	0	0	0	0	0	0	0
			1284.5	0.462053	6.02865e-08	8.34357e-19	1.19907e-30	7.02525e-43	2.63938e-55	7.71116e-68	1.9281e-80	4.3501e-93		-0.462053	-6.02865e-08	-8.34357e-19	-1.19907e-30	-7.02525e-43	-2.63938e-55	-7.71116e-68	-1.9281e-80		0.462053	0	0	0	0	0	0	0
			1285.5	0.4626	6.16831e-08	8.59887e-19	1.24024e-30	7.28227e-43	2.7399e-55	8.01314e-68	2.00516e-80	4.52669e-93		-0.4626	-6.16831e-08	-8.59887e-19	-1.24024e-30	-7.28227e-43	-2.7399e-55	-8.01314e-68	-2.00516e-80		0.4626	0	0	0	0	0	0	0
			1286.5	0.463132	6.31109e-08	8.86189e-19	1.28281e-30	7.54864e-43	2.84424e-55	8.3269e-68	2.08529e-80	4.71043e-93		-0.463132	-6.31109e-08	-8.86189e-19	-1.28281e-30	-7.54864e-43	-2.84424e-55	-8.3269e-68	-2.08529e-80		0.463132	0	0	0	0	0	0	0
			1287.5	0.463649	6.45707e-08	9.13285e-19	1.32684e-30	7.8247e-43	2.95254e-55	8.65291e-68	2.16861e-80	4.90161e-93		-0.463649	-6.45707e-08	-9.13285e-19	-1.32684e-30	-7.8247e-43	-2.95254e-55	-8.65291e-68	-2.16861e-80		0.463649	0	0	0	0	0	0	0
			1288.5	0.464151	6.60631e-08	9.41199e-19	1.37236e-30	8.1108e-43	3.06494e-55	8.99163e-68	2.25526e-80	5.10054e-93		-0.46415	-6.60631e-08	-9.41199e-19	-1.37236e-30	-8.1108e-43	-3.06494e-55	-8.99163e-68	-2.25526e-80		0.464151	0	0	0	0	0	0	0
			1289.5	0.464637	6.75889e-08	9.69955e-19	1.41943e-30	8.40731e-43	3.1816e-55	9.34357e-68	2.34535e-80	5.30751e-93		-0.464637	-6.75889e-08	-9.69955e-19	-1.41943e-30	-8.40731e-43	-3.1816e-55	-9.34357e-68	-2.34535e-80		0.464637	0	0	0	0	0	0	0
			1290.5	0.465109	6.91488e-08	9.99578e-19	1.46811e-30	8.71459e-43	3.30269e-55	9.70924e-68	2.43904e-80	5.52287e-93		-0.465109	-6.91488e-08	-9.99578e-19	-1.46811e-30	-8.71459e-43	-3.30269e-55	-9.70924e-68	-2.43904e-80		0.465109	0	0	0	0	0	0	0
			1291.5	0.465565	7.07435e-08	1.03009e-18	1.51844e-30	9.03305e-43	3.42836e-55	1.00892e-67	2.53646e-80	5.74694e-93		-0.465565	-7.07435e-08	-1.03009e-18	-1.51844e-30	-9.03305e-43	-3.42836e-55	-1.00892e-67	-2.53646e-80		0.465565	0	0	0	0	0	0	0
			1292.5	0.466006	7.23737e-08	1.06153e-18	1.57048e-30	9.36308e-43	3.55879e-55	1.04839e-67	2.63776e-80	5.98007e-93		-0.466005	-7.23737e-08	-1.06153e-18	-1.57048e-30	-9.36308e-43	-3.55879e-55	-1.04839e-67	-2.63776e-80		0.466006	0	0	0	0	0	0	0
			1293.5	0.466431	7.40402e-08	1.09391e-18	1.6243e-30	9.7051e-43	3.69417e-55	1.08941e-67	2.74309e-80	6.22265e-93		-0.466431	-7.40402e-08	-1.09391e-18	-1.6243e-30	-9.7051e-43	-3.69417e-55	-1.08941e-67	-2.74309e-80		0.466431	0	0	0	0	0	0	0
			1294.5	0.466841	7.57438e-08	1.12727e-18	1.67994e-30	1.00596e-42	3.83467e-55	1.13202e-67	2.85261e-80	6.47504e-93		-0.466841	-7.57438e-08	-1.12727e-18	-1.67994e-30	-1.00596e-42	-3.83467e-55	-1.13202e-67	-2.85261e-80		0.466841	0	0	0	0	0	0	0
			1295.5	0.467236	7.74854e-08	1.16163e-18	1.73748e-30	1.04269e-42	3.9805e-55	1.17629e-67	2.9665e-80	6.73764e-93		-0.467236	-7.74854e-08	-1.16163e-18	-1.73748e-30	-1.04269e-42	-3.9805e-55	-1.17629e-67	-2.9665e-80		0.467236	0	0	0	0	0	0	0
			1296.5	0.467615	7.92656e-08	1.19703e-18	1.79697e-30	1.08075e-42	4.13185e-55	1.22229e-67	3.08492e-80	7.01086e-93		-0.467615	-7.92656e-08	-1.19703e-18	-1.79697e-30	-1.08075e-42	-4.13185e-55	-1.22229e-67	-3.08492e-80		0.467615	0	0	0	0	0	0	0
			1297.5	0.467979	8.10853e-08	1.23349e-18	1.85848e-30	1.1202e-42	4.28893e-55	1.27009e-67	3.20805e-80	7.29514e-93		-0.467979	-8.10853e-08	-1.23349e-18	-1.85848e-30	-1.1202e-42	-4.28893e-55	-1.27009e-67	-3.20805e-80		0.467979	0	0	0	0	0	0	0
			1298.5	0.468327	8.29455e-08	1.27105e-18	1.92209e-30	1.16108e-42	4.45195e-55	1.31974e-67	3.33608e-80	7.59091e-93		-0.468327	-8.29455e-08	-1.27105e-18	-1.92209e-30	-1.16108e-42	-4.45195e-55	-1.31974e-67	-3.33608e-80		0.468327	0	0	0	0	0	0	0
			1299.5	0.468659	8.48468e-08	1.30974e-18	1.98785e-30	1.20345e-42	4.62115e-55	1.37133e-67	3.46921e-80	7.89865e-93		-0.468659	-8.48468e-08	-1.30974e-18	-1.98785e-30	-1.20345e-42	-4.62115e-55	-1.37133e-67	-3.46921e-80		0.468659	0	0	0	0	0	0	0
			1300.5	0.468976	8.67903e-08	1.34958e-18	2.05584e-30	1.24735e-42	4.79675e-55	1.42493e-67	3.60764e-80	8.21883e-93		-0.468976	-8.67903e-08	-1.34958e-18	-2.05584e-30	-1.24735e-42	-4.79675e-55	-1.42493e-67	-3.60764e-80		0.468976	0	0	0	0	0	0	0
			1301.5	0.469278	8.87768e-08	1.39063e-18	2.12614e-30	1.29284e-42	4.97899e-55	1.48062e-67	3.75157e-80	8.55196e-93		-0.469278	-8.87768e-08	-1.39063e-18	-2.12614e-30	-1.29284e-42	-4.97899e-55	-1.48062e-67	-3.75157e-80		0.469278	0	0	0	0	0	0	0
			1302.5	0.469563	9.08072e-08	1.43291e-18	2.19883e-30	1.33999e-42	5.16813e-55	1.53847e-67	3.90123e-80	8.89856e-93		-0.469563	-9.08072e-08	-1.43291e-18	-2.19883e-30	-1.33999e-42	-5.16813e-55	-1.53847e-67	-3.90123e-80		0.469563	0	0	0	0	0	0	0
			1303.5	0.469833	9.28825e-08	1.47645e-18	2.27399e-30	1.38884e-42	5.36443e-55	1.59858e-67	4.05685e-80	9.25916e-93		-0.469833	-9.28825e-08	-1.47645e-18	-2.27399e-30	-1.38884e-42	-5.36443e-55	-1.59858e-67	-4.05685e-80		0.469833	0	0	0	0	0	0	0
			1304.5	0.470087	9.50037e-08	1.5213e-18	2.35169e-30	1.43947e-42	5.56815e-55	1.66103e-67	4.21865e-80	9.63435e-93		-0.470087	-9.50037e-08	-1.5213e-18	-2.35169e-30	-1.43947e-42	-5.56815e-55	-1.66103e-67	-4.21865e-80		0.470087	0	0	0	0	0	0	0
			1305.5	0.470326	9.71716e-08	1.5675e-18	2.43202e-30	1.49193e-42	5.77957e-55	1.72591e-67	4.38689e-80	1.00247e-92		-0.470326	-9.71716e-08	-1.5675e-18	-2.43202e-30	-1.49193e-42	-5.77957e-55	-1.72591e-67	-4.38689e-80		0.470326	0	0	0	0	0	0	0
			1306.5	0.470548	9.93873e-08	1.61508e-18	2.51508e-30	1.54629e-42	5.99898e-55	1.79332e-67	4.56181e-80	1.04308e-92		-0.470548	-9.93873e-08	-1.61508e-18	-2.51508e-30	-1.54629e-42	-5.99898e-55	-1.79332e-67	-4.56181e-80		0.470548	0	0	0	0	0	0	0
			1307.5	0.470755	1.01652e-07	1.66409e-18	2.60096e-30	1.60262e-42	6.22669e-55	1.86335e-67	4.7437e-80	1.08534e-92		-0.470755	-1.01652e-07	-1.66409e-18	-2.60096e-30	-1.60262e-42	-6.22669e-55	-1.86335e-67	-4.7437e-80		0.470755	0	0	0	0	0	0	0
			1308.5	0.470946	1.03966e-07	1.71457e-18	2.68974e-30	1.661e-42	6.46301e-55	1.9361e-67	4.93281e-80	1.1293e-92		-0.470946	-1.03966e-07	-1.71457e-18	-2.68974e-30	-1.661e-42	-6.46301e-55	-1.9361e-67	-4.93281e-80		0.470946	0	0	0	0	0	0	0
			1309.5	0.471121	1.06331e-07	1.76655e-18	2.78153e-30	1.72149e-42	6.70826e-55	2.01169e-67	5.12944e-80	1.17504e-92		-0.471121	-1.06331e-07	-1.76655e-18	-2.78153e-30	-1.72149e-42	-6.70826e-55	-2.01169e-67	-5.12944e-80		0.471121	0	0	0	0	0	0	0
			1310.5	0.471281	1.08749e-07	1.82009e-18	2.87643e-30	1.78416e-42	6.96278e-55	2.09022e-67	5.33389e-80	1.22262e-92		-0.47128	-1.08749e-07	-1.82009e-18	-2.87643e-30	-1.78416e-42	-6.96278e-55	-2.09022e-67	-5.33389e-80		0.471281	0	0	0	0	0	0	0
			1311.5	0.471424	1.11219e-07	1.87524e-18	2.97455e-30	1.84911e-42	7.22691e-55	2.1718e-67	5.54646e-80	1.27213e-92		-0.471424	-1.11219e-07	-1.87524e-18	-2.97455e-30	-1.84911e-42	-7.22691e-55	-2.1718e-67	-5.54646e-80		0.471424	0	0	0	0	0	0	0
			1312.5	0.471551	1.13743e-07	1.93203e-18	3.07598e-30	1.91641e-42	7.50102e-55	2.25656e-67	5.76748e-80	1.32364e-92		-0.471551	-1.13743e-07	-1.93203e-18	-3.07598e-30	-1.91641e-42	-7.50102e-55	-2.25656e-67	-5.76748e-80		0.471551	0	0	0	0	0	0	0
			1313.5	0.471663	1.16323e-07	1.99052e-18	3.18084e-30	1.98615e-42	7.78548e-55	2.34461e-67	5.99728e-80	1.37723e-92		-0.471663	-1.16323e-07	-1.99052e-18	-3.18084e-30	-1.98615e-42	-7.78548e-55	-2.34461e-67	-5.99728e-80		0.471663	0	0	0	0	0	0	0
			1314.5	0.471759	1.1896e-07	2.05076e-18	3.28925e-30	2.05841e-42	8.08068e-55	2.43608e-67	6.23621e-80	1.43298e-92		-0.471759	-1.1896e-07	-2.05076e-18	-3.28925e-30	-2.05841e-42	-8.08068e-55	-2.43608e-67	-6.23621e-80		0.471759	0	0	0	0	0	0	0
			1315.5	0.471838	1.21654e-07	2.1128e-18	3.40133e-30	2.13328e-42	8.38703e-55	2.53112e-67	6.48463e-80	1.49098e-92		-0.471838	-1.21654e-07	-2.1128e-18	-3.40133e-30	-2.13328e-42	-8.38703e-55	-2.53112e-67	-6.48463e-80		0.471838	0	0	0	0	0	0	0
			1316.5	0.471902	1.24407e-07	2.17668e-18	3.5172e-30	2.21086e-42	8.70495e-55	2.62984e-67	6.74292e-80	1.55133e-92		-0.471902	-1.24407e-07	-2.17668e-18	-3.5172e-30	-2.21086e-42	-8.70495e-55	-2.62984e-67	-6.74292e-80		0.471902	0	0	0	0	0	0	0
			1317.5	0.47195	1.2722e-07	2.24248e-18	3.63698e-30	2.29125e-42	9.03486e-55	2.73241e-67	7.01147e-80	1.61411e-92		-0.47195	-1.2722e-07	-2.24248e-18	-3.63698e-30	-2.29125e-42	-9.03486e-55	-2.73241e-67	-7.01147e-80		0.47195	0	0	0	0	0	0	0
			1318.5	0.471982	1.30094e-07	2.31024e-18	3.76081e-30	2.37455e-42	9.37723e-55	2.83896e-67	7.29068e-80	1.67943e-92		-0.471982	-1.30094e-07	-2.31024e-18	-3.76081e-30	-2.37455e-42	-9.37723e-55	-2.83896e-67	-7.29068e-80		0.471982	0	0	0	0	0	0	0
			1319.5	0.471998	1.33031e-07	2.38002e-18	3.88883e-30	2.46086e-42	9.73251e-55	2.94965e-67	7.58098e-80	1.74738e-92		-0.471998	-1.33031e-07	-2.38002e-18	-3.88883e-30	-2.46086e-42	-9.73251e-55	-2.94965e-67	-7.58098e-80		0.471998	0	0	0	0	0	0	0
			1320.5	0.471998	1.36032e-07	2.45188e-18	4.02117e-30	2.55028e-42	1.01012e-54	3.06465e-67	7.88281e-80	1.81807e-92		-0.471998	-1.36032e-07	-2.45188e-18	-4.02117e-30	-2.55028e-42	-1.01012e-54	-3.06465e-67	-7.88281e-80		0.471998	0	0	0	0	0	0	0
			1321.5	0.471982	1.39099e-07	2.52588e-18	4.15797e-30	2.64294e-42	1.04838e-54	3.18411e-67	8.19661e-80	1.89162e-92		-0.471982	-1.39099e-07	-2.52588e-18	-4.15797e-30	-2.64294e-42	-1.04838e-54	-3.18411e-67	-8.19661e-80		0.471982	0	0	0	0	0	0	0
			1322.5	0.47195	1.42232e-07	2.60208e-18	4.2994e-30	2.73895e-42	1.08808e-54	3.30821e-67	8.52288e-80	1.96814e-92		-0.47195	-1.42232e-07	-2.60208e-18	-4.2994e-30	-2.73895e-42	-1.08808e-54	-3.30821e-67	-8.52288e-80		0.47195	0	0	0	0	0	0	0
			1323.5	0.471902	1.45434e-07	2.68055e-18	4.44559e-30	2.83842e-42	1.12928e-54	3.43713e-67	8.86209e-80	2.04774e-92		-0.471902	-1.45434e-07	-2.68055e-18	-4.44559e-30	-2.83842e-42	-1.12928e-54	-3.43713e-67	-8.86209e-80		0.471902	0	0	0	0	0	0	0
			1324.5	0.471838	1.48705e-07	2.76136e-18	4.59672e-30	2.94149e-42	1.17204e-54	3.57106e-67	9.21477e-80	2.13056e-92		-0.471838	-1.48705e-07	-2.76136e-18	-4.59672e-30	-2.94149e-42	-1.17204e-54	-3.57106e-67	-9.21477e-80		0.471838	0	0	0	0	0	0	0
			1325.5	0.471759	1.52047e-07	2.84457e-18	4.75295e-30	3.04828e-42	1.2164e-54	3.71019e-67	9.58144e-80	2.21672e-92		-0.471759	-1.52047e-07	-2.84457e-18	-4.75295e-30	-3.04828e-42	-1.2164e-54	-3.71019e-67	-9.58144e-80		0.471759	0	0	0	0	0	0	0
			1326.5	0.471663	1.55461e-07	2.93026e-18	4.91444e-30	3.15892e-42	1.26244e-54	3.85472e-67	9.96265e-80	2.30635e-92		-0.471663	-1.55461e-07	-2.93026e-18	-4.91444e-30	-3.15892e-42	-1.26244e-54	-3.85472e-67	-9.96265e-80		0.471663	0	0	0	0	0	0	0
			1327.5	0.471551	1.58949e-07	3.0185e-18	5.08138e-30	3.27356e-42	1.31021e-54	4.00486e-67	1.0359e-79	2.3996e-92		-0.471551	-1.58949e-07	-3.0185e-18	-5.08138e-30	-3.27356e-42	-1.31021e-54	-4.00486e-67	-1.0359e-79		0.471551	0	0	0	0	0	0	0
			1328.5	0.471424	1.62513e-07	3.10935e-18	5.25395e-30	3.39234e-42	1.35978e-54	4.16083e-67	1.07711e-79	2.4966e-92		-0.471424	-1.62513e-07	-3.10935e-18	-5.25395e-30	-3.39234e-42	-1.35978e-54	-4.16083e-67	-1.07711e-79		0.471424	0	0	0	0	0	0	0
			1329.5	0.471281	1.66154e-07	3.20291e-18	5.43233e-30	3.5154e-42	1.41122e-54	4.32286e-67	1.11995e-79	2.59752e-92		-0.47128	-1.66154e-07	-3.20291e-18	-5.43233e-30	-3.5154e-42	-1.41122e-54	-4.32286e-67	-1.11995e-79		0.471281	0	0	0	0	0	0	0
			1330.5	0.471121	1.69874e-07	3.29924e-18	5.61672e-30	3.64291e-42	1.4646e-54	4.49117e-67	1.16449e-79	2.70251e-92		-0.471121	-1.69874e-07	-3.29924e-18	-5.61672e-30	-3.64291e-42	-1.4646e-54	-4.49117e-67	-1.16449e-79		0.471121	0	0	0	0	0	0	0
			1331.5	0.470946	1.73674e-07	3.39843e-18	5.80732e-30	3.77501e-42	1.51999e-54	4.66601e-67	1.21079e-79	2.81174e-92		-0.470946	-1.73674e-07	-3.39843e-18	-5.80732e-30	-3.77501e-42	-1.51999e-54	-4.66601e-67	-1.21079e-79		0.470946	0	0	0	0	0	0	0
			1332.5	0.470755	1.77556e-07	3.50056e-18	6.00433e-30	3.91187e-42	1.57746e-54	4.84763e-67	1.25893e-79	2.92536e-92		-0.470755	-1.77556e-07	-3.50056e-18	-6.00433e-30	-3.91187e-42	-1.57746e-54	-4.84763e-67	-1.25893e-79		0.470755	0	0	0	0	0	0	0
			1333.5	0.470548	1.81522e-07	3.60573e-18	6.20798e-30	4.05367e-42	1.6371e-54	5.0363e-67	1.30899e-79	3.04357e-92		-0.470548	-1.81522e-07	-3.60573e-18	-6.20798e-30	-4.05367e-42	-1.6371e-54	-5.0363e-67	-1.30899e-79		0.470548	0	0	0	0	0	0	0
			1334.5	0.470326	1.85573e-07	3.71401e-18	6.41848e-30	4.20058e-42	1.69898e-54	5.23229e-67	1.36102e-79	3.16654e-92		-0.470326	-1.85573e-07	-3.71401e-18	-6.41848e-30	-4.20058e-42	-1.69898e-54	-5.23229e-67	-1.36102e-79		0.470326	0	0	0	0	0	0	0
			1335.5	0.470087	1.89712e-07	3.8255e-18	6.63606e-30	4.35279e-42	1.76319e-54	5.43588e-67	1.41512e-79	3.29446e-92		-0.470087	-1.89712e-07	-3.8255e-18	-6.63606e-30	-4.35279e-42	-1.76319e-54	-5.43588e-67	-1.41512e-79		0.470087	0	0	0	0	0	0	0
			1336.5	0.469833	1.93939e-07	3.94029e-18	6.86096e-30	4.51048e-42	1.82982e-54	5.64737e-67	1.47136e-79	3.42755e-92		-0.469833	-1.93939e-07	-3.94029e-18	-6.86096e-30	-4.51048e-42	-1.82982e-54	-5.64737e-67	-1.47136e-79		0.469833	0	0	0	0	0	0	0
			1337.5	0.469563	1.98257e-07	4.05848e-18	7.09342e-30	4.67385e-42	1.89896e-54	5.86705e-67	1.52983e-79	3.56599e-92		-0.469563	-1.98257e-07	-4.05848e-18	-7.09342e-30	-4.67385e-42	-1.89896e-54	-5.86705e-67	-1.52983e-79		0.469563	0	0	0	0	0	0	0
			1338.5	0.469278	2.02668e-07	4.18017e-18	7.33369e-30	4.84311e-42	1.9707e-54	6.09525e-67	1.59062e-79	3.71001e-92		-0.469277	-2.02668e-07	-4.18017e-18	-7.33369e-30	-4.84311e-42	-1.9707e-54	-6.09525e-67	-1.59062e-79		0.469278	0	0	0	0	0	0	0
			1339.5	0.468976	2.07174e-07	4.30546e-18	7.58204e-30	5.01846e-42	2.04513e-54	6.33229e-67	1.65381e-79	3.85984e-92		-0.468976	-2.07174e-07	-4.30546e-18	-7.58204e-30	-5.01846e-42	-2.04513e-54	-6.33229e-67	-1.65381e-79		0.468976	0	0	0	0	0	0	0
			1340.5	0.468659	2.11776e-07	4.43445e-18	7.83874e-30	5.20013e-42	2.12237e-54	6.57852e-67	1.71951e-79	4.0157e-92		-0.468659	-2.11776e-07	-4.43445e-18	-7.83874e-30	-5.20013e-42	-2.12237e-54	-6.57852e-67	-1.71951e-79		0.468659	0	0	0	0	0	0	0
			1341.5	0.468327	2.16477e-07	4.56726e-18	8.10405e-30	5.38834e-42	2.2025e-54	6.8343e-67	1.78781e-79	4.17783e-92		-0.468327	-2.16477e-07	-4.56726e-18	-8.10405e-30	-5.38834e-42	-2.2025e-54	-6.8343e-67	-1.78781e-79		0.468327	0	0	0	0	0	0	0
			1342.5	0.467979	2.21279e-07	4.70399e-18	8.37828e-30	5.58332e-42	2.28566e-54	7.09998e-67	1.85882e-79	4.3465e-92		-0.467979	-2.21279e-07	-4.70399e-18	-8.37828e-30	-5.58332e-42	-2.28566e-54	-7.09998e-67	-1.85882e-79		0.467979	0	0	0	0	0	0	0
			1343.5	0.467615	2.26183e-07	4.84476e-18	8.66171e-30	5.78531e-42	2.37194e-54	7.37595e-67	1.93263e-79	4.52196e-92		-0.467615	-2.26183e-07	-4.84476e-18	-8.66171e-30	-5.78531e-42	-2.37194e-54	-7.37595e-67	-1.93263e-79		0.467615	0	0	0	0	0	0	0
			1344.5	0.467236	2.31192e-07	4.98968e-18	8.95465e-30	5.99458e-42	2.46146e-54	7.66262e-67	2.00938e-79	4.70449e-92		-0.467236	-2.31192e-07	-4.98968e-18	-8.95465e-30	-5.99458e-42	-2.46146e-54	-7.66262e-67	-2.00938e-79		0.467236	0	0	0	0	0	0	0
			1345.5	0.466841	2.36308e-07	5.13889e-18	9.25743e-30	6.21137e-42	2.55434e-54	7.96039e-67	2.08916e-79	4.89436e-92		-0.466841	-2.36308e-07	-5.13889e-18	-9.25743e-30	-6.21137e-42	-2.55434e-54	-7.96039e-67	-2.08916e-79		0.466841	0	0	0	0	0	0	0
			1346.5	0.466431	2.41533e-07	5.29249e-18	9.57036e-30	6.43595e-42	2.65072e-54	8.26969e-67	2.17209e-79	5.09188e-92		-0.466431	-2.41533e-07	-5.29249e-18	-9.57036e-30	-6.43595e-42	-2.65072e-54	-8.26969e-67	-2.17209e-79		0.466431	0	0	0	0	0	0	0
			1347.5	0.466006	2.46869e-07	5.45063e-18	9.89378e-30	6.66862e-42	2.75071e-54	8.59097e-67	2.25831e-79	5.29735e-92		-0.466005	-2.46869e-07	-5.45063e-18	-9.89378e-30	-6.66862e-42	-2.75071e-54	-8.59097e-67	-2.25831e-79		0.466006	0	0	0	0	0	0	0
			1348.5	0.465565	2.52319e-07	5.61343e-18	1.0228e-29	6.90965e-42	2.85447e-54	8.92468e-67	2.34795e-79	5.51109e-92		-0.465564	-2.52319e-07	-5.61343e-18	-1.0228e-29	-6.90965e-42	-2.85447e-54	-8.92468e-67	-2.34795e-79		0.465565	0	0	0	0	0	0	0
			1349.5	0.465109	2.57885e-07	5.78102e-18	1.05735e-29	7.15934e-42	2.96212e-54	9.27131e-67	2.44113e-79	5.73344e-92		-0.465108	-2.57885e-07	-5.78102e-18	-1.05735e-29	-7.15934e-42	-2.96212e-54	-9.27131e-67	-2.44113e-79		0.465109	0	0	0	0	0	0	0
			1350.5	0.464637	2.63569e-07	5.95355e-18	1.09306e-29	7.418e-42	3.07381e-54	9.63137e-67	2.538e-79	5.96473e-92		-0.464637	-2.63569e-07	-5.95355e-18	-1.09306e-29	-7.418e-42	-3.07381e-54	-9.63137e-67	-2.538e-79		0.464637	0	0	0	0	0	0	0
			1351.5	0.464151	2.69374e-07	6.13117e-18	1.12996e-29	7.68596e-42	3.18969e-54	1.00053e-66	2.6387e-79	6.20533e-92		-0.46415	-2.69374e-07	-6.13117e-18	-1.12996e-29	-7.68596e-42	-3.18969e-54	-1.00053e-66	-2.6387e-79		0.464151	0	0	0	0	0	0	0
			1352.5	0.463649	2.75302e-07	6.314e-18	1.16809e-29	7.96354e-42	3.30993e-54	1.03938e-66	2.74338e-79	6.45561e-92		-0.463648	-2.75302e-07	-6.314e-18	-1.16809e-29	-7.96354e-42	-3.30993e-54	-1.03938e-66	-2.74338e-79		0.463649	0	0	0	0	0	0	0
			1353.5	0.463132	2.81356e-07	6.50222e-18	1.20751e-29	8.25109e-42	3.43468e-54	1.07973e-66	2.85221e-79	6.71596e-92		-0.463132	-2.81356e-07	-6.50222e-18	-1.20751e-29	-8.25109e-42	-3.43468e-54	-1.07973e-66	-2.85221e-79		0.463132	0	0	0	0	0	0	0
			1354.5	0.4626	2.87538e-07	6.69598e-18	1.24824e-29	8.54897e-42	3.56411e-54	1.12164e-66	2.96534e-79	6.98678e-92		-0.4626	-2.87538e-07	-6.69598e-18	-1.24824e-29	-8.54897e-42	-3.56411e-54	-1.12164e-66	-2.96534e-79		0.4626	0	0	0	0	0	0	0
			1355.5	0.462053	2.93851e-07	6.89543e-18	1.29034e-29	8.85754e-42	3.6984e-54	1.16517e-66	3.08294e-79	7.2685e-92		-0.462053	-2.93851e-07	-6.89543e-18	-1.29034e-29	-8.85754e-42	-3.6984e-54	-1.16517e-66	-3.08294e-79		0.462053	0	0	0	0	0	0	0
			1356.5	0.461491	3.00298e-07	7.10074e-18	1.33384e-29	9.17718e-42	3.83772e-54	1.21038e-66	3.2052e-79	7.56154e-92		-0.461491	-3.00298e-07	-7.10074e-18	-1.33384e-29	-9.17718e-42	-3.83772e-54	-1.21038e-66	-3.2052e-79		0.461491	0	0	0	0	0	0	0
			1357.5	0.460914	3.0688e-07	7.31208e-18	1.3788e-29	9.5083e-42	3.98227e-54	1.25735e-66	3.33229e-79	7.86638e-92		-0.460914	-3.0688e-07	-7.31208e-18	-1.3788e-29	-9.5083e-42	-3.98227e-54	-1.25735e-66	-3.33229e-79		0.460914	0	0	0	0	0	0	0
			1358.5	0.460323	3.13602e-07	7.52962e-18	1.42527e-29	9.8513e-42	4.13224e-54	1.30612e-66	3.4644e-79	8.18347e-92		-0.460322	-3.13602e-07	-7.52962e-18	-1.42527e-29	-9.8513e-42	-4.13224e-54	-1.30612e-66	-3.4644e-79		0.460323	0	0	0	0	0	0	0
			1359.5	0.459716	3.20466e-07	7.75356e-18	1.47328e-29	1.02066e-41	4.28784e-54	1.35679e-66	3.60174e-79	8.51331e-92		-0.459716	-3.20466e-07	-7.75356e-18	-1.47328e-29	-1.02066e-41	-4.28784e-54	-1.35679e-66	-3.60174e-79		0.459716	0	0	0	0	0	0	0
			1360.5	0.459095	3.27474e-07	7.98406e-18	1.5229e-29	1.05746e-41	4.44927e-54	1.40941e-66	3.7445e-79	8.85641e-92		-0.459095	-3.27474e-07	-7.98406e-18	-1.5229e-29	-1.05746e-41	-4.44927e-54	-1.40941e-66	-3.7445e-79		0.459095	0	0	0	0	0	0	0
			1361.5	0.458459	3.3463e-07	8.22132e-18	1.57418e-29	1.09559e-41	4.61675e-54	1.46407e-66	3.89291e-79	9.2133e-92		-0.458459	-3.3463e-07	-8.22132e-18	-1.57418e-29	-1.09559e-41	-4.61675e-54	-1.46407e-66	-3.89291e-79		0.458459	0	0	0	0	0	0	0
			1362.5	0.457809	3.41936e-07	8.46553e-18	1.62717e-29	1.13508e-41	4.79051e-54	1.52084e-66	4.04718e-79	9.58454e-92		-0.457808	-3.41936e-07	-8.46553e-18	-1.62717e-29	-1.13508e-41	-4.79051e-54	-1.52084e-66	-4.04718e-79		0.457809	0	0	0	0	0	0	0
			1363.5	0.457144	3.49396e-07	8.71691e-18	1.68194e-29	1.17599e-41	4.97078e-54	1.5798e-66	4.20755e-79	9.9707e-92		-0.457143	-3.49396e-07	-8.71691e-18	-1.68194e-29	-1.17599e-41	-4.97078e-54	-1.5798e-66	-4.20755e-79		0.457144	0	0	0	0	0	0	0
			1364.5	0.456464	3.57013e-07	8.97564e-18	1.73853e-29	1.21836e-41	5.15781e-54	1.64104e-66	4.37426e-79	1.03724e-91		-0.456464	-3.57013e-07	-8.97564e-18	-1.73853e-29	-1.21836e-41	-5.15781e-54	-1.64104e-66	-4.37426e-79		0.456464	0	0	0	0	0	0	0
			1365.5	0.455771	3.6479e-07	9.24195e-18	1.79701e-29	1.26225e-41	5.35184e-54	1.70464e-66	4.54755e-79	1.07902e-91		-0.45577	-3.6479e-07	-9.24195e-18	-1.79701e-29	-1.26225e-41	-5.35184e-54	-1.70464e-66	-4.54755e-79		0.455771	0	0	0	0	0	0	0
			1366.5	0.455062	3.7273e-07	9.51606e-18	1.85744e-29	1.30771e-41	5.55314e-54	1.77071e-66	4.72768e-79	1.12248e-91		-0.455062	-3.7273e-07	-9.51606e-18	-1.85744e-29	-1.30771e-41	-5.55314e-54	-1.77071e-66	-4.72768e-79		0.455062	0	0	0	0	0	0	0
			1367.5	0.45434	3.80836e-07	9.79818e-18	1.91988e-29	1.3548e-41	5.76198e-54	1.83932e-66	4.91493e-79	1.16769e-91		-0.45434	-3.80836e-07	-9.79818e-18	-1.91988e-29	-1.3548e-41	-5.76198e-54	-1.83932e-66	-4.91493e-79		0.45434	0	0	0	0	0	0	0
			1368.5	0.453604	3.89112e-07	1.00886e-17	1.98441e-29	1.40358e-41	5.97864e-54	1.91059e-66	5.10957e-79	1.21471e-91		-0.453603	-3.89112e-07	-1.00886e-17	-1.98441e-29	-1.40358e-41	-5.97864e-54	-1.91059e-66	-5.10957e-79		0.453604	0	0	0	0	0	0	0
			1369.5	0.452853	3.97561e-07	1.03874e-17	2.05109e-29	1.45411e-41	6.20341e-54	1.9846e-66	5.3119e-79	1.26363e-91		-0.452852	-3.97561e-07	-1.03874e-17	-2.05109e-29	-1.45411e-41	-6.20341e-54	-1.9846e-66	-5.3119e-79		0.452853	0	0	0	0	0	0	0
			1370.5	0.452088	4.06186e-07	1.0695e-17	2.12e-29	1.50644e-41	6.43659e-54	2.06147e-66	5.52222e-79	1.3145e-91		-0.452088	-4.06186e-07	-1.0695e-17	-2.12e-29	-1.50644e-41	-6.43659e-54	-2.06147e-66	-5.52222e-79		0.452088	0	0	0	0	0	0	0
			1371.5	0.451309	4.14992e-07	1.10116e-17	2.19119e-29	1.56064e-41	6.67851e-54	2.14131e-66	5.74084e-79	1.36742e-91		-0.451309	-4.14992e-07	-1.10116e-17	-2.19119e-29	-1.56064e-41	-6.67851e-54	-2.14131e-66	-5.74084e-79		0.451309	0	0	0	0	0	0	0
			1372.5	0.450517	4.23982e-07	1.13374e-17	2.26477e-29	1.61679e-41	6.92947e-54	2.22423e-66	5.9681e-79	1.42247e-91		-0.450516	-4.23982e-07	-1.13374e-17	-2.26477e-29	-1.61679e-41	-6.92947e-54	-2.22423e-66	-5.9681e-79		0.450517	0	0	0	0	0	0	0
			1373.5	0.44971	4.33159e-07	1.16728e-17	2.34079e-29	1.67494e-41	7.18983e-54	2.31036e-66	6.20432e-79	1.47972e-91		-0.44971	-4.33159e-07	-1.16728e-17	-2.34079e-29	-1.67494e-41	-7.18983e-54	-2.31036e-66	-6.20432e-79		0.44971	0	0	0	0	0	0	0
			1374.5	0.44889	4.42527e-07	1.20179e-17	2.41934e-29	1.73517e-41	7.45992e-54	2.3998e-66	6.44986e-79	1.53928e-91		-0.44889	-4.42527e-07	-1.20179e-17	-2.41934e-29	-1.73517e-41	-7.45992e-54	-2.3998e-66	-6.44986e-79		0.44889	0	0	0	0	0	0	0
			1375.5	0.448057	4.5209e-07	1.23731e-17	2.50051e-29	1.79756e-41	7.74012e-54	2.49269e-66	6.70509e-79	1.60122e-91		-0.448056	-4.5209e-07	-1.23731e-17	-2.50051e-29	-1.79756e-41	-7.74012e-54	-2.49269e-66	-6.70509e-79		0.448057	0	0	0	0	0	0	0
			1376.5	0.447209	4.61851e-07	1.27386e-17	2.58438e-29	1.86218e-41	8.0308e-54	2.58917e-66	6.9704e-79	1.66566e-91		-0.447209	-4.61851e-07	-1.27386e-17	-2.58438e-29	-1.86218e-41	-8.0308e-54	-2.58917e-66	-6.9704e-79		0.447209	0	0	0	0	0	0	0
			1377.5	0.446348	4.71816e-07	1.31148e-17	2.67104e-29	1.92911e-41	8.33235e-54	2.68937e-66	7.24617e-79	1.73267e-91		-0.446348	-4.71816e-07	-1.31148e-17	-2.67104e-29	-1.92911e-41	-8.33235e-54	-2.68937e-66	-7.24617e-79		0.446348	0	0	0	0	0	0	0
			1378.5	0.445474	4.81988e-07	1.35019e-17	2.76058e-29	1.99843e-41	8.64517e-54	2.79344e-66	7.53282e-79	1.80238e-91		-0.445474	-4.81988e-07	-1.35019e-17	-2.76058e-29	-1.99843e-41	-8.64517e-54	-2.79344e-66	-7.53282e-79		0.445474	0	0	0	0	0	0	0
			1379.5	0.444587	4.9237e-07	1.39003e-17	2.8531e-29	2.07022e-41	8.96969e-54	2.90151e-66	7.83077e-79	1.87489e-91		-0.444586	-4.9237e-07	-1.39003e-17	-2.8531e-29	-2.07022e-41	-8.96969e-54	-2.90151e-66	-7.83077e-79		0.444587	0	0	0	0	0	0	0
			1380.5	0.443686	5.02968e-07	1.43103e-17	2.9487e-29	2.14458e-41	9.30633e-54	3.01375e-66	8.14048e-79	1.9503e-91		-0.443685	-5.02968e-07	-1.43103e-17	-2.9487e-29	-2.14458e-41	-9.30633e-54	-3.01375e-66	-8.14048e-79		0.443686	0	0	0	0	0	0	0
			1381.5	0.442772	5.13785e-07	1.47323e-17	3.04747e-29	2.2216e-41	9.65556e-54	3.13033e-66	8.4624e-79	2.02874e-91		-0.442772	-5.13785e-07	-1.47323e-17	-3.04747e-29	-2.2216e-41	-9.65556e-54	-3.13033e-66	-8.4624e-79		0.442772	0	0	0	0	0	0	0
			1382.5	0.441845	5.24825e-07	1.51665e-17	3.14953e-29	2.30137e-41	1.00178e-53	3.25139e-66	8.79701e-79	2.11033e-91		-0.441845	-5.24825e-07	-1.51665e-17	-3.14953e-29	-2.30137e-41	-1.00178e-53	-3.25139e-66	-8.79701e-79		0.441845	0	0	0	0	0	0	0
			1383.5	0.440905	5.36094e-07	1.56133e-17	3.25497e-29	2.38398e-41	1.03936e-53	3.37712e-66	9.14482e-79	2.19519e-91		-0.440905	-5.36094e-07	-1.56133e-17	-3.25497e-29	-2.38398e-41	-1.03936e-53	-3.37712e-66	-9.14482e-79		0.440905	0	0	0	0	0	0	0
			1384.5	0.439952	5.47596e-07	1.60731e-17	3.36392e-29	2.46955e-41	1.07835e-53	3.50769e-66	9.50633e-79	2.28346e-91		-0.439952	-5.47596e-07	-1.60731e-17	-3.36392e-29	-2.46955e-41	-1.07835e-53	-3.50769e-66	-9.50633e-79		0.439952	0	0	0	0	0	0	0
			1385.5	0.438987	5.59335e-07	1.65463e-17	3.47649e-29	2.55817e-41	1.11879e-53	3.6433e-66	9.8821e-79	2.37526e-91		-0.438986	-5.59335e-07	-1.65463e-17	-3.47649e-29	-2.55817e-41	-1.11879e-53	-3.6433e-66	-9.8821e-79		0.438987	0	0	0	0	0	0	0
			1386.5	0.438009	5.71316e-07	1.70332e-17	3.59279e-29	2.64995e-41	1.16074e-53	3.78412e-66	1.02727e-78	2.47075e-91		-0.438008	-5.71316e-07	-1.70332e-17	-3.59279e-29	-2.64995e-41	-1.16074e-53	-3.78412e-66	-1.02727e-78		0.438009	0	0	0	0	0	0	0
			1387.5	0.437018	5.83544e-07	1.75342e-17	3.71295e-29	2.745e-41	1.20426e-53	3.93038e-66	1.06786e-78	2.57006e-91		-0.437017	-5.83544e-07	-1.75342e-17	-3.71295e-29	-2.745e-41	-1.20426e-53	-3.93038e-66	-1.06786e-78		0.437018	0	0	0	0	0	0	0
			1388.5	0.436014	5.96023e-07	1.80498e-17	3.8371e-29	2.84345e-41	1.2494e-53	4.08227e-66	1.11006e-78	2.67336e-91		-0.436014	-5.96023e-07	-1.80498e-17	-3.8371e-29	-2.84345e-41	-1.2494e-53	-4.08227e-66	-1.11006e-78		0.436014	0	0	0	0	0	0	0
			1389.5	0.434999	6.08759e-07	1.85803e-17	3.96536e-29	2.9454e-41	1.29622e-53	4.24e-66	1.15392e-78	2.7808e-91		-0.434998	-6.08759e-07	-1.85803e-17	-3.96536e-29	-2.9454e-41	-1.29622e-53	-4.24e-66	-1.15392e-78		0.434999	0	0	0	0	0	0	0
			1390.5	0.433971	6.21757e-07	1.91262e-17	4.09788e-29	3.05099e-41	1.3448e-53	4.40381e-66	1.19951e-78	2.89254e-91		-0.43397	-6.21757e-07	-1.91262e-17	-4.09788e-29	-3.05099e-41	-1.3448e-53	-4.40381e-66	-1.19951e-78		0.433971	0	0	0	0	0	0	0
			1391.5	0.43293	6.35021e-07	1.96879e-17	4.23479e-29	3.16035e-41	1.39518e-53	4.57393e-66	1.24689e-78	3.00876e-91		-0.43293	-6.35021e-07	-1.96879e-17	-4.23479e-29	-3.16035e-41	-1.39518e-53	-4.57393e-66	-1.24689e-78		0.43293	0	0	0	0	0	0	0
			1392.5	0.431878	6.48558e-07	2.02659e-17	4.37624e-29	3.2736e-41	1.44745e-53	4.75059e-66	1.29614e-78	3.12965e-91		-0.431877	-6.48558e-07	-2.02659e-17	-4.37624e-29	-3.2736e-41	-1.44745e-53	-4.75059e-66	-1.29614e-78		0.431878	0	0	0	0	0	0	0
			1393.5	0.430814	6.62372e-07	2.08606e-17	4.52237e-29	3.39089e-41	1.50166e-53	4.93405e-66	1.34733e-78	3.25537e-91		-0.430813	-6.62372e-07	-2.08606e-17	-4.52237e-29	-3.39089e-41	-1.50166e-53	-4.93405e-66	-1.34733e-78		0.430814	0	0	0	0	0	0	0
			1394.5	0.429737	6.76468e-07	2.14726e-17	4.67334e-29	3.51235e-41	1.5579e-53	5.12458e-66	1.40053e-78	3.38614e-91		-0.429737	-6.76468e-07	-2.14726e-17	-4.67334e-29	-3.51235e-41	-1.5579e-53	-5.12458e-66	-1.40053e-78		0.429737	0	0	0	0	0	0	0
			1395.5	0.428649	6.90853e-07	2.21022e-17	4.82932e-29	3.63815e-41	1.61623e-53	5.32243e-66	1.45583e-78	3.52214e-91		-0.428649	-6.90853e-07	-2.21022e-17	-4.82932e-29	-3.63815e-41	-1.61623e-53	-5.32243e-66	-1.45583e-78		0.428649	0	0	0	0	0	0	0
			1396.5	0.427549	7.05532e-07	2.275e-17	4.99045e-29	3.76842e-41	1.67674e-53	5.5279e-66	1.5133e-78	3.6636e-91		-0.427549	-7.05532e-07	-2.275e-17	-4.99045e-29	-3.76842e-41	-1.67674e-53	-5.5279e-66	-1.5133e-78		0.427549	0	0	0	0	0	0	0
			1397.5	0.426438	7.2051e-07	2.34166e-17	5.15692e-29	3.90333e-41	1.7395e-53	5.74127e-66	1.57304e-78	3.81072e-91		-0.426437	-7.2051e-07	-2.34166e-17	-5.15692e-29	-3.90333e-41	-1.7395e-53	-5.74127e-66	-1.57304e-78		0.426438	0	0	0	0	0	0	0
			1398.5	0.425315	7.35795e-07	2.41024e-17	5.3289e-29	4.04304e-41	1.80461e-53	5.96285e-66	1.63513e-78	3.96373e-91		-0.425315	-7.35795e-07	-2.41024e-17	-5.3289e-29	-4.04304e-41	-1.80461e-53	-5.96285e-66	-1.63513e-78		0.425315	0	0	0	0	0	0	0
			1399.5	0.424181	7.5139e-07	2.4808e-17	5.50657e-29	4.18773e-41	1.87214e-53	6.19295e-66	1.69966e-78	4.12287e-91		-0.42418	-7.5139e-07	-2.4808e-17	-5.50657e-29	-4.18773e-41	-1.87214e-53	-6.19295e-66	-1.69966e-78		0.424181	0	0	0	0	0	0	0
			1400.5	0.423036	7.67304e-07	2.5534e-17	5.69011e-29	4.33756e-41	1.94218e-53	6.4319e-66	1.76674e-78	4.28839e-91		-0.423035	-7.67304e-07	-2.5534e-17	-5.69011e-29	-4.33756e-41	-1.94218e-53	-6.4319e-66	-1.76674e-78		0.423036	0	0	0	0	0	0	0
			1401.5	0.421879	7.83541e-07	2.6281e-17	5.87972e-29	4.49273e-41	2.01484e-53	6.68004e-66	1.83645e-78	4.46053e-91		-0.421878	-7.83541e-07	-2.6281e-17	-5.87972e-29	-4.49273e-41	-2.01484e-53	-6.68004e-66	-1.83645e-78		0.421879	0	0	0	0	0	0	0
			1402.5	0.420711	8.00108e-07	2.70495e-17	6.0756e-29	4.65341e-41	2.0902e-53	6.93771e-66	1.9089e-78	4.63956e-91		-0.42071	-8.00108e-07	-2.70495e-17	-6.0756e-29	-4.65341e-41	-2.0902e-53	-6.93771e-66	-1.9089e-78		0.420711	0	0	0	0	0	0	0
			1403.5	0.419532	8.17011e-07	2.78401e-17	6.27795e-29	4.81981e-41	2.16836e-53	7.2053e-66	1.98421e-78	4.82577e-91		-0.419532	-8.17011e-07	-2.78401e-17	-6.27795e-29	-4.81981e-41	-2.16836e-53	-7.2053e-66	-1.98421e-78		0.419532	0	0	0	0	0	0	0
			1404.5	0.418343	8.34258e-07	2.86535e-17	6.48698e-29	4.99212e-41	2.24944e-53	7.48316e-66	2.06247e-78	5.01942e-91		-0.418342	-8.34258e-07	-2.86535e-17	-6.48698e-29	-4.99212e-41	-2.24944e-53	-7.48316e-66	-2.06247e-78		0.418343	0	0	0	0	0	0	0
			1405.5	0.417143	8.51854e-07	2.94904e-17	6.70292e-29	5.17056e-41	2.33354e-53	7.7717e-66	2.14382e-78	5.22083e-91		-0.417142	-8.51854e-07	-2.94904e-17	-6.70292e-29	-5.17056e-41	-2.33354e-53	-7.7717e-66	-2.14382e-78		0.417143	0	0	0	0	0	0	0
			1406.5	0.415932	8.69807e-07	3.03514e-17	6.92598e-29	5.35535e-41	2.42076e-53	8.07133e-66	2.22836e-78	5.4303e-91		-0.415931	-8.69807e-07	-3.03514e-17	-6.92598e-29	-5.35535e-41	-2.42076e-53	-8.07133e-66	-2.22836e-78		0.415932	0	0	0	0	0	0	0
			1407.5	0.41471	8.88123e-07	3.12371e-17	7.15641e-29	5.5467e-41	2.51124e-53	8.38248e-66	2.31623e-78	5.64816e-91		-0.41471	-8.88123e-07	-3.12371e-17	-7.15641e-29	-5.5467e-41	-2.51124e-53	-8.38248e-66	-2.31623e-78		0.41471	0	0	0	0	0	0	0
			1408.5	0.413479	9.06809e-07	3.21484e-17	7.39445e-29	5.74484e-41	2.60508e-53	8.70557e-66	2.40755e-78	5.87473e-91		-0.413478	-9.06809e-07	-3.21484e-17	-7.39445e-29	-5.74484e-41	-2.60508e-53	-8.70557e-66	-2.40755e-78		0.413479	0	0	0	0	0	0	0
			1409.5	0.412237	9.25873e-07	3.30858e-17	7.64033e-29	5.95003e-41	2.70241e-53	9.04107e-66	2.50246e-78	6.11037e-91		-0.412236	-9.25873e-07	-3.30858e-17	-7.64033e-29	-5.95003e-41	-2.70241e-53	-9.04107e-66	-2.50246e-78		0.412237	0	0	0	0	0	0	0
			1410.5	0.410984	9.45322e-07	3.40502e-17	7.89433e-29	6.1625e-41	2.80336e-53	9.38946e-66	2.6011e-78	6.35543e-91		-0.410983	-9.45322e-07	-3.40502e-17	-7.89433e-29	-6.1625e-41	-2.80336e-53	-9.38946e-66	-2.6011e-78		0.410984	0	0	0	0	0	0	0
			1411.5	0.409722	9.65163e-07	3.50423e-17	8.1567e-29	6.38251e-41	2.90806e-53	9.75123e-66	2.70362e-78	6.6103e-91		-0.409721	-9.65163e-07	-3.50423e-17	-8.1567e-29	-6.38251e-41	-2.90806e-53	-9.75123e-66	-2.70362e-78		0.409722	0	0	0	0	0	0	0
			1412.5	0.40845	9.85404e-07	3.6063e-17	8.42772e-29	6.61034e-41	3.01666e-53	1.01269e-65	2.81017e-78	6.87536e-91		-0.408449	-9.85404e-07	-3.6063e-17	-8.42772e-29	-6.61034e-41	-3.01666e-53	-1.01269e-65	-2.81017e-78		0.40845	0	0	0	0	0	0	0
			1413.5	0.407168	1.00605e-06	3.71129e-17	8.70767e-29	6.84625e-41	3.1293e-53	1.0517e-65	2.9209e-78	7.15103e-91		-0.407167	-1.00605e-06	-3.71129e-17	-8.70767e-29	-6.84625e-41	-3.1293e-53	-1.0517e-65	-2.9209e-78		0.407168	0	0	0	0	0	0	0
			1414.5	0.405876	1.02712e-06	3.81929e-17	8.99685e-29	7.09053e-41	3.24613e-53	1.0922e-65	3.03599e-78	7.43772e-91		-0.405875	-1.02712e-06	-3.81929e-17	-8.99685e-29	-7.09053e-41	-3.24613e-53	-1.0922e-65	-3.03599e-78		0.405876	0	0	0	0	0	0	0
			1415.5	0.404575	1.0486e-06	3.9304e-17	9.29555e-29	7.34348e-41	3.36729e-53	1.13426e-65	3.1556e-78	7.73588e-91		-0.404574	-1.0486e-06	-3.9304e-17	-9.29555e-29	-7.34348e-41	-3.36729e-53	-1.13426e-65	-3.1556e-78		0.404575	0	0	0	0	0	0	0
			1416.5	0.403264	1.07052e-06	4.04469e-17	9.60408e-29	7.60541e-41	3.49296e-53	1.17793e-65	3.2799e-78	8.04595e-91		-0.403263	-1.07052e-06	-4.04469e-17	-9.60408e-29	-7.60541e-41	-3.49296e-53	-1.17793e-65	-3.2799e-78		0.403264	0	0	0	0	0	0	0
			1417.5	0.401944	1.09288e-06	4.16226e-17	9.92278e-29	7.87662e-41	3.6233e-53	1.22328e-65	3.40909e-78	8.36843e-91		-0.401943	-1.09288e-06	-4.16226e-17	-9.92278e-29	-7.87662e-41	-3.6233e-53	-1.22328e-65	-3.40909e-78		0.401944	0	0	0	0	0	0	0
			1418.5	0.400615	1.11568e-06	4.2832e-17	1.0252e-28	8.15745e-41	3.75849e-53	1.27037e-65	3.54335e-78	8.70379e-91		-0.400614	-1.11568e-06	-4.2832e-17	-1.0252e-28	-8.15745e-41	-3.75849e-53	-1.27037e-65	-3.54335e-78		0.400615	0	0	0	0	0	0	0
			1419.5	0.399277	1.13895e-06	4.4076e-17	1.0592e-28	8.44823e-41	3.89869e-53	1.31927e-65	3.68288e-78	9.05257e-91		-0.399276	-1.13895e-06	-4.4076e-17	-1.0592e-28	-8.44823e-41	-3.89869e-53	-1.31927e-65	-3.68288e-78		0.399277	0	0	0	0	0	0	0
			1420.5	0.397929	1.16268e-06	4.53556e-17	1.09432e-28	8.74932e-41	4.0441e-53	1.37004e-65	3.82789e-78	9.41528e-91		-0.397928	-1.16268e-06	-4.53556e-17	-1.09432e-28	-8.74932e-41	-4.0441e-53	-1.37004e-65	-3.82789e-78		0.397929	0	0	0	0	0	0	0
			1421.5	0.396573	1.18688e-06	4.66719e-17	1.13059e-28	9.06108e-41	4.19492e-53	1.42275e-65	3.97859e-78	9.79249e-91		-0.396572	-1.18688e-06	-4.66719e-17	-1.13059e-28	-9.06108e-41	-4.19492e-53	-1.42275e-65	-3.97859e-78		0.396573	0	0	0	0	0	0	0
			1422.5	0.395208	1.21156e-06	4.80258e-17	1.16806e-28	9.38388e-41	4.35133e-53	1.47749e-65	4.13521e-78	1.01848e-90		-0.395207	-1.21156e-06	-4.80258e-17	-1.16806e-28	-9.38388e-41	-4.35133e-53	-1.47749e-65	-4.13521e-78		0.395208	0	0	0	0	0	0	0
			1423.5	0.393835	1.23674e-06	4.94184e-17	1.20676e-28	9.71812e-41	4.51355e-53	1.53433e-65	4.29798e-78	1.05927e-90		-0.393833	-1.23674e-06	-4.94184e-17	-1.20676e-28	-9.71812e-41	-4.51355e-53	-1.53433e-65	-4.29798e-78		0.393835	0	0	0	0	0	0	0
			1424.5	0.392453	1.26242e-06	5.08509e-17	1.24673e-28	1.00642e-40	4.68178e-53	1.59335e-65	4.46713e-78	1.1017e-90		-0.392451	-1.26242e-06	-5.08509e-17	-1.24673e-28	-1.00642e-40	-4.68178e-53	-1.59335e-65	-4.46713e-78		0.392453	0	0	0	0	0	0	0
			1425.5	0.391062	1.28861e-06	5.23243e-17	1.28801e-28	1.04225e-40	4.85627e-53	1.65462e-65	4.64292e-78	1.14582e-90		-0.391061	-1.28861e-06	-5.23243e-17	-1.28801e-28	-1.04225e-40	-4.85627e-53	-1.65462e-65	-4.64292e-78		0.391062	0	0	0	0	0	0	0
			1426.5	0.389663	1.31533e-06	5.38397e-17	1.33065e-28	1.07935e-40	5.03722e-53	1.71825e-65	4.82561e-78	1.1917e-90		-0.389662	-1.31533e-06	-5.38397e-17	-1.33065e-28	-1.07935e-40	-5.03722e-53	-1.71825e-65	-4.82561e-78		0.389663	0	0	0	0	0	0	0
			1427.5	0.388257	1.34257e-06	5.53985e-17	1.37469e-28	1.11777e-40	5.22489e-53	1.78431e-65	5.01547e-78	1.23942e-90		-0.388255	-1.34257e-06	-5.53985e-17	-1.37469e-28	-1.11777e-40	-5.22489e-53	-1.78431e-65	-5.01547e-78		0.388257	0	0	0	0	0	0	0
			1428.5	0.386842	1.37035e-06	5.70017e-17	1.42017e-28	1.15754e-40	5.41953e-53	1.85291e-65	5.21277e-78	1.28904e-90		-0.38684	-1.37035e-06	-5.70017e-17	-1.42017e-28	-1.15754e-40	-5.41953e-53	-1.85291e-65	-5.21277e-78		0.386842	0	0	0	0	0	0	0
			1429.5	0.385419	1.39869e-06	5.86507e-17	1.46715e-28	1.19872e-40	5.62138e-53	1.92413e-65	5.41782e-78	1.34064e-90		-0.385418	-1.39869e-06	-5.86507e-17	-1.46715e-28	-1.19872e-40	-5.62138e-53	-1.92413e-65	-5.41782e-78		0.385419	0	0	0	0	0	0	0
			1430.5	0.383989	1.42759e-06	6.03466e-17	1.51567e-28	1.24136e-40	5.83071e-53	1.99808e-65	5.6309e-78	1.39431e-90		-0.383987	-1.42759e-06	-6.03466e-17	-1.51567e-28	-1.24136e-40	-5.83071e-53	-1.99808e-65	-5.6309e-78		0.383989	0	0	0	0	0	0	0
			1431.5	0.382551	1.45706e-06	6.2091e-17	1.56578e-28	1.28551e-40	6.04781e-53	2.07487e-65	5.85234e-78	1.45011e-90		-0.382549	-1.45706e-06	-6.2091e-17	-1.56578e-28	-1.28551e-40	-6.04781e-53	-2.07487e-65	-5.85234e-78		0.382551	0	0	0	0	0	0	0
			1432.5	0.381105	1.48711e-06	6.3885e-17	1.61753e-28	1.33121e-40	6.27295e-53	2.15459e-65	6.08247e-78	1.50815e-90		-0.381104	-1.48711e-06	-6.3885e-17	-1.61753e-28	-1.33121e-40	-6.27295e-53	-2.15459e-65	-6.08247e-78		0.381105	0	0	0	0	0	0	0
			1433.5	0.379652	1.51776e-06	6.57301e-17	1.67098e-28	1.37854e-40	6.50644e-53	2.23737e-65	6.32161e-78	1.5685e-90		-0.379651	-1.51776e-06	-6.57301e-17	-1.67098e-28	-1.37854e-40	-6.50644e-53	-2.23737e-65	-6.32161e-78		0.379652	0	0	0	0	0	0	0
			1434.5	0.378192	1.54901e-06	6.76277e-17	1.72618e-28	1.42753e-40	6.74859e-53	2.32331e-65	6.57013e-78	1.63126e-90		-0.378191	-1.54901e-06	-6.76277e-17	-1.72618e-28	-1.42753e-40	-6.74859e-53	-2.32331e-65	-6.57013e-78		0.378192	0	0	0	0	0	0	0
			1435.5	0.376725	1.58088e-06	6.95794e-17	1.78318e-28	1.47826e-40	6.9997e-53	2.41255e-65	6.82839e-78	1.69652e-90		-0.376723	-1.58088e-06	-6.95794e-17	-1.78318e-28	-1.47826e-40	-6.9997e-53	-2.41255e-65	-6.82839e-78		0.376725	0	0	0	0	0	0	0
			1436.5	0.375251	1.61338e-06	7.15865e-17	1.84206e-28	1.53077e-40	7.26012e-53	2.5052e-65	7.09678e-78	1.76439e-90		-0.375249	-1.61338e-06	-7.15865e-17	-1.84206e-28	-1.53077e-40	-7.26012e-53	-2.5052e-65	-7.09678e-78		0.375251	0	0	0	0	0	0	0
			1437.5	0.373769	1.64652e-06	7.36508e-17	1.90286e-28	1.58515e-40	7.53018e-53	2.60139e-65	7.37568e-78	1.83497e-90		-0.373768	-1.64652e-06	-7.36508e-17	-1.90286e-28	-1.58515e-40	-7.53018e-53	-2.60139e-65	-7.37568e-78		0.373769	0	0	0	0	0	0	0
			1438.5	0.372282	1.68031e-06	7.57737e-17	1.96566e-28	1.64144e-40	7.81025e-53	2.70127e-65	7.6655e-78	1.90836e-90		-0.37228	-1.68031e-06	-7.57737e-17	-1.96566e-28	-1.64144e-40	-7.81025e-53	-2.70127e-65	-7.6655e-78		0.372282	0	0	0	0	0	0	0
			1439.5	0.370787	1.71477e-06	7.79569e-17	2.03051e-28	1.69972e-40	8.10069e-53	2.80497e-65	7.96669e-78	1.98468e-90		-0.370785	-1.71477e-06	-7.79569e-17	-2.03051e-28	-1.69972e-40	-8.10069e-53	-2.80497e-65	-7.96669e-78		0.370787	0	0	0	0	0	0	0
			1440.5	0.369286	1.7499e-06	8.02021e-17	2.09748e-28	1.76006e-40	8.40187e-53	2.91263e-65	8.27967e-78	2.06405e-90		-0.369284	-1.7499e-06	-8.02021e-17	-2.09748e-28	-1.76006e-40	-8.40187e-53	-2.91263e-65	-8.27967e-78		0.369286	0	0	0	0	0	0	0
			1441.5	0.367779	1.78572e-06	8.2511e-17	2.16664e-28	1.82253e-40	8.71421e-53	3.02442e-65	8.60491e-78	2.14658e-90		-0.367777	-1.78572e-06	-8.2511e-17	-2.16664e-28	-1.82253e-40	-8.71421e-53	-3.02442e-65	-8.60491e-78		0.367779	0	0	0	0	0	0	0
			1442.5	0.366265	1.82225e-06	8.48855e-17	2.23806e-28	1.8872e-40	9.03811e-53	3.14047e-65	8.94289e-78	2.23241e-90		-0.366263	-1.82225e-06	-8.48855e-17	-2.23806e-28	-1.8872e-40	-9.03811e-53	-3.14047e-65	-8.94289e-78		0.366265	0	0	0	0	0	0	0
			1443.5	0.364746	1.85949e-06	8.73273e-17	2.31182e-28	1.95416e-40	9.374e-53	3.26097e-65	9.29411e-78	2.32165e-90		-0.364744	-1.85949e-06	-8.73273e-17	-2.31182e-28	-1.95416e-40	-9.374e-53	-3.26097e-65	-9.29411e-78		0.364746	0	0	0	0	0	0	0
			1444.5	0.36322	1.89746e-06	8.98383e-17	2.38799e-28	2.02348e-40	9.72231e-53	3.38607e-65	9.65908e-78	2.41446e-90		-0.363218	-1.89746e-06	-8.98383e-17	-2.38799e-28	-2.02348e-40	-9.72231e-53	-3.38607e-65	-9.65908e-78		0.36322	0	0	0	0	0	0	0
			1445.5	0.361689	1.93617e-06	9.24205e-17	2.46664e-28	2.09524e-40	1.00835e-52	3.51595e-65	1.00383e-77	2.51096e-90		-0.361687	-1.93617e-06	-9.24205e-17	-2.46664e-28	-2.09524e-40	-1.00835e-52	-3.51595e-65	-1.00383e-77		0.361689	0	0	0	0	0	0	0
			1446.5	0.360151	1.97564e-06	9.50759e-17	2.54787e-28	2.16953e-40	1.04581e-52	3.6508e-65	1.04324e-77	2.61131e-90		-0.360149	-1.97564e-06	-9.50759e-17	-2.54787e-28	-2.16953e-40	-1.04581e-52	-3.6508e-65	-1.04324e-77		0.360151	0	0	0	0	0	0	0
			1447.5	0.358609	2.01588e-06	9.78064e-17	2.63175e-28	2.24644e-40	1.08465e-52	3.79081e-65	1.0842e-77	2.71567e-90		-0.358607	-2.01588e-06	-9.78064e-17	-2.63175e-28	-2.24644e-40	-1.08465e-52	-3.79081e-65	-1.0842e-77		0.358609	0	0	0	0	0	0	0
			1448.5	0.35706	2.0569e-06	1.00614e-16	2.71836e-28	2.32606e-40	1.12493e-52	3.93616e-65	1.12675e-77	2.82418e-90		-0.357058	-2.0569e-06	-1.00614e-16	-2.71836e-28	-2.32606e-40	-1.12493e-52	-3.93616e-65	-1.12675e-77		0.35706	0	0	0	0	0	0	0
			1449.5	0.355507	2.09872e-06	1.03501e-16	2.80781e-28	2.40849e-40	1.16669e-52	4.08706e-65	1.17098e-77	2.93702e-90		-0.355505	-2.09872e-06	-1.03501e-16	-2.80781e-28	-2.40849e-40	-1.16669e-52	-4.08706e-65	-1.17098e-77		0.355507	0	0	0	0	0	0	0
			1450.5	0.353948	2.14136e-06	1.0647e-16	2.90017e-28	2.49382e-40	1.21e-52	4.24373e-65	1.21693e-77	3.05435e-90		-0.353946	-2.14136e-06	-1.0647e-16	-2.90017e-28	-2.49382e-40	-1.21e-52	-4.24373e-65	-1.21693e-77		0.353948	0	0	0	0	0	0	0
			1451.5	0.352384	2.18483e-06	1.09523e-16	2.99555e-28	2.58215e-40	1.25491e-52	4.40639e-65	1.26468e-77	3.17636e-90		-0.352382	-2.18483e-06	-1.09523e-16	-2.99555e-28	-2.58215e-40	-1.25491e-52	-4.40639e-65	-1.26468e-77		0.352384	0	0	0	0	0	0	0
			1452.5	0.350815	2.22914e-06	1.12662e-16	3.09403e-28	2.6736e-40	1.30148e-52	4.57526e-65	1.3143e-77	3.30323e-90		-0.350813	-2.22914e-06	-1.12662e-16	-3.09403e-28	-2.6736e-40	-1.30148e-52	-4.57526e-65	-1.3143e-77		0.350815	0	0	0	0	0	0	0
			1453.5	0.349242	2.27431e-06	1.1589e-16	3.19573e-28	2.76827e-40	1.34978e-52	4.75057e-65	1.36585e-77	3.43516e-90		-0.34924	-2.27431e-06	-1.1589e-16	-3.19573e-28	-2.76827e-40	-1.34978e-52	-4.75057e-65	-1.36585e-77		0.349242	0	0	0	0	0	0	0
			1454.5	0.347664	2.32036e-06	1.19209e-16	3.30074e-28	2.86627e-40	1.39985e-52	4.93258e-65	1.41943e-77	3.57234e-90		-0.347661	-2.32036e-06	-1.19209e-16	-3.30074e-28	-2.86627e-40	-1.39985e-52	-4.93258e-65	-1.41943e-77		0.347664	0	0	0	0	0	0	0
			1455.5	0.346081	2.3673e-06	1.22622e-16	3.40918e-28	2.96772e-40	1.45178e-52	5.12154e-65	1.4751e-77	3.71499e-90		-0.346078	-2.3673e-06	-1.22622e-16	-3.40918e-28	-2.96772e-40	-1.45178e-52	-5.12154e-65	-1.4751e-77		0.346081	0	0	0	0	0	0	0
			1456.5	0.344493	2.41515e-06	1.2613e-16	3.52114e-28	3.07274e-40	1.50562e-52	5.31771e-65	1.53295e-77	3.86331e-90		-0.344491	-2.41515e-06	-1.2613e-16	-3.52114e-28	-3.07274e-40	-1.50562e-52	-5.31771e-65	-1.53295e-77		0.344493	0	0	0	0	0	0	0
			1457.5	0.342902	2.46392e-06	1.29738e-16	3.63675e-28	3.18145e-40	1.56145e-52	5.52137e-65	1.59306e-77	4.01755e-90		-0.342899	-2.46392e-06	-1.29738e-16	-3.63675e-28	-3.18145e-40	-1.56145e-52	-5.52137e-65	-1.59306e-77		0.342902	0	0	0	0	0	0	0
			1458.5	0.341306	2.51364e-06	1.33448e-16	3.75613e-28	3.29399e-40	1.61934e-52	5.7328e-65	1.65552e-77	4.17793e-90		-0.341303	-2.51364e-06	-1.33448e-16	-3.75613e-28	-3.29399e-40	-1.61934e-52	-5.7328e-65	-1.65552e-77		0.341306	0	0	0	0	0	0	0
			1459.5	0.339706	2.56432e-06	1.37262e-16	3.87939e-28	3.41049e-40	1.67937e-52	5.9523e-65	1.72042e-77	4.34469e-90		-0.339704	-2.56432e-06	-1.37262e-16	-3.87939e-28	-3.41049e-40	-1.67937e-52	-5.9523e-65	-1.72042e-77		0.339706	0	0	0	0	0	0	0
			1460.5	0.338102	2.61597e-06	1.41183e-16	4.00667e-28	3.53108e-40	1.74161e-52	6.18017e-65	1.78786e-77	4.51809e-90		-0.3381	-2.61597e-06	-1.41183e-16	-4.00667e-28	-3.53108e-40	-1.74161e-52	-6.18017e-65	-1.78786e-77		0.338102	0	0	0	0	0	0	0
			1461.5	0.336495	2.66862e-06	1.45215e-16	4.13808e-28	3.65591e-40	1.80615e-52	6.41674e-65	1.85793e-77	4.69839e-90		-0.336492	-2.66862e-06	-1.45215e-16	-4.13808e-28	-3.65591e-40	-1.80615e-52	-6.41674e-65	-1.85793e-77		0.336495	0	0	0	0	0	0	0
			1462.5	0.334883	2.72228e-06	1.4936e-16	4.27377e-28	3.78513e-40	1.87307e-52	6.66233e-65	1.93074e-77	4.88587e-90		-0.334881	-2.72228e-06	-1.4936e-16	-4.27377e-28	-3.78513e-40	-1.87307e-52	-6.66233e-65	-1.93074e-77		0.334883	0	0	0	0	0	0	0
			1463.5	0.333269	2.77698e-06	1.53622e-16	4.41387e-28	3.91889e-40	1.94247e-52	6.91728e-65	2.0064e-77	5.08082e-90		-0.333266	-2.77698e-06	-1.53622e-16	-4.41387e-28	-3.91889e-40	-1.94247e-52	-6.91728e-65	-2.0064e-77		0.333269	0	0	0	0	0	0	0
			1464.5	0.33165	2.83272e-06	1.58004e-16	4.55853e-28	4.05735e-40	2.01442e-52	7.18196e-65	2.08501e-77	5.28352e-90		-0.331648	-2.83272e-06	-1.58004e-16	-4.55853e-28	-4.05735e-40	-2.01442e-52	-7.18196e-65	-2.08501e-77		0.33165	0	0	0	0	0	0	0
			1465.5	0.330029	2.88954e-06	1.62509e-16	4.70788e-28	4.20068e-40	2.08902e-52	7.45673e-65	2.1667e-77	5.49429e-90		-0.330026	-2.88954e-06	-1.62509e-16	-4.70788e-28	-4.20068e-40	-2.08902e-52	-7.45673e-65	-2.1667e-77		0.330029	0	0	0	0	0	0	0
			1466.5	0.328404	2.94745e-06	1.6714e-16	4.86209e-28	4.34903e-40	2.16637e-52	7.74197e-65	2.25157e-77	5.71344e-90		-0.328401	-2.94745e-06	-1.6714e-16	-4.86209e-28	-4.34903e-40	-2.16637e-52	-7.74197e-65	-2.25157e-77		0.328404	0	0	0	0	0	0	0
			1467.5	0.326776	3.00646e-06	1.71901e-16	5.02131e-28	4.5026e-40	2.24658e-52	8.03809e-65	2.33976e-77	5.94132e-90		-0.326773	-3.00646e-06	-1.71901e-16	-5.02131e-28	-4.5026e-40	-2.24658e-52	-8.03809e-65	-2.33976e-77		0.326776	0	0	0	0	0	0	0
			1468.5	0.325146	3.06661e-06	1.76796e-16	5.18569e-28	4.66155e-40	2.32974e-52	8.34549e-65	2.43139e-77	6.17826e-90		-0.325143	-3.06661e-06	-1.76796e-16	-5.18569e-28	-4.66155e-40	-2.32974e-52	-8.34549e-65	-2.43139e-77		0.325146	0	0	0	0	0	0	0
			1469.5	0.323512	3.1279e-06	1.81829e-16	5.35542e-28	4.82609e-40	2.41597e-52	8.66461e-65	2.5266e-77	6.42462e-90		-0.323509	-3.1279e-06	-1.81829e-16	-5.35542e-28	-4.82609e-40	-2.41597e-52	-8.66461e-65	-2.5266e-77		0.323512	0	0	0	0	0	0	0
			1470.5	0.321876	3.19037e-06	1.87002e-16	5.53065e-28	4.9964e-40	2.50537e-52	8.99588e-65	2.62553e-77	6.68078e-90		-0.321873	-3.19037e-06	-1.87002e-16	-5.53065e-28	-4.9964e-40	-2.50537e-52	-8.99588e-65	-2.62553e-77		0.321876	0	0	0	0	0	0	0
			1471.5	0.320237	3.25403e-06	1.92321e-16	5.71156e-28	5.17268e-40	2.59807e-52	9.33977e-65	2.72832e-77	6.94713e-90		-0.320234	-3.25403e-06	-1.92321e-16	-5.71156e-28	-5.17268e-40	-2.59807e-52	-9.33977e-65	-2.72832e-77		0.320237	0	0	0	0	0	0	0
			1472.5	0.318596	3.31891e-06	1.97789e-16	5.89835e-28	5.35515e-40	2.69418e-52	9.69677e-65	2.83513e-77	7.22408e-90		-0.318593	-3.31891e-06	-1.97789e-16	-5.89835e-28	-5.35515e-40	-2.69418e-52	-9.69677e-65	-2.83513e-77		0.318596	0	0	0	0	0	0	0
			1473.5	0.316953	3.38502e-06	2.0341e-16	6.09119e-28	5.54402e-40	2.79383e-52	1.00674e-64	2.9461e-77	7.51203e-90		-0.316949	-3.38502e-06	-2.0341e-16	-6.09119e-28	-5.54402e-40	-2.79383e-52	-1.00674e-64	-2.9461e-77		0.316953	0	0	0	0	0	0	0
			1474.5	0.315307	3.45238e-06	2.09188e-16	6.29028e-28	5.73951e-40	2.89715e-52	1.04521e-64	3.0614e-77	7.81143e-90		-0.315304	-3.45238e-06	-2.09188e-16	-6.29028e-28	-5.73951e-40	-2.89715e-52	-1.04521e-64	-3.0614e-77		0.315307	0	0	0	0	0	0	0
			1475.5	0.313659	3.52103e-06	2.15128e-16	6.49583e-28	5.94185e-40	3.00428e-52	1.08514e-64	3.1812e-77	8.12274e-90		-0.313656	-3.52103e-06	-2.15128e-16	-6.49583e-28	-5.94185e-40	-3.00428e-52	-1.08514e-64	-3.1812e-77		0.313659	0	0	0	0	0	0	0
			1476.5	0.31201	3.59099e-06	2.21234e-16	6.70803e-28	6.15129e-40	3.11535e-52	1.1266e-64	3.30567e-77	8.44642e-90		-0.312006	-3.59099e-06	-2.21234e-16	-6.70803e-28	-6.15129e-40	-3.11535e-52	-1.1266e-64	-3.30567e-77		0.31201	0	0	0	0	0	0	0
			1477.5	0.310358	3.66227e-06	2.27511e-16	6.92711e-28	6.36806e-40	3.23051e-52	1.16963e-64	3.43501e-77	8.78296e-90		-0.310355	-3.66227e-06	-2.27511e-16	-6.92711e-28	-6.36806e-40	-3.23051e-52	-1.16963e-64	-3.43501e-77		0.310358	0	0	0	0	0	0	0
			1478.5	0.308705	3.73491e-06	2.33963e-16	7.15329e-28	6.59243e-40	3.3499e-52	1.2143e-64	3.56938e-77	9.13288e-90		-0.308702	-3.73491e-06	-2.33963e-16	-7.15329e-28	-6.59243e-40	-3.3499e-52	-1.2143e-64	-3.56938e-77		0.308705	0	0	0	0	0	0	0
			1479.5	0.307051	3.80892e-06	2.40595e-16	7.38678e-28	6.82465e-40	3.47369e-52	1.26067e-64	3.709e-77	9.49671e-90		-0.307047	-3.80892e-06	-2.40595e-16	-7.38678e-28	-6.82465e-40	-3.47369e-52	-1.26067e-64	-3.709e-77		0.307051	0	0	0	0	0	0	0
			1480.5	0.305394	3.88433e-06	2.47413e-16	7.62784e-28	7.06501e-40	3.60203e-52	1.30881e-64	3.85406e-77	9.87499e-90		-0.305391	-3.88433e-06	-2.47413e-16	-7.62784e-28	-7.06501e-40	-3.60203e-52	-1.30881e-64	-3.85406e-77		0.305394	0	0	0	0	0	0	0
			1481.5	0.303737	3.96116e-06	2.54421e-16	7.87669e-28	7.31379e-40	3.7351e-52	1.35878e-64	4.00478e-77	1.02683e-89		-0.303733	-3.96116e-06	-2.54421e-16	-7.87669e-28	-7.31379e-40	-3.7351e-52	-1.35878e-64	-4.00478e-77		0.303737	0	0	0	0	0	0	0
			1482.5	0.302078	4.03945e-06	2.61625e-16	8.1336e-28	7.57127e-40	3.87306e-52	1.41065e-64	4.16137e-77	1.06772e-89		-0.302074	-4.03945e-06	-2.61625e-16	-8.1336e-28	-7.57127e-40	-3.87306e-52	-1.41065e-64	-4.16137e-77		0.302078	0	0	0	0	0	0	0
			1483.5	0.300418	4.11922e-06	2.69029e-16	8.39881e-28	7.83777e-40	4.01609e-52	1.46449e-64	4.32407e-77	1.11024e-89		-0.300414	-4.11922e-06	-2.69029e-16	-8.39881e-28	-7.83777e-40	-4.01609e-52	-1.46449e-64	-4.32407e-77		0.300418	0	0	0	0	0	0	0
			1484.5	0.298758	4.20049e-06	2.7664e-16	8.67259e-28	8.11359e-40	4.16437e-52	1.52038e-64	4.49312e-77	1.15445e-89		-0.298754	-4.20049e-06	-2.7664e-16	-8.67259e-28	-8.11359e-40	-4.16437e-52	-1.52038e-64	-4.49312e-77		0.298758	0	0	0	0	0	0	0
			1485.5	0.297096	4.28329e-06	2.84464e-16	8.95523e-28	8.39906e-40	4.31811e-52	1.57839e-64	4.66875e-77	1.20041e-89		-0.297092	-4.28329e-06	-2.84464e-16	-8.95523e-28	-8.39906e-40	-4.31811e-52	-1.57839e-64	-4.66875e-77		0.297096	0	0	0	0	0	0	0
			1486.5	0.295434	4.36765e-06	2.92505e-16	9.247e-28	8.69452e-40	4.4775e-52	1.63861e-64	4.85122e-77	1.2482e-89		-0.295429	-4.36765e-06	-2.92505e-16	-9.247e-28	-8.69452e-40	-4.4775e-52	-1.63861e-64	-4.85122e-77		0.295434	0	0	0	0	0	0	0
			1487.5	0.293771	4.4536e-06	3.0077e-16	9.54819e-28	9.00031e-40	4.64275e-52	1.70112e-64	5.04081e-77	1.29789e-89		-0.293766	-4.4536e-06	-3.0077e-16	-9.54819e-28	-9.00031e-40	-4.64275e-52	-1.70112e-64	-5.04081e-77		0.293771	0	0	0	0	0	0	0
			1488.5	0.292107	4.54116e-06	3.09265e-16	9.85911e-28	9.31679e-40	4.81407e-52	1.76601e-64	5.23778e-77	1.34954e-89		-0.292103	-4.54116e-06	-3.09265e-16	-9.85911e-28	-9.31679e-40	-4.81407e-52	-1.76601e-64	-5.23778e-77		0.292107	0	0	0	0	0	0	0
			1489.5	0.290443	4.63037e-06	3.17996e-16	1.01801e-27	9.64433e-40	4.99168e-52	1.83336e-64	5.44243e-77	1.40325e-89		-0.290439	-4.63037e-06	-3.17996e-16	-1.01801e-27	-9.64433e-40	-4.99168e-52	-1.83336e-64	-5.44243e-77		0.290443	0	0	0	0	0	0	0
			1490.5	0.288779	4.72124e-06	3.2697e-16	1.05114e-27	9.98332e-40	5.17582e-52	1.90327e-64	5.65505e-77	1.45909e-89		-0.288774	-4.72124e-06	-3.2697e-16	-1.05114e-27	-9.98332e-40	-5.17582e-52	-1.90327e-64	-5.65505e-77		0.288779	0	0	0	0	0	0	0
			1491.5	0.287115	4.81382e-06	3.36194e-16	1.08534e-27	1.03342e-39	5.36672e-52	1.97584e-64	5.87595e-77	1.51715e-89		-0.28711	-4.81382e-06	-3.36194e-16	-1.08534e-27	-1.03342e-39	-5.36672e-52	-1.97584e-64	-5.87595e-77		0.287115	0	0	0	0	0	0	0
			1492.5	0.28545	4.90813e-06	3.45674e-16	1.12064e-27	1.06973e-39	5.56463e-52	2.05116e-64	6.10545e-77	1.57751e-89		-0.285445	-4.90813e-06	-3.45674e-16	-1.12064e-27	-1.06973e-39	-5.56463e-52	-2.05116e-64	-6.10545e-77		0.28545	0	0	0	0	0	0	0
			1493.5	0.283786	5.00421e-06	3.55418e-16	1.15709e-27	1.1073e-39	5.7698e-52	2.12935e-64	6.34389e-77	1.64027e-89		-0.283781	-5.00421e-06	-3.55418e-16	-1.15709e-27	-1.1073e-39	-5.7698e-52	-2.12935e-64	-6.34389e-77		0.283786	0	0	0	0	0	0	0
			1494.5	0.282122	5.10208e-06	3.65431e-16	1.19471e-27	1.14619e-39	5.98251e-52	2.2105e-64	6.59161e-77	1.70552e-89		-0.282117	-5.10208e-06	-3.65431e-16	-1.19471e-27	-1.14619e-39	-5.98251e-52	-2.2105e-64	-6.59161e-77		0.282122	0	0	0	0	0	0	0
			1495.5	0.280458	5.20177e-06	3.75723e-16	1.23354e-27	1.18644e-39	6.20302e-52	2.29474e-64	6.84898e-77	1.77335e-89		-0.280453	-5.20177e-06	-3.75723e-16	-1.23354e-27	-1.18644e-39	-6.20302e-52	-2.29474e-64	-6.84898e-77		0.280458	0	0	0	0	0	0	0
			1496.5	0.278794	5.30333e-06	3.863e-16	1.27362e-27	1.22809e-39	6.43162e-52	2.38217e-64	7.11637e-77	1.84388e-89		-0.278789	-5.30333e-06	-3.863e-16	-1.27362e-27	-1.22809e-39	-6.43162e-52	-2.38217e-64	-7.11637e-77		0.278794	0	0	0	0	0	0	0
			1497.5	0.277131	5.40677e-06	3.97171e-16	1.31499e-27	1.2712e-39	6.66861e-52	2.47293e-64	7.39417e-77	1.91721e-89		-0.277126	-5.40677e-06	-3.97171e-16	-1.31499e-27	-1.2712e-39	-6.66861e-52	-2.47293e-64	-7.39417e-77		0.277131	0	0	0	0	0	0	0
			1498.5	0.275469	5.51214e-06	4.08343e-16	1.3577e-27	1.31581e-39	6.9143e-52	2.56713e-64	7.68277e-77	1.99344e-89		-0.275463	-5.51214e-06	-4.08343e-16	-1.3577e-27	-1.31581e-39	-6.9143e-52	-2.56713e-64	-7.68277e-77		0.275469	0	0	0	0	0	0	0
			1499.5	0.273807	5.61947e-06	4.19824e-16	1.40178e-27	1.36198e-39	7.16899e-52	2.66491e-64	7.98261e-77	2.0727e-89		-0.273801	-5.61947e-06	-4.19824e-16	-1.40178e-27	-1.36198e-39	-7.16899e-52	-2.66491e-64	-7.98261e-77		0.273807	0	0	0	0	0	0	0
			1500.5	0.272146	5.72879e-06	4.31624e-16	1.44728e-27	1.40976e-39	7.43303e-52	2.76639e-64	8.29412e-77	2.1551e-89		-0.27214	-5.72879e-06	-4.31624e-16	-1.44728e-27	-1.40976e-39	-7.43303e-52	-2.76639e-64	-8.29412e-77		0.272146	0	0	0	0	0	0	0
			1501.5	0.270486	5.84014e-06	4.4375e-16	1.49424e-27	1.4592e-39	7.70674e-52	2.87173e-64	8.61774e-77	2.24076e-89		-0.27048	-5.84014e-06	-4.4375e-16	-1.49424e-27	-1.4592e-39	-7.70674e-52	-2.87173e-64	-8.61774e-77		0.270486	0	0	0	0	0	0	0
			1502.5	0.268827	5.95355e-06	4.56211e-16	1.54272e-27	1.51037e-39	7.9905e-52	2.98107e-64	8.95396e-77	2.32983e-89		-0.268821	-5.95355e-06	-4.56211e-16	-1.54272e-27	-1.51037e-39	-7.9905e-52	-2.98107e-64	-8.95396e-77		0.268827	0	0	0	0	0	0	0
			1503.5	0.26717	6.06906e-06	4.69017e-16	1.59275e-27	1.56332e-39	8.28465e-52	3.09455e-64	9.30325e-77	2.42242e-89		-0.267163	-6.06906e-06	-4.69017e-16	-1.59275e-27	-1.56332e-39	-8.28465e-52	-3.09455e-64	-9.30325e-77		0.26717	0	0	0	0	0	0	0
			1504.5	0.265513	6.18671e-06	4.82177e-16	1.64439e-27	1.61811e-39	8.58958e-52	3.21233e-64	9.66613e-77	2.51869e-89		-0.265507	-6.18671e-06	-4.82177e-16	-1.64439e-27	-1.61811e-39	-8.58958e-52	-3.21233e-64	-9.66613e-77		0.265513	0	0	0	0	0	0	0
			1505.5	0.263858	6.30654e-06	4.95701e-16	1.6977e-27	1.67482e-39	8.90568e-52	3.33459e-64	1.00431e-76	2.61877e-89		-0.263852	-6.30654e-06	-4.95701e-16	-1.6977e-27	-1.67482e-39	-8.90568e-52	-3.33459e-64	-1.00431e-76		0.263858	0	0	0	0	0	0	0
			1506.5	0.262204	6.42857e-06	5.09599e-16	1.75271e-27	1.7335e-39	9.23337e-52	3.46148e-64	1.04348e-76	2.72282e-89		-0.262198	-6.42857e-06	-5.09599e-16	-1.75271e-27	-1.7335e-39	-9.23337e-52	-3.46148e-64	-1.04348e-76		0.262204	0	0	0	0	0	0	0
			1507.5	0.260552	6.55286e-06	5.2388e-16	1.8095e-27	1.79423e-39	9.57306e-52	3.59318e-64	1.08416e-76	2.83099e-89		-0.260545	-6.55286e-06	-5.2388e-16	-1.8095e-27	-1.79423e-39	-9.57306e-52	-3.59318e-64	-1.08416e-76		0.260552	0	0	0	0	0	0	0
			1508.5	0.258901	6.67943e-06	5.38555e-16	1.8681e-27	1.85707e-39	9.92519e-52	3.72987e-64	1.12643e-76	2.94344e-89		-0.258895	-6.67943e-06	-5.38555e-16	-1.8681e-27	-1.85707e-39	-9.92519e-52	-3.72987e-64	-1.12643e-76		0.258901	0	0	0	0	0	0	0
			1509.5	0.257253	6.80834e-06	5.53635e-16	1.92859e-27	1.92209e-39	1.02902e-51	3.87175e-64	1.17035e-76	3.06036e-89		-0.257246	-6.80834e-06	-5.53635e-16	-1.92859e-27	-1.92209e-39	-1.02902e-51	-3.87175e-64	-1.17035e-76		0.257253	0	0	0	0	0	0	0
			1510.5	0.255606	6.93962e-06	5.69131e-16	1.99102e-27	1.98938e-39	1.06686e-51	4.019e-64	1.21596e-76	3.1819e-89		-0.255599	-6.93962e-06	-5.69131e-16	-1.99102e-27	-1.98938e-39	-1.06686e-51	-4.019e-64	-1.21596e-76		0.255606	0	0	0	0	0	0	0
			1511.5	0.253961	7.07331e-06	5.85054e-16	2.05546e-27	2.05902e-39	1.10608e-51	4.17183e-64	1.26336e-76	3.30826e-89		-0.253954	-7.07331e-06	-5.85054e-16	-2.05546e-27	-2.05902e-39	-1.10608e-51	-4.17183e-64	-1.26336e-76		0.253961	0	0	0	0	0	0	0
			1512.5	0.252318	7.20945e-06	6.01416e-16	2.12196e-27	2.13107e-39	1.14674e-51	4.33046e-64	1.31259e-76	3.43962e-89		-0.252311	-7.20945e-06	-6.01416e-16	-2.12196e-27	-2.13107e-39	-1.14674e-51	-4.33046e-64	-1.31259e-76		0.252318	0	0	0	0	0	0	0
			1513.5	0.250677	7.34808e-06	6.18229e-16	2.19059e-27	2.20564e-39	1.18889e-51	4.49509e-64	1.36374e-76	3.57619e-89		-0.25067	-7.34808e-06	-6.18229e-16	-2.19059e-27	-2.20564e-39	-1.18889e-51	-4.49509e-64	-1.36374e-76		0.250677	0	0	0	0	0	0	0
			1514.5	0.249039	7.48926e-06	6.35504e-16	2.26143e-27	2.28279e-39	1.23258e-51	4.66596e-64	1.41687e-76	3.71817e-89		-0.249031	-7.48926e-06	-6.35504e-16	-2.26143e-27	-2.28279e-39	-1.23258e-51	-4.66596e-64	-1.41687e-76		0.249039	0	0	0	0	0	0	0
			1515.5	0.247403	7.63302e-06	6.53255e-16	2.33454e-27	2.36263e-39	1.27787e-51	4.8433e-64	1.47207e-76	3.86577e-89		-0.247395	-7.63302e-06	-6.53255e-16	-2.33454e-27	-2.36263e-39	-1.27787e-51	-4.8433e-64	-1.47207e-76		0.247403	0	0	0	0	0	0	0
			1516.5	0.245769	7.77941e-06	6.71494e-16	2.40999e-27	2.44525e-39	1.32482e-51	5.02736e-64	1.52941e-76	4.01921e-89		-0.245761	-7.77941e-06	-6.71494e-16	-2.40999e-27	-2.44525e-39	-1.32482e-51	-5.02736e-64	-1.52941e-76		0.245769	0	0	0	0	0	0	0
			1517.5	0.244138	7.92847e-06	6.90234e-16	2.48786e-27	2.53073e-39	1.37348e-51	5.21838e-64	1.58897e-76	4.17872e-89		-0.24413	-7.92847e-06	-6.90234e-16	-2.48786e-27	-2.53073e-39	-1.37348e-51	-5.21838e-64	-1.58897e-76		0.244138	0	0	0	0	0	0	0
			1518.5	0.242509	8.08026e-06	7.09489e-16	2.56822e-27	2.61919e-39	1.42392e-51	5.41664e-64	1.65086e-76	4.34456e-89		-0.242501	-8.08026e-06	-7.09489e-16	-2.56822e-27	-2.61919e-39	-1.42392e-51	-5.41664e-64	-1.65086e-76		0.242509	0	0	0	0	0	0	0
			1519.5	0.240884	8.2348e-06	7.29274e-16	2.65115e-27	2.71072e-39	1.4762e-51	5.62241e-64	1.71514e-76	4.51695e-89		-0.240875	-8.2348e-06	-7.29274e-16	-2.65115e-27	-2.71072e-39	-1.4762e-51	-5.62241e-64	-1.71514e-76		0.240884	0	0	0	0	0	0	0
			1520.5	0.239261	8.39217e-06	7.49601e-16	2.73674e-27	2.80543e-39	1.5304e-51	5.83596e-64	1.78192e-76	4.69617e-89		-0.239252	-8.39217e-06	-7.49601e-16	-2.73674e-27	-2.80543e-39	-1.5304e-51	-5.83596e-64	-1.78192e-76		0.239261	0	0	0	0	0	0	0
			1521.5	0.237641	8.55239e-06	7.70487e-16	2.82507e-27	2.90343e-39	1.58658e-51	6.05759e-64	1.85129e-76	4.88248e-89		-0.237632	-8.55239e-06	-7.70487e-16	-2.82507e-27	-2.90343e-39	-1.58658e-51	-6.05759e-64	-1.85129e-76		0.237641	0	0	0	0	0	0	0
			1522.5	0.236023	8.71553e-06	7.91945e-16	2.91623e-27	3.00484e-39	1.64481e-51	6.28762e-64	1.92335e-76	5.07616e-89		-0.236015	-8.71553e-06	-7.91945e-16	-2.91623e-27	-3.00484e-39	-1.64481e-51	-6.28762e-64	-1.92335e-76		0.236023	0	0	0	0	0	0	0
			1523.5	0.234409	8.88163e-06	8.13992e-16	3.0103e-27	3.10976e-39	1.70517e-51	6.52634e-64	1.99822e-76	5.27751e-89		-0.234401	-8.88163e-06	-8.13992e-16	-3.0103e-27	-3.10976e-39	-1.70517e-51	-6.52634e-64	-1.99822e-76		0.234409	0	0	0	0	0	0	0
			1524.5	0.232799	9.05074e-06	8.36644e-16	3.10738e-27	3.21833e-39	1.76773e-51	6.7741e-64	2.07598e-76	5.48682e-89		-0.23279	-9.05074e-06	-8.36644e-16	-3.10738e-27	-3.21833e-39	-1.76773e-51	-6.7741e-64	-2.07598e-76		0.232799	0	0	0	0	0	0	0
			1525.5	0.231191	9.22291e-06	8.59915e-16	3.20756e-27	3.33066e-39	1.83258e-51	7.03122e-64	2.15676e-76	5.70441e-89		-0.231182	-9.22291e-06	-8.59915e-16	-3.20756e-27	-3.33066e-39	-1.83258e-51	-7.03122e-64	-2.15676e-76		0.231191	0	0	0	0	0	0	0
			1526.5	0.229587	9.3982e-06	8.83825e-16	3.31095e-27	3.44689e-39	1.89979e-51	7.29807e-64	2.24068e-76	5.93061e-89		-0.229577	-9.3982e-06	-8.83825e-16	-3.31095e-27	-3.44689e-39	-1.89979e-51	-7.29807e-64	-2.24068e-76		0.229587	0	0	0	0	0	0	0
			1527.5	0.227986	9.57667e-06	9.08389e-16	3.41764e-27	3.56716e-39	1.96946e-51	7.57502e-64	2.32785e-76	6.16576e-89		-0.227976	-9.57667e-06	-9.08389e-16	-3.41764e-27	-3.56716e-39	-1.96946e-51	-7.57502e-64	-2.32785e-76		0.227986	0	0	0	0	0	0	0
			1528.5	0.226389	9.75835e-06	9.33625e-16	3.52773e-27	3.69159e-39	2.04167e-51	7.86243e-64	2.41841e-76	6.4102e-89		-0.226379	-9.75835e-06	-9.33625e-16	-3.52773e-27	-3.69159e-39	-2.04167e-51	-7.86243e-64	-2.41841e-76		0.226389	0	0	0	0	0	0	0
			1529.5	0.224795	9.94331e-06	9.59551e-16	3.64135e-27	3.82034e-39	2.11652e-51	8.16071e-64	2.51247e-76	6.66432e-89		-0.224785	-9.94331e-06	-9.59551e-16	-3.64135e-27	-3.82034e-39	-2.11652e-51	-8.16071e-64	-2.51247e-76		0.224795	0	0	0	0	0	0	0
			1530.5	0.223205	1.01316e-05	9.86186e-16	3.75859e-27	3.95356e-39	2.19411e-51	8.47026e-64	2.61019e-76	6.92847e-89		-0.223195	-1.01316e-05	-9.86186e-16	-3.75859e-27	-3.95356e-39	-2.19411e-51	-8.47026e-64	-2.61019e-76		0.223205	0	0	0	0	0	0	0
			1531.5	0.221619	1.03233e-05	1.01355e-15	3.87957e-27	4.09139e-39	2.27452e-51	8.79152e-64	2.71169e-76	7.20308e-89		-0.221608	-1.03233e-05	-1.01355e-15	-3.87957e-27	-4.09139e-39	-2.27452e-51	-8.79152e-64	-2.71169e-76		0.221619	0	0	0	0	0	0	0
			1532.5	0.220036	1.05184e-05	1.04166e-15	4.00441e-27	4.23399e-39	2.35786e-51	9.12491e-64	2.81713e-76	7.48853e-89		-0.220026	-1.05184e-05	-1.04166e-15	-4.00441e-27	-4.23399e-39	-2.35786e-51	-9.12491e-64	-2.81713e-76		0.220036	0	0	0	0	0	0	0
			1533.5	0.218458	1.07171e-05	1.07054e-15	4.13323e-27	4.38154e-39	2.44425e-51	9.4709e-64	2.92665e-76	7.78528e-89		-0.218447	-1.07171e-05	-1.07054e-15	-4.13323e-27	-4.38154e-39	-2.44425e-51	-9.4709e-64	-2.92665e-76		0.218458	0	0	0	0	0	0	0
			1534.5	0.216883	1.09193e-05	1.1002e-15	4.26617e-27	4.5342e-39	2.53379e-51	9.82997e-64	3.04042e-76	8.09374e-89		-0.216872	-1.09193e-05	-1.1002e-15	-4.26617e-27	-4.5342e-39	-2.53379e-51	-9.82997e-64	-3.04042e-76		0.216883	0	0	0	0	0	0	0
			1535.5	0.215313	1.11251e-05	1.13068e-15	4.40334e-27	4.69215e-39	2.62659e-51	1.02026e-63	3.1586e-76	8.4144e-89		-0.215301	-1.11251e-05	-1.13068e-15	-4.40334e-27	-4.69215e-39	-2.62659e-51	-1.02026e-63	-3.1586e-76		0.215313	0	0	0	0	0	0	0
			1536.5	0.213746	1.13347e-05	1.16199e-15	4.54488e-27	4.85556e-39	2.72277e-51	1.05893e-63	3.28136e-76	8.74774e-89		-0.213735	-1.13347e-05	-1.16199e-15	-4.54488e-27	-4.85556e-39	-2.72277e-51	-1.05893e-63	-3.28136e-76		0.213746	0	0	0	0	0	0	0
			1537.5	0.212184	1.1548e-05	1.19415e-15	4.69094e-27	5.02464e-39	2.82247e-51	1.09906e-63	3.40887e-76	9.09424e-89		-0.212173	-1.1548e-05	-1.19415e-15	-4.69094e-27	-5.02464e-39	-2.82247e-51	-1.09906e-63	-3.40887e-76		0.212184	0	0	0	0	0	0	0
			1538.5	0.210626	1.17651e-05	1.22718e-15	4.84164e-27	5.19956e-39	2.92579e-51	1.14071e-63	3.54133e-76	9.45443e-89		-0.210615	-1.17651e-05	-1.22718e-15	-4.84164e-27	-5.19956e-39	-2.92579e-51	-1.14071e-63	-3.54133e-76		0.210626	0	0	0	0	0	0	0
			1539.5	0.209073	1.1986e-05	1.26112e-15	4.99715e-27	5.38054e-39	3.03288e-51	1.18392e-63	3.67892e-76	9.82885e-89		-0.209061	-1.1986e-05	-1.26112e-15	-4.99715e-27	-5.38054e-39	-3.03288e-51	-1.18392e-63	-3.67892e-76		0.209073	0	0	0	0	0	0	0
			1540.5	0.207524	1.22109e-05	1.29598e-15	5.1576e-27	5.56778e-39	3.14388e-51	1.22877e-63	3.82183e-76	1.02181e-88		-0.207512	-1.22109e-05	-1.29598e-15	-5.1576e-27	-5.56778e-39	-3.14388e-51	-1.22877e-63	-3.82183e-76		0.207524	0	0	0	0	0	0	0
			1541.5	0.205979	1.24399e-05	1.33179e-15	5.32317e-27	5.7615e-39	3.25891e-51	1.27532e-63	3.97028e-76	1.06226e-88		-0.205967	-1.24399e-05	-1.33179e-15	-5.32317e-27	-5.7615e-39	-3.25891e-51	-1.27532e-63	-3.97028e-76		0.205979	0	0	0	0	0	0	0
			1542.5	0.20444	1.26729e-05	1.36857e-15	5.494e-27	5.96191e-39	3.37814e-51	1.32361e-63	4.12448e-76	1.10432e-88		-0.204427	-1.26729e-05	-1.36857e-15	-5.494e-27	-5.96191e-39	-3.37814e-51	-1.32361e-63	-4.12448e-76		0.20444	0	0	0	0	0	0	0
			1543.5	0.202904	1.291e-05	1.40635e-15	5.67027e-27	6.16926e-39	3.50171e-51	1.37374e-63	4.28465e-76	1.14804e-88		-0.202891	-1.291e-05	-1.40635e-15	-5.67027e-27	-6.16926e-39	-3.50171e-51	-1.37374e-63	-4.28465e-76		0.202904	0	0	0	0	0	0	0
			1544.5	0.201374	1.31514e-05	1.44516e-15	5.85214e-27	6.38377e-39	3.62978e-51	1.42575e-63	4.45103e-76	1.19348e-88		-0.201361	-1.31514e-05	-1.44516e-15	-5.85214e-27	-6.38377e-39	-3.62978e-51	-1.42575e-63	-4.45103e-76		0.201374	0	0	0	0	0	0	0
			1545.5	0.199848	1.33971e-05	1.48503e-15	6.03979e-27	6.6057e-39	3.76251e-51	1.47972e-63	4.62384e-76	1.24072e-88		-0.199835	-1.33971e-05	-1.48503e-15	-6.03979e-27	-6.6057e-39	-3.76251e-51	-1.47972e-63	-4.62384e-76		0.199848	0	0	0	0	0	0	0
			1546.5	0.198327	1.36471e-05	1.52597e-15	6.23341e-27	6.8353e-39	3.90007e-51	1.53573e-63	4.80334e-76	1.28982e-88		-0.198314	-1.36471e-05	-1.52597e-15	-6.23341e-27	-6.8353e-39	-3.90007e-51	-1.53573e-63	-4.80334e-76		0.198327	0	0	0	0	0	0	0
			1547.5	0.196811	1.39015e-05	1.56803e-15	6.43319e-27	7.07283e-39	4.04264e-51	1.59386e-63	4.98979e-76	1.34086e-88		-0.196797	-1.39015e-05	-1.56803e-15	-6.43319e-27	-7.07283e-39	-4.04264e-51	-1.59386e-63	-4.98979e-76		0.196811	0	0	0	0	0	0	0
			1548.5	0.1953	1.41605e-05	1.61123e-15	6.6393e-27	7.31857e-39	4.1904e-51	1.65417e-63	5.18346e-76	1.39391e-88		-0.195286	-1.41605e-05	-1.61123e-15	-6.6393e-27	-7.31857e-39	-4.1904e-51	-1.65417e-63	-5.18346e-76		0.1953	0	0	0	0	0	0	0
			1549.5	0.193794	1.4424e-05	1.6556e-15	6.85197e-27	7.57279e-39	4.34354e-51	1.71676e-63	5.38462e-76	1.44906e-88		-0.19378	-1.4424e-05	-1.6556e-15	-6.85197e-27	-7.57279e-39	-4.34354e-51	-1.71676e-63	-5.38462e-76		0.193794	0	0	0	0	0	0	0
			1550.5	0.192294	1.46922e-05	1.70117e-15	7.07139e-27	7.83579e-39	4.50224e-51	1.78171e-63	5.59356e-76	1.50639e-88		-0.192279	-1.46922e-05	-1.70117e-15	-7.07139e-27	-7.83579e-39	-4.50224e-51	-1.78171e-63	-5.59356e-76		0.192294	0	0	0	0	0	0	0
			1551.5	0.190798	1.49651e-05	1.74798e-15	7.29777e-27	8.10787e-39	4.66672e-51	1.84911e-63	5.81058e-76	1.56597e-88		-0.190783	-1.49651e-05	-1.74798e-15	-7.29777e-27	-8.10787e-39	-4.66672e-51	-1.84911e-63	-5.81058e-76		0.190798	0	0	0	0	0	0	0
			1552.5	0.189308	1.52428e-05	1.79605e-15	7.53133e-27	8.38933e-39	4.83718e-51	1.91904e-63	6.036e-76	1.62791e-88		-0.189292	-1.52428e-05	-1.79605e-15	-7.53133e-27	-8.38933e-39	-4.83718e-51	-1.91904e-63	-6.036e-76		0.189308	0	0	0	0	0	0	0
			1553.5	0.187822	1.55254e-05	1.84543e-15	7.77231e-27	8.68052e-39	5.01383e-51	1.99162e-63	6.27014e-76	1.69229e-88		-0.187807	-1.55254e-05	-1.84543e-15	-7.77231e-27	-8.68052e-39	-5.01383e-51	-1.99162e-63	-6.27014e-76		0.187822	0	0	0	0	0	0	0
			1554.5	0.186343	1.5813e-05	1.89614e-15	8.02092e-27	8.98174e-39	5.19691e-51	2.06692e-63	6.51333e-76	1.75921e-88		-0.186327	-1.5813e-05	-1.89614e-15	-8.02092e-27	-8.98174e-39	-5.19691e-51	-2.06692e-63	-6.51333e-76		0.186343	0	0	0	0	0	0	0
			1555.5	0.184868	1.61057e-05	1.94823e-15	8.27742e-27	9.29336e-39	5.38665e-51	2.14507e-63	6.76593e-76	1.82877e-88		-0.184852	-1.61057e-05	-1.94823e-15	-8.27742e-27	-9.29336e-39	-5.38665e-51	-2.14507e-63	-6.76593e-76		0.184868	0	0	0	0	0	0	0
			1556.5	0.183399	1.64035e-05	2.00172e-15	8.54205e-27	9.61573e-39	5.58328e-51	2.22615e-63	7.0283e-76	1.90107e-88		-0.183383	-1.64035e-05	-2.00172e-15	-8.54205e-27	-9.61573e-39	-5.58328e-51	-2.22615e-63	-7.0283e-76		0.183399	0	0	0	0	0	0	0
			1557.5	0.181936	1.67065e-05	2.05666e-15	8.81507e-27	9.9492e-39	5.78705e-51	2.3103e-63	7.3008e-76	1.97623e-88		-0.181919	-1.67065e-05	-2.05666e-15	-8.81507e-27	-9.9492e-39	-5.78705e-51	-2.3103e-63	-7.3008e-76		0.181936	0	0	0	0	0	0	0
			1558.5	0.180478	1.70148e-05	2.11308e-15	9.09674e-27	1.02942e-38	5.99823e-51	2.39761e-63	7.58384e-76	2.05434e-88		-0.180461	-1.70148e-05	-2.11308e-15	-9.09674e-27	-1.02942e-38	-5.99823e-51	-2.39761e-63	-7.58384e-76		0.180478	0	0	0	0	0	0	0
			1559.5	0.179026	1.73285e-05	2.17102e-15	9.38732e-27	1.0651e-38	6.21708e-51	2.48821e-63	7.87782e-76	2.13554e-88		-0.179009	-1.73285e-05	-2.17102e-15	-9.38732e-27	-1.0651e-38	-6.21708e-51	-2.48821e-63	-7.87782e-76		0.179026	0	0	0	0	0	0	0
			1560.5	0.17758	1.76477e-05	2.23053e-15	9.68711e-27	1.10202e-38	6.44388e-51	2.58221e-63	8.18316e-76	2.21994e-88		-0.177562	-1.76477e-05	-2.23053e-15	-9.68711e-27	-1.10202e-38	-6.44388e-51	-2.58221e-63	-8.18316e-76		0.17758	0	0	0	0	0	0	0
			1561.5	0.176139	1.79725e-05	2.29165e-15	9.99638e-27	1.14021e-38	6.67891e-51	2.67976e-63	8.5003e-76	2.30766e-88		-0.176121	-1.79725e-05	-2.29165e-15	-9.99638e-27	-1.14021e-38	-6.67891e-51	-2.67976e-63	-8.5003e-76		0.176139	0	0	0	0	0	0	0
			1562.5	0.174704	1.83029e-05	2.35441e-15	1.03154e-26	1.17971e-38	6.92248e-51	2.78098e-63	8.8297e-76	2.39884e-88		-0.174686	-1.83029e-05	-2.35441e-15	-1.03154e-26	-1.17971e-38	-6.92248e-51	-2.78098e-63	-8.8297e-76		0.174704	0	0	0	0	0	0	0
			1563.5	0.173275	1.86391e-05	2.41886e-15	1.06446e-26	1.22058e-38	7.17489e-51	2.88601e-63	9.17182e-76	2.49362e-88		-0.173256	-1.86391e-05	-2.41886e-15	-1.06446e-26	-1.22058e-38	-7.17489e-51	-2.88601e-63	-9.17182e-76		0.173275	0	0	0	0	0	0	0
			1564.5	0.171852	1.89812e-05	2.48505e-15	1.09842e-26	1.26285e-38	7.43646e-51	2.99499e-63	9.52715e-76	2.59213e-88		-0.171833	-1.89812e-05	-2.48505e-15	-1.09842e-26	-1.26285e-38	-7.43646e-51	-2.99499e-63	-9.52715e-76		0.171852	0	0	0	0	0	0	0
			1565.5	0.170434	1.93292e-05	2.55303e-15	1.13345e-26	1.30657e-38	7.70752e-51	3.10807e-63	9.89621e-76	2.69452e-88		-0.170415	-1.93292e-05	-2.55303e-15	-1.13345e-26	-1.30657e-38	-7.70752e-51	-3.10807e-63	-9.89621e-76		0.170434	0	0	0	0	0	0	0
			1566.5	0.169023	1.96833e-05	2.62283e-15	1.16958e-26	1.3518e-38	7.98842e-51	3.22541e-63	1.02795e-75	2.80095e-88		-0.169003	-1.96833e-05	-2.62283e-15	-1.16958e-26	-1.3518e-38	-7.98842e-51	-3.22541e-63	-1.02795e-75		0.169023	0	0	0	0	0	0	0
			1567.5	0.167618	2.00435e-05	2.69451e-15	1.20686e-26	1.39859e-38	8.27951e-51	3.34716e-63	1.06776e-75	2.91157e-88		-0.167598	-2.00435e-05	-2.69451e-15	-1.20686e-26	-1.39859e-38	-8.27951e-51	-3.34716e-63	-1.06776e-75		0.167618	0	0	0	0	0	0	0
			1568.5	0.166218	2.04099e-05	2.76812e-15	1.24532e-26	1.44698e-38	8.58116e-51	3.47349e-63	1.10911e-75	3.02654e-88		-0.166198	-2.04099e-05	-2.76812e-15	-1.24532e-26	-1.44698e-38	-8.58116e-51	-3.47349e-63	-1.10911e-75		0.166218	0	0	0	0	0	0	0
			1569.5	0.164825	2.07827e-05	2.84371e-15	1.28499e-26	1.49705e-38	8.89375e-51	3.60457e-63	1.15206e-75	3.14605e-88		-0.164804	-2.07827e-05	-2.84371e-15	-1.28499e-26	-1.49705e-38	-8.89375e-51	-3.60457e-63	-1.15206e-75		0.164825	0	0	0	0	0	0	0
			1570.5	0.163438	2.1162e-05	2.92132e-15	1.32592e-26	1.54883e-38	9.21767e-51	3.74057e-63	1.19666e-75	3.27026e-88		-0.163417	-2.1162e-05	-2.92132e-15	-1.32592e-26	-1.54883e-38	-9.21767e-51	-3.74057e-63	-1.19666e-75		0.163438	0	0	0	0	0	0	0
			1571.5	0.162057	2.15478e-05	3.00103e-15	1.36813e-26	1.60239e-38	9.55334e-51	3.88169e-63	1.24298e-75	3.39936e-88		-0.162036	-2.15478e-05	-3.00103e-15	-1.36813e-26	-1.60239e-38	-9.55334e-51	-3.88169e-63	-1.24298e-75		0.162057	0	0	0	0	0	0	0
			1572.5	0.160683	2.19403e-05	3.08287e-15	1.41168e-26	1.65779e-38	9.90117e-51	4.02812e-63	1.2911e-75	3.53355e-88		-0.160661	-2.19403e-05	-3.08287e-15	-1.41168e-26	-1.65779e-38	-9.90117e-51	-4.02812e-63	-1.2911e-75		0.160683	0	0	0	0	0	0	0
			1573.5	0.159315	2.23395e-05	3.16691e-15	1.45661e-26	1.7151e-38	1.02616e-50	4.18004e-63	1.34107e-75	3.67302e-88		-0.159292	-2.23395e-05	-3.16691e-15	-1.45661e-26	-1.7151e-38	-1.02616e-50	-4.18004e-63	-1.34107e-75		0.159315	0	0	0	0	0	0	0
			1574.5	0.157953	2.27457e-05	3.2532e-15	1.50294e-26	1.77438e-38	1.06351e-50	4.33768e-63	1.39296e-75	3.81798e-88		-0.15793	-2.27457e-05	-3.2532e-15	-1.50294e-26	-1.77438e-38	-1.06351e-50	-4.33768e-63	-1.39296e-75		0.157953	0	0	0	0	0	0	0
			1575.5	0.156597	2.31588e-05	3.34181e-15	1.55074e-26	1.83569e-38	1.10222e-50	4.50124e-63	1.44686e-75	3.96864e-88		-0.156574	-2.31588e-05	-3.34181e-15	-1.55074e-26	-1.83569e-38	-1.10222e-50	-4.50124e-63	-1.44686e-75		0.156597	0	0	0	0	0	0	0
			1576.5	0.155248	2.3579e-05	3.43279e-15	1.60005e-26	1.89911e-38	1.14232e-50	4.67095e-63	1.50284e-75	4.12524e-88		-0.155224	-2.3579e-05	-3.43279e-15	-1.60005e-26	-1.89911e-38	-1.14232e-50	-4.67095e-63	-1.50284e-75		0.155248	0	0	0	0	0	0	0
			1577.5	0.153905	2.40065e-05	3.52621e-15	1.65091e-26	1.96471e-38	1.18388e-50	4.84703e-63	1.56098e-75	4.28799e-88		-0.153881	-2.40065e-05	-3.52621e-15	-1.65091e-26	-1.96471e-38	-1.18388e-50	-4.84703e-63	-1.56098e-75		0.153905	0	0	0	0	0	0	0
			1578.5	0.152569	2.44412e-05	3.62213e-15	1.70338e-26	2.03256e-38	1.22694e-50	5.02972e-63	1.62136e-75	4.45716e-88		-0.152544	-2.44412e-05	-3.62213e-15	-1.70338e-26	-2.03256e-38	-1.22694e-50	-5.02972e-63	-1.62136e-75		0.152569	0	0	0	0	0	0	0
			1579.5	0.151239	2.48835e-05	3.72062e-15	1.75749e-26	2.10273e-38	1.27157e-50	5.21927e-63	1.68406e-75	4.63298e-88		-0.151214	-2.48835e-05	-3.72062e-15	-1.75749e-26	-2.10273e-38	-1.27157e-50	-5.21927e-63	-1.68406e-75		0.151239	0	0	0	0	0	0	0
			1580.5	0.149915	2.53333e-05	3.82175e-15	1.81331e-26	2.17532e-38	1.3178e-50	5.41594e-63	1.74919e-75	4.81571e-88		-0.14989	-2.53333e-05	-3.82175e-15	-1.81331e-26	-2.17532e-38	-1.3178e-50	-5.41594e-63	-1.74919e-75		0.149915	0	0	0	0	0	0	0
			1581.5	0.148599	2.57908e-05	3.92557e-15	1.87089e-26	2.25039e-38	1.36571e-50	5.62e-63	1.81683e-75	5.00564e-88		-0.148573	-2.57908e-05	-3.92557e-15	-1.87089e-26	-2.25039e-38	-1.36571e-50	-5.62e-63	-1.81683e-75		0.148599	0	0	0	0	0	0	0
			1582.5	0.147288	2.62561e-05	4.03218e-15	1.93028e-26	2.32805e-38	1.41536e-50	5.83171e-63	1.88707e-75	5.20303e-88		-0.147262	-2.62561e-05	-4.03218e-15	-1.93028e-26	-2.32805e-38	-1.41536e-50	-5.83171e-63	-1.88707e-75		0.147288	0	0	0	0	0	0	0
			1583.5	0.145985	2.67294e-05	4.14163e-15	1.99153e-26	2.40836e-38	1.4668e-50	6.05137e-63	1.96002e-75	5.40819e-88		-0.145958	-2.67294e-05	-4.14163e-15	-1.99153e-26	-2.40836e-38	-1.4668e-50	-6.05137e-63	-1.96002e-75		0.145985	0	0	0	0	0	0	0
			1584.5	0.144688	2.72107e-05	4.254e-15	2.05472e-26	2.49143e-38	1.52011e-50	6.27928e-63	2.03579e-75	5.62142e-88		-0.144661	-2.72107e-05	-4.254e-15	-2.05472e-26	-2.49143e-38	-1.52011e-50	-6.27928e-63	-2.03579e-75		0.144688	0	0	0	0	0	0	0
			1585.5	0.143398	2.77002e-05	4.36937e-15	2.11989e-26	2.57735e-38	1.57534e-50	6.51574e-63	2.11447e-75	5.84304e-88		-0.14337	-2.77002e-05	-4.36937e-15	-2.11989e-26	-2.57735e-38	-1.57534e-50	-6.51574e-63	-2.11447e-75		0.143398	0	0	0	0	0	0	0
			1586.5	0.142114	2.81981e-05	4.48783e-15	2.1871e-26	2.66621e-38	1.63257e-50	6.76106e-63	2.19618e-75	6.07336e-88		-0.142086	-2.81981e-05	-4.48783e-15	-2.1871e-26	-2.66621e-38	-1.63257e-50	-6.76106e-63	-2.19618e-75		0.142114	0	0	0	0	0	0	0
			1587.5	0.140837	2.87044e-05	4.60944e-15	2.25643e-26	2.75811e-38	1.69186e-50	7.0156e-63	2.28105e-75	6.31275e-88		-0.140809	-2.87044e-05	-4.60944e-15	-2.25643e-26	-2.75811e-38	-1.69186e-50	-7.0156e-63	-2.28105e-75		0.140837	0	0	0	0	0	0	0
			1588.5	0.139567	2.92193e-05	4.73429e-15	2.32794e-26	2.85317e-38	1.75331e-50	7.27967e-63	2.36918e-75	6.56154e-88		-0.139538	-2.92193e-05	-4.73429e-15	-2.32794e-26	-2.85317e-38	-1.75331e-50	-7.27967e-63	-2.36918e-75		0.139567	0	0	0	0	0	0	0
			1589.5	0.138304	2.9743e-05	4.86247e-15	2.4017e-26	2.95148e-38	1.81697e-50	7.55366e-63	2.4607e-75	6.82011e-88		-0.138274	-2.9743e-05	-4.86247e-15	-2.4017e-26	-2.95148e-38	-1.81697e-50	-7.55366e-63	-2.4607e-75		0.138304	0	0	0	0	0	0	0
			1590.5	0.137047	3.02755e-05	4.99407e-15	2.47777e-26	3.05316e-38	1.88293e-50	7.83791e-63	2.55576e-75	7.08885e-88		-0.137017	-3.02755e-05	-4.99407e-15	-2.47777e-26	-3.05316e-38	-1.88293e-50	-7.83791e-63	-2.55576e-75		0.137047	0	0	0	0	0	0	0
			1591.5	0.135798	3.08171e-05	5.12916e-15	2.55623e-26	3.15832e-38	1.95128e-50	8.13283e-63	2.65447e-75	7.36815e-88		-0.135767	-3.08171e-05	-5.12916e-15	-2.55623e-26	-3.15832e-38	-1.95128e-50	-8.13283e-63	-2.65447e-75		0.135798	0	0	0	0	0	0	0
			1592.5	0.134555	3.13678e-05	5.26786e-15	2.63715e-26	3.26707e-38	2.0221e-50	8.4388e-63	2.75698e-75	7.65842e-88		-0.134524	-3.13678e-05	-5.26786e-15	-2.63715e-26	-3.26707e-38	-2.0221e-50	-8.4388e-63	-2.75698e-75		0.134555	0	0	0	0	0	0	0
			1593.5	0.133319	3.19278e-05	5.41024e-15	2.72061e-26	3.37956e-38	2.09548e-50	8.75624e-63	2.86344e-75	7.9601e-88		-0.133287	-3.19278e-05	-5.41024e-15	-2.72061e-26	-3.37956e-38	-2.09548e-50	-8.75624e-63	-2.86344e-75		0.133319	0	0	0	0	0	0	0
			1594.5	0.13209	3.24972e-05	5.55641e-15	2.80668e-26	3.49589e-38	2.1715e-50	9.08557e-63	2.974e-75	8.27363e-88		-0.132057	-3.24972e-05	-5.55641e-15	-2.80668e-26	-3.49589e-38	-2.1715e-50	-9.08557e-63	-2.974e-75		0.13209	0	0	0	0	0	0	0
			1595.5	0.130868	3.30763e-05	5.70646e-15	2.89546e-26	3.6162e-38	2.25028e-50	9.42725e-63	3.08882e-75	8.59948e-88		-0.130835	-3.30763e-05	-5.70646e-15	-2.89546e-26	-3.6162e-38	-2.25028e-50	-9.42725e-63	-3.08882e-75		0.130868	0	0	0	0	0	0	0
			1596.5	0.129652	3.36651e-05	5.8605e-15	2.98702e-26	3.74062e-38	2.33189e-50	9.78173e-63	3.20805e-75	8.93813e-88		-0.129619	-3.36651e-05	-5.8605e-15	-2.98702e-26	-3.74062e-38	-2.33189e-50	-9.78173e-63	-3.20805e-75		0.129652	0	0	0	0	0	0	0
			1597.5	0.128444	3.42638e-05	6.01863e-15	3.08145e-26	3.8693e-38	2.41645e-50	1.01495e-62	3.33187e-75	9.29008e-88		-0.12841	-3.42638e-05	-6.01863e-15	-3.08145e-26	-3.8693e-38	-2.41645e-50	-1.01495e-62	-3.33187e-75		0.128444	0	0	0	0	0	0	0
			1598.5	0.127243	3.48726e-05	6.18096e-15	3.17883e-26	4.00238e-38	2.50407e-50	1.0531e-62	3.46046e-75	9.65585e-88		-0.127208	-3.48726e-05	-6.18096e-15	-3.17883e-26	-4.00238e-38	-2.50407e-50	-1.0531e-62	-3.46046e-75		0.127243	0	0	0	0	0	0	0
			1599.5	0.126048	3.54915e-05	6.34759e-15	3.27927e-26	4.14001e-38	2.59485e-50	1.09268e-62	3.59399e-75	1.0036e-87		-0.126013	-3.54915e-05	-6.34759e-15	-3.27927e-26	-4.14001e-38	-2.59485e-50	-1.09268e-62	-3.59399e-75		0.126048	0	0	0	0	0	0	0
			1600.5	0.124861	3.61209e-05	6.51865e-15	3.38285e-26	4.28234e-38	2.6889e-50	1.13375e-62	3.73266e-75	1.0431e-87		-0.124825	-3.61209e-05	-6.51865e-15	-3.38285e-26	-4.28234e-38	-2.6889e-50	-1.13375e-62	-3.73266e-75		0.124861	0	0	0	0	0	0	0
			1601.5	0.123681	3.67608e-05	6.69423e-15	3.48967e-26	4.42954e-38	2.78635e-50	1.17635e-62	3.87667e-75	1.08416e-87		-0.123644	-3.67608e-05	-6.69423e-15	-3.48967e-26	-4.42954e-38	-2.78635e-50	-1.17635e-62	-3.87667e-75		0.123681	0	0	0	0	0	0	0
			1602.5	0.122507	3.74114e-05	6.87447e-15	3.59984e-26	4.58177e-38	2.88731e-50	1.22055e-62	4.02621e-75	1.12683e-87		-0.12247	-3.74114e-05	-6.87447e-15	-3.59984e-26	-4.58177e-38	-2.88731e-50	-1.22055e-62	-4.02621e-75		0.122507	0	0	0	0	0	0	0
			1603.5	0.121341	3.80728e-05	7.05949e-15	3.71345e-26	4.73919e-38	2.99192e-50	1.2664e-62	4.1815e-75	1.17118e-87		-0.121303	-3.80728e-05	-7.05949e-15	-3.71345e-26	-4.73919e-38	-2.99192e-50	-1.2664e-62	-4.1815e-75		0.121341	0	0	0	0	0	0	0
			1604.5	0.120182	3.87453e-05	7.2494e-15	3.83061e-26	4.90199e-38	3.10029e-50	1.31397e-62	4.34277e-75	1.21726e-87		-0.120143	-3.87453e-05	-7.2494e-15	-3.83061e-26	-4.90199e-38	-3.10029e-50	-1.31397e-62	-4.34277e-75		0.120182	0	0	0	0	0	0	0
			1605.5	0.11903	3.94291e-05	7.44433e-15	3.95144e-26	5.07035e-38	3.21257e-50	1.36332e-62	4.51024e-75	1.26515e-87		-0.11899	-3.94291e-05	-7.44433e-15	-3.95144e-26	-5.07035e-38	-3.21257e-50	-1.36332e-62	-4.51024e-75		0.11903	0	0	0	0	0	0	0
			1606.5	0.117884	4.01242e-05	7.64442e-15	4.07605e-26	5.24445e-38	3.32891e-50	1.41451e-62	4.68414e-75	1.31492e-87		-0.117844	-4.01242e-05	-7.64442e-15	-4.07605e-26	-5.24445e-38	-3.32891e-50	-1.41451e-62	-4.68414e-75		0.117884	0	0	0	0	0	0	0
			1607.5	0.116746	4.08308e-05	7.8498e-15	4.20455e-26	5.4245e-38	3.44943e-50	1.46762e-62	4.86473e-75	1.36665e-87		-0.116705	-4.08308e-05	-7.8498e-15	-4.20455e-26	-5.4245e-38	-3.44943e-50	-1.46762e-62	-4.86473e-75		0.116746	0	0	0	0	0	0	0
			1608.5	0.115615	4.15493e-05	8.06061e-15	4.33706e-26	5.61069e-38	3.5743e-50	1.52272e-62	5.05226e-75	1.42041e-87		-0.115574	-4.15493e-05	-8.06061e-15	-4.33706e-26	-5.61069e-38	-3.5743e-50	-1.52272e-62	-5.05226e-75		0.115615	0	0	0	0	0	0	0
			1609.5	0.114491	4.22796e-05	8.27698e-15	4.47371e-26	5.80323e-38	3.70367e-50	1.57987e-62	5.247e-75	1.47627e-87		-0.114449	-4.22796e-05	-8.27698e-15	-4.47371e-26	-5.80323e-38	-3.70367e-50	-1.57987e-62	-5.247e-75		0.114491	0	0	0	0	0	0	0
			1610.5	0.113375	4.3022e-05	8.49907e-15	4.61463e-26	6.00234e-38	3.83769e-50	1.63917e-62	5.44922e-75	1.53432e-87		-0.113332	-4.3022e-05	-8.49907e-15	-4.61463e-26	-6.00234e-38	-3.83769e-50	-1.63917e-62	-5.44922e-75		0.113375	0	0	0	0	0	0	0
			1611.5	0.112265	4.37768e-05	8.72702e-15	4.75995e-26	6.20824e-38	3.97655e-50	1.70068e-62	5.65921e-75	1.59466e-87		-0.112221	-4.37768e-05	-8.72702e-15	-4.75995e-26	-6.20824e-38	-3.97655e-50	-1.70068e-62	-5.65921e-75		0.112265	0	0	0	0	0	0	0
			1612.5	0.111162	4.4544e-05	8.96098e-15	4.9098e-26	6.42115e-38	4.12041e-50	1.76449e-62	5.87727e-75	1.65735e-87		-0.111118	-4.4544e-05	-8.96098e-15	-4.9098e-26	-6.42115e-38	-4.12041e-50	-1.76449e-62	-5.87727e-75		0.111162	0	0	0	0	0	0	0
			1613.5	0.110067	4.53239e-05	9.20111e-15	5.06433e-26	6.64133e-38	4.26944e-50	1.83069e-62	6.1037e-75	1.72251e-87		-0.110021	-4.53239e-05	-9.20111e-15	-5.06433e-26	-6.64133e-38	-4.26944e-50	-1.83069e-62	-6.1037e-75		0.110067	0	0	0	0	0	0	0
			1614.5	0.108978	4.61167e-05	9.44757e-15	5.22367e-26	6.86901e-38	4.42384e-50	1.89936e-62	6.33883e-75	1.79022e-87		-0.108932	-4.61167e-05	-9.44757e-15	-5.22367e-26	-6.86901e-38	-4.42384e-50	-1.89936e-62	-6.33883e-75		0.108978	0	0	0	0	0	0	0
			1615.5	0.107897	4.69226e-05	9.70052e-15	5.38799e-26	7.10444e-38	4.5838e-50	1.9706e-62	6.58299e-75	1.86059e-87		-0.10785	-4.69226e-05	-9.70052e-15	-5.38799e-26	-7.10444e-38	-4.5838e-50	-1.9706e-62	-6.58299e-75		0.107897	0	0	0	0	0	0	0
			1616.5	0.106823	4.77417e-05	9.96013e-15	5.55742e-26	7.3479e-38	4.74952e-50	2.0445e-62	6.83653e-75	1.93371e-87		-0.106775	-4.77417e-05	-9.96013e-15	-5.55742e-26	-7.3479e-38	-4.74952e-50	-2.0445e-62	-6.83653e-75		0.106823	0	0	0	0	0	0	0
			1617.5	0.105756	4.85744e-05	1.02266e-14	5.73214e-26	7.59964e-38	4.9212e-50	2.12116e-62	7.0998e-75	2.0097e-87		-0.105707	-4.85744e-05	-1.02266e-14	-5.73214e-26	-7.59964e-38	-4.9212e-50	-2.12116e-62	-7.0998e-75		0.105756	0	0	0	0	0	0	0
[truncated: 13,382 more rows]
